# Supplementary material for: An optimized quantitative proteomics method establishes the cell type‐resolved mouse brain secretome
Source: EMBO J. 2020 Sep 21;39(20):e105693. doi: 10.15252/embj.2020105693 (PMC7560198; doi:10.15252/embj.2020105693)
Supplement: Supplementary file 3 — Table EV1 [file EMBJ-39-e105693-s003.xlsx]

## Sheet: SPECS (Kuhn et al)
Table EV1: Comparison of the SPECS and hiSPECS method using DIA and DDA.
This excel sheet contains the proteomic data of primary neurons analysed with SPECS. Data were published by Kuhn et al. EMBO J 2012. This data is used for benchmarking of the new hiSPECS method.
			Label-free quantification										Uniprot annotation (Yes=1; No=0)													Protein annotated as glycoprotein on UniProt or a previous publication (Zielinska et al., Joshi et al., Liu et al., Fang et al.). For details see Supplementary Figure 1
Protein Names	Gene Names	Uniprot	Log2_LFQ_Neuron_1	Log2_LFQ_Neuron_2	Log2_LFQ_Neuron_3	Log2_LFQ_Neuron_4	Log2_LFQ_Neuron_5	Unique Peptides neuron_1	Unique Peptides neuron_2	Unique Peptides neuron_3	Unique Peptides neuron_4	Unique Peptides neuron_5	Cytoplasm	Nucleus	Membrane	Mitochondrion	Secreted	GPI	TM1	TM2	TM3	TM4	TM+GPI	Multi	Glycoprotein	Glycoprotein*
Agrin;Agrn protein	Agrin;Agrn	A2ASQ1-1;A2ASQ1;A2ASQ1-2;A2ASQ1-3;Q6PCM6	28.4136	28.0829	27.2548	26.2995	25.7666	10	5	7	5	4	0	0	1	0	0	0	0	1	0	0	1	0	1	1	5
Adenosylhomocysteinase;CUBP;Liver copper-binding protein;S-adenosyl-L-homocysteine hydrolase	Ahcy;mCG_21063;RP23-192A6.3-001	P50247;Q3TF14;Q3U4D1;Q3U5U5;Q5M9P0;Q8BPI7	23.9669	26.5297	24.4556	23.9267	24.0065	2	8	2	7	4	1	0	0	0	0	0	0	0	0	0	0	0	0	1	5
Acupuncture-induced protein 1-L;Brain-specific receptor-like protein B;Seizure 6-like protein;MKIAA0927 protein;Sez6l protein	Aig1l;Kiaa0927;Sez6l;AI843918;mKIAA0927	Q6P1D5-1;Q6P1D5;Q6P1D5-2;Q80TP0;Q52KF2	28.7461	28.4712	30.4433	30.5279	31.3083	10	11	8	13	12	0	0	1	0	0	0	1	0	0	0	1	0	1	1	5
Serum albumin;Albumin 1;Putative uncharacterized protein	Alb;Alb1;Alb-1;alb;mCG_1705	P07724;Q546G4	34.0888	33.0214	31.5266	34.5584	33.453	3	3	3	3	3	0	0	0	0	1	0	0	0	0	0	0	0	0	1	5
Amyloid-like protein 1;APLP-1;C30;Putative uncharacterized protein	Aplp1	Q03157;Q3TCA7;Q3TUB1;Q3U311	34.2425	32.4117	34.9814	34.7846	34.4815	25	18	21	25	24	1	0	1	0	0	0	1	0	0	0	1	0	1	1	5
Putative uncharacterized protein;CDE1-binding protein CDEBP;Amyloid-like protein 2, isoform 751;Amyloid-like protein 2;CDEI box-binding protein;Amyloid beta (A4)-like protein 2;Aplp2 protein;Amyloid beta (A4)-like protein 2, isoform CRA_b	Aplp2;Cdebp;APLP2;mCG_14974	Q3UDL6;Q61482;Q3TPZ7;Q60709;Q06335;Q7TT34;Q80US7;Q8R0R7;Q3TV12;Q3U775;Q3U9N6;Q64348;Q9CYS4	31.401	31.0567	31.3686	31.7897	30.8029	17	12	12	14	13	0	1	1	0	0	0	1	0	0	0	1	0	1	1	5
Apolipoprotein E;Putative uncharacterized protein;Apolipoprotein E, isoform CRA_h;Apoe protein	Apoe;mCG_4867	P08226;Q3TX45;Q3TXU4;Q3UBS0;Q3UEE7;Q3UF21;Q4FK40;Q6GTX3;Q8C6E4	26.7146	28.8505	27.4521	28.9588	28.338	3	11	10	16	10	0	0	0	0	1	0	0	0	0	0	0	0	1	1	5
Apolipoprotein E receptor 2;Low-density lipoprotein receptor-related protein 8;Low density lipoprotein receptor-related protein 8, apolipoprotein e receptor	Apoer2;Lrp8;RP23-184N11.8-006;RP23-184N11.8-007;RP23-184N11.8-002;RP23-184N11.8-003;RP23-184N11.8-008	Q924X6-1;Q924X6;B1AXJ4;B1AXJ5;B1AXJ3;Q924X6-2;B1AXJ7;B1AXJ6	27.6067	28.2336	28.2698	28.4555	28.9699	5	2	3	3	3	0	0	1	0	1	0	1	0	0	0	1	0	1	1	5
Apolipoprotein J;Clusterin;Clusterin alpha chain;Clusterin beta chain;Clustrin;Sulfated glycoprotein 2	Apoj;Clu;Msgp-2	Q06890;Q549A5;Q9JK98	23.9789	32.3255	30.7277	31.1799	30.9503	6	19	20	23	18	1	1	1	1	1	0	0	0	0	0	0	0	1	1	5
ABPP;Alzheimer disease amyloid A4 protein homolog;Amyloid beta A4 protein;Amyloid intracellular domain 50;Amyloid intracellular domain 57;Amyloid intracellular domain 59;Amyloidogenic glycoprotein;APP-C57;APP-C59;APP-C99;Beta-amyloid protein 40;Beta-amyloid protein 42;Beta-APP40;Beta-APP42;C31;C80;C83;C99;Gamma-CTF(50);Gamma-CTF(57);Gamma-CTF(59);Gamma-secretase C-terminal fragment 50;Gamma-secre…	App;mCG_129417	P12023-1;P12023;Q3TVS1;Q3TWF3;Q3TXI9;Q53ZT3;P12023-3;P12023-2;Q6GR78;Q8BPC7;Q8BPV5;Q99NY7;Q9QX46	34.5056	34.4237	34.3658	34.9012	34.1252	25	23	21	24	22	1	1	1	0	1	0	1	0	0	0	1	0	1	1	5
68 kDa chondrocyte-expressed protein;ASPIC;Cartilage acidic protein 1;Protein CRTAC1-B	Aspic1;Cep68;Crtac1	Q8R555	24.8055	24.033	24.5982	24.7345	24.9965	3	3	4	4	3	0	0	0	0	1	0	0	0	0	0	0	0	0	1	5
Antithrombin-III;Serpin C1;Antithrombin;Putative uncharacterized protein;Serine (Or cysteine) peptidase inhibitor, clade C (Antithrombin), member 1	At3;Serpinc1;AT3;mCG_9405	P32261;Q543J5	25.9593	25.0886	25.7505	26.6895	26.4171	3	3	4	4	3	0	0	0	0	1	0	0	0	0	0	0	0	1	1	5
Putative uncharacterized protein;Brevican;Brevican core protein	Bcan;mCG_8847	Q3TQE9;Q80WT7;Q61361;Q3TSQ8	29.3215	29.712	32.0115	29.1159	28.873	17	12	13	15	14	0	0	0	0	1	0	0	0	0	0	0	0	1	1	5
Brain EGF repeat-containing transmembrane protein;Delta and Notch-like epidermal growth factor-related receptor	Bet;Bret;Dner	Q8JZM4	26.6075	24.3771	25.8585	27.9114	27.5951	3	2	2	3	3	0	0	1	0	0	0	1	0	0	0	1	0	1	1	5
Bone morphogenetic protein 1;Mammalian tolloid protein;Procollagen C-proteinase;Bmp1 protein;MKIAA4159 protein	Bmp1;mKIAA4159	Q6NZM2;P98063;Q6P550;Q570Z4	30.1954	28.4974	29.6466	28.3552	28.2335	15	13	13	13	13	0	0	0	0	1	0	0	0	0	0	0	0	1	1	5
Brother of CDO	Boc	Q6AZB0-1;Q6AZB0;Q6AZB0-3;Q6AZB0-4	30.8716	27.3608	30.2462	28.3859	29.9083	4	3	2	2	2	0	0	1	0	0	0	1	0	0	0	1	0	1	1	5
Voltage-dependent calcium channel subunit alpha-2/delta-1;Voltage-dependent calcium channel subunit alpha-2-1;Voltage-dependent calcium channel subunit delta-1;Voltage-gated calcium channel subunit alpha-2/delta-1;Cacna2d1 protein;Calcium channel, voltage-dependent, alpha2/delta subunit 1, isoform CRA_d;Putative uncharacterized protein	Cacna2;Cacna2d1;mCG_19433	O08532-1;O08532;O08532-5;O08532-4;Q14BH8;O08532-2;O08532-3;Q8C6Y3	23.8608	25.0514	23.3148	23.7158	22.8082	4	3	2	5	2	0	0	1	0	0	0	1	0	0	0	1	0	1	1	5
Cell adhesion molecule 4;Immunoglobulin superfamily member 4C;Nectin-like protein 4;TSLC1-like protein 2	Cadm4;Igsf4c;Necl4;Tsll2	Q8R464	25.5119	26.7819	27.5805	28.2805	28.8497	2	3	5	7	8	0	0	1	0	0	0	1	0	0	0	1	0	1	1	5
Acidic leucine-rich EGF-like domain-containing brain protein;Chondroitin sulfate proteoglycan 5;Neuroglycan C	Caleb;Cspg5;Ngc	Q71M36-4;Q71M36;Q71M36-1;Q71M36-2	27.7571	28.3629	29.7399	29.3062	29.5466	3	3	3	3	3	0	0	1	0	0	0	1	0	0	0	1	0	1	1	5
Cullin-associated and neddylation-dissociated protein 1;Cullin-associated NEDD8-dissociated protein 1;p120 CAND1;Putative uncharacterized protein	Cand1;D10Ertd516e;Kiaa0829	Q6ZQ38;Q3UMI9	27.6495	28.5382	26.3754	26.0301	22.9664	17	23	3	17	3	1	1	0	0	0	0	0	0	0	0	0	0	0	0	5
Capping protein (Actin filament) muscle Z-line, beta;CAPZB3;Capping protein beta 3 subunit;Putative uncharacterized protein;CapZ beta;F-actin-capping protein subunit beta;Capping protein (Actin filament) muscle Z-line, beta, isoform CRA_c;Capping protein (Actin filament) muscle Z-line, beta, isoform CRA_a;Capping protein (Actin filament) muscle Z-line, beta, isoform CRA_b	Capzb;RP23-247I1.3-004;Cappb1;mCG_122335;RP23-247I1.3-001;RP23-247I1.3-006;RP23-247I1.3-002;RP23-247I1.3-011	A2AMV7;P97856;Q3TVK4;P47757-2;P47757;Q3TRH8;Q923G3;A2AMW0;P47757-1;A2AMV5;A2AMV9	23.9842	26.2392	22.8466	25.5741	23.2345	3	7	2	9	3	1	0	0	0	0	0	0	0	0	0	0	0	0	0	5
CCT-beta;T-complex protein 1 subunit beta;Chaperonin subunit 2 (Beta), isoform CRA_a;Putative uncharacterized protein;Brain cDNA, clone MNCb-1272, similar to Mus musculus chaperonin subunit 2 (beta) (Cct2), mRNA	Cct2;Cctb;mCG_17329	P80314;Q542X7;Q9JJD8	23.6878	25.3045	24.9258	23.3637	23.2232	2	7	4	5	4	1	0	0	0	0	0	0	0	0	0	0	0	0	0	5
Semaphorin-7A;Semaphorin-K1;Semaphorin-L	Cd108;Sema7a;Semal;Semk1	Q9QUR8	27.5353	27.0475	24.2767	24.0547	24.6379	8	8	2	5	4	0	0	1	0	0	1	0	0	0	0	1	0	1	1	5
Putative uncharacterized protein;Transmembrane glycoprotein cadherin-10;Cadherin-10;T2-cadherin	Cdh10	Q3UUB3;Q8VI68;P70408	27.7656	25.6247	24.3897	26.2474	26.7281	8	6	4	5	8	0	0	1	0	0	0	1	0	0	0	1	0	1	1	5
Cadherin 13, isoform CRA_a;Putative uncharacterized protein;Cadherin 13;Cadherin-13;Heart cadherin;Truncated cadherin	Cdh13;mCG_141363	Q8BG11;Q8BT28;Q8CE18;Q8VDK4;Q9WTR5;Q8BS79	26.6283	28.5036	27.3734	28.729	27.838	3	6	4	6	6	0	0	1	0	0	1	0	0	0	0	1	0	1	1	5
Cadherin-2;Neural cadherin;Putative uncharacterized protein;Cadherin 2	Cdh2;mCG_141325	P15116;Q3UIC2;Q8BSI9;Q6GU11	29.5629	29.2496	28.7092	27.2028	29.9299	13	17	9	13	12	0	0	1	0	0	0	1	0	0	0	1	0	1	1	5
Cadherin-4;Retinal cadherin;Cadherin 4	Cdh4;RP23-23G3.1-001	P39038;A2AC73	28.5022	26.412	29.3193	29.9342	28.8516	7	5	6	8	6	0	0	1	0	0	0	1	0	0	0	1	0	1	1	5
Cofilin, non-muscle isoform;Cofilin-1;Cofilin 1, non-muscle;Putative uncharacterized protein	Cfl1;mCG_11768	P18760;Q544Y7;Q9CX22	23.1945	30.6646	27.8598	24.9395	25.1948	2	12	3	3	2	1	1	1	0	0	0	0	0	0	0	0	0	0	0	5
Beta-granin;Chromogranin-A;Pancreastatin;WE-14;Putative uncharacterized protein	Chga	P26339;Q3UN28	32.2358	31.7245	31.6933	31.3523	32.0275	21	20	11	16	13	0	0	1	0	1	0	0	0	0	0	0	0	1	1	5
Cell adhesion molecule with homology to L1CAM;Cell adhesion molecule with homology to L1CAM, isoform CRA_a;Chl1-like protein;Close homolog of L1;Neural cell adhesion molecule L1-like protein;Processed neural cell adhesion molecule L1-like protein	Chl1;mCG_127336;Call	A2RRK1;P70232-1;P70232;P70232-2	33.1594	33.142	32.5835	33.1579	33.2093	45	46	39	47	45	0	0	1	0	1	0	1	0	0	0	1	0	1	1	5
B-CK;Creatine kinase B chain;Creatine kinase B-type	Ckb;Ckbb	Q04447	23.4085	29.4398	25.2245	27.9743	26.5154	4	11	5	15	9	1	0	0	0	0	0	0	0	0	0	0	0	0	1	5
Alcadein-gamma;Calsyntenin-2	Clstn2;Cs2;Cstn2;Kiaa4134	Q9ER65-1;Q9ER65;Q9ER65-2	33.6425	32.6345	32.6128	32.3357	32.7076	29	25	26	27	25	0	0	1	0	0	0	1	0	0	0	1	0	1	1	5
Alcadein-beta;Calsyntenin-3	Clstn3;Cs3;Cstn3	Q99JH7	34.2149	33.6342	33.5434	33.5567	33.2318	33	30	24	26	27	0	0	1	0	0	0	1	0	0	0	1	0	1	1	5
Contactin-1;Neural cell surface protein F3	Cntn1	P12960	26.7074	27.4619	25.7423	26.9686	26.761	6	7	6	8	7	0	0	1	0	0	1	0	0	0	0	1	0	1	1	5
Axonal glycoprotein TAG-1;Axonin-1;Contactin-2;Transient axonal glycoprotein 1;Putative uncharacterized protein	Cntn2;Tax	Q61330;Q3UGZ2;Q3UH39	32.9386	31.8421	32.5503	31.8682	31.6106	32	28	27	32	31	0	0	1	0	0	1	0	0	0	0	1	0	1	1	5
Carboxypeptidase E;Carboxypeptidase H;Enkephalin convertase;Prohormone-processing carboxypeptidase;Putative uncharacterized protein	Cpe	Q00493;Q543R4	26.453	27.0583	28.4686	27.246	27.5213	6	12	9	17	14	0	0	1	0	1	0	0	0	0	0	0	0	1	1	5
Carbamoyl-phosphate synthase [ammonia], mitochondrial;Carbamoyl-phosphate synthetase I;Cps1 protein;Carbamoyl-phosphate synthetase 1;Carbamoylphosphate synthetase I	Cps1;AC101854.1-001	Q8C196;Q561M8;B2KGV2;Q9JLU2	26.7107	29.2872	25.8281	25.5112	25.7649	9	17	6	8	5	0	1	0	1	0	0	0	0	0	0	0	0	1	1	5
Carboxypeptidase X 1 (M14 family);Putative uncharacterized protein;Metallocarboxypeptidase CPX-1;Probable carboxypeptidase X1	Cpxm1;mCG_9911;RP23-29K12.2-001;Cpx1;Cpxm	A2BI86;Q3V190;Q9Z100	28.1436	27.7347	26.7862	26.7526	27.1638	11	9	5	7	4	0	0	0	0	1	0	0	0	0	0	0	0	1	1	5
Complement factor MASP-3;Complement-activating component of Ra-reactive factor;Mannan-binding lectin serine protease 1;Mannan-binding lectin serine protease 1 heavy chain;Mannan-binding lectin serine protease 1 light chain;Mannose-binding lectin-associated serine protease 1;Mannose-binding protein-associated serine protease;Ra-reactive factor serine protease p100;Serine protease 5;Serine protease…	Crarf;Masp1;Masp3;Masp1/3	P98064-2;P98064;Q8CIR9;P98064-1	27.6865	27.6829	27.1459	26.041	27.4823	12	10	7	9	7	0	0	0	0	1	0	0	0	0	0	0	0	1	1	5
Chromosome region maintenance 1 protein homolog;Exportin-1;Exportin 1, CRM1 homolog (Yeast);Exportin 1, CRM1 homolog (Yeast), isoform CRA_a;Putative uncharacterized protein;Xpo1 protein	Crm1;Xpo1;mCG_8765;RP23-305E10.1-001	Q6P5F9;A2AKT7;Q8BYY5;Q921J0	27.4241	27.9473	21.4821	24.1112	21.6741	16	20	3	11	4	1	1	0	0	0	0	0	0	0	0	0	0	0	1	5
Chromosome segregation 1-like protein;Exportin-2;Importin-alpha re-exporter;Chromosome segregation 1-like (S. cerevisiae);Putative uncharacterized protein	Cse1l;Xpo2;mCG_14604;RP23-19L12.9-001	Q9ERK4;A2A5S1;Q9CSW8	28.0553	28.2885	25.7224	28.3921	25.0103	24	20	5	9	4	1	1	0	0	0	0	0	0	0	0	0	0	0	0	5
Chondroitin sulfate proteoglycan core protein 2;Large fibroblast proteoglycan;PG-M;Versican core protein;Vcan protein;Putative uncharacterized protein;PG-M core protein	Cspg2;Vcan;pgM	Q62059-1;Q62059;Q62059-3;Q05CR7;Q3TNR6;Q3TQ47;Q3UXS4;Q62059-2;Q62059-4;P70267;Q3TTS3	28.3318	25.8423	26.4538	25.9935	26.8905	11	3	5	8	10	0	0	0	0	1	0	0	0	0	0	0	0	1	1	5
Chondroitin sulfate proteoglycan 3;Neurocan core protein	Cspg3;Ncan	P55066	34.3629	33.0168	33.9947	33.6486	33.7373	36	31	40	34	38	0	0	0	0	1	0	0	0	0	0	0	0	1	1	5
Cathepsin B;Cathepsin B heavy chain;Cathepsin B light chain;Cathepsin B1;Putative uncharacterized protein	Ctsb	P10605;Q3TC17;Q3TVS6;Q6LAF6	23.7047	24.2834	26.5709	27.1247	26.3422	3	5	5	8	6	0	0	0	0	1	0	0	0	0	0	0	0	1	1	5
Alpha-dystroglycan;Beta-dystroglycan;Dystroglycan;Dystrophin-associated glycoprotein 1;Dystroglycan 1;Putative uncharacterized protein	Dag1;Dag-1;mCG_140684	Q62165;Q544G5;Q8BPJ7;Q8CBE6	24.5107	30.1138	29.6769	27.6862	27.9155	5	11	9	12	10	1	1	1	0	1	0	1	0	0	0	1	0	1	1	5
Netrin receptor DCC;Tumor suppressor protein DCC;Putative uncharacterized protein	Dcc	P70211-1;P70211;P70211-2;Q3TZP5;P70211-3	30.6407	30.3173	30.8046	29.2181	29.6024	21	24	24	24	23	0	0	1	0	0	0	1	0	0	0	1	0	1	1	5
Dentin matrix protein 4;Protein FAM20C	Dmp4;Fam20c;Kiaa4081	Q5MJS3	29.8019	28.8618	29.4337	29.7602	29.9506	15	12	12	13	13	0	0	0	0	1	0	0	0	0	0	0	0	1	1	5
Roundabout homolog 1;Putative uncharacterized protein	Dutt1;Robo1	O89026;Q3UXH3	30.4378	29.8836	28.9953	29.5081	28.277	34	22	15	28	21	0	0	1	0	0	0	1	0	0	0	1	0	1	1	5
Extracellular matrix protein 2;Matrix glycoprotein Sc1;SPARC-like protein 1;Putative uncharacterized protein	Ecm2;Sc1;Sparcl1	P70663;Q3TYD5;Q3UYK7	33.1849	33.5365	32.2577	33.5639	33.4455	28	29	21	28	26	0	0	0	0	1	0	0	0	0	0	0	0	1	1	5
Edil3 protein;EGF-like repeats and discoidin I-like domains 3;EGF-like repeats and discoidin I-like domains 3, isoform CRA_b;Putative uncharacterized protein;EGF-like repeats and discoidin I-like domains 3, isoform CRA_a;Developmentally-regulated endothelial cell locus 1 protein;EGF-like repeat and discoidin I-like domain-containing protein 3;Integrin-binding protein DEL1	Edil3;mCG_142525;RP23-279C9.1-001;RP23-279C9.1-002;Del1;RP23-279C9.1-008	Q8CBF7;Q8C4U8;O35474-1;O35474;O35474-2;Q8BR22;Q8C8K0	26.3627	24.5841	25.5401	25.9177	26.1736	3	5	9	13	10	0	0	0	0	1	0	0	0	0	0	0	0	1	1	5
Elongation factor 1-alpha 1;Elongation factor Tu;Eukaryotic elongation factor 1 A-1;Elongation factor 1-alpha;Eef1a1 protein;Elongation factor 1-alpha 2;Eukaryotic elongation factor 1 A-2;Statin-S1	Eef1a;Eef1a1;mCG_15232;Eef1a2;Eef1al;Stn;RP23-401L17.3-001	P10126;Q3TII3;Q3UA81;Q3UZQ3;Q4FZE5;Q58E64;P62631;B7ZBW3	26.0041	25.7473	26.1515	26.5452	24.8058	3	6	5	9	5	1	1	1	0	0	0	0	0	0	0	0	0	0	1	5
Elongation factor 2;Putative uncharacterized protein;Eef2 protein	Eef2;ef-2	P58252;O89069;O89070;Q3TJZ1;Q3TK17;Q3TLB1;Q3TPG2;Q3TSK4;Q3TW58;Q3TWX1;Q3TX47;Q3UBL9;Q3UDC8;Q3UMI7;Q3UZ14;Q61509;Q6P9L9;Q8BMA8;Q8C153;Q99LT6	31.3427	32.0242	31.33	30.2216	29.6484	36	30	13	29	16	1	1	0	0	0	0	0	0	0	0	0	0	0	1	5
Try10-like trypsinogen;MCG140784;Putative uncharacterized protein;Trypsin 10;Trypsinogen 10	EG386551;EG436523;Gm5409;Try10l;mCG_140784;Tcrb-V20;Try10;trypsinogen	Q7M754;Q792Z1	31.1645	31.4319	30.0245	31.2432	31.1706	2	2	2	2	2	0	0	0	0	0	0	0	0	0	0	0	0	0	0	5
Epidermal growth factor receptor;Putative uncharacterized protein;Epidermal growth factor receptor, isoform CRA_b;Epidermal growth factor receptor isoform 1;Epidermal growth factor receptor isoform 2;Epidermal growth factor receptor isoform 3;Epidermal growth factor receptor, isoform CRA_a	Egfr;mCG_140518;RP23-295E4.1-001;RP23-295E4.1-002	Q01279;Q3TQS6;Q5SVE8;Q9EP98;Q8VHI0;Q9EQR1;Q9ERV6;Q9WVF5	25.3888	24.2064	24.2894	24.9343	24.497	6	5	3	4	3	0	1	1	0	0	0	1	0	0	0	1	0	1	1	5
Autotaxin;Ectonucleotide pyrophosphatase/phosphodiesterase family member 2;Extracellular lysophospholipase D;Phosphodiesterase I/nucleotide pyrophosphatase	Enpp2;Npps2;Pdnp2	Q9R1E6-2;Q9R1E6;Q9R1E6-3;Q9R1E6-1;Q9R1D5	27.0615	26.0778	26.568	26.4823	25.3746	13	7	7	9	5	0	0	0	0	1	0	0	0	0	0	0	0	1	1	5
Entactin;Nidogen-1;Nidogen 1;Putative uncharacterized protein	Ent;Nid1	P10493;Q3TKX9	29.0811	28.5215	29.8507	26.0986	28.259	7	13	13	6	8	0	0	0	0	1	0	0	0	0	0	0	0	1	1	5
E-selectin ligand 1;Golgi apparatus protein 1;Golgi sialoglycoprotein MG-160;Putative uncharacterized protein	Esl1;Glg1;Mg160;Selel;esl-1	Q61543;Q3TMG0;Q53WR6;Q8BQH1	25.3987	25.994	26.0516	24.0172	24.9802	4	7	6	4	7	0	0	1	0	0	0	1	0	0	0	1	0	1	1	5
Basement-membrane protein 90;Fibulin-1	Fbln1	Q08879-2;Q08879	27.3724	26.0812	27.6716	27.1434	26.7698	3	4	3	3	3	0	0	0	0	1	0	0	0	0	0	0	0	1	1	5
Basement-membrane protein 90;Fibulin-1;Fibulin 1;Fibulin 1D variant;Putative uncharacterized protein	Fbln1;mCG_13576	Q08879-1;Q08879;B2CQD6;Q3TW70;Q3TWK8	26.9857	27.4464	26.2633	25.3986	26.3118	7	6	6	6	5	0	0	0	0	1	0	0	0	0	0	0	0	1	1	5
Follistatin-like 1;Putative uncharacterized protein;Follistatin-like protein 1;Follistatin-related protein 1;TGF-beta-inducible protein TSC-36	Fstl1;mCG_129092;Frp;Fstl;Tsc36	Q6GTX2;Q62356	25.0874	28.8174	26.3233	27.0027	26.5453	4	11	6	10	6	0	0	0	0	1	0	0	0	0	0	0	0	1	1	5
Follistatin-like protein 4;Follistatin-related protein 4;m-D/Bsp120I 1-1;Putative uncharacterized protein	Fstl4;Kiaa1061	Q5STE3;A0A4Y1	29.7072	28.6132	29.1773	29.5752	28.0833	23	20	16	17	16	0	0	0	0	1	0	0	0	0	0	0	0	1	1	5
Follistatin-like protein 5;Follistatin-related protein 5;m-D/Bsp120I 1-2;Putative uncharacterized protein	Fstl5;Kiaa1263	Q8BFR2;Q3USA5;Q3UUI4	27.6328	27.2613	28.6083	26.9474	26.7123	18	16	15	13	13	0	0	0	0	1	0	0	0	0	0	0	0	1	1	5
Glypican-2;Secreted glypican-2;Gpc2 protein;Putative uncharacterized protein	Gpc2	Q8BKV1;A1A5C0;Q3TU56	26.8165	28.7672	30.0095	28.5779	27.9945	4	15	15	15	10	0	0	1	0	1	1	0	0	0	0	1	0	1	1	5
Neuronal membrane glycoprotein M6-a;Glycoprotein m6a, isoform CRA_b;Putative uncharacterized protein;Gpm6a protein	Gpm6a;M6a;mCG_1375	P35802;Q542P2;Q8R1P3	29.8542	31.3583	29.7394	28.7879	30.4133	2	6	5	8	7	0	0	1	0	0	0	0	0	0	0	0	1	1	1	5
Glycoprotein m6b;Glycoprotein m6b, isoform CRA_g;Neuronal membrane glycoprotein M6-b;Glycoprotein m6b, isoform CRA_f;Putative uncharacterized protein;Glycoprotein m6b, isoform CRA_b;Glycoprotein m6b, isoform CRA_a	Gpm6b;mCG_7562;RP23-239H22.1-006;M6b;RP23-239H22.1-007;RP23-239H22.1-002;RP23-239H22.1-004;RP23-239H22.1-001	A2AEG6;P35803-1;P35803;P35803-8;Q3US81;P35803-3;A2AEG8;A2AEG3;P35803-2;P35803-4;P35803-5;Q3V0Z9	24.4852	26.5221	24.5524	25.8794	26.8046	2	3	2	5	3	0	0	1	0	0	0	0	0	0	0	0	1	1	1	5
Heat shock 86 kDa;Heat shock protein HSP 90-alpha;Tumor-specific transplantation 86 kDa antigen;Hsp90aa1 protein;Putative uncharacterized protein;Heat shock protein 90, alpha (Cytosolic), class A member 1;Heat shock protein 90kDa alpha (Cytosolic), class A member 1;MCG14932, isoform CRA_b	Hsp86;Hsp86-1;Hsp90aa1;Hspca;mCG_14932;RP23-60K23.1-001	P07901;A0PJ91;Q3TJU7;Q3TKA2;Q3TKB9;Q3TKG0;Q3UIF3;Q80Y52;Q8C2A9;Q8C5U3	30.4188	30.198	28.479	28.3634	28.0065	18	19	10	14	10	1	1	1	0	0	0	0	0	0	0	0	0	0	1	5
Hexabrachion;Tenascin;Tenascin-C;Fibronectin type III;Tnc protein;Tenascin C, isoform CRA_a;Tenascin C (Hexabrachion);Putative uncharacterized protein	Hxb;Tnc;tenascin-C;mCG_20077;RP24-144L11.1-003	Q80YX1-1;Q80YX1;Q9WUU4;Q80YX1-2;Q80YX1-3;Q80YX1-4;Q80YX1-5;Q148T4;Q148T5;Q80YX0;Q8C9Z1	30.4352	30.2668	30.0874	29.047	30.6997	50	32	23	21	28	0	0	0	0	1	0	0	0	0	0	0	0	1	1	5
Alpha-L-iduronate sulfate sulfatase;Iduronate 2-sulfatase;Iduronate-2-sulfatase;Putative uncharacterized protein;Iduronate sulfatase	Ids;RP23-29M4.1-001	Q08890;Q32KI7;Q3V1R8;Q684Q4;Q8CJ15	30.2458	29.3684	29.5591	29.7649	28.2878	15	15	14	12	12	0	0	0	0	0	0	0	0	0	0	0	0	1	1	5
IGFBP-related protein 10;Insulin-like growth factor-binding protein-like 1;Insulin-like growth factor-binding-related protein 4	Igfbpl1;Igfbprp4	Q80W15	26.2148	30.7066	33.3142	30.4822	29.9836	8	14	16	14	14	0	0	0	0	1	0	0	0	0	0	0	0	1	1	5
Importin subunit beta-3;Importin-5;Karyopherin beta-3;Ran-binding protein 5;Putative uncharacterized protein;Ipo5 protein	Ipo5;Kpnb3;Ranbp5	Q8BKC5-1;Q8BKC5;Q3TT04;Q6NZC1;Q7TN23;Q8BKC5-2	28.7707	28.8692	21.7958	24.8919	22.2416	22	20	4	8	4	1	1	0	0	0	0	0	0	0	0	0	0	0	1	5
Importin-7;Ran-binding protein 7	Ipo7;Ranbp7	Q9EPL8	24.8656	25.758	24.6852	24.5052	23.4997	9	9	2	4	2	1	1	0	0	0	0	0	0	0	0	0	0	0	0	5
Immunoglobulin superfamily containing leucine-rich repeat protein 2;Leucine-rich repeat domain and immunoglobulin domain-containing axon extension protein	Islr2;Kiaa1465;Linx	Q5RKR3;C8XPY9	27.4422	26.6599	26.6728	26.7777	25.9355	8	6	9	8	8	0	0	1	0	0	0	0	0	0	0	0	0	1	1	5
Desmoplakin III;Desmoplakin-3;Junction plakoglobin	Jup;mCG_20537;RP23-392I3.6-001	Q02257;A2A4H7	29.4494	29.668	29.6332	30.1758	29.5129	4	8	15	21	12	1	0	1	0	0	0	0	0	0	0	0	0	1	1	5
Neurexin I-alpha;Neurexin-1-alpha	Kiaa0578;Nrxn1	Q9CS84-1;Q9CS84;Q9CS84-2;Q9CS84-3;Q9CS84-4	32.0461	30.0593	32.4933	30.7678	30.9679	21	19	12	20	18	0	0	1	0	0	0	1	0	0	0	1	0	1	1	5
Acetylglucosaminyltransferase-like 1A;Glycosyltransferase-like protein LARGE1;Like-glycosyltransferase	Kiaa0609;Large;Large1;mCG_141327	Q9Z1M7;Q059X9	28.5671	28.3663	27.2335	28.242	27.896	16	14	11	15	16	0	0	1	0	0	0	0	1	0	0	1	0	1	1	5
Latrophilin-3;Lectomedin-3	Kiaa0768;Lec3;Lphn3	Q80TS3-3;Q80TS3;Q80TS3-1;Q80TS3-5;Q80TS3-4;Q80TS3-2;Q80TS3-6	27.9882	24.1577	26.3874	26.2803	23.8092	5	3	4	4	4	0	0	1	0	0	0	0	0	0	0	0	1	1	1	5
Calcium-independent alpha-latrotoxin receptor 1;Latrophilin-1;Lectomedin-2;Putative uncharacterized protein	Kiaa0821;Lec2;Lphn1	Q80TR1-1;Q80TR1;Q80TR1-2;Q3UYB4	28.6219	27.7829	27.8764	29.6172	25.8228	13	9	8	13	6	0	0	1	0	0	0	0	0	0	0	0	1	1	1	5
Neuroligin-1;Putative uncharacterized protein;Nlgn1 protein	Kiaa1070;Nlgn1	Q99K10-1;Q99K10;Q3UUP2;Q3TRZ1;Q3TY84;Q4KMN5	27.3439	26.8237	27.5803	28.2793	27.6257	7	5	5	6	5	0	0	1	0	0	0	1	0	0	0	1	0	1	1	5
Neuroligin-2;Nlgn2 protein;Neuroligin 2	Kiaa1366;Nlgn2;RP23-422L16.24-003	Q69ZK9;Q6PHN2;Q5F287	26.6679	25.5265	27.507	26.4554	26.3914	8	3	5	7	7	0	0	1	0	0	0	1	0	0	0	1	0	1	1	5
Semaphorin-6D;Sema domain, transmembrane domain (TM), and cytoplasmic domain, (Semaphorin) 6D;Sema domain, transmembrane domain (TM), and cytoplasmic domain, (Semaphorin) 6D, isoform CRA_d;Sema domain, transmembrane domain (TM), and cytoplasmic domain, (Semaphorin) 6D, isoform CRA_c;Sema domain, transmembrane domain (TM), and cytoplasmic domain, (Semaphorin) 6D, isoform CRA_e;Putative uncharacter…	Kiaa1479;Sema6d;mCG_142100;RP23-455E2.1-008;RP23-455E2.1-004;RP23-455E2.1-006;RP23-455E2.1-001	Q76KF0-1;Q76KF0;A2AW74;A2AW73;Q76KF0-6;Q76KF0-5;Q76KF0-4;Q76KF0-2;A2AW76;Q76KF0-3;A2AW75;Q8BKG8	24.7132	24.9068	24.4381	23.165	24.8358	3	2	2	2	2	0	0	1	0	0	0	1	0	0	0	1	0	1	1	5
Leucine-rich repeat neuronal protein 1;Neuronal leucine-rich repeat protein 1;Putative uncharacterized protein	Kiaa1497;Lrrn1	Q61809;Q3TNZ6;Q3TSQ3	27.3735	26.3981	26.5558	26.3836	26.7562	6	6	6	6	7	0	0	1	0	0	0	1	0	0	0	1	0	1	1	5
HSPA5-binding protein 1;Transmembrane protein 132A	Kiaa1583;Tmem132a	Q922P8	31.9541	32.019	31.5465	31.0214	31.3829	33	31	25	30	26	0	0	1	0	0	0	1	0	0	0	1	0	1	1	5
Protein tweety homolog 3	Kiaa1691;Ttyh3	Q6P5F7-1;Q6P5F7;Q6P5F7-2	25.1808	22.3828	26.2336	24.3819	24.9932	2	2	4	3	3	0	0	1	0	0	0	0	0	0	0	0	1	1	1	5
Semaphorin-4B;Semaphorin-C;Putative uncharacterized protein	Kiaa1745;Sema4b;Semac;SemC	Q62179;Q8BIR6	26.2848	24.9793	25.359	25.5142	24.6215	8	6	5	7	4	0	0	1	0	0	0	1	0	0	0	1	0	1	1	5
Brain-specific receptor-like protein C;Seizure protein 6;MKIAA4158 protein;Seizure related gene 6	Kiaa4158;Sez6;mKIAA4158;RP23-199H17.4-009	Q7TSK2-1;Q7TSK2;Q5DTK7;Q7TSK2-2;B1AQC5;Q7TSK2-3	31.2604	28.9742	32.0967	31.1616	31.1655	13	12	17	18	17	1	0	1	0	1	0	1	0	0	0	1	0	1	1	5
Leukocyte common antigen related;Receptor-type tyrosine-protein phosphatase F	Lar;Ptprf	A2A8L5	29.0551	27.4646	28.5848	27.8284	28.6309	9	7	8	6	7	0	0	1	0	0	0	0	0	0	0	0	0	1	1	5
L-lactate dehydrogenase;LDH muscle subunit;L-lactate dehydrogenase A chain;Putative uncharacterized protein;Ldha protein	Ldh1;Ldha;Ldh-1;mCG_19938	Q3TCI7;Q3THB4;Q3TI99;P06151;Q3UDU4;Q3UIC3;Q564E2;Q99K20;Q6NXW3	23.7727	27.7233	24.2266	25.7415	24.6256	2	11	5	8	5	1	0	0	0	0	0	0	0	0	0	0	0	0	0	5
Low-density lipoprotein receptor;Putative uncharacterized protein;Low density lipoprotein receptor;Low density lipoprotein receptor, isoform CRA_b	Ldlr;mCG_4457	P35951;Q3TVR4;Q3U8R7;Q6GTJ9;Q8VCT0;Q91ZJ1;Q3TDD1	28.3004	26.9517	27.5174	28.5128	28.4077	11	9	10	13	10	0	0	1	0	0	0	1	0	0	0	1	0	1	1	5
Putative transmembrane protein mV/BamHI#3;Leucine-rich repeat and immunoglobulin-like domain-containing nogo receptor-interacting protein 1;Leucine-rich repeat neuronal protein 1;Leucine-rich repeat neuronal protein 6A	Lingo1;Lern1;Lrrn6a	A9DA50;Q9D1T0	27.792	27.7794	25.9289	28.3576	28.228	6	7	7	7	8	0	0	1	0	0	0	1	0	0	0	1	0	1	1	5
Leucine-rich repeat and fibronectin type-III domain-containing protein 4	Lrfn4;Salm3	Q80XU8;Q460G5	21.9226	21.8387	26.0843	23.7154	23.8374	2	3	4	5	4	0	0	1	0	0	0	1	0	0	0	1	0	1	1	5
Leucine-rich repeat-containing protein 4B;Netrin-G3 ligand	Lrig4;Lrrc4b	P0C192	29.7511	29.175	28.7179	29.4176	29.2675	18	16	13	19	14	0	0	1	0	0	0	0	0	0	0	0	0	1	1	5
Microfibril-associated glycoprotein 1;Putative uncharacterized protein;Microfibrillar-associated protein 2;Microfibrillar-associated protein 2, isoform CRA_b	Magp1;Mfap2;Magp;mCG_9053;RP23-183L1.5-001	Q99PM0;P55002;A2AA79	26.2011	27.0385	28.5428	28.8856	28.4159	2	2	2	3	3	0	0	0	0	1	0	0	0	0	0	0	0	1	1	5
Mannosidase 2, alpha 2, isoform CRA_c;N-glycan processing alpha-mannosidase IIx;Putative uncharacterized protein;Man2a2 protein;Alpha-mannosidase IIx	Man2a2;mCG_19442	Q197W7;Q3UVK1;Q7TPQ0;Q8BRK9;Q9WU23	26.6144	26.7203	27.0205	26.5646	26.6529	11	8	12	13	13	0	0	1	0	0	0	0	1	0	0	1	0	1	1	5
ST8 alpha-N-acetyl-neuraminide alpha-2,8-sialyltransferase 2;Alpha-2,8-sialyltransferase 8B;Polysialic acid synthase;Sialyltransferase 8B;Sialyltransferase X;Sialytransferase St8Sia II	mCG_113522;St8sia2;Siat8b;Stx	Q4VA47;O35696	29.2032	26.6721	27.5977	28.2923	28.2675	10	8	8	11	11	0	0	1	0	0	0	0	1	0	0	1	0	1	1	5
MEL91 protein;NEL-like protein 2;Protein kinase C-binding protein NELL2;NEL-like 2 (Chicken);Putative uncharacterized protein	Mel91;Nell2	Q61220;Q80UM5;Q8BM43;Q8BM06	34.53	33.7136	33.836	33.8118	33.5671	33	28	26	31	30	0	0	0	0	1	0	0	0	0	0	0	0	1	1	5
Putative uncharacterized protein;Milk fat globule glycoprotein;Lactadherin;MFGM;Milk fat globule-EGF factor 8;SED1;Sperm surface protein SP47;Milk fat globule-EGF factor 8 protein, isoform CRA_a	Mfge8;MFG-E8;mCG_6301	Q3U8S9;Q9QWQ1;P21956-1;P21956;P21956-2;Q3TDU5	31.9146	31.2266	32.4744	31.5164	32.2309	19	17	14	19	16	0	0	1	0	1	0	0	0	0	0	0	0	1	1	5
Alpha-1,6-mannosylglycoprotein 6-beta-N-acetylglucosaminyltransferase A;Alpha-mannoside beta-1,6-N-acetylglucosaminyltransferase;GlcNAc-T V;Mannoside acetylglucosaminyltransferase 5;N-acetylglucosaminyl-transferase V	Mgat5;mCG_13935	Q8R4G6;Q059T5	31.922	30.7188	31.4214	31.373	30.9571	31	24	22	23	23	0	0	1	0	1	0	0	1	0	0	1	0	1	1	5
MKIAA1400 protein;Putative uncharacterized protein;OL-protocadherin isoform;OL-protocadherin;Protocadherin 10	mKIAA1400;Pcdh10;Pcadh10	Q80TE2;Q8CA99;Q8CC37;Q925I8;Q9CU33;Q9Z1B1;Q3TZ28;Q6P0A6	24.9009	24.3363	24.4107	25.0812	25.1312	8	4	2	3	4	0	0	0	0	0	0	0	0	0	0	0	0	0	1	5
Neural cell adhesion molecule 1;Neural cell adhesion molecule;Neural cell adhesion molecule NCAM-120;Ncam gene exon 13 for neural cell adhesion molecule (NCAM)	Ncam;Ncam1	P13595-1;P13595;P13595-2;P13595-3;O08909;O88682;Q61946;Q6LBT4;P13595-4	29.211	30.1162	30.0287	32.0354	30.5061	20	22	13	25	18	0	0	1	0	0	1	1	0	0	0	2	0	1	1	5
[Heparan sulfate]-glucosamine N-sulfotransferase 1;Bifunctional heparan sulfate N-deacetylase/N-sulfotransferase 1;Glucosaminyl N-deacetylase/N-sulfotransferase 1;Heparan sulfate N-deacetylase 1;Heparan sulfate N-sulfotransferase 1;N-heparan sulfate sulfotransferase 1	Ndst1	Q3UHN9-1;Q3UHN9	29.1832	28.6011	28.8156	27.632	28.7206	25	20	17	18	19	0	0	1	0	0	0	0	1	0	0	1	0	1	1	5
NEL-like protein 1;Protein kinase C-binding protein NELL1	Nell1	Q2VWQ2	28.679	29.4734	28.2111	27.146	28.7878	12	9	4	5	6	1	1	0	0	1	0	0	0	0	0	0	0	1	1	5
Neogenin	Neo1;Ngn	P97798-1;P97798;P97798-4;Q7TQG5;P97798-3;P97798-2;P97798-5	31.0457	31.4513	30.5949	30.8478	30.4822	24	30	25	30	26	0	0	1	0	0	0	1	0	0	0	1	0	1	1	5
Neurofascin;Nfasc protein;MKIAA0756 protein	Nfasc;mKIAA0756	Q810U3;Q6P6Q1;Q6ZQ54	25.0364	24.9665	25.7736	25.6942	25.6434	5	6	5	6	5	0	0	1	0	0	0	1	0	0	0	1	0	1	1	5
Neuroligin 3;Gliotactin homolog;Neuroligin-3;MKIAA1480 protein;Neuroligin 3 protein	Nlgn3;RP23-440J15.4-001;RP23-440J15.4-004;Med12;mKIAA1480;RP23-440J15.4-002;RP23-440J15.4-003;neuroligin 3	A2AGI1;Q8BYM5;A2AGI2;B2RWZ9;Q69ZI4;A2AGI3;A2AGI0;Q924X0	30.2334	28.5932	27.3673	27.4088	28.4731	14	10	9	11	10	0	0	1	0	0	0	1	0	0	0	1	0	1	1	5
Neuroligin 4*;Neuroligin 4	Nlgn4;Nlgn4l;Nlgn4x	A7LAI9;B0F2B4;B1P942	30.5745	29.8043	30.2563	27.489	29.6403	17	13	10	14	13	0	0	1	0	0	0	1	0	0	0	1	0	0	0	5
Neuronal olfactomedin-related ER localized protein;Noelin;Olfactomedin-1;Pancortin;Olfactomedin 1;Olfactomedin 1, isoform CRA_b;Olfm1 protein	Noe1;Noel;Noel1;Olfm1;mCG_17880;RP23-475B13.5-001;RP23-475B13.5-002	O88998-1;O88998;Q8R357;O88998-3;A3KGE4	29.325	28.7605	29.5627	26.6053	26.5688	9	6	7	9	7	0	0	0	0	1	0	0	0	0	0	0	0	1	1	5
Putative uncharacterized protein;Aminopeptidase puromycin sensitive;Puromycin-sensitive aminopeptidase	Npepps;mCG_13222;RP23-81D2.5-001;Psa	Q3UZE0;Q5PR74;Q11011	28.1396	27.388	27.7138	28.4552	28.5617	21	18	8	13	9	1	1	0	0	0	0	0	0	0	0	0	0	0	0	5
Neuropilin-2;Vascular endothelial cell growth factor 165 receptor 2;Neuropilin 2;MCG115000, isoform CRA_a;Neuropilin-2(A17);MCG115000, isoform CRA_c;Nrp2 protein;MCG115000, isoform CRA_b;Putative uncharacterized protein	Nrp2;Pard3b;RP23-149A5.1-003;mCG_115000;RP23-149A5.1-002;RP23-149A5.1-006;RP23-149A5.1-001;RP23-149A5.1-005;Als2cr19;RP23-149A5.1-004	O35375-4;O35375;B1AT44;Q8QZY7;O35375-2;B1AT45;B1AT42;Q8K2T3;O35375-5;B1AT41;Q3U5I8;Q3URT2;Q8BPZ0;O35375-1;O35375-3;O35375-6	28.6487	30.1072	29.4105	30.4169	29.0495	20	17	11	19	13	0	0	1	0	0	0	1	0	0	0	1	0	1	1	5
Nrxn3 protein;Putative uncharacterized protein;MKIAA0743 protein	Nrxn3;mKIAA0743	Q6P9K9;Q8C985;Q8CCT8;Q6ZQ56	26.7451	26.3134	26.0655	25.5508	25.8806	7	5	5	11	7	0	0	1	0	0	0	1	0	0	0	1	0	1	1	5
CALNUC;Nucleobindin-1;Putative uncharacterized protein	Nuc;Nucb;Nucb1	Q02819;Q8BRD3;Q3TCI1	28.9048	28.2611	29.7015	27.8387	29.4855	2	6	7	8	7	1	0	1	0	1	0	0	0	0	0	0	0	0	0	5
Noelin-2;Olfactomedin-2;Olfactomedin 2;Olfactomedin 2, isoform CRA_c	Olfm2;mCG_67930	Q8BM13;Q0VFZ0;Q0VG58	26.2971	27.0879	28.525	26.2471	27.0999	5	4	8	13	7	1	1	1	0	1	0	0	0	0	0	0	0	1	1	5
Deubiquitinating enzyme OTUB1;OTU domain-containing ubiquitin aldehyde-binding protein 1;Otubain-1;Ubiquitin thioesterase OTUB1;Ubiquitin-specific-processing protease OTUB1	Otub1	Q7TQI3	27.1138	27.2932	24.482	27.5532	24.6595	2	7	3	6	2	1	0	0	0	0	0	0	0	0	0	0	0	0	0	5
Peptidyl-alpha-hydroxyglycine alpha-amidating lyase;Peptidylamidoglycolate lyase;Peptidyl-glycine alpha-amidating monooxygenase;Peptidylglycine alpha-hydroxylating monooxygenase;Pam protein;Putative uncharacterized protein	Pam	P97467;A1L331;Q3V1A8;Q8BQ31	28.2565	26.7951	26.0725	25.3299	24.5357	21	13	6	12	4	0	0	1	0	0	0	0	0	0	0	0	0	1	1	5
Propanoyl-CoA:carbon dioxide ligase subunit alpha;Propionyl-CoA carboxylase alpha chain, mitochondrial;Propionyl-Coenzyme A carboxylase, alpha polypeptide, isoform CRA_b;Putative uncharacterized protein	Pcca;mCG_123227	Q91ZA3;Q3UGC8	24.3502	25.8348	25.5671	23.0095	25.8327	2	8	5	3	5	0	0	0	1	0	0	0	0	0	0	0	0	0	0	5
Protocadherin-20;Protocadherin 20;Putative uncharacterized protein;Pcdh20 protein	Pcdh20	Q8BIZ0;B2RWR1;Q3TPS2;Q68FM5;Q8BIU3;Q8R1A3	25.3257	25.9056	24.7482	23.9415	24.5602	10	6	4	4	3	0	0	1	0	0	0	1	0	0	0	1	0	1	1	5
BH-protocadherin-a;BH-Pcdh-c;Protocadherin 7 isoform 3;Protocadherin 7 isoform 4;Putative uncharacterized protein;Protocadherin 7, isoform CRA_b;Protocadherin 7;Protocadherin 7 isoform 2	Pcdh7;mCG_9825	O88185;O88274;Q2TJI5;Q2TJI6;Q3TVS7;Q3USI1;Q8CA35;A2RS43;Q2TJI4	26.4895	25.4173	26.4624	25.3034	25.9669	4	4	4	4	4	0	0	0	0	0	0	0	0	0	0	0	0	0	1	5
Putative uncharacterized protein;Pcdh8 protein;Protocadherin 8;Paraxial protocadherin	Pcdh8;mCG_19385;Papc	Q8C824;Q05BD0;Q7TSK3;Q9JKP3	31.2246	30.1375	31.5573	30.6271	30.8612	31	23	22	22	23	0	0	1	0	0	0	1	0	0	0	1	0	1	1	5
Protocadherin gamma A11;Protocadherin gamma subfamily A, 11	Pcdhga11	Q91XY8	23.6675	23.7465	24.0055	23.3514	23.5647	4	3	3	3	2	0	0	1	0	0	0	1	0	0	0	1	0	0	1	5
Protocadherin gamma C3;Protocadherin gamma subfamily C, 3	Pcdhgc3	Q91XX1	26.4303	25.1105	26.991	25.8888	26.068	11	8	10	7	8	0	0	1	0	0	0	1	0	0	0	1	0	0	1	5
Ftp-1;Pancreatic carcinoma phosphatase 2;Protein-tyrosine phosphatase-lamda;Receptor-type protein-tyrosine phosphatase psi;Receptor-type tyrosine-protein phosphatase U;Protein tyrosine phosphatase receptor type U;Putative uncharacterized protein	Pcp2;Ptpf;Ptpru;RP23-94L5.2-004	B1AUH1-1;B1AUH1;B1AUH1-2;Q3V360	23.9721	25.0458	26.0825	25.3391	25.3069	4	3	5	4	5	0	0	1	0	0	0	1	0	0	0	1	0	1	1	5
Proprotein convertase 5;Proprotein convertase 6;Proprotein convertase subtilisin/kexin type 5;Subtilisin/kexin-like protease PC5;Subtilisin-like proprotein convertase 6;Pcsk5 protein	Pcsk5	Q04592-1;Q04592;Q04592-2;Q91VK0	28.4606	27.0785	30.0879	27.3482	28.2083	10	8	7	6	5	0	0	1	0	1	0	1	0	0	0	1	0	1	1	5
Programmed cell death 6 interacting protein;MKIAA1375 protein;ALG-2-interacting protein 1;ALG-2-interacting protein X;E2F1-inducible protein;Eig2;Programmed cell death 6-interacting protein;Pdcd6ip protein;Programmed cell death 6 interacting protein, isoform CRA_c;Putative uncharacterized protein	Pdcd6ip;RP24-159F5.1-002;mKIAA1375;Aip1;Alix;mCG_14774;RP24-159F5.1-001	B8JJL8;Q6ZPS9;Q9WU78-3;Q9WU78;Q9WU78-1;Q80Y09;Q3TED2	28.7988	26.8779	26.8016	23.3731	23.6551	23	14	5	6	4	1	0	0	0	1	0	0	0	0	0	0	0	0	0	5
Neuroserpin;Peptidase inhibitor 12;Serine protease inhibitor 17;Serpin I1	Pi12;Serpini1;Spi17	O35684	26.924	30.4304	28.3564	29.4119	29.3383	12	13	12	20	15	0	0	0	0	1	0	0	0	0	0	0	0	1	1	5
Glia-derived nexin;Peptidase inhibitor 7;Protease nexin 1;Protease nexin I;Serine protease-inhibitor 4;Serpin E2;Putative uncharacterized protein;Serpine2 protein;Serine (Or cysteine) peptidase inhibitor, clade E, member 2, isoform CRA_b	Pi7;Pn1;Serpine2;Spi4;mCG_21670	Q07235;Q3TWH7;Q4FJU1;Q543R5	24.3293	26.5871	27.0538	26.3773	24.8738	3	8	10	15	7	0	0	0	0	1	0	0	0	0	0	0	0	1	1	5
Phospholipase A2, group VII (Platelet-activating factor acetylhydrolase, plasma);Putative uncharacterized protein;Phospholipase A2, group VII (Platelet-activating factor acetylhydrolase, plasma), isoform CRA_a;Phospholipase A2, group VII (Platelet-activating factor acetylhydrolase, plasma), isoform CRA_b;1-alkyl-2-acetylglycerophosphocholine esterase;2-acetyl-1-alkylglycerophosphocholine esterase…	Pla2g7;RP23-283P8.1-001;mCG_13948;Pafah	Q8BKM3;Q921T4;Q9DB74;Q3U1V7;Q60963	23.434	24.7922	27.1432	28.2978	27.7561	5	5	6	14	9	0	0	0	0	1	0	0	0	0	0	0	0	1	1	5
Lysyl hydroxylase 2;Procollagen-lysine,2-oxoglutarate 5-dioxygenase 2;Putative uncharacterized protein	Plod2	Q9R0B9;Q3U055;Q923L2;Q923L1	27.4128	27.4422	24.9166	22.5696	24.1234	18	16	2	4	5	0	0	1	0	0	0	0	0	0	0	0	0	1	1	5
Prominin-1.s3 splice variant;Putative uncharacterized protein;Prominin-1.s6 splice variant;Prominin-1.s5 splice variant;Prominin-1.s4 splice variant;Antigen AC133 homolog;Prominin-1;Prominin-like protein 1;Prom1 protein	Prom1;Prom;Proml1	Q8BH12;Q8CDK8;Q80XB6;Q80XB2;Q8C3K1;Q80XB3;O54990;Q8R056	27.8177	26.8092	24.9093	25.8718	25.4381	7	4	4	4	3	0	0	1	0	0	0	0	0	0	0	0	1	1	1	5
Prostaglandin F2 alpha receptor regulatory protein;Prostaglandin F2 receptor negative regulator;Ptgfrn protein;MKIAA1436 protein;Prostaglandin F2-alpha receptor regulatory protein;Prostaglandin F2-alpha receptor-associated protein	Ptgfrn;DN-358O3.4-001;RP23-357D5.5-001;mKIAA1436;Fprp	O54696;Q5SRA8;Q69ZJ6;Q9WV91	29.3713	29.1749	30.9336	29.7091	29.6456	22	25	21	24	20	0	0	1	0	0	0	1	0	0	0	1	0	1	1	5
Protein-tyrosine kinase 7;Tyrosine-protein kinase-like 7;Putative uncharacterized protein	Ptk7	Q8BKG3;Q3V2W2	23.6678	26.4429	25.8603	25.621	24.4687	4	3	3	3	4	0	0	1	0	0	0	1	0	0	0	1	0	1	1	5
Receptor-type tyrosine-protein phosphatase kappa;Ptprk protein;Putative uncharacterized protein	Ptpk;Ptprk	P35822;B2RRF0;Q8C462;Q8C5G0;Q8C819;Q99KV5	29.6476	28.7983	29.2657	29.7545	29.7115	18	11	10	15	11	0	0	1	0	0	0	1	0	0	0	1	0	1	1	5
Protein tyrosine phosphatase, receptor type, D;Receptor-type tyrosine-protein phosphatase delta;Putative uncharacterized protein;Ptprd protein;Protein tyrosine phosphatase, receptor type, delta A	Ptprd	B9EJA3;Q64487-1;Q64487;Q3UUC2;Q8C922;Q8CC23;Q8CC54;Q8R169;Q8VBV0;Q64487-3;Q64487-2	28.6689	27.9079	28.0571	27.5576	27.7287	13	10	8	12	10	0	0	1	0	0	0	1	0	0	0	1	0	1	1	5
PTPNU-3;Receptor-type tyrosine-protein phosphatase S;Receptor-type tyrosine-protein phosphatase sigma;Putative uncharacterized protein	Ptprs	B0V2N1-3;B0V2N1;B0V2N1-4;B0V2N1-1;Q3UNN3;B0V2N1-2;B0V2N1-6	29.6888	29.9237	29.2546	28.2681	29.7967	16	14	8	11	11	0	0	1	0	0	0	1	0	0	0	1	0	1	1	5
Receptor-type tyrosine-protein phosphatase rho;Receptor-type tyrosine-protein phosphatase T;RPTPmam4;Protein tyrosine phosphatase, receptor type, T;MKIAA0283 protein;Receptor protein tyrosine phosphatase-rho	Ptprt;RP23-466K24.1-004;mKIAA0283;RP23-466K24.1-002;RP23-466K24.1-003;RP23-466K24.1-001	Q99M80-2;Q99M80;B1AQN4;Q571D5;B1AQN2;Q99M80-1;Q99M80-5;Q99M80-3;B1AQN3;Q99M80-4;B1AQN1;Q9JHZ0	25.6572	24.3884	25.059	25.4331	26.6918	7	4	3	6	3	0	0	1	0	0	0	1	0	0	0	1	0	1	1	5
Ptprz1 protein;Protein tyrosine phosphatase, receptor type Z, polypeptide 1;Phosphacan short isoform;Putative uncharacterized protein;DSD-1-proteoglycan	Ptprz1;RPTP-beta	B2RXS8;B9EKR1;Q810U6;Q8C4M8;Q99LN6;Q9WUT8	33.2646	32.7209	33.7731	31.115	29.1466	18	16	13	18	15	0	0	1	0	1	0	1	0	0	0	1	0	1	1	5
Pentaxin-related protein PTX3;Pentraxin-related protein PTX3;Tumor necrosis factor-inducible gene 14 protein	Ptx3;Tsg14	P48759	21.6353	22.8352	26.9398	21.6096	23.9045	2	2	5	3	3	0	0	0	0	1	0	0	0	0	0	0	0	1	1	5
Glycogen phosphorylase, brain form;Phosphorylase	Pygb;mCG_16317;RP23-241M12.1-001	Q8CI94;A2AWQ5;Q3TFQ8;Q3UGT5;Q3UYH9;Q3UZL2;Q3V3U0	26.4407	26.4164	23.7874	23.3123	22.5886	11	12	3	2	2	0	0	0	0	0	0	0	0	0	0	0	0	0	1	5
Quiescin Q6;Skin sulfhydryl oxidase;Sulfhydryl oxidase 1	Qscn6;Qsox1;Sox	Q8BND5-1;Q8BND5;Q8BND5-2;Q8BND5-3	31.6781	30.3724	30.2807	27.4195	28.2503	27	20	17	18	14	0	0	1	0	1	0	0	0	0	0	0	0	1	1	5
Quiescin Q6-like protein 1;Sulfhydryl oxidase 2	Qscn6l1;Qsox2	Q3TMX7-1;Q3TMX7;Q3TMX7-2;Q3TMX7-3	28.6028	28.3122	30.2813	31.1197	30.1706	9	6	3	9	7	0	0	1	0	0	0	0	0	0	0	0	0	1	1	5
Reeler protein;Reelin;Reln protein;Putative uncharacterized protein	Reln;Rl	Q60841-1;Q60841;Q60841-2;Q148P9;Q60841-3;Q64FW1;Q8C978	30.209	28.9005	30.3844	29.3229	30.2264	15	14	14	18	16	0	0	0	0	1	0	0	0	0	0	0	0	1	1	5
ROBO2 isoform a;Roundabout homolog 2;ROBO2 isoform b;Putative uncharacterized protein	Robo2;Kiaa1568	Q19AB3;Q7TPD3-1;Q7TPD3;Q19AB2;Q7TPD3-2;Q3V357	25.4844	23.8487	23.2105	23.6836	24.3964	6	6	3	3	2	0	0	1	0	0	0	1	0	0	0	1	0	1	1	5
40S ribosomal protein S3;Ribosomal protein S3;Putative uncharacterized protein;Ribosomal protein S3, isoform CRA_g	Rps3;mCG_7040	P62908;O89068;Q3UCL7;Q3UK56;Q5YLW3;Q9CZP6;Q9D0A2	23.5212	25.6255	25.8672	25.1124	26.2038	2	5	7	7	4	1	1	1	1	0	0	0	0	0	0	0	0	0	0	5
Ubiquitin-activating enzyme E1;Ubiquitin-activating enzyme E1 X;Ubiquitin-like modifier-activating enzyme 1;Ubiquitin-like modifier-activating enzyme 1 X	Sbx;Uba1;Ube1;Ube1ax;Ube1x;mCG_126518	Q02053;B9EHN0	27.8731	28.3844	27.09	27.5945	27.3924	16	20	6	12	6	1	1	0	1	0	0	0	0	0	0	0	0	0	1	5
Secretogranin III;Secretogranin-3;Putative uncharacterized protein;Secretogranin III, isoform CRA_b;Scg3 protein	Scg3;mCG_1139	P47867;Q3UTT1;Q3UZT8;Q8R1D7	28.6724	25.3513	27.8242	26.2419	26.2637	12	10	11	13	7	0	0	1	0	1	0	0	0	0	0	0	0	0	1	5
Brain-specific receptor-like protein A;Seizure 6-like protein 2	Sez6l2	Q4V9Z5-2;Q4V9Z5;Q4V9Z5-3;Q4V9Z5-1	27.9048	27.3486	29.429	28.6261	29.0718	9	9	9	12	10	0	0	1	0	0	0	1	0	0	0	1	0	1	1	5
Secreted frizzled-related protein 1	Sfrp1	Q505A2;Q8C4U3	24.2799	29.5294	29.8716	29.5223	30.1298	5	7	7	10	7	0	0	0	0	1	0	0	0	0	0	0	0	1	1	5
SLIT and NTRK-like protein 1;SLIT and NTRK-like family, member 1;MKIAA1910 protein	Slitrk1;Sltk1;mCG_1042431;mKIAA1910	Q810C1;B2RWY3;B2RXM1;Q69Z70	25.485	25.5	26.1978	26.9522	25.6633	6	4	3	6	3	0	0	1	0	1	0	1	0	0	0	1	0	1	1	5
SLIT and NTRK-like protein 5;MKIAA0918 protein	Slitrk5;mKIAA0918	Q810B7-1;Q810B7;Q69ZV6;Q810B7-2	27.3063	26.7763	28.3503	28.2304	29.3674	7	6	5	5	3	0	0	1	0	0	0	1	0	0	0	1	0	1	1	5
VPS10 domain-containing receptor SorCS1;Putative uncharacterized protein;SorCS1c;SorCS1a;SorCS1b	Sorcs;Sorcs1;sorCS1	Q9JLC4-4;Q9JLC4;Q9JLC4-2;Q8BSV0;Q9JLC4-3;Q1HL24;Q9JLC4-1;Q1HL23;Q1HL25;Q8BQQ0	23.8097	22.5054	23.9774	23.6486	22.6676	3	4	2	3	2	0	0	1	0	0	0	1	0	0	0	1	0	1	1	5
VPS10 domain-containing receptor SorCS3;SorCS3	Sorcs3	Q8VI51;Q1HL22	24.8831	26.0687	25.4214	25.6816	24.9967	4	2	4	4	3	0	0	1	0	0	0	1	0	0	0	1	0	1	1	5
Neurotensin receptor 3;Sortilin;Sortilin 1	Sort1;RP23-27B23.3-003	Q6PHU5-2;Q6PHU5;A2AEF0;Q6PHU5-1	26.9615	26.2971	24.7054	23.654	25.1584	5	5	3	5	3	0	1	1	0	0	0	1	0	0	0	1	0	1	1	5
Protein SPOCK;Testican-1;Sparc/osteonectin, cwcv and kazal-like domains proteoglycan 1;Spock1 protein;Putative uncharacterized protein	Spock;Spock1;Ticn1	Q62288;Q6DIC9;B2RXY1;Q8BKQ3;Q8BM19	28.6288	29.7681	28.0884	28.0528	27.633	3	4	3	3	3	0	0	0	0	1	0	0	0	0	0	0	0	1	1	5
SPARC/osteonectin, CWCV, and Kazal-like domains proteoglycan 2;Testican-2;Spock2 protein;MKIAA0275 protein	Spock2;Ticn2;mKIAA0275	Q9ER58;Q6PAN0;Q80U51	32.0512	31.6713	30.5339	30.8244	30.5006	17	17	12	15	13	0	0	0	0	1	0	0	0	0	0	0	0	1	1	5
F-spondin;Spondin-1;Putative uncharacterized protein;MKIAA0762 protein	Spon1;mKIAA0762	Q8VCC9;Q3UYD7;Q69ZZ7	27.3158	25.6978	26.5533	25.8448	26.0928	9	4	5	6	5	0	0	0	0	1	0	0	0	0	0	0	0	1	1	5
Tenascin R;Janusin;Neural recognition molecule J1-160/180;Restrictin;Tenascin-R	Tnr	A2RT70;Q8BYI9-1;Q8BYI9;Q8BYI9-2	28.2553	28.949	28.7691	28.3767	28.5217	11	16	14	13	15	0	0	0	0	1	0	0	0	0	0	0	0	1	1	5
Triosephosphate isomerase;Triose-phosphate isomerase	Tpi;Tpi1	P17751	23.8006	27.6407	21.9764	26.2214	22.3365	3	10	4	8	4	1	0	0	0	0	0	0	0	0	0	0	0	0	1	5
Translin;Putative uncharacterized protein;RNA-binding protein	Tsn;mCG_3616;Tbrbp	Q62348;Q545E6	24.2807	26.2004	25.3324	24.7578	25.1591	2	8	2	6	4	1	1	0	0	0	0	0	0	0	0	0	0	0	0	5
14-3-3 protein epsilon;Putative uncharacterized protein;Tyrosine 3-monooxygenase/tryptophan 5-monooxygenase activation protein, epsilon polypeptide;Tyrosine 3-monooxygenase/tryptophan 5-monooxygenase activation protein, epsilon polypeptide, isoform CRA_c	Ywhae;mCG_10775;RP23-78H4.1-001;RP23-78H4.1-005	P62259;Q3V453;Q5SS40;Q8BPH1;A2ACM8	22.7964	29.154	26.1907	28.1966	26.5521	2	12	4	12	4	1	1	0	0	0	0	0	0	0	0	0	0	0	1	5
14-3-3 protein tau;14-3-3 protein theta;MCG126220;MCG7879, isoform CRA_b;Tyrosine 3-monooxygenase/tryptophan 5-monooxygenase activation protein, theta polypeptide	Ywhaq;mCG_126220;mCG_7879	P68254-1;P68254;A3KML3;P68254-2	25.5801	29.505	26.4032	27.757	26.1223	3	11	4	9	4	1	0	0	0	0	0	0	0	0	0	0	0	0	1	5
Dorsal repulsive axon guidance protein;Draxin;Neucrin		Q6PAL1	30.2375	28.8718	30.7576	30.1851	29.6803	5	7	6	6	6	0	0	0	0	1	0	0	0	0	0	0	0	1	1	5
Uncharacterized protein FLJ44048 homolog		A2ARZ3	31.594	31.2596	35.2817	31.1751	34.8401	2	2	2	2	2	0	0	0	0	0	0	0	0	0	0	0	0	0	1	5
Alpha-actinin-4;F-actin cross-linking protein;Non-muscle alpha-actinin 4;Putative uncharacterized protein;Actinin alpha 4;Alpha-actinin	Actn4;mCG_2999;FR-17	P57780;Q1A602;Q3UDJ7;Q3ULT2;Q61064;Q8BP35;Q61063	25.8411	26.0304	23.1045	23.5479	NaN	13	11	2	3	1	1	1	0	0	0	0	0	0	0	0	0	0	0	1	4
Disintegrin and metalloproteinase domain-containing protein 22;Adam22 protein	Adam22	Q9R1V6-12;Q9R1V6;Q9R1V6-11;Q9R1V6-14;Q9R1V6-8;Q9R1V6-15;Q9R1V6-13;Q9R1V6-10;Q9R1V6-7;Q9R1V6-3;Q9R1V6-6;Q9R1V6-16;Q9R1V6-17;Q9R1V6-4;Q9R1V6-5;Q9R1V6-9;Q9R1V6-1;A4FUT9;Q9R1V6-20;Q9R1V6-21;Q9R1V6-18;Q9R1V6-2;Q9R1V6-19	NaN	24.6327	26.6342	25.8237	26.0037	0	2	3	3	2	0	0	1	0	0	0	1	0	0	0	1	0	1	1	4
Adenylosuccinase;Adenylosuccinate lyase;Putative uncharacterized protein	Adl;Adsl;mCG_11489	P54822;Q3TMB8;Q8VCD4	NaN	24.9488	24.0186	23.709	23.028	1	6	3	6	3	0	0	0	0	0	0	0	0	0	0	0	0	0	0	4
AHD-M1;Aldehyde dehydrogenase, mitochondrial;ALDH class 2;ALDH-E2;ALDHI;Putative uncharacterized protein;Aldehyde dehydrogenase 2, mitochondrial, isoform CRA_b	Ahd1;Ahd-1;Aldh2;mCG_16016	P47738;Q3TVM2;Q3U6I3;Q3U9J7;Q3UJW1;Q544B1	NaN	29.545	25.704	25.1475	27.5538	2	5	4	6	4	0	0	0	1	0	0	0	0	0	0	0	0	0	1	4
ALK tyrosine kinase receptor;Anaplastic lymphoma kinase	Alk	P97793	23.892	23.774	24.0441	NaN	24.5619	7	3	3	1	2	0	0	1	0	0	0	1	0	0	0	1	0	1	1	4
Annexin A2;Annexin II;Annexin-2;Calpactin I heavy chain;Calpactin-1 heavy chain;Chromobindin-8;Lipocortin II;p36;Placental anticoagulant protein IV;Protein I;Putative uncharacterized protein;Annexin A2, isoform CRA_a;Anxa2 protein	Anx2;Anxa2;Cal1h;CT009708.1-001;mCG_5731;CT009708.1-003;CT009708.1-004	P07356;Q3UCD3;Q542G9;Q99KH3;Q9CZI7;B0V2N7;B0V2N8	NaN	24.5377	25.0304	24.5565	24.6952	1	5	3	5	4	0	0	0	0	1	0	0	0	0	0	0	0	0	0	4
Sodium/potassium-dependent ATPase subunit beta-1;Sodium/potassium-transporting ATPase subunit beta-1;ATPase Na+/K+ transporting beta 1 polypeptide;Putative uncharacterized protein;ATPase, Na+/K+ transporting, beta 1 polypeptide;ATPase, Na+/K+ transporting, beta 1 polypeptide, isoform CRA_d	Atp1b1;Atp4b;mCG_9368	P14094;B0LAB6;Q3TRA6;Q3TSQ1;Q3TV47;Q545P0	NaN	23.6952	22.1435	22.7911	23.2289	0	2	2	2	2	0	0	1	0	0	0	0	1	0	0	1	0	1	1	4
Protein C7-1;Vacuolar proton pump subunit S1;V-ATPase Ac45 subunit;V-ATPase S1 accessory protein;V-type proton ATPase subunit S1;Putative uncharacterized protein;ATPase, H+ transporting, lysosomal accessory protein 1, isoform CRA_b;MFLJ00383 protein;Vacuolar H+ ATPase accessory subunit 1;ATPase, H+ transporting, lysosomal accessory protein	Atp6ap1;Atp6ip1;Atp6s1;mCG_21223;mFLJ00383;RP23-436K3.7-008	Q9R1Q9;Q3THZ3;Q3TT23;Q3TWN7;Q3UCY7;Q3UWN7;Q571E2;Q8K567;Q3TKX1;B7FAU3	NaN	28.5741	26.4129	28.6212	28.8794	1	6	3	7	6	0	0	1	0	0	0	0	0	0	0	0	0	1	1	4
ATPase H(+)-transporting lysosomal accessory protein 2;ATPase H(+)-transporting lysosomal-interacting protein 2;Renin receptor;Renin/prorenin receptor	Atp6ap2;Atp6ip2	Q9CYN9;Q1XID4	NaN	24.4305	22.8991	23.9815	25.7821	0	4	2	2	2	0	0	1	0	0	0	1	0	0	0	1	0	0	0	4
Beta-1,3-galactosyltransferase 6;GAG GalTII;Galactosyltransferase II;Galactosylxylosylprotein 3-beta-galactosyltransferase;UDP-Gal:betaGal beta 1,3-galactosyltransferase polypeptide 6;UDP-Gal:betaGal beta 1,3-galactosyltransferase, polypeptide 6	B3galt6;mCG_51249;RP23-118E21.3-001	Q91Z92;B1ASL0	NaN	24.2802	25.2884	23.3088	23.5999	0	6	6	6	6	0	0	1	0	0	0	0	1	0	0	1	0	1	1	4
Beta-1,3-glucuronyltransferase 1 (Glucuronosyltransferase P);Putative uncharacterized protein;Beta-1,3-glucuronyltransferase 1;Galactosylgalactosylxylosylprotein 3-beta-glucuronosyltransferase 1;Glucuronosyltransferase P;UDP-GlcUA:glycoprotein beta-1,3-glucuronyltransferase;MKIAA4235 protein;UDP-glucuronyltransferase-P;B3gat1 protein	B3gat1;mKIAA4235;GlcAT-P	Q6PIG8;Q8BLT8;Q9CW73;Q5DTF9;Q8R531;Q8R1V2	NaN	23.5552	25.8613	23.6382	24.8978	1	3	6	7	6	0	0	1	0	1	0	0	1	0	0	1	0	1	1	4
I-beta-1,3-N-acetylglucosaminyltransferase;N-acetyllactosaminide beta-1,3-N-acetylglucosaminyltransferase;Poly-N-acetyllactosamine extension enzyme;UDP-GlcNAc:betaGal beta-1,3-N-acetylglucosaminyltransferase 1	B3gnt1;B3gnt6	Q8BWP8-1;Q8BWP8;Q8BWP8-2	NaN	27.253	27.6823	27.6395	27.3519	1	7	7	12	9	0	0	1	0	0	0	0	1	0	0	1	0	1	1	4
UDP-GlcNAc:betaGal beta-1,3-N-acetylglucosaminyltransferase 7;B3gnt7 protein	B3gnt7	Q8K0J2;A0PJH7	NaN	22.2355	23.8702	23.823	24.0376	0	3	3	5	4	0	0	1	0	0	0	0	1	0	0	1	0	1	1	4
Beta-1,4-N-acetylgalactosaminyltransferase IV;N-acetyl-beta-glucosaminyl-glycoprotein 4-beta-N-acetylgalactosaminyltransferase 1	B4galnt4	Q766D5-1;Q766D5	23.9771	NaN	25.0026	23.251	24.0907	4	1	4	4	2	0	0	1	0	0	0	0	1	0	0	1	0	1	1	4
Branched-chain-amino-acid aminotransferase;Branched-chain-amino-acid aminotransferase, cytosolic;Protein ECA39	Bcat1;RP24-347A16.1-001;RP24-347A16.1-002;Eca39;RP24-347A16.1-003	B2KFA0;Q3TKJ1;Q8CBC8;Q9CXX6;B2KFA1;P24288;Q3TJN1;B2KFA2	NaN	23.2034	23.2561	23.5746	24.8925	1	3	2	4	3	1	0	0	0	0	0	0	0	0	0	0	0	0	0	4
Betaine-homocysteine methyltransferase, pseudogene 1;Betaine--homocysteine S-methyltransferase 1;Betaine--homocysteine S-methyltransferase 2	Bhmt-ps1;RP23-424K9.2-001;Bhmt;Bhmt2	A2ALP9;O35490;Q91WS4	24.619	24.6583	25.7236	NaN	26.0573	2	2	2	1	2	1	0	0	0	0	0	0	0	0	0	0	0	0	0	4
VWFA and cache domain-containing protein 1	Cachd1;Kiaa1573;Vwcd1	Q6PDJ1-1;Q6PDJ1;Q6PDJ1-2	NaN	25.6913	25.7358	25.4927	24.9009	1	3	4	5	5	0	0	1	0	0	0	1	0	0	0	1	0	1	1	4
Apyrase homolog;Soluble calcium-activated nucleotidase 1;Calcium activated nucleotidase 1;Calcium activated nucleotidase 1, isoform CRA_a	Cant1;mCG_13906;RP23-394O9.5-004	Q8VCF1-3;Q8VCF1;B1AQJ9;Q8VCF1-1	NaN	25.1734	26.4697	26.2907	25.1405	0	7	8	11	7	0	0	1	0	0	0	0	1	0	0	1	0	1	1	4
Catalase	Cas1;Cas-1;Cat;mCG_9645;RP23-266F3.2-001	P24270;Q542K4;Q3TVZ1;Q3TXQ6;Q3UF58;Q3UZE7;Q8C6E3;Q91XI2	NaN	27.3554	26.6524	24.0565	24.8367	1	11	7	9	8	0	0	0	0	0	0	0	0	0	0	0	0	0	1	4
Cell recognition molecule Caspr4;Contactin-associated protein-like 4;MKIAA1763 protein;Contactin associated protein 4, isoform CRA_a;Contactin associated protein-like 4;Putative uncharacterized protein	Caspr4;Cntnap4;mKIAA1763;mCG_126005	Q99P47;Q69ZB1;Q8K002;Q8BPP6	25.5622	NaN	24.492	24.6312	24.9265	3	3	2	2	2	0	0	1	0	0	0	1	0	0	0	1	0	1	1	4
Cdh6 protein;Cadherin 6;Putative uncharacterized protein;Cadherin-6;Kidney cadherin	Cdh6;mCG_8950	Q3KNY8;Q3KNZ1;Q3UYK5;P97326	25.9793	NaN	23.0011	22.3982	23.7074	7	1	3	2	4	0	0	1	0	0	0	1	0	0	0	1	0	1	1	4
CX3C membrane-anchored chemokine;C-X3-C motif chemokine 1;Fractalkine;Neurotactin;Processed fractalkine;Small-inducible cytokine D1;Putative uncharacterized protein;Chemokine (C-X3-C motif) ligand 1;Fractalkine/neurotactin	Cx3c;Cx3cl1;Fkn;Scyd1;mCG_12288	O35188;Q8C9Y1;Q91V44	29.676	NaN	23.1579	23.1506	22.3445	4	1	2	2	3	0	0	1	0	1	0	1	0	0	0	1	0	0	0	4
DDAHI;Dimethylargininase-1;N(G),N(G)-dimethylarginine dimethylaminohydrolase 1;Putative uncharacterized protein	Ddah1	Q9CWS0;Q3UF01	NaN	23.7445	22.7977	23.2298	22.959	0	4	2	3	2	0	0	0	0	0	0	0	0	0	0	0	0	0	0	4
ATP-dependent RNA helicase eIF4A-1;Eukaryotic initiation factor 4A-I;Putative uncharacterized protein;Eif4a1 protein;Eukaryotic translation initiation factor 4A1;ATP-dependent RNA helicase eIF4A-2;Eukaryotic initiation factor 4A-II;Eukaryotic translation initiation factor 4A2;Eukaryotic translation initiation factor 4A2, isoform CRA_d	Ddx2a;Eif4a;Eif4a1;RP23-422L16.20-001;Ddx2b;Eif4a2;mCG_128248	P60843;Q3TFG3;Q3TGK7;Q3U8I0;Q3UXC2;Q4FZL1;Q5F2A7;Q99LR0;Q3TLL6;Q3TSJ4;Q78WR5;P10630-2;P10630;P10630-1;Q52KC1;Q8BTU6	28.4597	NaN	25.7743	26.6657	25.9649	4	2	2	9	2	0	0	0	0	0	0	0	0	0	0	0	0	0	0	4
eEF-1B gamma;Elongation factor 1-gamma;Eukaryotic translation elongation factor 1 gamma;MCG17832, isoform CRA_b;Putative uncharacterized protein;Eef1g protein	Eef1g;mCG_17832	Q9D8N0;Q4FZK2;Q8R1N8	NaN	25.2028	22.5518	24.008	22.9201	1	6	3	6	2	0	0	0	0	0	0	0	0	0	0	0	0	0	0	4
2-phospho-D-glycerate hydro-lyase;Alpha-enolase;Enolase 1;Non-neural enolase;Enolase	Eno1;Eno-1;EG433182;mCG_115657;mCG_17183;RP23-278I3.3-001;RP23-278I3.3-002;RP23-278I3.3-006	P17182;Q5FW97;Q6PHC1;Q8CF78;B0QZL1	NaN	25.5729	23.6721	25.835	23.8181	1	7	3	8	4	1	0	1	0	0	0	0	0	0	0	0	0	0	1	4
Ectonucleoside triphosphate diphosphohydrolase 6;Ectonucleoside triphosphate diphosphohydrolase 6, isoform CRA_a;Putative uncharacterized protein;Entpd6 protein	Entpd6;mCG_16316;RP23-156P22.8-001	Q3U0P5;Q8CHZ3	NaN	26.2771	25.6331	23.9945	25.4656	0	7	5	8	5	0	0	0	0	0	0	0	0	0	0	0	0	0	1	4
Fascin;Singed-like protein	Fan1;Fscn1;Snl	Q61553	24.5962	24.8262	NaN	25.6912	24.9336	2	4	1	10	3	1	0	0	0	0	0	0	0	0	0	0	0	0	1	4
Four-jointed box protein 1;Four-jointed protein homolog	Fjx1	Q8BQB4	NaN	21.9191	24.8496	21.5062	23.0933	0	3	6	4	4	0	0	0	0	1	0	0	0	0	0	0	0	1	1	4
Activin-binding protein;Follistatin;Putative uncharacterized protein	Fst	P47931;Q8BNY0	NaN	23.5193	25.8625	26.5849	25.5884	1	2	4	12	8	0	0	0	0	1	0	0	0	0	0	0	0	1	1	4
Gamma-glutamyl hydrolase;Conjugase;FGPH;Folylpolyglutamate hydrolase;Gamma-Glu-x carboxypeptidase;GH	Ggh;RP23-259B18.3-001	B1AWC1;B9EKG3;Q91XH7;Q9Z0L8-1;Q9Z0L8;Q9Z0L8-2	NaN	25.9522	27.2606	26.3287	26.4541	0	5	4	9	4	0	0	0	0	1	0	0	0	0	0	0	0	1	1	4
Glutamate dehydrogenase 1, mitochondrial;Putative uncharacterized protein	Glud;Glud1	P26443;Q3TSQ7	NaN	22.7934	23.4274	23.5367	23.4211	1	4	3	2	3	0	0	0	1	0	0	0	0	0	0	0	0	0	1	4
Histone H4	H4-12;H4-53;Hist1h4a;Hist1h4b;Hist1h4c;Hist1h4d;Hist1h4f;Hist1h4h;Hist1h4i;Hist1h4j;Hist1h4k;Hist1h4m;Hist2h4;Hist2h4a;Hist4h4;Gm11275;mCG_1027097;mCG_1044802;mCG_121063;mCG_142242;mCG_23033;mCG_23039;mCG_49272;mCG_49679;mCG_7726;mCG_7729;mCG_7731;OTTMUSG00000000446	P62806;B2RTM0;Q61667;Q6B822	NaN	23.0557	23.351	28.3556	26.495	1	4	2	7	6	0	1	0	0	0	0	0	0	0	0	0	0	0	0	4
Heat shock 70 kDa protein 8;Heat shock cognate 71 kDa protein;Hspa8 protein;Putative uncharacterized protein;Heat shock cognate hsc73;Heat shock protein 70-2;Heat shock protein 2;Heat shock-related 70 kDa protein 2	Hsc70;Hsc73;Hspa8;Hspa2;Hcp70.2;Hsp70-2	P63017;Q3KQJ4;Q3TB63;Q3TEK2;Q3TF16;Q3TH04;Q3TH56;Q3TQ13;Q3TRH3;Q3TZJ3;Q3U9L2;Q3UBA6;Q3UDS0;Q3ULM1;Q3UBR0;Q3UXU1;Q504P4;Q9QZ38;B7U582;Q99KD7;P17156	22.6809	22.0161	NaN	22.3103	22.6201	3	3	1	5	2	1	1	1	0	0	0	0	0	0	0	0	0	0	1	4
Cytosolic NADP-isocitrate dehydrogenase;IDP;Isocitrate dehydrogenase [NADP] cytoplasmic;NADP(+)-specific ICDH;Oxalosuccinate decarboxylase;Putative uncharacterized protein;Isocitrate dehydrogenase 1 (NADP+), soluble;Isocitrate dehydrogenase 1;Isocitrate dehydrogenase 1 (NADP+), soluble, isoform CRA_a	Idh1;IDH1;mCG_123128	O88844;Q3TJ51;Q5HZJ8;Q8C338;Q0QER9;Q3UAV7	NaN	28.0255	22.6547	25.4451	24.5706	0	15	3	11	8	1	0	0	0	0	0	0	0	0	0	0	0	0	0	4
Interferon alpha/beta receptor 2;Type I interferon receptor 2;Ifnar2 protein;Putative uncharacterized protein;Type I interferon alpha/beta receptor 2a;Interferon receptor 2c;Interferon (Alpha and beta) receptor 2;Interferon (Alpha and beta) receptor 2, isoform CRA_a;Type I interferon alpha/beta receptor 2c;Type I interferon alpha/beta receptor 2a	Ifnar2;mCG_11441	O35664-3;O35664;Q9D1R7;O35664-2;Q3UCC3;Q8VHN0;Q923Z5;O35664-1;Q923Z6;Q9CS01	NaN	26.9827	25.294	25.2269	27.7296	1	2	3	4	3	0	0	1	0	1	0	1	0	0	0	1	0	1	1	4
Putative uncharacterized protein;Igfbp3 protein;Insulin-like growth factor binding protein 3;Insulin-like growth factor-binding protein 3	Igfbp3;RP23-20C9.1-001;Igfbp-3	Q3UR87;Q6PE62;Q8BP94;P47878	NaN	25.1681	28.8782	27.2037	25.8949	1	3	6	6	6	0	0	0	0	1	0	0	0	0	0	0	0	1	1	4
Immunoglobulin superfamily member 3	Igsf3;Kiaa0466	Q6ZQA6	25.1467	NaN	24.9832	23.9063	25.1057	3	2	5	4	5	0	0	1	0	0	0	1	0	0	0	1	0	1	1	4
Importin subunit beta-1;Karyopherin subunit beta-1;Nuclear factor p97;Pore targeting complex 97 kDa subunit;SCG;Putative uncharacterized protein;Karyopherin (Importin) beta 1;MCG119984	Impnb;Kpnb1;mCG_119984;RP23-81D2.3-001	P70168;Q3TFE8;Q3UHW8;Q6GTI5;Q7TSZ6	25.4135	26.3354	23.0556	22.603	NaN	8	11	2	4	1	1	1	0	0	0	0	0	0	0	0	0	0	0	0	4
Activin beta-A chain;Inhibin beta A chain;Putative uncharacterized protein;Inhibin beta-A;Inhba protein;Activin beta A subunit	Inhba;mCG_18028	Q04998;Q3UXL8;Q3UY39;Q4FJM4;Q9JJQ1	NaN	24.7872	25.0543	25.0147	25.1125	0	4	5	7	2	0	0	0	0	1	0	0	0	0	0	0	0	1	1	4
Activin beta-B chain;Inhibin beta B chain	Inhbb	Q04999	29.3675	NaN	29.51	29.9414	29.4768	2	0	3	6	3	0	0	0	0	1	0	0	0	0	0	0	0	1	1	4
Slit homolog 1 protein	Kiaa0813;Slit1	Q80TR4	26.188	25.5066	26.2624	NaN	24.4502	6	6	5	0	5	0	0	0	0	1	0	0	0	0	0	0	0	1	1	4
Leucine-rich repeat and fibronectin type-III domain-containing protein 2;Lrfn2 protein	Kiaa1246;Lrfn2;Salm1	Q80TG9;B9EIF8;Q14AX0	21.6417	NaN	22.9663	20.466	22.27	2	0	3	3	3	0	0	1	0	0	0	1	0	0	0	1	0	1	1	4
Kindred of IgLON;Neuronal growth regulator 1;Neurotractin;Neuronal growth regulator 1, isoform CRA_c;Putative uncharacterized protein	Kiaa3001;Negr1;Ntra;mCG_141003	Q80Z24;A0A4W9	NaN	24.4713	25.6559	26.9529	25.6093	0	3	5	7	7	0	0	1	0	0	1	0	0	0	0	1	0	1	1	4
D-factor/LIF receptor;Leukemia inhibitory factor receptor;Putative uncharacterized protein	Lifr	P42703-1;P42703;Q3U234;Q3UKU5;P42703-2	26.0735	24.2179	24.9759	23.5768	NaN	7	6	3	3	1	0	0	1	0	1	0	1	0	0	0	1	0	1	1	4
Leucine-rich repeat and immunoglobulin-like domain-containing nogo receptor-interacting protein 2;Leucine-rich repeat neuronal protein 6C;Leucine rich repeat neuronal 6C;Lingo2 protein	Lingo2;Lrrn6c;mCG_55480	Q3URE9;B2RQD4;B7ZN36	23.3354	22.6998	NaN	22.3371	22.6039	3	3	0	2	2	0	0	1	0	0	0	1	0	0	0	1	0	1	1	4
Lipoprotein lipase;Putative uncharacterized protein;Lipoprotein lipase, isoform CRA_a;Lpl protein	Lpl;mCG_16917	P11152;Q3U5U0;Q3U6S8;Q3U715;Q3U784;Q3U841;Q3UB54;Q3UB98;Q3UBE9;Q3UC44;Q3UC81;Q3UCD4;Q3UCH4;Q3UCZ2;Q4FJQ8;Q8C562;Q3U831;Q3U9P4;Q3UAX2;Q542L4	NaN	23.1836	23.0619	22.7707	25.2483	1	3	3	2	3	0	0	1	0	1	1	0	0	0	0	1	0	1	1	4
Endopeptidase S1P;Membrane-bound transcription factor site-1 protease;Sterol-regulated luminal protease;Subtilisin/kexin isozyme 1;Membrane-bound transcription factor peptidase site 1 mutant;Putative uncharacterized protein;MKIAA0091 protein	Mbtps1;S1p;Ski1;mKIAA0091	Q9WTZ2;A3QWY0;Q3TP75;Q3UHA7;Q80U80	25.7641	22.5978	NaN	21.5922	21.0425	7	2	0	2	2	0	0	1	0	0	0	1	0	0	0	1	0	1	1	4
Hepatocyte growth factor receptor;HGF/SF receptor;Proto-oncogene c-Met;Scatter factor receptor;Tyrosine-protein kinase Met;Met protein;Met proto-oncogene	Met	P16056;A1A597;A4FUV6;A4FUV7;Q6Q531;Q6Q532;Q6Q533	25.0667	24.7402	NaN	24.3141	25.1507	6	4	1	4	2	0	0	1	0	0	0	1	0	0	0	1	0	1	1	4
Alpha-1,6-mannosyl-glycoprotein 2-beta-N-acetylglucosaminyltransferase;Beta-1,2-N-acetylglucosaminyltransferase II;GlcNAc-T II;Mannoside acetylglucosaminyltransferase 2;N-glycosyl-oligosaccharide-glycoprotein N-acetylglucosaminyltransferase II;Putative uncharacterized protein	Mgat2	Q921V5;Q3TBY6;Q3TXN3;Q3U5X7	NaN	24.621	25.3743	25.2041	25.0712	1	5	4	10	5	0	0	1	0	0	0	0	1	0	0	1	0	1	1	4
Beta-1,4-mannosyl-glycoprotein 4-beta-N-acetylglucosaminyltransferase;N-glycosyl-oligosaccharide-glycoprotein N-acetylglucosaminyltransferase III;Mannoside acetylglucosaminyltransferase 3	Mgat3	Q10470;Q5RKT9	NaN	21.7781	24.6964	22.456	23.6424	0	3	3	3	3	0	0	1	0	0	0	0	1	0	0	1	0	1	1	4
Putative uncharacterized protein;Inositol (1,3,4,5)-tetrakisphosphate 3-phosphatase;Multiple inositol polyphosphate phosphatase 1	Minpp1;Mipp;MNCb-1572	Q3UA76;Q9Z2L6;Q8C9C2	NaN	24.3454	25.2245	25.6007	25.9828	0	4	5	10	9	0	0	1	0	0	0	0	0	0	0	0	0	1	1	4
Cell surface glycoprotein A15;PE31;TALLA homolog;Tetraspanin-7;Transmembrane 4 superfamily member 2;Tetraspanin 7;Tspan7 protein;Putative uncharacterized protein	Mxs1;Tm4sf2;Tspan7;RP23-169D18.1-001;RP23-169D18.1-002	Q62283;B1AUD0;Q6PDN6;Q8R0Q6;Q3UHG5	NaN	26.9459	26.1518	27.2585	27.4236	1	2	4	4	4	0	0	1	0	0	0	0	0	0	0	0	1	1	1	4
Putative uncharacterized protein;MKIAA0253 protein;Nicastrin	Ncstn;mKIAA0253	Q3T9E5;Q3TD54;Q3TDE4;Q3TV74;Q6ZQF2;P57716	25.171	25.2813	23.7025	22.6917	NaN	6	4	3	2	1	0	0	1	0	0	0	1	0	0	0	1	0	1	1	4
Nogo receptor-like 3;Nogo-66 receptor homolog 1;Nogo-66 receptor-related protein 2;Reticulon-4 receptor-like 2;Reticulon 4 receptor-like 2	Ngrl3;Rtn4rl2;RP23-399J8.8-001	Q7M6Z0;A2ATS6	NaN	23.6428	26.998	27.52	28.0163	1	2	12	13	11	0	0	1	0	0	1	0	0	0	0	1	0	1	1	4
A5 protein;Neuropilin-1;Putative uncharacterized protein;Neuropilin 1;Neuropilin 1, isoform CRA_b;Nrp1 protein	Nrp;Nrp1;mCG_2252	P97333;Q3UFP7;Q3UQY7;Q6PAR3;Q7TQ64;Q80X28	23.8267	25.0958	26.8937	26.2008	NaN	3	4	2	2	1	0	0	1	0	0	0	1	0	0	0	1	0	1	1	4
HCNPpp;Hippocampal cholinergic neurostimulating peptide;Phosphatidylethanolamine-binding protein 1;Putative uncharacterized protein;MCG7941, isoform CRA_f;Phosphatidylethanolamine binding protein 1	Pbp;Pebp;Pebp1;Pbp1;mCG_7941	P70296;Q3TGC5;Q5EBQ2	NaN	25.3966	23.6559	26.7782	23.263	0	4	2	6	2	1	0	0	0	0	0	0	0	0	0	0	0	0	1	4
Pcdhga12 protein;Protocadherin gamma A12;Protocadherin gamma subfamily A, 12;Protocadherin 2C	Pcdhga12	Q6NXW8;Q8K4A4;Q8K4A6;Q91XY7;Q9Z1B0	26.7058	26.4359	NaN	25.5611	25.948	5	5	1	3	3	0	0	1	0	0	0	1	0	0	0	1	0	0	1	4
Peroxiredoxin-2;Thiol-specific antioxidant protein;Thioredoxin peroxidase 1;Thioredoxin-dependent peroxide reductase 1;Prdx2 protein	Prdx2;Tdpx1;Tpx	Q61171;Q5M9N9	NaN	28.0558	23.3456	27.9254	26.4268	1	7	2	9	4	1	0	0	0	0	0	0	0	0	0	0	0	0	0	4
Prosaposin;Sulfated glycoprotein 1;Prosaposin, isoform CRA_e;Putative uncharacterized protein;Psap protein;Prosaposin, isoform CRA_a	Psap;Sgp1;mCG_61290	Q61207;Q3UFE8;B2RUD7;Q3TID4;Q3TIT5;Q3TKB2;Q3TKK3;Q3TWE9;Q3TWF9;Q3TWL8;Q3TXP9;Q3U5W2;Q3U825;Q3U897;Q3U8C4;Q8BFQ1;Q3TXJ0;Q3TWM9;Q3UE29;Q3UAS4	NaN	25.2569	24.8086	22.1826	23.0813	1	2	2	3	2	0	0	0	0	1	0	0	0	0	0	0	0	1	1	4
Macropain subunit C7-I;Multicatalytic endopeptidase complex subunit C7-I;Proteasome component C7-I;Proteasome subunit beta type-2;Proteasome subunit beta type	Psmb2;mCG_10897;RP23-120H2.2-001	Q9R1P3;A2A882;Q8BJX0	NaN	26.2353	25.7769	29.2251	25.8884	1	3	2	8	6	1	1	0	0	0	0	0	0	0	0	0	0	0	0	4
Repulsive guidance molecule A;RGM domain family member A;Putative uncharacterized protein	Rgma	Q6PCX7-1;Q6PCX7;Q6PCX7-2;Q8C4C4	NaN	26.9757	27.4418	27.1214	26.1277	0	9	7	10	7	0	0	1	0	0	1	0	0	0	0	1	0	1	1	4
DRG11-responsive axonal guidance and outgrowth of neurite;RGM domain family member B;Putative uncharacterized protein	Rgmb	Q7TQ33;Q8BSW1	NaN	25.4594	26.5112	25.76	25.4059	1	4	3	5	2	0	0	1	0	0	1	0	0	0	0	1	0	1	1	4
Putative uncharacterized protein;Semaphorin Q;Semaphorin VIA;Semaphorin-6A;Semaphorin-6A-1	Sema6a;Semaq	Q8BXZ7;O35464-1;O35464;O35464-2;O35464-3;Q8BUT0	25.8453	25.0462	NaN	22.5721	24.3045	2	3	1	2	2	0	0	1	0	0	0	1	0	0	0	1	0	1	1	4
Alpha-N-acetylgalactosaminide alpha-2,6-sialyltransferase 5;GalNAc alpha-2,6-sialyltransferase V;GD1 alpha synthase;Sialyltransferase 7E;ST6GalNAc V;Putative uncharacterized protein;ST6 (Alpha-N-acetyl-neuraminyl-2,3-beta-galactosyl-1, 3)-N-acetylgalactosaminide alpha-2,6-sialyltransferase 5	Siat7e;St6galnac5	Q9QYJ1;Q6GTI0;Q8CAM7;Q8CBX1	NaN	25.4133	25.8525	25.3788	25.9416	0	3	4	6	4	0	0	1	0	0	0	0	1	0	0	1	0	1	1	4
Alpha-2,8-sialyltransferase 8C;Alpha-2,8-sialyltransferase III;Sia-alpha-2,3-Gal-beta-1,4-GlcNAc-R:alpha 2,8-sialyltransferase;Sialyltransferase 8C;Sialytransferase St8Sia III;ST8 alpha-N-acetyl-neuraminide alpha-2,8-sialyltransferase 3;Putative uncharacterized protein;ST8 alpha-N-acetyl-neuraminide alpha-2,8-sialyltransferase 3, isoform CRA_b	Siat8c;St8sia3;mCG_18058	Q64689;Q6DIB7;Q9CUJ6	NaN	23.3204	23.9946	23.4712	23.4963	0	4	3	5	3	0	0	1	0	0	0	0	1	0	0	1	0	1	1	4
SLIT and NTRK-like protein 3;Putative uncharacterized protein;SLIT and NTRK-like family, member 3	Slitrk3;mCG_52101	Q810B9;Q3UTG8;Q6NZM5	22.4483	23.3151	NaN	23.9178	23.0783	2	2	1	3	2	0	0	1	0	0	0	1	0	0	0	1	0	1	1	4
Alpha-2,8-sialyltransferase;Putative uncharacterized protein;Alpha 2,8-sialyltransferase;ST8 alpha-N-acetyl-neuraminide alpha-2,8-sialyltransferase 1;GD3 synthase;Alpha-2,8-sialyltransferase 8A;Alpha-N-acetylneuraminide alpha-2,8-sialyltransferase;Ganglioside GD3 synthase;Ganglioside GT3 synthase;Sialyltransferase 8A;Sialytransferase St8Sia I	St8sia1;GD3S;Siat8a;mCG_7114;ST8Sia I;Siat8	A1E2I1;Q3V3B1;Q64468;Q8BL76;Q8BWI0;Q8K1C1;Q9EPK0;Q64687	NaN	25.9697	27.0137	26.706	26.6216	0	4	6	6	7	0	0	1	0	0	0	0	1	0	0	1	0	1	1	4
Stanniocalcin-1;Putative uncharacterized protein;Stanniocalcin 1;Stanniocalcin	Stc;Stc1;mCG_5370	O55183;Q3TSM0;Q3UEW5;Q3UQQ6;Q3UYW0;Q3UYZ1;Q71UE3;Q7TSN9	NaN	23.236	25.5454	22.8435	23.5979	0	2	3	3	2	0	0	0	0	1	0	0	0	0	0	0	0	1	1	4
Tetraspanin-6;Transmembrane 4 superfamily member 6;Putative uncharacterized protein;Tetraspanin 6	Tm4sf6;Tspan6;mCG_9501;RP23-21A16.2-001	O70401;Q3TV84;Q99L96	25.9954	25.311	NaN	25.0695	25.2633	2	6	1	5	4	0	0	1	0	0	0	0	0	0	0	0	1	1	1	4
Protein tweety homolog 1	Ttyh1	Q9D3A9-1;Q9D3A9;Q9D3A9-2;Q9D3A9-4;Q9D3A9-3;Q9D3A9-5	NaN	24.8117	26.0226	25.2758	25.3942	1	4	4	5	5	0	0	1	0	0	0	0	0	0	0	0	1	1	1	4
Very low-density lipoprotein receptor;Putative uncharacterized protein;Very low density lipoprotein receptor;Vldlr protein	Vldlr	P98156;Q3UVX6;Q71V85;Q91YY0	24.6187	24.3131	23.5984	24.4289	NaN	9	4	3	2	2	0	0	1	0	0	0	1	0	0	0	1	0	1	1	4
14-3-3 protein gamma;14-3-3 protein gamma, N-terminally processed;14-3-3 protein gamma subtype	Ywhag;14-3-3 gamma	P61982;A8IP69	NaN	26.6832	24.7537	26.5753	24.6586	0	7	2	3	2	1	0	0	0	0	0	0	0	0	0	0	0	0	1	4
																							0			0	0
																							0			0	0
																							0			0	0
																							0			0	0
																							0			0	0
																							0			0	0
																							0			0	0
																							0			0	0
																							0			0	0
																							0			0	0
																							0			0	0
																							0			0	0
																							0			0	0
																							0			0	0
																							0			0	0
																							0			0	0
																							0			0	0
																							0			0	0
																							0			0	0
																							0			0	0
																							0			0	0
																							0			0	0
																							0			0	0
																							0			0	0
																							0			0	0
																							0			0	0
																							0			0	0
																							0			0	0
																							0			0	0
																							0			0	0
																							0			0	0
																							0			0	0
																							0			0	0
																							0			0	0
																							0			0	0
																							0			0	0
																							0			0	0
																							0			0	0
																							0			0	0
																							0			0	0
																							0			0	0
																							0			0	0
																							0			0	0
																							0			0	0
																							0			0	0
																							0			0	0
																							0			0	0
																							0			0	0
																							0			0	0
																							0			0	0
																							0			0	0
																							0			0	0
																							0			0	0
																							0			0	0
																							0			0	0
																							0			0	0
																							0			0	0
																							0			0	0
																							0			0	0
																							0			0	0
																							0			0	0
																							0			0	0
																							0			0	0
																							0			0	0
																							0			0	0
																							0			0	0
																							0			0	0
																							0			0	0
																							0			0	0
																							0			0	0
																							0			0	0
																							0			0	0
																							0			0	0
																							0			0	0
																							0			0	0
																							0			0	0
																							0			0	0
																							0			0	0
																							0			0	0
																							0			0	0
																							0			0	0
																							0			0	0
																							0			0	0
																							0			0	0
																							0			0	0
																							0			0	0
																							0			0	0
																							0			0	0
																							0			0	0
																							0			0	0
																							0			0	0
																							0			0	0
																							0			0	0
																							0			0	0
																							0			0	0
																							0			0	0
																							0			0	0
																							0			0	0
																							0			0	0
																							0			0	0
																							0			0	0
																							0			0	0
																							0			0	0
																							0			0	0
																							0			0	0
																							0			0	0
																							0			0	0
																							0			0	0
																							0			0	0
																							0			0	0
																							0			0	0
																							0			0	0
																							0			0	0
																							0			0	0
																							0			0	0
																							0			0	0
																							0			0	0
																							0			0	0
																							0			0	0
																							0			0	0
																							0			0	0
																							0			0	0
																							0			0	0
																							0			0	0
																							0			0	0
																							0			0	0
																							0			0	0
																							0			0	0
																							0			0	0
																							0			0	0
																							0			0	0
																							0			0	0
																							0			0	0
																							0			0	0
																							0			0	0
																							0			0	0
																							0			0	0
																							0			0	0
																							0			0	0
																							0			0	0
																							0			0	0
																							0			0	0
																							0			0	0
																							0			0	0
																							0			0	0
																							0			0	0
																							0			0	0
																							0			0	0
																							0			0	0
																							0			0	0
																							0			0	0
																							0			0	0
																							0			0	0
																							0			0	0
																							0			0	0
																							0			0	0
																							0			0	0
																							0			0	0
																							0			0	0
																							0			0	0
																							0			0	0
																							0			0	0
																							0			0	0
																							0			0	0
																							0			0	0
																							0			0	0
																							0			0	0
																							0			0	0
																							0			0	0
																							0			0	0
																							0			0	0
																							0			0	0
																							0			0	0
																							0			0	0
																							0			0	0
																							0			0	0
																							0			0	0
																							0			0	0
																							0			0	0
																							0			0	0
																							0			0	0
																							0			0	0
																							0			0	0
																							0			0	0
																							0			0	0

## Sheet: hiSPECS DDA
Table EV1: Comparison of the SPECS and hiSPECS method using DIA and DDA.
This excel sheet contains the proteomic data of primary neurons analysed with iSPECS DDA method. This data is used for benchmarking of the new hiSPECS method to the previous published SPECS method.
															Label-free quantification												Uniprot annotation (Yes=1; No=0)												Protein annotated as glycoprotein on UniProt or a previous publication (Zielinska et al., Joshi et al., Liu et al., Fang et al.). For details see Supplementary Figure 1
Gene names	Majority protein IDs	Protein names	Significant according to FDR courve	Unique peptides neuron_1	Unique peptides neuron_2	Unique peptides neuron_3	Unique peptides neuron_4	Unique peptides neuron_5	Unique peptides neuron_6	Unique peptides neuron_7	Unique peptides neuron_8	Unique peptides neuron_9	Unique peptides neuron_10	Unique peptides neuron_11	Log2_LFQ_neuron_1	Log2_LFQ_neuron_2	Log2_LFQ_neuron_3	Log2_LFQ_neuron_4	Log2_LFQ_neuron_5	Log2_LFQ_neuron_6	Log2_LFQ_neuron_7	Log2_LFQ_neuron_8	Log2_LFQ_neuron_9	Log2_LFQ_neuron_10	Log2_LFQ_neuron_11	count	Cytoplasm	Nucleus	Membrane	Mitochondrion	Secreted	GPI	TM1	TM2	TM3	TM4	Multi	Glycoprotein	Glycoprotein*
A2m	Q61838	Alpha-2-macroglobulin;Alpha-2-macroglobulin 165 kDa subunit;Alpha-2-macroglobulin 35 kDa subunit		17	10	9	6	4	4	3	2	3	1	2	27.6777	26.4703	25.83	25.3616	24.7586	24.5503	24.6235	24.4583	24.6736	24.5419	24.5218	11	0	0	0	0	1	0	0	0	0	0	0	1	1
A2mp	Q6GQT1	Alpha-2-macroglobulin-P		53	51	54	54	55	57	59	59	57	57	59	32.6424	32.4647	32.268	32.3861	32.0769	32.5156	32.5915	32.7029	32.6499	32.7036	32.595	11	0	0	0	0	1	0	0	0	0	0	0	1	1
Ache	P21836	Acetylcholinesterase		3	3	3	4	4	3	5	4	3	5	4	24.5526	23.503	24.0732	23.8451	23.4828	24.5317	24.611	24.3673	24.6121	24.8019	24.0939	11	0	0	1	0	1	1	0	0	0	0	0	1	1
Actb;Actg1	P60710;P63260	Actin, cytoplasmic 1;Actin, cytoplasmic 1, N-terminally processed;Actin, cytoplasmic 2;Actin, cytoplasmic 2, N-terminally processed		4	5	4	4	4	4	5	4	3	4	5	27.9247	27.5478	27.8687	27.6437	28.0413	27.0751	27.4651	27.7828	27.2468	27.5948	27.5766	11	1	1	0	0	0	0	0	0	0	0	0	0	1
Actg2;Acta1;Actc1;Acta2	P63268;P68134;P68033;P62737	Actin, gamma-enteric smooth muscle;Actin, alpha skeletal muscle;Actin, alpha cardiac muscle 1;Actin, aortic smooth muscle		1	1	1	1	1	1	1	1	1	1	1	24.0022	22.4511	23.1035	23.1583	23.8306	22.7682	22.6197	22.8905	22.3497	23.6726	22.5703	11	1	0	0	0	0	0	0	0	0	0	0	0	0
Adam10	O35598	Disintegrin and metalloproteinase domain-containing protein 10		5	2	3	5	3	4	7	6	8	6	8	24.094	23.3558	23.1041	23.0335	23.3648	22.8761	23.6965	23.8704	23.8238	23.6334	23.9787	11	0	0	1	0	0	0	1	0	0	0	0	1	1
Adam12	Q61824	Disintegrin and metalloproteinase domain-containing protein 12		1	2	2	1	1	1	2	2	2	2	2	22.6649	22.8363	23.1179	22.7466	23.0352	23.0691	23.1952	23.0349	23.397	23.1169	23.0683	11	0	0	1	0	0	0	1	0	0	0	0	1	1
Adam22	Q9R1V6	Disintegrin and metalloproteinase domain-containing protein 22	+	18	20	21	17	21	22	24	20	19	21	23	27.5909	28.1726	28.3442	27.922	28.097	28.0871	28.2954	27.1392	27.8535	27.8554	28.4054	11	0	0	1	0	0	0	1	0	0	0	0	1	1
Adam9	Q61072	Disintegrin and metalloproteinase domain-containing protein 9		1	2	2	1	1	2	2	3	2	2	3	22.7359	22.7754	23.1716	22.0129	23.6511	23.1268	24.0351	23.9356	23.9309	24.2882	23.3343	11	0	0	1	0	0	0	1	0	0	0	0	1	1
Ahcy	P50247	Adenosylhomocysteinase		2	4	3	3	1	2	3	2	3	3	2	22.9315	23.1326	22.9701	23.3022	22.7875	23.0666	22.9416	22.7083	23.15	22.0071	22.2996	11	1	0	0	0	0	0	0	0	0	0	0	0	1
Alb	P07724	Serum albumin		28	25	25	21	21	20	18	19	17	16	13	31.8932	31.188	30.5046	30.3886	29.7471	29.4113	28.5472	28.7012	28.7853	28.2212	27.9066	11	0	0	0	0	1	0	0	0	0	0	0	0	1
Alcam	Q61490	CD166 antigen	+	11	14	8	10	14	13	12	9	13	16	14	26.9889	27.0289	26.9947	26.8048	26.7261	26.7145	26.7735	26.5372	26.8824	26.7943	26.3549	11	0	0	1	0	0	0	1	0	0	0	0	1	1
Anxa2	P07356	Annexin A2		2	4	6	7	9	8	6	8	4	3	9	24.0695	24.6107	25.1768	26.0779	26.1959	25.5094	24.9206	25.5082	24.7193	24.2906	25.9899	11	0	0	0	0	1	0	0	0	0	0	0	0	1
Aoc2;Aoc3	Q812C9;O70423	Retina-specific copper amine oxidase;Membrane primary amine oxidase		1	1	1	1	1	1	1	1	1	1	1	25.1212	25.0989	24.9682	24.8206	24.2052	24.3728	24.3799	24.3239	24.2709	24.2173	24.3718	11	0	0	1	0	0	0	0	1	0	0	0	1	1
Apoa1	Q00623	Apolipoprotein A-I;Proapolipoprotein A-I;Truncated apolipoprotein A-I		2	3	2	2	1	1	1	1	1	1	1	24.8385	25.1225	24.3191	24.2761	23.571	23.7892	22.8466	23.12	23.4644	22.7886	22.3956	11	0	0	0	0	1	0	0	0	0	0	0	1	1
Apoe	P08226	Apolipoprotein E		7	5	4	5	4	4	6	5	6	7	6	24.6248	24.3933	25.061	24.4087	23.9337	24.007	25.0333	25.2136	25.053	25.1569	25.0918	11	0	0	0	0	1	0	0	0	0	0	0	1	1
App	P12023	Amyloid beta A4 protein;N-APP;Soluble APP-alpha;Soluble APP-beta;C99;Beta-amyloid protein 42;Beta-amyloid protein 40;C83;P3(42);P3(40);C80;Gamma-secretase C-terminal fragment 59;Gamma-secretase C-terminal fragment 57;Gamma-secretase C-terminal fragment 50;C31		1	1	1	1	1	1	11	8	9	9	9	24.6065	24.5604	24.2356	24.4304	25.0493	24.4516	25.5259	25.3464	24.4729	23.8966	24.5751	11	1	1	1	0	1	0	1	0	0	0	0	1	1
Arsb	P50429	Arylsulfatase B		8	7	5	3	8	7	9	10	9	10	8	25.4936	25.3012	24.675	24.7366	25.0769	25.2009	25.824	26.0517	25.9686	26.2584	26.0609	11	0	0	0	0	0	0	0	0	0	0	0	1	1
Arsk	Q9D2L1	Arylsulfatase K		3	1	2	1	1	2	4	5	4	5	4	22.4232	21.8373	21.9122	21.8711	21.6624	22.1711	23.6461	23.4519	23.7457	23.5049	23.3637	11	0	0	0	0	1	0	0	0	0	0	0	1	1
Asah1	Q9WV54	Acid ceramidase;Acid ceramidase subunit alpha;Acid ceramidase subunit beta		3	3	3	3	3	4	3	4	4	4	5	23.4282	23.2808	23.345	23.0713	22.3495	22.3805	23.1088	22.9164	23.3582	23.1599	23.1604	11	0	0	0	0	1	0	0	0	0	0	0	1	1
Astn1	Q61137	Astrotactin-1		4	4	4	2	4	4	5	5	3	6	6	24.3732	23.9428	24.2671	23.4292	23.5577	23.8192	23.9558	24.2628	23.86	23.9892	23.3362	11	0	0	1	0	0	0	0	0	0	0	1	1	1
Atrn	Q9WU60	Attractin		8	7	8	7	6	6	7	8	9	9	7	26.172	26.2339	26.0861	25.9011	25.6434	25.5774	25.6831	25.5802	25.7843	25.6439	25.3784	11	0	0	1	0	0	0	1	0	0	0	0	1	1
Atrnl1	Q6A051	Attractin-like protein 1		2	2	2	3	1	1	3	2	3	3	2	22.4632	21.5655	21.5544	21.9562	21.8879	22.0752	22.6225	22.2954	22.7318	22.3324	21.9475	11	0	0	1	0	0	0	0	0	0	0	0	1	1
B3galtl	Q8BHT6	Beta-1,3-glucosyltransferase		5	4	6	2	4	5	5	4	3	5	6	24.7358	24.3383	24.1726	23.7472	24.068	23.7255	23.6171	23.3481	23.5968	23.5805	24.2461	11	0	0	1	0	0	0	0	1	0	0	0	1	1
B4galnt1	Q09200	Beta-1,4 N-acetylgalactosaminyltransferase 1		10	11	10	9	9	9	13	11	9	12	13	26.1745	25.9248	26.1544	25.9557	25.9278	26.1211	25.9167	25.6197	25.5688	25.5962	25.9395	11	0	0	1	0	0	0	0	1	0	0	0	1	1
B4galt3	Q91YY2	Beta-1,4-galactosyltransferase 3;N-acetyllactosamine synthase;Beta-N-acetylglucosaminylglycopeptide beta-1,4-galactosyltransferase;Beta-N-acetylglucosaminyl-glycolipid beta-1,4-galactosyltransferase		1	1	2	1	2	1	1	1	1	1	2	22.3139	22.2299	22.4657	22.5878	21.8436	22.4755	22.5064	22.0497	22.3398	21.6665	21.9481	11	0	0	1	0	0	0	0	1	0	0	0	1	1
B4gat1	Q8BWP8	Beta-1,4-glucuronyltransferase 1		8	9	8	9	9	9	9	9	8	9	9	27.2348	27.4985	27.3636	27.346	27.4089	27.6157	27.7339	27.4221	27.5105	27.3927	27.7231	11	0	0	1	0	0	0	0	1	0	0	0	1	1
Bai3	Q80ZF8	Brain-specific angiogenesis inhibitor 3		4	3	3	3	4	4	4	4	3	4	4	24.343	24.365	24.6562	24.1938	24.66	24.5579	24.9404	24.7242	25.2773	24.8213	24.9394	11	0	0	1	0	0	0	0	0	0	0	1	1	1
Basp1	Q91XV3	Brain acid soluble protein 1		3	2	1	1	1	1	1	1	1	1	1	23.6804	22.9628	20.5752	20.2432	21.6993	19.9859	19.5243	20.6739	20.0094	20.9469	20.3417	11	0	0	1	0	0	0	0	0	0	0	0	0	1
Bcam	Q9R069	Basal cell adhesion molecule		2	2	2	2	2	2	2	2	2	2	2	27.6825	27.939	27.5425	27.5769	27.3716	27.6283	27.7383	27.4897	27.7595	27.9276	27.5479	11	0	0	1	0	0	0	1	0	0	0	0	1	1
Bcan	Q61361	Brevican core protein		13	14	14	13	13	12	15	16	15	15	16	28.8522	28.7183	28.9985	28.6016	28.3418	28.7642	29.6856	29.5391	29.6644	29.7669	29.5386	11	0	0	0	0	1	0	0	0	0	0	0	1	1
Bmp1	P98063	Bone morphogenetic protein 1		3	2	2	2	2	2	5	4	3	5	5	23.9131	23.8165	23.614	24.0726	23.779	23.8392	24.1835	24.3908	24.1363	23.9189	23.5596	11	0	0	0	0	1	0	0	0	0	0	0	1	1
Bmp3	Q8BHE5	Bone morphogenetic protein 3		4	4	4	4	4	4	4	4	4	4	4	24.3176	24.1012	24.593	24.2271	24.1333	24.6755	24.1981	24.0286	24.3113	24.2654	24.0023	11	0	0	0	0	1	0	0	0	0	0	0	1	1
Boc	Q6AZB0	Brother of CDO		4	4	4	2	3	5	7	7	6	5	5	24.2874	23.7281	23.7356	23.6082	24.0575	24.3541	24.6346	24.4084	24.2682	24.5646	24.9071	11	0	0	1	0	0	0	1	0	0	0	0	1	1
Btd	Q8CIF4	Biotinidase		7	7	8	7	9	9	8	9	9	9	9	27.3342	27.3772	27.2628	27.2593	27.1159	27.5013	28.1429	28.1162	27.9821	28.3267	27.9406	11	0	0	0	0	1	0	0	0	0	0	0	1	1
C4b	P01029	Complement C4-B;Complement C4 beta chain;Complement C4 alpha chain;C4a anaphylatoxin;Complement C4 gamma chain		9	5	5	5	3	6	21	17	16	20	18	25.6902	24.0092	24.2393	23.1591	22.8422	24.4503	26.2656	26.4662	26.3029	26.5658	26.5211	11	0	0	0	0	1	0	0	0	0	0	0	1	1
Cachd1	Q6PDJ1	VWFA and cache domain-containing protein 1	+	15	15	15	15	16	16	16	17	15	17	18	27.8133	27.8506	28.0234	27.8542	27.7469	27.9239	28.1626	27.9098	28.0797	27.821	27.7622	11	0	0	1	0	0	0	1	0	0	0	0	1	1
Cacna2d1	O08532	Voltage-dependent calcium channel subunit alpha-2/delta-1;Voltage-dependent calcium channel subunit alpha-2-1;Voltage-dependent calcium channel subunit delta-1		9	7	6	5	4	7	10	9	9	7	9	25.2718	25.0924	24.5485	24.7306	24.822	25.0542	24.8416	24.9056	24.956	24.7737	24.9473	11	0	0	1	0	0	0	1	0	0	0	0	1	1
Cadm4	Q8R464	Cell adhesion molecule 4		4	6	4	4	5	5	4	5	5	6	6	26.6338	26.8757	26.4424	26.893	26.742	26.9888	26.4269	26.6971	27.0172	26.7057	26.1801	11	0	0	1	0	0	0	1	0	0	0	0	1	1
Cant1	Q8VCF1	Soluble calcium-activated nucleotidase 1		7	9	11	10	7	9	14	12	12	15	14	26.4024	26.2684	26.6914	26.537	26.4769	26.5777	27.2051	27.1477	27.0125	27.3226	26.962	11	0	0	1	0	0	0	0	1	0	0	0	1	1
Casc4	Q6P2L7	Protein CASC4		6	5	5	5	6	4	5	5	4	5	4	26.064	25.3315	25.8654	25.6385	25.2618	25.151	25.3747	25.3949	25.7352	25.6008	25.0399	11	0	0	1	0	0	0	0	1	0	0	0	0	1
Cat	P24270	Catalase		6	8	6	8	5	7	7	7	6	5	7	25.2311	24.928	25.1493	25.6009	24.6456	25.1155	24.6257	24.8687	24.8836	24.5475	24.497	11	0	0	0	0	0	0	0	0	0	0	0	0	1
Cbln4	Q8BME9	Cerebellin-4		4	4	4	4	2	4	4	4	4	4	4	26.2932	26.3407	26.3405	26.4107	25.9217	25.9308	26.2593	26.2809	26.6027	26.477	26.1143	11	0	0	0	0	1	0	0	0	0	0	0	1	1
Cd200	O54901	OX-2 membrane glycoprotein	+	6	6	6	6	6	6	6	6	6	6	6	26.4203	26.3641	26.58	26.5165	26.0483	26.2732	26.5756	26.5306	26.9576	27.1086	26.2449	11	0	0	1	0	0	0	1	0	0	0	0	1	1
Cd44	P15379	CD44 antigen		1	1	1	1	1	1	1	1	1	1	1	23.7891	24.2565	23.7661	23.9002	23.3003	23.3429	23.4275	23.6852	23.3955	23.8746	22.83	11	0	0	1	0	0	0	1	0	0	0	0	1	1
Cdh13	Q9WTR5	Cadherin-13		5	5	6	4	6	5	6	6	5	6	6	26.6449	26.447	26.3105	26.3895	26.4437	26.676	26.5836	26.7301	26.774	26.5212	26.4201	11	0	0	1	0	0	1	0	0	0	0	0	1	1
Cdh2	P15116	Cadherin-2		18	17	16	14	17	16	19	17	16	17	21	27.6118	27.7659	27.0868	27.5641	27.6768	27.6378	28.3107	28.277	28.3617	28.4516	28.152	11	0	0	1	0	0	0	1	0	0	0	0	1	1
Cdh4	P39038	Cadherin-4		1	2	1	1	2	1	2	2	2	2	2	22.8012	22.7807	23.2026	22.98	22.0861	22.6028	22.9559	23.8866	22.9712	23.1871	22.6674	11	0	0	1	0	0	0	1	0	0	0	0	1	1
Cfb	P04186	Complement factor B;Complement factor B Ba fragment;Complement factor B Bb fragment		2	1	1	1	1	1	1	1	1	1	1	22.0197	22.0478	22.1986	21.7231	21.7088	21.0589	20.9081	21.2209	20.8638	20.5424	20.2904	11	0	0	0	0	1	0	0	0	0	0	0	1	1
Cfl1	P18760	Cofilin-1		5	6	5	8	8	5	6	7	6	7	6	27.0061	26.2866	26.4209	26.4853	26.4691	25.9987	26.261	25.9219	25.6931	26.1326	25.6765	11	1	1	1	0	0	0	0	0	0	0	0	0	0
Chgb	P16014	Secretogranin-1;CCB peptide;PE-11		3	4	1	1	2	2	11	12	11	12	11	23.5254	23.7997	23.5015	22.0309	23.0601	23.4164	26.3078	25.9382	26.4265	26.6782	26.2427	11	0	0	0	0	1	0	0	0	0	0	0	1	1
Chl1	P70232	Neural cell adhesion molecule L1-like protein;Processed neural cell adhesion molecule L1-like protein	+	45	46	43	43	50	50	48	49	46	49	49	34.2234	34.2679	34.222	33.9703	34.2398	34.2207	34.3832	34.4337	34.3487	34.4235	34.2374	11	0	0	1	0	1	0	1	0	0	0	0	1	1
Ckb	Q04447	Creatine kinase B-type		3	5	5	7	5	6	6	7	7	6	6	25.187	25.3285	24.8469	25.404	25.6295	25.0464	25.7569	25.8567	25.6868	25.6678	25.6798	11	1	0	0	0	0	0	0	0	0	0	0	0	1
Clstn1	Q9EPL2	Calsyntenin-1;Soluble Alc-alpha;CTF1-alpha		6	5	7	5	6	6	10	6	8	8	8	25.2162	25.1515	25.0325	25.1238	24.7387	24.802	25.6617	25.0878	25.1031	25.0269	25.3903	11	0	1	1	0	0	0	1	0	0	0	0	1	1
Clstn2	Q9ER65	Calsyntenin-2		20	19	19	16	20	19	20	20	20	21	19	29.4645	29.2936	29.4588	29.4138	29.1378	29.5487	29.7821	29.6132	29.4851	29.5716	29.4125	11	0	0	1	0	0	0	1	0	0	0	0	1	1
Clu	Q06890	Clusterin;Clusterin beta chain;Clusterin alpha chain		5	4	7	3	3	8	10	9	10	9	9	25.0798	24.8348	25.5069	25.1782	24.8456	25.1458	26.7884	26.7914	26.6914	26.4038	26.7042	11	1	1	1	1	1	0	0	0	0	0	0	1	1
Cnpy3	Q9DAU1	Protein canopy homolog 3		3	3	2	1	3	3	3	3	4	4	4	24.6013	23.9491	23.9365	23.2305	23.9728	23.4955	23.9858	23.9272	23.9101	24.3886	23.9028	11	0	0	0	0	0	0	0	0	0	0	0	1	1
Cntfr	O88507	Ciliary neurotrophic factor receptor subunit alpha		3	2	3	3	3	2	3	2	3	3	3	24.9061	24.7972	24.8517	24.0913	24.0268	24.2355	24.804	24.6775	24.6844	24.8894	25.0971	11	0	0	1	0	0	1	0	0	0	0	0	1	1
Cntn1	P12960	Contactin-1		34	34	32	32	33	33	37	37	32	36	34	29.9822	29.9083	29.7671	29.5143	29.5541	29.7005	29.7402	29.8385	29.7981	29.7334	29.5076	11	0	0	1	0	0	1	0	0	0	0	0	1	1
Cntn2	Q61330	Contactin-2	+	35	36	35	35	38	39	41	39	35	42	41	32.2467	32.2184	32.1968	32.1167	32.0303	32.2635	32.601	32.4455	32.5432	32.6857	32.4494	11	0	0	1	0	0	1	0	0	0	0	0	1	1
Cntn3	Q07409	Contactin-3		11	10	10	4	11	11	15	12	13	14	15	26.0694	26.1471	25.9894	25.2122	25.8831	26.2558	26.4417	26.3086	26.2694	26.3208	26.3325	11	0	0	1	0	0	1	0	0	0	0	0	1	1
Cntn4	Q69Z26	Contactin-4		3	3	5	3	4	4	5	4	4	5	6	24.6171	24.8659	24.6247	24.5811	24.1998	24.5587	24.8441	24.8277	24.7751	24.9355	24.8225	11	0	0	1	0	1	1	0	0	0	0	0	1	1
Cntn5	P68500	Contactin-5		3	3	3	3	3	3	4	3	4	4	4	23.7717	23.9668	24.1161	23.7	23.7351	23.779	23.5671	23.4585	23.6659	23.7144	23.3351	11	0	0	1	0	0	1	0	0	0	0	0	1	1
Cntn6	Q9JMB8	Contactin-6		18	19	17	18	18	17	22	21	18	21	21	27.3363	27.3932	27.3874	27.163	27.0213	27.2862	27.628	27.6285	27.7398	27.7516	27.4793	11	0	0	1	0	0	1	0	0	0	0	0	1	1
Cntnap2	Q9CPW0	Contactin-associated protein-like 2		12	16	15	15	16	16	17	17	14	20	19	27.3679	27.2158	27.2567	27.1967	27.034	27.354	27.1565	27.0498	27.0562	27.2474	26.8457	11	0	0	1	0	0	0	1	0	0	0	0	1	1
Cntnap4	Q99P47	Contactin-associated protein-like 4		20	20	19	21	19	22	21	20	21	20	24	28.1376	28.0433	28.1353	28.0173	27.9965	28.0948	27.9728	27.8316	27.8369	27.6641	27.8297	11	0	0	1	0	0	0	1	0	0	0	0	1	1
Cntnap5a	Q0V8T9	Contactin-associated protein like 5-1		4	5	4	4	5	5	5	4	6	4	7	24.8628	25.0068	25.1517	25.059	24.9276	25.157	25.099	24.6824	25.1541	24.6544	25.1499	11	0	0	1	0	0	0	1	0	0	0	0	1	1
Coch	Q62507	Cochlin		3	4	4	4	3	5	5	5	4	5	4	23.4196	23.8479	23.8227	23.9905	23.8616	23.6122	23.3292	23.3306	22.6634	23.2493	22.791	11	0	0	0	0	1	0	0	0	0	0	0	1	1
Col11a1	Q61245	Collagen alpha-1(XI) chain		1	2	2	1	1	1	3	2	2	3	2	23.2798	22.3964	23.0307	23.0093	22.8927	23.0919	23.3649	23.7165	23.4963	23.7916	23.062	11	0	0	0	0	1	0	0	0	0	0	0	1	1
Col12a1	Q60847	Collagen alpha-1(XII) chain		5	6	6	6	4	6	11	6	7	10	9	25.0771	24.8866	24.6434	24.6919	24.2598	24.7944	24.7455	24.5065	24.6955	25.0195	24.744	11	0	0	0	0	1	0	0	0	0	0	0	1	1
Col1a1	P11087	Collagen alpha-1(I) chain		17	17	19	15	16	19	7	19	12	10	9	29.2486	28.708	28.5941	28.332	28.1669	28.6299	28.0815	28.142	28.1303	27.9295	27.9694	11	0	0	0	0	1	0	0	0	0	0	0	1	1
Col1a2	Q01149	Collagen alpha-2(I) chain		4	4	6	4	3	4	4	6	4	3	4	25.7872	25.3343	25.2137	24.8874	25.0681	25.2309	25.2194	25.3196	25.2107	25.2679	25.3784	11	0	0	0	0	1	0	0	0	0	0	0	1	1
Col2a1	P28481	Collagen alpha-1(II) chain;Collagen alpha-1(II) chain;Chondrocalcin		3	3	3	2	3	3	4	4	3	4	5	24.4029	23.7195	23.7752	23.6112	23.3488	23.8528	24.5788	24.4625	24.4265	24.6764	24.6702	11	0	0	0	0	1	0	0	0	0	0	0	1	1
Col4a1	P02463	Collagen alpha-1(IV) chain;Arresten		1	1	1	1	1	1	1	1	1	1	1	22.3474	22.2765	22.2203	22.0846	22.0176	21.6449	22.3293	22.5968	22.3718	22.2957	22.2079	11	0	0	0	0	1	0	0	0	0	0	0	1	1
Col4a2	P08122	Collagen alpha-2(IV) chain;Canstatin		2	2	2	2	2	2	2	2	2	2	2	23.9118	23.8349	24.1485	23.8458	23.7347	23.8551	23.6074	24.2199	24.0594	23.7071	23.5157	11	0	0	0	0	1	0	0	0	0	0	0	1	1
Col5a1	O88207	Collagen alpha-1(V) chain		0	2	2	1	1	0	3	3	1	2	3	22.556	21.9277	22.403	21.7531	21.787	22.0284	22.4681	22.5545	22.288	22.3346	22.1392	11	0	0	0	0	1	0	0	0	0	0	0	0	1
Col5a2	Q3U962	Collagen alpha-2(V) chain		5	5	5	4	5	4	6	7	6	7	6	25.4615	25.0542	25.0537	25.1183	25.0435	25.1914	25.489	26.0115	25.6283	25.8124	25.0122	11	0	0	0	0	1	0	0	0	0	0	0	1	1
Col6a1	Q04857	Collagen alpha-1(VI) chain		3	3	3	3	3	3	3	2	3	3	3	24.7127	24.4687	24.0635	24.0606	24.2952	24.5168	24.1542	24.3117	24.1119	24.1825	23.9352	11	0	0	0	0	1	0	0	0	0	0	0	1	1
Cpd	O89001	Carboxypeptidase D		9	7	10	8	9	10	11	9	10	9	12	25.8658	25.8665	25.8494	25.6397	25.5391	25.6197	26.1427	25.9522	26.0431	26.0348	25.9863	11	0	0	1	0	0	0	1	0	0	0	0	1	1
Cpe	Q00493	Carboxypeptidase E		19	22	19	20	23	22	21	21	21	22	22	30.9675	30.8793	30.7322	30.938	31.1414	31.061	31.393	31.3063	31.235	31.4212	31.3172	11	0	0	1	0	1	0	0	0	0	0	0	1	1
Cpq	Q9WVJ3	Carboxypeptidase Q		5	6	5	6	3	5	8	8	7	8	8	26.3106	25.8484	25.6291	25.9315	25.8708	25.9245	27.2822	27.5497	27.4885	27.4826	27.1552	11	0	0	0	0	1	0	0	0	0	0	0	1	1
Crtac1	Q8R555	Cartilage acidic protein 1		3	3	4	4	2	3	4	5	4	4	4	24.2847	24.1946	24.1029	24.033	23.1058	24.0256	25.0667	24.8662	24.9432	24.9039	24.7837	11	0	0	0	0	1	0	0	0	0	0	0	0	1
Cst3	P21460	Cystatin-C		3	2	4	3	3	4	4	4	4	4	4	26.606	26.3184	26.7216	26.3677	26.273	26.4317	27.5369	27.6869	27.5025	27.2496	27.0736	11	0	0	0	0	1	0	0	0	0	0	0	0	1
Ctbs	Q8R242	Di-N-acetylchitobiase		8	7	7	7	8	8	9	9	9	9	9	26.3861	26.4089	26.368	26.4841	26.4627	26.4904	27.1717	27.5786	27.5963	27.6296	27.5216	11	0	0	0	0	0	0	0	0	0	0	0	1	1
Ctsa	P16675	Lysosomal protective protein;Lysosomal protective protein 32 kDa chain;Lysosomal protective protein 20 kDa chain		9	10	11	9	11	11	11	10	11	11	11	28.2998	28.0727	28.0233	27.9295	27.5931	28.1651	28.4914	28.6449	28.6284	28.6302	28.4533	11	0	0	0	0	0	0	0	0	0	0	0	1	1
Ctsb	P10605	Cathepsin B;Cathepsin B light chain;Cathepsin B heavy chain		17	18	17	17	17	17	18	17	17	18	17	30.2239	30.1575	30.1276	30.1157	29.8222	30.345	30.8192	31.0027	31.0403	30.9594	30.7296	11	0	0	0	0	1	0	0	0	0	0	0	1	1
Ctsd	P18242	Cathepsin D		16	14	14	11	14	14	17	17	15	17	16	28.8842	28.7427	28.9168	28.8425	28.566	28.9637	29.4608	29.5018	29.413	29.4782	29.3674	11	0	0	0	0	1	0	0	0	0	0	0	1	1
Ctsl	P06797	Cathepsin L1;Cathepsin L1 heavy chain;Cathepsin L1 light chain		13	12	13	13	13	14	13	14	12	12	12	30.3489	30.2696	30.3083	30.2115	30.1574	30.5601	31.0983	31.1664	30.9332	31.1925	30.8689	11	0	0	0	0	0	0	0	0	0	0	0	1	1
Ctso	Q8BM88	Cathepsin O		3	5	5	5	5	4	7	7	5	6	7	25.647	25.7782	26.0688	26.1409	25.4148	25.7291	27.3676	27.1226	27.0023	27.2798	27.1238	11	0	0	0	0	0	0	0	0	0	0	0	1	1
Ctsz	Q9WUU7	Cathepsin Z		8	8	6	4	8	9	9	11	11	11	10	27.0087	26.7539	26.7861	26.7988	26.2613	26.9018	27.7887	28.1472	27.9586	28.0795	27.7669	11	0	0	0	0	0	0	0	0	0	0	0	1	1
Cxadr	P97792	Coxsackievirus and adenovirus receptor homolog	+	4	4	3	3	4	5	6	5	5	5	6	25.5179	25.3891	25.5541	24.8947	25.3449	25.2767	24.5374	24.9499	25.4446	25.3372	24.6364	11	0	0	1	0	1	0	1	0	0	0	0	1	1
Dag1	Q62165	Dystroglycan;Alpha-dystroglycan;Beta-dystroglycan		11	10	10	7	11	9	12	14	11	13	12	27.0965	27.0376	26.8622	26.3533	26.8143	26.7154	27.4717	27.3019	27.4387	27.5825	27.6604	11	1	1	1	0	1	0	1	0	0	0	0	1	1
Dcbld2	Q91ZV3	Discoidin, CUB and LCCL domain-containing protein 2		1	1	1	1	1	1	1	1	1	1	1	22.4381	22.0251	22.4189	21.7688	21.8429	22.0285	21.82	21.6024	21.6891	21.8039	21.5936	11	0	0	1	0	0	0	1	0	0	0	0	1	1
Dcc	P70211	Netrin receptor DCC		21	26	23	21	23	24	27	23	23	25	25	29.8984	29.8092	29.8312	29.7449	29.5879	29.6953	29.8102	29.6433	29.743	29.7931	29.5787	11	0	0	1	0	0	0	1	0	0	0	0	1	1
Dnajb11	Q99KV1	DnaJ homolog subfamily B member 11		1	2	3	1	1	1	2	2	1	1	1	23.7029	23.1853	23.3441	23.2967	23.4871	23.0097	23.6872	23.2281	23.3476	23.1671	22.5675	11	0	0	0	0	0	0	0	0	0	0	0	1	1
Dnajc10	Q9DC23	DnaJ homolog subfamily C member 10		3	3	2	2	2	2	2	2	3	3	3	22.8264	21.9022	22.3203	22.014	21.6731	20.8645	21.5243	21.079	20.9022	21.4814	22.133	11	0	0	0	0	0	0	0	0	0	0	0	1	1
Dnase2	P56542	Deoxyribonuclease-2-alpha		3	3	4	3	3	5	4	5	5	5	6	24.8694	24.5408	24.546	24.1563	24.2215	24.7499	25.1618	24.977	25.2387	25.4529	25.2737	11	0	0	0	0	0	0	0	0	0	0	0	1	1
Dner	Q8JZM4	Delta and Notch-like epidermal growth factor-related receptor		4	4	5	5	5	4	4	3	5	5	4	26.0748	26.1835	25.9675	25.9198	25.8489	25.8882	25.7578	25.5122	26.0991	25.9083	25.2267	11	0	0	1	0	0	0	1	0	0	0	0	1	1
Dock7	Q8R1A4	Dedicator of cytokinesis protein 7		1	1	1	1	1	1	1	1	1	1	1	24.8158	24.9901	24.5144	24.4773	25.4635	24.757	25.0874	25.7647	25.1636	25.2378	24.8631	11	0	0	0	0	0	0	0	0	0	0	0	0	1
Dscaml1	Q4VA61	Down syndrome cell adhesion molecule-like protein 1 homolog		5	4	7	3	6	6	11	11	7	11	10	24.514	24.2436	24.8165	23.7587	24.0112	24.5987	25.0597	25.6002	25.1978	25.2289	25.1812	11	0	0	1	0	0	0	1	0	0	0	0	1	1
Dsg1a;Dsg1b;Dsg1c	Q61495;Q7TSF1;Q7TSF0	Desmoglein-1-alpha;Desmoglein-1-beta;Desmoglein-1-gamma		4	4	5	2	3	3	4	4	5	3	5	24.1053	24.5182	24.8162	25.9175	25.2482	25.2403	24.7177	24.7255	24.4536	23.8652	25.6761	11	0	0	1	0	0	0	1	0	0	0	0	1	1
Dsp	E9Q557	Desmoplakin		34	41	55	62	63	46	51	44	39	34	59	27.7602	28.0534	28.9004	29.8551	29.564	28.6175	28.237	28.5428	28.2051	27.4761	29.4787	11	1	0	1	0	0	0	0	0	0	0	0	0	0
Eef1a1;Eef1a2	P10126;P62631	Elongation factor 1-alpha 1;Elongation factor 1-alpha 2		5	4	3	5	6	3	5	4	3	4	5	25.0943	24.201	24.507	24.3672	25.2456	23.2561	24.3343	24.5827	23.9271	24.142	24.6921	11	1	1	1	0	0	0	0	0	0	0	0	0	1
Efna3	O08545	Ephrin-A3		1	1	1	1	1	1	1	1	1	1	1	26.5856	26.1397	25.5911	26.4718	26.4401	25.3762	26.9579	26.4165	26.5684	26.678	26.2636	11	0	0	1	0	0	1	0	0	0	0	0	1	1
Efnb2	P52800	Ephrin-B2		7	7	7	6	7	7	7	7	7	7	7	27.7416	27.8718	27.5277	27.6254	27.2627	27.4302	27.4959	27.5729	27.6346	27.5872	27.3375	11	0	0	1	0	0	0	1	0	0	0	0	1	1
Egfr	Q01279	Epidermal growth factor receptor		17	18	19	15	17	18	17	16	17	17	18	28.4221	28.3106	28.2455	28.2304	27.9867	28.247	28.0967	27.8949	28.1567	28.1085	28.0495	11	0	1	1	0	0	0	1	0	0	0	0	1	1
Eif2s2	Q99L45	Eukaryotic translation initiation factor 2 subunit 2		1	1	1	1	1	1	1	1	1	1	1	23.2946	23.3736	23.3231	23.5157	23.549	23.1305	23.1669	23.5729	22.8725	22.9881	22.4756	11	0	0	0	0	0	0	0	0	0	0	0	0	0
Enpp2	Q9R1E6	Ectonucleotide pyrophosphatase/phosphodiesterase family member 2		15	14	13	12	11	16	22	22	17	22	22	27.0644	26.9808	27.3062	27.0636	27.2028	27.451	28.0535	28.1186	28.1087	28.0101	27.8496	11	0	0	0	0	1	0	0	0	0	0	0	1	1
Enpp5	Q9EQG7	Ectonucleotide pyrophosphatase/phosphodiesterase family member 5		2	2	3	2	2	2	3	3	1	2	2	23.4268	23.0799	22.9151	23.5069	23.9743	23.8913	22.913	23.2251	22.9168	23.3002	22.4986	11	0	0	1	0	1	0	0	0	0	0	0	1	1
Epdr1	Q99M71	Mammalian ependymin-related protein 1		6	6	5	4	7	7	8	8	7	8	8	26.3008	26.1226	26.0687	25.8521	25.9932	26.1152	26.7174	26.5481	26.7876	27.0787	26.6136	11	0	0	0	0	1	0	0	0	0	0	0	1	1
Epha4	Q03137	Ephrin type-A receptor 4		10	9	12	12	10	9	12	11	11	13	10	27.3226	27.559	27.5251	27.5203	27.2451	27.6704	28.2949	27.7636	28.1791	28.3343	28.1976	11	0	0	1	0	0	0	1	0	0	0	0	1	1
Ephb2	P54763	Ephrin type-B receptor 2		9	9	9	7	9	8	9	8	8	8	8	26.264	26.0889	26.003	25.8482	25.7526	26.1094	26.1924	25.6874	26.3039	26.3559	26.1079	11	0	0	1	0	0	0	1	0	0	0	0	1	1
Ephb3	P54754	Ephrin type-B receptor 3		8	11	10	11	9	10	11	9	11	12	13	26.5741	26.1027	26.3972	26.4954	25.8754	26.3572	26.4679	25.8947	26.5221	26.3607	26.2827	11	0	0	1	0	0	0	1	0	0	0	0	1	1
Erap1	Q9EQH2	Endoplasmic reticulum aminopeptidase 1		4	4	3	2	2	3	4	4	3	3	3	23.8805	23.9993	24.2021	23.8853	23.5074	24.1005	24.0613	23.646	24.0918	24.2278	23.8873	11	0	0	1	0	0	0	0	1	0	0	0	1	1
Ext1	P97464	Exostosin-1		6	7	8	7	9	8	9	7	8	7	8	26.4771	26.3	26.3826	26.4779	26.0278	26.2196	26.6335	26.252	26.3215	26.4236	25.9166	11	0	0	1	0	0	0	0	1	0	0	0	1	1
Ext2	P70428	Exostosin-2		14	15	19	17	14	16	20	19	19	17	17	27.2792	27.1458	27.3449	27.541	27.1308	27.3851	27.6255	27.7605	27.3808	27.5896	27.2502	11	0	0	1	0	0	0	0	1	0	0	0	1	1
Fabp7	P51880	Fatty acid-binding protein, brain		3	3	3	3	3	3	4	4	3	4	3	25.3346	24.8152	24.736	24.3002	24.4704	23.9099	24.9658	25.3272	25.279	25.3806	24.9107	11	1	0	0	0	0	0	0	0	0	0	0	0	0
Fam20c	Q5MJS3	Extracellular serine/threonine protein kinase FAM20C		9	10	10	8	12	12	13	12	12	15	15	26.696	26.7682	26.7776	26.663	26.8926	26.9979	27.6534	27.1981	27.5879	27.4799	27.3867	11	0	0	0	0	1	0	0	0	0	0	0	1	1
Fbln1	Q08879	Fibulin-1		2	4	3	2	3	6	7	8	6	8	9	25.1305	25.4704	25.0476	24.5021	24.8415	25.006	26.14	26.0014	26.005	26.1846	26.189	11	0	0	0	0	1	0	0	0	0	0	0	1	1
Fgfr1	P16092	Fibroblast growth factor receptor 1	+	5	5	6	4	5	4	7	6	6	7	6	25.6952	25.624	25.479	25.457	25.7467	25.5766	26.7439	26.6351	26.7964	27.0035	26.6181	11	1	1	1	0	0	0	1	0	0	0	0	1	1
Fgg	Q8VCM7	Fibrinogen gamma chain		2	2	3	1	2	2	2	1	2	2	2	27.4591	27.2343	27.2395	27.2585	27.1608	27.0917	26.7763	27.0549	26.7962	26.9687	26.448	11	0	0	0	0	1	0	0	0	0	0	0	1	1
Flrt3	Q8BGT1			8	5	9	6	6	8	9	5	7	6	8	24.8384	24.8761	25.0635	24.9238	24.5725	24.8932	24.7819	24.1606	24.4317	24.1174	24.3411	11	0	0	1	0	1	0	0	0	0	0	0	1	1
Fmod	P50608	Fibromodulin		1	1	1	1	1	1	1	1	1	1	1	22.3802	23.116	22.9569	22.7103	22.0346	22.4486	22.5501	22.5816	22.294	22.3941	22.4613	11	0	0	0	0	1	0	0	0	0	0	0	1	1
Fn1	P11276	Fibronectin;Anastellin		17	12	13	17	14	15	20	19	16	22	21	27.958	27.9056	27.8837	27.7757	27.429	27.5834	27.4768	27.5983	27.4625	27.5327	27.3165	11	0	0	0	0	1	0	0	0	0	0	0	1	1
Fstl1	Q62356	Follistatin-related protein 1		5	2	2	1	2	3	4	5	4	4	3	24.2274	23.4497	23.7577	23.2964	23.3901	23.2835	24.4028	24.8497	24.6419	24.1859	23.9898	11	0	0	0	0	1	0	0	0	0	0	0	1	1
Fuca1	Q99LJ1	Tissue alpha-L-fucosidase		4	6	6	4	5	6	7	5	5	5	7	25.7739	25.3927	25.909	25.8933	24.5198	25.7637	26.2145	25.9157	26.284	26.2999	26.105	11	0	0	0	0	0	0	0	0	0	0	0	1	1
Fus	P56959	RNA-binding protein FUS		1	1	1	1	1	1	1	1	1	1	1	23.3825	22.7987	23.3074	22.3639	22.6123	22.2496	21.8184	22.6683	21.7377	22.4594	22.2297	11	0	1	0	0	0	0	0	0	0	0	0	0	1
Galns	Q571E4	N-acetylgalactosamine-6-sulfatase		3	3	4	3	3	2	4	4	3	5	4	23.105	23.1841	23.2187	22.6755	22.9663	23.0759	23.6718	23.8068	23.6718	23.9009	23.6455	11	0	0	0	0	0	0	0	0	0	0	0	1	1
Galnt1	O08912	Polypeptide N-acetylgalactosaminyltransferase 1;Polypeptide N-acetylgalactosaminyltransferase 1 soluble form		2	2	2	2	2	2	2	2	2	2	2	22.4469	23.0743	22.6416	22.5588	21.8839	22.7894	22.4969	22.5048	22.4038	22.3205	22.627	11	0	0	1	0	1	0	0	1	0	0	0	1	1
Galnt10	Q6P9S7	Polypeptide N-acetylgalactosaminyltransferase 10		8	7	9	9	9	9	12	10	9	11	10	26.3419	26.0366	26.4236	26.2334	25.8334	26.059	26.3849	26.4208	26.3164	26.4056	26.1383	11	0	0	1	0	0	0	0	1	0	0	0	1	1
Galnt18	Q8K1B9	Polypeptide N-acetylgalactosaminyltransferase 18		3	2	2	2	2	2	5	2	3	2	3	23.0108	23.1571	23.3277	23.0233	23.4649	23.3382	23.6152	23.0544	23.1769	23.2577	23.2713	11	0	0	1	0	0	0	0	1	0	0	0	1	1
Ganab	Q8BHN3	Neutral alpha-glucosidase AB		17	18	16	12	15	14	21	18	17	19	17	27.1793	26.8181	26.6374	26.4001	26.5599	26.4342	26.8486	26.797	27.0824	27.0252	26.9068	11	0	0	0	0	0	0	0	0	0	0	0	1	1
Gapdh	P16858	Glyceraldehyde-3-phosphate dehydrogenase		3	3	4	4	4	2	4	5	3	5	7	23.7681	23.4638	24.3333	24.9027	24.9457	23.7859	23.9033	23.8507	23.427	23.1987	24.0171	11	1	1	0	0	0	0	0	0	0	0	0	0	1
Ggh	Q9Z0L8	Gamma-glutamyl hydrolase		10	9	10	9	8	11	12	11	10	10	11	28.4894	28.2418	28.3922	27.807	28.285	28.3294	28.8895	28.6566	28.8747	28.9137	28.882	11	0	0	0	0	1	0	0	0	0	0	0	1	1
Glb1	P23780	Beta-galactosidase	+	5	5	3	3	3	3	4	5	4	6	4	24.4997	24.3731	24.2136	24.2374	24.5495	23.9991	24.4876	24.6327	24.7308	24.7716	24.0602	11	0	0	0	0	0	0	0	0	0	0	0	1	1
Glce	Q9EPS3	D-glucuronyl C5-epimerase		2	2	1	1	2	1	4	3	1	2	2	22.4408	22.6677	22.1705	22.3676	22.8213	22.5125	21.8551	22.0456	22.648	22.3142	21.9124	11	0	0	1	0	0	0	0	1	0	0	0	0	1
Glg1	Q61543	Golgi apparatus protein 1	+	28	28	28	26	31	30	33	29	28	31	32	29.2035	28.7724	28.8329	28.4873	28.6546	28.62	28.6731	28.6968	28.8412	28.8704	28.3663	11	0	0	1	0	0	0	1	0	0	0	0	1	1
Gm1673	Q3UR78	Neuropeptide-like protein C4orf48 homolog		2	2	2	2	2	2	2	2	2	2	2	25.6946	25.2515	25.459	25.073	25.1454	25.1393	26.3181	26.3574	26.1923	26.203	25.8242	11	0	0	0	0	1	0	0	0	0	0	0	0	0
Gnptg	Q6S5C2	N-acetylglucosamine-1-phosphotransferase subunit gamma		1	3	3	2	1	1	3	2	3	2	3	23.1091	23.3224	23.5648	23.4312	22.4519	23.1683	23.571	23.264	23.6044	23.4372	23.5634	11	0	0	0	0	1	0	0	0	0	0	0	1	1
Gns	Q8BFR4	N-acetylglucosamine-6-sulfatase	+	7	8	7	5	9	8	9	7	8	8	8	26.6469	26.5908	26.0151	26.1548	26.2404	26.386	26.641	26.3547	26.6769	26.8038	26.4376	11	0	0	0	0	0	0	0	0	0	0	0	1	1
Golm1	Q91XA2	Golgi membrane protein 1		16	11	13	10	14	15	16	17	18	17	18	29.06	28.6961	28.9444	28.6472	28.4931	28.8075	29.9475	29.9387	29.9261	30.1311	29.7588	11	0	0	1	0	0	0	0	1	0	0	0	1	1
Gpc1	Q9QZF2	Glypican-1;Secreted glypican-1		7	5	7	7	5	7	10	7	10	9	9	25.5701	25.5858	25.8759	25.4481	25.5448	25.5164	25.9609	25.8767	26.2835	26.0581	26.1721	11	0	0	1	0	1	1	0	0	0	0	0	1	1
Grn	P28798	Granulins;Acrogranin;Granulin-1;Granulin-2;Granulin-3;Granulin-4;Granulin-5;Granulin-6;Granulin-7		2	2	2	2	2	2	3	1	2	1	2	23.1225	22.8885	22.8727	22.0632	22.5908	22.75	22.5385	22.591	22.6664	22.5142	22.1252	11	0	0	0	0	1	0	0	0	0	0	0	1	1
Hexa	P29416	Beta-hexosaminidase subunit alpha		2	2	2	1	1	1	2	2	2	2	3	23.1816	22.074	22.6685	22.5269	22.4266	22.6822	23.4616	23.239	23.3832	23.581	23.1448	11	0	0	0	0	0	0	0	0	0	0	0	1	1
Hexb	P20060	Beta-hexosaminidase subunit beta		12	11	11	12	12	11	12	12	12	11	12	27.7013	27.3235	27.3839	27.4934	27.1767	27.2515	27.8819	27.9352	27.8737	27.9858	27.5983	11	0	0	0	0	0	0	0	0	0	0	0	1	1
Hhipl1	Q14DK5	HHIP-like protein 1		4	3	3	1	2	3	7	5	6	6	7	23.8125	23.5153	24.09	22.7942	23.593	24.2633	25.1173	24.5972	25.0465	24.5729	24.7666	11	0	0	0	0	1	0	0	0	0	0	0	1	1
Hint1	P70349	Histidine triad nucleotide-binding protein 1		1	1	1	1	1	1	1	1	1	1	1	22.1948	21.8578	21.6869	21.8637	21.4021	21.0538	21.0558	21.2949	21.1512	21.3755	21.2113	11	1	1	0	0	0	0	0	0	0	0	0	0	0
Hist1h4a	P62806	Histone H4		2	3	3	4	8	3	2	1	2	1	2	22.9227	24.5456	23.9235	26.6956	28.6436	22.9679	22.5305	20.6432	22.1689	22.0814	21.5656	11	0	1	0	0	0	0	0	0	0	0	0	0	0
Hist2h2ac;Hist2h2aa1;Hist1h2ah;H2afj;Hist1h2ak;Hist1h2af;Hist3h2a;H2afx	Q64523;Q6GSS7;C0HKE9;C0HKE8;C0HKE7;C0HKE6;C0HKE5;C0HKE4;C0HKE3;C0HKE2;C0HKE1;Q8CGP6;Q8R1M2;Q8CGP7;Q8CGP5;Q8BFU2;P27661	Histone H2A type 2-C;Histone H2A type 2-A;Histone H2A type 1-H;Histone H2A.J;Histone H2A type 1-K;Histone H2A type 1-F;Histone H2A type 3;Histone H2AX		2	3	3	2	5	1	2	3	1	2	1	22.5965	22.9493	23.7726	25.5336	26.9347	21.2843	21.8393	22.5541	21.4769	21.3091	21.0194	11	0	1	0	0	0	0	0	0	0	0	0	0	0
Hnrnpa1	P49312	Heterogeneous nuclear ribonucleoprotein A1;Heterogeneous nuclear ribonucleoprotein A1, N-terminally processed		4	4	4	4	5	3	4	3	3	4	3	24.3281	23.6851	23.571	23.612	24.5537	23.2785	22.9044	23.2967	22.6941	22.6733	23.2939	11	1	1	0	0	0	0	0	0	0	0	0	0	1
Hnrnpd	Q60668	Heterogeneous nuclear ribonucleoprotein D0		2	1	1	2	2	1	2	2	1	1	1	23.2429	23.2045	22.1696	23.0664	23.5054	22.7128	22.6937	22.7243	22.5316	22.7269	22.2504	11	1	1	0	0	0	0	0	0	0	0	0	0	1
Hnrnph2;Hnrnph1	P70333;O35737	Heterogeneous nuclear ribonucleoprotein H2;Heterogeneous nuclear ribonucleoprotein H;Heterogeneous nuclear ribonucleoprotein H, N-terminally processed		2	2	1	2	3	1	2	1	1	1	1	23.8213	23.1564	23.9223	23.5882	25.0338	22.0524	23.3844	23.5769	22.4916	23.2208	23.3264	11	0	1	0	0	0	0	0	0	0	0	0	0	1
Hp	Q61646	Haptoglobin;Haptoglobin alpha chain;Haptoglobin beta chain		5	4	4	3	2	2	4	4	4	4	5	27.2111	27.1651	27.5633	27.0402	26.8483	26.5081	26.556	26.7534	26.3009	26.3284	26.3168	11	0	0	0	0	1	0	0	0	0	0	0	1	1
Hpx	Q91X72	Hemopexin		5	3	3	2	3	2	2	2	2	3	2	27.7803	27.6501	27.837	27.5608	27.1017	27.1399	26.4565	26.9534	26.5473	26.1347	26.1299	11	0	0	0	0	1	0	0	0	0	0	0	1	1
Hs6st3	Q9QYK4	Heparan-sulfate 6-O-sulfotransferase 3		1	1	1	1	1	1	2	1	1	1	1	21.0901	20.6454	20.9877	20.9942	20.5163	20.7921	20.8146	20.9618	21.2234	21.1564	21.075	11	0	0	1	0	0	0	0	1	0	0	0	1	1
Hspa13	Q8BM72	Heat shock 70 kDa protein 13		3	4	4	4	3	3	6	3	5	4	6	23.5182	23.7035	23.5136	23.4677	23.7508	23.6809	24.5144	24.4087	24.3719	24.0942	24.6674	11	0	0	0	0	0	0	0	0	0	0	0	0	1
Hspa5	P20029	78 kDa glucose-regulated protein		9	6	8	10	12	7	15	11	13	13	16	26.0221	25.8136	25.5865	26.1621	26.5591	25.2748	26.3147	26.0816	26.3668	26.4526	26.3354	11	1	0	0	0	0	0	0	0	0	0	0	0	1
Hspa8	P63017	Heat shock cognate 71 kDa protein		6	4	5	2	5	3	5	3	4	3	4	25.2051	25.0393	24.8661	25.3552	26.4067	24.6203	24.4908	24.85	24.6723	24.7278	24.6986	11	1	1	1	0	0	0	0	0	0	0	0	0	1
Huwe1	Q7TMY8	E3 ubiquitin-protein ligase HUWE1		1	1	1	1	1	1	1	1	1	1	1	24.0056	24.5136	24.7764	24.6477	24.1401	24.7222	24.0549	25.046	24.637	24.5546	24.1811	11	1	1	0	0	0	0	0	0	0	0	0	0	1
Hyou1	Q9JKR6	Hypoxia up-regulated protein 1		4	4	4	4	4	3	2	5	4	3	3	25.2899	24.9254	24.6653	24.8567	25.0009	24.7737	25.1902	25.0373	24.9774	24.8165	24.5706	11	0	0	0	0	0	0	0	0	0	0	0	1	1
Ids	Q08890	Iduronate 2-sulfatase		12	14	12	11	13	15	13	15	14	15	14	29.5941	29.5664	29.4749	29.3529	29.3082	29.6325	29.8967	29.969	30.1096	30.1086	29.7549	11	0	0	0	0	0	0	0	0	0	0	0	1	1
Ifnar2	O35664	Interferon alpha/beta receptor 2		2	2	2	2	2	2	2	2	2	2	2	23.9071	24.304	23.2499	24.5777	24.8962	24.3161	24.698	24.8531	24.5176	25.294	24.638	11	0	0	1	0	1	0	1	0	0	0	0	1	1
Igf2r	Q07113	Cation-independent mannose-6-phosphate receptor		18	16	15	13	15	15	18	18	21	18	22	27.1643	27.0636	26.7362	26.6312	26.6502	26.6885	27.1125	27.182	27.0149	27.2744	27.0469	11	0	0	1	0	0	0	1	0	0	0	0	1	1
Igfbp3	P47878	Insulin-like growth factor-binding protein 3		9	10	11	9	9	11	11	10	10	10	12	27.8291	27.4388	27.5941	27.5023	27.3999	27.4925	28.2534	27.92	28.2012	28.1212	27.7537	11	0	0	0	0	1	0	0	0	0	0	0	1	1
Igfbpl1	Q80W15	Insulin-like growth factor-binding protein-like 1		8	7	7	7	8	9	10	10	10	10	10	26.0216	25.8304	26.0086	26.1198	25.8982	26.2438	26.9336	26.8884	26.857	26.9103	26.7106	11	0	0	0	0	1	0	0	0	0	0	0	1	1
Iglon5	Q8HW98	IgLON family member 5		2	2	2	1	2	1	2	3	2	2	3	24.4755	25.162	24.6754	24.2908	24.2251	24.1166	24.4495	24.5914	24.3026	24.5382	24.3903	11	0	0	0	0	1	0	0	0	0	0	0	1	1
Il1rap	Q61730	Interleukin-1 receptor accessory protein		4	3	2	2	3	4	4	4	3	4	4	24.6291	24.4953	24.9659	24.6167	24.1153	24.0872	24.4063	24.0629	24.2355	24.3378	24.1423	11	0	0	1	0	1	0	1	0	0	0	0	1	1
Inhba	Q04998	Inhibin beta A chain		2	1	1	1	2	2	2	2	3	3	1	22.507	22.1211	23.1417	22.4419	22.0974	22.2215	22.6615	22.6944	22.5708	22.6136	22.4051	11	0	0	0	0	1	0	0	0	0	0	0	1	1
Islr2	Q5RKR3	Immunoglobulin superfamily containing leucine-rich repeat protein 2		10	10	9	10	10	9	9	8	9	10	10	27.3059	27.609	27.6845	27.4336	27.2616	27.5266	26.8711	26.4137	26.7563	26.6611	26.8715	11	0	0	1	0	0	0	0	0	0	0	0	1	1
Itih5	Q8BJD1	Inter-alpha-trypsin inhibitor heavy chain H5		7	8	8	8	8	11	11	13	14	12	12	26.5039	26.669	27.1003	26.7607	26.2922	27.0716	27.5935	27.1191	27.5882	27.8156	27.8441	11	0	0	0	0	1	0	0	0	0	0	0	1	1
Jup	Q02257	Junction plakoglobin		17	19	23	25	22	20	24	19	20	17	25	27.2498	27.2611	28.1798	29.0346	29.1241	27.6188	27.5168	27.3716	27.5772	26.4769	28.5959	11	1	0	1	0	0	0	0	0	0	0	0	1	1
Kiaa1467	Q8BYI8	Uncharacterized protein KIAA1467		1	2	1	1	1	1	1	2	2	2	2	22.7641	22.7491	22.8877	22.7959	23.0161	22.57	22.5276	22.4468	22.4331	22.2246	22.4947	11	0	0	1	0	0	0	0	0	0	0	0	0	1
Kit	P05532	Mast/stem cell growth factor receptor Kit		2	1	2	1	1	2	3	1	1	3	3	22.141	22.6184	22.3138	22.823	22.6383	22.2535	22.5932	22.6163	22.7486	23.0964	22.1112	11	1	0	1	0	0	0	1	0	0	0	0	1	1
Krt76	Q3UV17	Keratin, type II cytoskeletal 2 oral		2	2	2	2	2	2	2	2	2	2	2	30.8769	31.1607	31.2865	32.0234	31.2555	31.3233	31.2661	31.3376	31.5979	30.0951	32.4566	11	0	0	0	0	0	0	0	0	0	0	0	0	0
L1cam	P11627	Neural cell adhesion molecule L1		23	23	23	21	22	24	23	25	23	25	25	29.5557	29.4815	29.2861	29.0222	29.2658	29.1227	29.2079	29.2299	29.0875	29.2627	29.2591	11	0	0	1	0	0	0	1	0	0	0	0	1	1
L3mbtl4	B1B1A0	Lethal(3)malignant brain tumor-like protein 4		1	1	1	1	1	1	1	1	1	1	1	24.0046	24.4169	24.6223	24.4961	23.8696	24.6981	23.2255	23.5541	24.0816	23.7479	23.8379	11	0	1	0	0	0	0	0	0	0	0	0	0	0
Lama2	Q60675	Laminin subunit alpha-2		1	2	1	2	1	1	3	2	1	2	2	22.6517	22.818	22.9108	22.835	22.497	22.8371	23.0487	22.3298	22.5112	23.2628	23.2558	11	0	0	0	0	1	0	0	0	0	0	0	1	1
Lama5	Q61001	Laminin subunit alpha-5		2	2	3	3	3	3	4	3	3	4	3	23.6947	23.1028	23.4134	23.3668	22.7402	23.0287	23.2559	22.9934	23.4324	23.0994	23.109	11	0	0	0	0	1	0	0	0	0	0	0	1	1
Lamb2	Q61292	Laminin subunit beta-2		1	1	1	2	1	1	1	1	1	1	1	22.1584	22.5267	22.1026	21.9821	22.1548	21.742	21.561	20.7802	20.7041	21.1769	20.7835	11	0	0	0	0	1	0	0	0	0	0	0	1	1
Lamc1	P02468	Laminin subunit gamma-1		10	10	10	9	8	8	15	10	14	13	12	25.8114	25.6939	25.3663	25.3037	25.3108	25.5151	25.6548	25.601	25.8111	25.728	25.2344	11	0	0	0	0	1	0	0	0	0	0	0	1	1
Ldhc	P00342	L-lactate dehydrogenase C chain		3	3	2	2	3	2	1	2	1	1	1	23.9677	23.4191	23.0524	23.7046	23.5722	22.4131	22.1415	22.2968	21.8536	21.2703	22.4446	11	1	0	0	0	0	0	0	0	0	0	0	0	0
Ldlr	P35951	Low-density lipoprotein receptor		1	4	1	2	2	2	12	9	10	12	11	22.2596	22.9711	22.8988	22.6563	24.4875	24.5106	25.3706	24.4461	24.2636	26.403	24.6778	11	0	0	1	0	0	0	1	0	0	0	0	1	1
Lfng	O09010	Beta-1,3-N-acetylglucosaminyltransferase lunatic fringe		1	3	3	3	1	3	3	3	2	3	2	23.8297	23.6093	23.7984	23.8912	23.4585	24.0561	23.8826	23.5744	23.8261	24.082	23.459	11	0	0	1	0	0	0	0	1	0	0	0	1	1
Lgals8	Q9JL15	Galectin-8		1	1	1	1	1	1	1	1	1	1	1	25.9274	26.2145	25.6094	25.9084	25.7513	25.9418	25.29	25.3515	25.5473	25.4159	25.2149	11	1	0	0	0	0	0	0	0	0	0	0	0	0
Lgmn	O89017	Legumain		10	10	10	7	10	10	10	10	10	10	10	27.8185	27.6601	27.4972	27.5168	27.5472	27.7061	28.3998	27.9851	28.6548	28.7121	28.3311	11	0	0	0	0	0	0	0	0	0	0	0	1	1
Lifr	P42703	Leukemia inhibitory factor receptor		6	6	7	5	6	6	6	8	7	7	8	24.7159	24.9641	25.0322	24.8327	24.1229	24.7978	24.4961	24.445	24.6261	24.3787	24.5781	11	0	0	1	0	1	0	1	0	0	0	0	1	1
Lingo1	Q9D1T0	Leucine-rich repeat and immunoglobulin-like domain-containing nogo receptor-interacting protein 1		9	10	10	10	9	8	10	10	10	10	9	29.3181	29.2017	29.1549	29.1936	29.2544	29.3644	29.5433	29.6734	29.4044	29.6511	29.0811	11	0	0	1	0	0	0	1	0	0	0	0	1	1
Lingo2	Q3URE9	Leucine-rich repeat and immunoglobulin-like domain-containing nogo receptor-interacting protein 2		4	3	3	2	4	3	3	3	3	3	3	23.8744	23.9439	24.0268	24.0578	23.3404	23.741	24.0891	24.0174	23.9554	23.8572	23.6568	11	0	0	1	0	0	0	1	0	0	0	0	1	1
Lphn1	Q80TR1	Latrophilin-1		9	9	9	10	9	8	11	11	10	11	10	26.4775	26.3845	26.2529	26.2612	25.7792	26.0312	26.3167	26.3356	26.2387	26.2972	26.3035	11	0	0	1	0	0	0	0	0	0	0	1	1	1
Lphn2	Q8JZZ7	Latrophilin-2		3	5	4	2	3	4	9	4	6	5	6	23.7652	23.62	23.1682	23.3013	23.2281	23.1809	23.838	23.6021	23.6935	23.6709	23.8974	11	0	0	1	0	0	0	0	0	0	0	1	1	1
Lphn3	Q80TS3	Latrophilin-3		9	9	11	8	7	9	12	14	11	12	11	25.795	25.6319	25.5622	25.2684	25.4059	25.4688	25.8913	25.8676	25.6966	25.8501	25.6369	11	0	0	1	0	0	0	0	0	0	0	1	1	1
Lrfn4	Q80XU8	Leucine-rich repeat and fibronectin type-III domain-containing protein 4		3	3	3	3	3	2	3	4	4	3	4	24.1953	23.7421	23.9846	23.7341	23.5662	23.6501	23.6246	23.8412	24.119	23.704	23.6076	11	0	0	1	0	0	0	1	0	0	0	0	1	1
Lrfn5	Q8BXA0	Leucine-rich repeat and fibronectin type-III domain-containing protein 5		1	3	2	3	3	3	2	2	3	2	2	22.8483	23.2034	22.5716	23.2328	22.9015	22.8124	23.0124	22.6451	22.6407	22.3505	22.7676	11	0	0	1	0	0	0	1	0	0	0	0	1	1
Lrp1	Q91ZX7	Prolow-density lipoprotein receptor-related protein 1;Low-density lipoprotein receptor-related protein 1 85 kDa subunit;Low-density lipoprotein receptor-related protein 1 515 kDa subunit;Low-density lipoprotein receptor-related protein 1 intracellular domain		10	12	9	6	6	11	20	18	16	21	18	25.6527	25.8028	25.0768	24.6731	25.4729	25.8755	25.934	25.9369	26.1002	26.5267	25.7941	11	1	1	1	0	0	0	1	0	0	0	0	1	1
Lrrc4	Q99PH1	Leucine-rich repeat-containing protein 4		1	2	1	1	2	2	2	1	1	2	2	23.3601	23.1932	23.2912	23.2375	22.99	22.8593	23.2019	23.1009	23.2129	23.5189	23.0095	11	0	0	1	0	0	0	1	0	0	0	0	1	1
Lrrc4b	P0C192	Leucine-rich repeat-containing protein 4B		8	10	10	8	9	10	9	8	8	11	11	28.5431	28.5392	28.516	28.3973	28.4291	28.5654	28.6043	28.2435	28.8802	28.7435	28.6466	11	0	0	1	0	0	0	0	0	0	0	0	1	1
Lrrn1	Q61809	Leucine-rich repeat neuronal protein 1	+	4	5	3	4	5	2	7	3	5	6	6	23.9223	23.9427	23.9911	23.8911	23.9008	24.0658	24.5086	23.8776	24.3317	24.0998	24.6284	11	0	0	1	0	0	0	1	0	0	0	0	1	1
Lrrtm2	Q8BGA3	Leucine-rich repeat transmembrane neuronal protein 2		1	3	4	2	3	2	5	3	2	4	4	27.3772	26.5248	27.2708	27.0708	26.359	26.8	27.4903	26.896	26.9425	27.0915	26.6816	11	0	0	1	0	0	0	1	0	0	0	0	1	1
Lsamp	Q8BLK3	Limbic system-associated membrane protein		12	11	11	9	11	11	13	11	13	13	12	28.8653	28.7451	28.81	28.5643	28.2283	28.5823	28.9908	28.9417	29.1451	29.1903	28.8422	11	0	0	1	0	0	1	0	0	0	0	0	1	1
Lyz1;Lyz2	P17897;P08905	Lysozyme C-1;Lysozyme C-2		2	2	3	3	3	3	3	3	2	3	3	23.4936	23.3192	25.918	23.3072	22.9836	23.5459	24.4914	23.7681	23.0616	23.9467	22.508	11	0	0	0	0	1	0	0	0	0	0	0	0	0
Man2b1	O09159	Lysosomal alpha-mannosidase		10	11	10	9	9	13	15	12	11	13	11	26.0899	26.2009	25.896	26.2395	26.2441	26.2727	26.5223	26.7252	26.1022	26.8445	26.4961	11	0	0	0	0	0	0	0	0	0	0	0	1	1
Man2b2	O54782	Epididymis-specific alpha-mannosidase		11	10	11	10	10	11	16	16	16	17	14	26.9363	26.6887	26.4304	26.9304	26.8383	26.8369	28.3862	28.5012	28.3591	28.5618	28.2963	11	0	0	0	0	1	0	0	0	0	0	0	1	1
Manba	Q8K2I4	Beta-mannosidase		9	8	7	6	6	8	14	13	15	17	15	26.2347	25.9508	26.1762	26.2418	25.8554	25.9119	27.1315	26.9757	27.2147	27.28	26.9345	11	0	0	0	0	0	0	0	0	0	0	0	1	1
Marcks	P26645	Myristoylated alanine-rich C-kinase substrate	+	10	9	6	7	9	5	10	9	8	8	10	26.6037	26.1693	26.2475	26.1753	26.0491	25.6849	25.7542	26.3226	26.1041	26.0128	25.8382	11	1	0	1	0	0	0	0	0	0	0	0	0	1
Marcksl1	P28667	MARCKS-related protein		2	1	1	1	1	1	1	2	1	4	2	24.7244	23.9693	23.9726	23.3059	23.9461	23.3462	23.6395	24.3613	23.8684	24.693	24.3062	11	1	0	1	0	0	0	0	0	0	0	0	0	1
Mbtps1	Q9WTZ2	Membrane-bound transcription factor site-1 protease		5	6	5	7	6	6	7	7	8	8	8	24.9904	24.7056	25.0077	24.8441	23.9447	24.6368	24.9218	25.0389	25.0428	24.8968	24.8612	11	0	0	1	0	0	0	1	0	0	0	0	1	1
Mcam	Q8R2Y2	Cell surface glycoprotein MUC18		1	1	1	2	1	2	3	4	3	3	4	22.0806	22.4168	22.0691	22.32	22.5069	23.2293	23.9187	24.1223	23.9232	23.9969	23.5129	11	0	0	1	0	0	0	1	0	0	0	0	1	1
Mdga1	Q0PMG2	MAM domain-containing glycosylphosphatidylinositol anchor protein 1		7	8	6	8	7	8	8	8	8	11	10	25.2316	24.8647	25.1537	25.4897	25.2856	25.1301	25.5907	25.4126	25.2205	25.8494	25.2883	11	0	0	1	0	0	1	0	0	0	0	0	1	1
Megf10	Q6DIB5	Multiple epidermal growth factor-like domains protein 10		22	22	22	21	21	22	23	22	22	22	22	29.5954	29.3412	29.4831	29.4517	29.1699	29.4099	29.8038	30.0135	30.0997	30.0176	29.6935	11	0	0	1	0	0	0	1	0	0	0	0	1	1
Megf11	Q80T91	Multiple epidermal growth factor-like domains protein 11		2	2	2	2	1	1	2	2	2	2	2	23.9218	24.0276	24.0019	23.9182	23.7661	23.6868	23.5452	23.8074	23.4574	24.0625	23.7962	11	0	0	1	0	0	0	1	0	0	0	0	1	1
Met	P16056	Hepatocyte growth factor receptor		18	17	17	15	16	17	20	16	16	16	17	27.4526	27.491	27.5667	27.4489	27.2512	27.3787	27.6141	27.4622	27.5334	27.4371	27.4623	11	0	0	1	0	0	0	1	0	0	0	0	1	1
Mgat2	Q921V5	Alpha-1,6-mannosyl-glycoprotein 2-beta-N-acetylglucosaminyltransferase		4	3	4	4	3	4	4	3	3	3	4	24.0299	24.1974	24.0573	24.3637	24.6364	24.9214	25.0624	24.5874	24.2626	24.7212	24.8628	11	0	0	1	0	0	0	0	1	0	0	0	1	1
Minpp1	Q9Z2L6	Multiple inositol polyphosphate phosphatase 1		3	4	5	2	3	5	5	5	4	4	5	23.474	23.5001	23.4292	23.324	23.5401	23.726	24.1111	24.0725	23.818	24.2383	24.117	11	0	0	1	0	0	0	0	0	0	0	0	1	1
Mmp24	Q9R0S2	Matrix metalloproteinase-24;Processed matrix metalloproteinase-24	+	4	3	3	4	4	4	5	4	4	5	4	25.7101	25.2609	25.3249	25.4167	24.8814	25.389	25.5133	25.2459	25.2272	25.1034	25.5088	11	0	0	1	0	1	0	1	0	0	0	0	0	0
Mrc2	Q64449	C-type mannose receptor 2		18	16	15	15	18	19	24	23	22	24	23	28.0912	27.8229	27.6674	27.6615	27.5828	28.0118	28.2587	28.4605	28.3192	28.4966	28.0492	11	0	0	1	0	0	0	1	0	0	0	0	1	1
Ncam1	P13595	Neural cell adhesion molecule 1		6	6	7	4	7	7	12	10	10	11	10	25.8224	26.13	26.1099	25.9045	25.7933	26.1087	26.1804	25.828	26.0461	26.4572	26.009	11	0	0	1	0	0	1	1	0	0	0	0	1	1
Ncam2	O35136	Neural cell adhesion molecule 2		8	7	7	6	8	9	11	9	9	9	11	25.2456	25.4803	25.0823	25.4102	25.2351	25.5014	25.5268	25.175	25.3613	25.8255	25.245	11	0	0	1	0	0	1	1	0	0	0	0	1	1
Ncan	P55066	Neurocan core protein		12	13	14	12	16	15	16	14	15	15	15	27.7718	27.7433	27.7208	27.7682	27.5693	27.3464	28.1695	28.2103	28.4002	28.123	28.044	11	0	0	0	0	1	0	0	0	0	0	0	1	1
Nccrp1	G3X9C2	F-box only protein 50		2	2	1	1	2	2	2	2	2	2	2	23.9051	24.1127	24.4071	24.3056	24.3888	24.3383	23.4025	23.6447	23.2235	22.8091	24.3184	11	1	0	0	0	0	0	0	0	0	0	0	0	0
Ndst1	Q3UHN9	Bifunctional heparan sulfate N-deacetylase/N-sulfotransferase 1;Heparan sulfate N-deacetylase 1;Heparan sulfate N-sulfotransferase 1		14	15	15	15	14	16	16	15	16	16	15	28.1552	28.3413	28.5057	28.0724	28.0102	28.2189	28.1351	28.4037	28.1442	28.0185	27.8717	11	0	0	1	0	0	0	0	1	0	0	0	1	1
Negr1	Q80Z24	Neuronal growth regulator 1		9	9	9	8	7	9	11	8	9	12	11	28.15	28.3041	28.2935	28.0357	28.0642	28.1875	28.263	28.1456	28.3133	28.4223	27.9228	11	0	0	1	0	0	1	0	0	0	0	0	1	1
Nell1	Q2VWQ2	Protein kinase C-binding protein NELL1		9	8	9	7	8	7	12	13	12	10	12	26.1984	26.0202	26.0821	25.5908	25.4875	25.8387	26.3192	26.3496	26.3914	26.1965	26.1535	11	1	1	0	0	1	0	0	0	0	0	0	1	1
Nell2	Q61220	Protein kinase C-binding protein NELL2		21	21	21	22	22	20	26	26	25	26	27	28.8481	28.4912	28.5911	28.3343	28.3669	28.3836	29.6021	29.7284	29.6717	29.4884	29.485	11	0	0	0	0	1	0	0	0	0	0	0	1	1
Neo1	P97798	Neogenin		26	27	28	26	29	30	28	29	27	32	32	29.4501	29.3565	29.1881	29.0653	29.3092	29.2237	29.5227	29.2247	29.2685	29.6595	29.4578	11	0	0	1	0	0	0	1	0	0	0	0	1	1
Nfasc	Q810U3	Neurofascin		26	29	23	24	27	26	29	28	28	28	30	28.9927	28.7539	28.6432	28.4421	28.4454	28.5291	28.5093	28.6828	28.5016	28.7781	28.5613	11	0	0	1	0	0	0	1	0	0	0	0	1	1
Nomo1	Q6GQT9	Nodal modulator 1		1	1	3	2	1	1	2	1	1	1	2	21.932	22.0419	21.7741	21.784	22.1479	21.8512	21.5362	21.116	21.8625	21.8616	21.8454	11	0	0	1	0	0	0	1	0	0	0	0	1	1
Nov	Q64299	Protein NOV homolog		10	10	10	10	9	11	12	11	11	12	12	28.037	28.0573	27.9726	27.7756	27.5908	27.985	27.8246	27.966	27.8687	27.8343	27.371	11	1	0	0	0	1	0	0	0	0	0	0	1	1
Npc2	Q9Z0J0	Epididymal secretory protein E1		7	10	8	7	8	8	9	9	9	10	9	30.1121	30.02	29.7751	29.5049	29.4494	29.658	30.4832	30.5096	30.4302	30.5048	30.172	11	0	0	0	0	1	0	0	0	0	0	0	1	1
Nptn	P97300	Neuroplastin		5	5	6	3	5	5	5	6	6	4	5	25.4704	25.623	25.1496	25.5502	25.6847	25.6535	25.5706	25.8269	25.7952	26.1485	25.2727	11	0	0	1	0	0	0	1	0	0	0	0	1	1
Nrcam	Q810U4	Neuronal cell adhesion molecule		39	40	39	34	41	40	41	41	39	40	41	33.471	33.5162	33.4145	33.2643	33.2136	33.4992	33.4696	33.5458	33.56	33.5542	33.3955	11	0	0	1	0	1	0	1	0	0	0	0	1	1
Nrxn1	Q9CS84	Neurexin-1		21	22	23	17	24	24	22	23	21	23	26	28.3352	28.6222	28.5434	28.6428	28.5182	28.7488	28.6574	28.3333	28.4822	28.6584	28.6101	11	0	0	1	0	0	0	1	0	0	0	0	1	1
Nrxn3	Q6P9K9	Neurexin-3		22	20	22	17	24	21	27	21	21	26	26	27.9777	27.9353	28.0703	27.9286	27.9287	28.0468	28.0556	27.7233	27.8934	27.9342	27.9307	11	0	0	1	0	0	0	1	0	0	0	0	1	1
Ntm	Q99PJ0	Neurotrimin		10	11	9	10	9	10	10	10	11	11	11	29.3424	29.4059	29.1858	29.1009	29.0253	29.2379	29.4061	29.6383	29.5752	29.729	29.2972	11	0	0	1	0	0	1	0	0	0	0	0	1	1
Ntng1	Q8R4G0	Netrin-G1		2	4	5	5	5	5	6	5	3	6	4	23.6351	24.6438	24.6923	24.5213	24.0729	24.567	24.8552	24.3055	24.5535	24.6625	24.5127	11	0	0	1	0	0	1	0	0	0	0	0	1	1
Ntrk2	P15209	BDNF/NT-3 growth factors receptor		4	3	3	3	5	4	4	5	4	5	5	25.723	25.8524	25.803	25.8987	25.4686	25.6763	25.8374	25.8039	26.214	26.0921	25.4725	11	1	0	1	0	0	0	1	0	0	0	0	1	1
Nxph1	Q61200	Neurexophilin-1		3	3	3	2	3	2	3	2	2	2	3	25.4827	25.3772	25.4327	25.4893	24.9896	24.917	25.1688	25.3494	24.9298	24.935	24.6669	11	0	0	0	0	1	0	0	0	0	0	0	1	1
Olfm1	O88998	Noelin		10	9	9	9	8	9	10	9	8	9	8	29.6737	29.5489	29.6561	29.4357	29.6032	29.6379	29.5004	29.4391	29.505	29.5207	29.3969	11	0	0	0	0	1	0	0	0	0	0	0	1	1
Olfm2	Q8BM13	Noelin-2		10	9	9	10	10	10	11	11	9	10	9	28.9131	28.6634	28.9377	28.715	28.626	28.6985	28.6124	28.5345	28.4289	28.4723	28.1723	11	1	1	1	0	1	0	0	0	0	0	0	1	1
Omg	Q63912	Oligodendrocyte-myelin glycoprotein		4	4	4	3	3	4	4	4	4	3	4	25.5499	25.504	25.6452	25.6614	25.3576	25.6787	25.509	25.6226	25.9845	25.8259	25.2702	11	0	0	1	0	0	1	0	0	0	0	0	1	1
Pdia3	P27773	Protein disulfide-isomerase A3		7	9	8	5	10	9	13	10	11	14	13	25.9503	25.6501	25.3941	25.1867	25.4062	25.0827	25.7447	25.8704	25.5238	25.8378	25.7639	11	0	0	0	0	0	0	0	0	0	0	0	0	1
Pear1	Q8VIK5	Platelet endothelial aggregation receptor 1		1	1	1	1	1	1	1	1	1	1	1	20.0716	20.0352	20.2605	19.7291	20.2233	20.3194	19.9133	20.2895	20.1393	19.9666	20.1515	11	0	0	1	0	0	0	0	0	0	0	0	1	1
Pkp1	P97350	Plakophilin-1		3	3	7	13	16	4	4	5	6	2	13	23.9215	24.4551	26.0037	27.0352	27.6284	24.9573	24.3926	24.2452	25.2438	23.7272	26.1211	11	0	1	0	0	0	0	0	0	0	0	0	0	1
Pla2g15	Q8VEB4	Group XV phospholipase A2		2	3	2	3	4	4	2	4	3	3	2	24.3661	24.7282	24.2902	24.1809	24.2808	24.472	24.6569	24.0892	24.644	24.2718	24.2037	11	0	0	1	0	1	0	0	0	0	0	0	1	1
Pla2g7	Q60963	Platelet-activating factor acetylhydrolase		9	10	9	9	10	10	11	11	11	11	10	27.0104	26.8076	26.8078	26.9748	26.7102	27.0626	27.5298	27.6574	27.1599	27.1108	27.0602	11	0	0	0	0	1	0	0	0	0	0	0	1	1
Plbd2	Q3TCN2	Putative phospholipase B-like 2;Putative phospholipase B-like 2 28 kDa form;Putative phospholipase B-like 2 40 kDa form;Putative phospholipase B-like 2 15 kDa form		2	2	3	2	1	1	4	2	2	4	3	23.6889	23.3314	21.9425	22.7707	23.6709	23.5018	23.7051	23.5264	23.5987	23.9194	23.8756	11	0	0	0	0	0	0	0	0	0	0	0	1	1
Pld3	O35405	Phospholipase D3	+	4	5	4	5	5	5	2	4	3	4	5	26.3414	26.3993	26.1043	26.0966	26.1951	26.0697	25.118	25.6162	25.5422	25.569	25.6354	11	0	0	1	0	0	0	0	1	0	0	0	1	1
Plod1	Q9R0E2	Procollagen-lysine,2-oxoglutarate 5-dioxygenase 1		23	23	25	21	26	24	26	25	23	25	26	29.0317	29.1565	29.441	29.0558	29.027	29.4436	29.9806	29.6512	29.6444	29.7975	29.991	11	0	0	1	0	0	0	0	0	0	0	0	1	1
Plod2	Q9R0B9	Procollagen-lysine,2-oxoglutarate 5-dioxygenase 2		5	4	5	6	3	4	8	9	8	8	9	25.5818	25.2297	25.6008	25.5878	24.6896	25.1475	25.9091	25.6135	25.5938	25.6059	25.5293	11	0	0	1	0	0	0	0	0	0	0	0	1	1
Plxdc2	Q9DC11	Plexin domain-containing protein 2	+	10	11	12	11	11	11	11	10	12	12	12	28.3368	28.4144	28.3353	28.0741	28.3674	28.3724	28.4143	27.7607	28.2891	28.4464	28.5675	11	0	0	1	0	0	0	1	0	0	0	0	1	1
Plxna1	P70206	Plexin-A1		4	5	5	1	4	5	5	5	5	6	6	24.4807	24.3517	24.257	23.7289	24.1799	24.0807	24.3161	24.3701	24.2391	24.4256	24.137	11	0	0	1	0	0	0	1	0	0	0	0	1	1
Plxna2	P70207	Plexin-A2		2	2	2	2	2	2	3	3	3	3	3	22.7122	22.8106	22.8351	22.2046	22.537	22.4165	22.3487	22.4362	22.5641	22.6021	22.5633	11	0	0	1	0	0	0	1	0	0	0	0	1	1
Plxna4	Q80UG2	Plexin-A4		2	2	3	1	2	2	5	3	4	3	4	23.1945	22.5898	22.7452	22.4775	22.7217	22.3562	22.9111	22.9179	22.4964	22.789	22.5391	11	0	0	1	0	0	0	1	0	0	0	0	1	1
Plxnb2	B2RXS4	Plexin-B2		8	10	10	8	10	9	14	13	13	17	16	26.1546	26.1341	25.8978	25.953	25.8631	26.0779	26.6137	26.84	26.8737	26.5876	26.3551	11	0	0	1	0	0	0	1	0	0	0	0	1	1
Ppt1	O88531	Palmitoyl-protein thioesterase 1		6	7	7	8	8	9	8	10	8	9	9	27.1357	26.8879	26.7737	26.7304	27.0418	26.9239	27.5558	27.517	27.5333	27.7542	27.4558	11	0	0	0	0	1	0	0	0	0	0	0	1	1
Prcp	Q7TMR0	Lysosomal Pro-X carboxypeptidase		3	2	3	3	1	2	2	1	3	2	3	23.7062	22.9962	23.3092	23.1016	23.016	23.0864	23.4849	23.2557	23.8909	23.8662	23.7043	11	0	0	0	0	0	0	0	0	0	0	0	1	1
Prdx2	Q61171	Peroxiredoxin-2		1	1	1	2	1	1	1	1	1	1	1	23.517	23.6422	23.2774	24.648	24.7127	23.4481	22.9629	23.3585	23.8521	22.2232	23.8457	11	1	0	0	0	0	0	0	0	0	0	0	0	0
Prnp	P04925	Major prion protein		2	2	2	2	2	2	2	1	2	2	2	23.7687	23.606	24.0241	23.9092	23.3924	23.1627	23.8131	23.8717	23.758	24.3365	24.0256	11	0	0	1	0	0	1	0	0	0	0	0	1	1
Prss23	Q9D6X6	Serine protease 23		1	1	1	1	1	1	1	1	1	1	1	21.8486	21.4865	21.3861	21.4455	21.3525	21.7238	21.893	21.5877	21.9035	21.4841	21.389	11	0	0	0	0	1	0	0	0	0	0	0	1	1
Psap	Q61207	Prosaposin	+	16	14	17	14	15	12	16	14	16	16	15	27.9893	27.6209	27.6762	27.4925	27.3896	27.4508	27.9877	27.7345	27.8468	27.9377	27.8006	11	0	0	0	0	1	0	0	0	0	0	0	1	1
Ptk7	Q8BKG3	Inactive tyrosine-protein kinase 7		15	16	15	14	13	16	18	17	17	17	18	28.0469	27.787	27.7926	27.7683	27.4485	27.5444	28.4018	28.5011	28.6226	28.5693	28.6312	11	0	0	1	0	0	0	1	0	0	0	0	1	1
Ptprd	Q64487	Receptor-type tyrosine-protein phosphatase delta		19	19	19	18	20	19	20	21	20	21	21	27.6049	27.5767	27.6292	27.5551	27.501	27.5244	27.6907	27.3712	27.6393	27.5073	27.5447	11	0	0	1	0	0	0	1	0	0	0	0	1	1
Ptprf	A2A8L5	Receptor-type tyrosine-protein phosphatase F		33	35	38	34	34	34	39	37	38	37	39	29.7191	29.7074	29.89	29.7005	29.7004	29.8398	30.1136	29.7457	29.8638	29.9278	29.904	11	0	0	1	0	0	0	0	0	0	0	0	1	1
Ptprg	Q05909	Receptor-type tyrosine-protein phosphatase gamma		10	11	9	10	10	10	10	10	9	12	10	28.6595	28.4691	28.5846	28.2592	28.3971	28.3733	28.6709	28.8976	28.9619	28.8964	28.5656	11	0	0	1	0	0	0	1	0	0	0	0	1	1
Ptprk	P35822	Receptor-type tyrosine-protein phosphatase kappa		15	16	14	17	16	17	19	18	17	18	18	29.19	29.2795	29.3127	29.1357	28.9471	29.3654	29.4249	29.4056	29.4771	29.4479	29.3718	11	0	0	1	0	0	0	1	0	0	0	0	1	1
Ptprm	P28828	Receptor-type tyrosine-protein phosphatase mu		6	5	6	6	5	7	6	7	5	6	7	24.866	25.2119	25.1025	25.0307	24.6081	25.1613	24.9619	24.3854	24.9259	24.9778	25.0401	11	0	0	1	0	0	0	1	0	0	0	0	1	1
Ptprs	B0V2N1	Receptor-type tyrosine-protein phosphatase S		18	18	22	17	13	16	21	17	19	23	25	28.1605	27.9162	27.9428	27.9525	28.1102	28.156	28.2236	28.0228	27.7305	28.1677	28.0476	11	0	0	1	0	0	0	1	0	0	0	0	1	1
Ptprt	Q99M80	Receptor-type tyrosine-protein phosphatase T		9	8	11	10	9	9	8	10	9	11	10	26.6263	26.4456	26.4855	26.304	26.1923	26.2523	26.6181	26.5241	26.6788	26.7023	26.4173	11	0	0	1	0	0	0	1	0	0	0	0	1	1
Ptprz1	B9EKR1	Receptor-type tyrosine-protein phosphatase zeta		4	4	5	4	3	2	8	8	6	8	9	25.2854	25.5028	25.5443	25.1335	25.252	24.9307	26.2359	26.1818	26.1083	26.1659	25.9323	11	0	0	1	0	1	0	1	0	0	0	0	1	1
Pvrl1	Q9JKF6	Nectin-1		4	4	3	1	4	3	3	3	4	3	4	24.5443	24.2966	24.5197	23.9476	24.3294	24.157	23.7848	23.5407	23.8438	24.2213	24.2225	11	0	0	1	0	0	0	1	0	0	0	0	1	1
Qpct	Q9CYK2	Glutaminyl-peptide cyclotransferase		4	4	3	2	4	4	4	4	4	5	3	24.506	24.7541	24.8643	24.7968	24.1734	24.6428	25.0206	24.538	24.5639	24.8863	24.1558	11	0	0	0	0	1	0	0	0	0	0	0	1	1
Qsox1	Q8BND5	Sulfhydryl oxidase 1		5	7	10	7	7	9	10	7	7	9	11	25.8232	25.8663	25.934	25.9756	26.2309	26.255	26.0967	25.715	25.7381	26.1171	26.2855	11	0	0	1	0	1	0	0	0	0	0	0	1	1
Reln	Q60841	Reelin		4	5	6	6	5	6	5	4	4	5	5	24.4846	24.2223	24.2333	24.4467	24.512	24.5033	24.1676	24.2286	24.2713	24.0032	23.4135	11	0	0	0	0	1	0	0	0	0	0	0	1	1
Rgma	Q6PCX7	Repulsive guidance molecule A		12	12	13	12	13	12	13	13	11	13	13	27.9625	27.7281	28.017	27.9082	27.6626	27.7459	28.2658	28.1839	28.2539	28.1622	28.2084	11	0	0	1	0	0	1	0	0	0	0	0	1	1
Rgmb	Q7TQ33	RGM domain family member B		3	4	4	4	3	6	5	4	3	5	5	24.5133	24.5934	24.5728	24.4055	24.6921	24.6865	24.9958	24.6857	24.9928	25.0392	24.7614	11	0	0	1	0	0	1	0	0	0	0	0	1	1
Robo1	O89026	Roundabout homolog 1		36	36	37	34	35	37	35	36	36	38	37	30.259	30.2877	30.2806	30.1169	30.1419	30.2729	30.189	29.9908	30.0963	30.1092	30.1959	11	0	0	1	0	0	0	1	0	0	0	0	1	1
Robo2	Q7TPD3	Roundabout homolog 2		20	20	20	19	17	17	21	16	20	22	20	27.9257	27.5744	27.6296	27.3466	27.4096	27.3383	27.7351	27.4207	27.6078	27.7545	27.6932	11	0	0	1	0	0	0	1	0	0	0	0	1	1
Rtn4r	Q99PI8	Reticulon-4 receptor		7	7	7	6	8	7	7	7	7	8	7	25.8107	26.2191	25.958	25.5969	25.6681	25.747	26.0967	26.1146	26.2386	26.1027	25.8467	11	0	0	1	0	0	1	0	0	0	0	0	1	1
Rtn4rl1	Q8K0S5	Reticulon-4 receptor-like 1		3	2	2	2	2	3	3	3	3	3	4	24.7534	24.5207	24.9587	24.8679	24.5575	24.7346	25.0816	25.0993	25.2248	25.1911	25.0305	11	0	0	1	0	0	1	0	0	0	0	0	1	1
Rtn4rl2	Q7M6Z0	Reticulon-4 receptor-like 2		12	9	10	10	11	10	12	13	12	11	13	29.299	29.0898	29.0952	29.026	28.9763	29.175	29.9031	29.9235	29.9978	29.9441	29.7147	11	0	0	1	0	0	1	0	0	0	0	0	1	1
Scg3	P47867	Secretogranin-3		2	2	2	1	2	2	2	3	3	3	2	22.5708	22.8627	22.1391	22.0049	21.9032	22.7326	23.5065	23.8064	23.856	23.1777	22.7804	11	0	0	1	0	1	0	0	0	0	0	0	0	1
Scn3b	Q8BHK2	Sodium channel subunit beta-3		2	2	1	2	2	2	3	3	2	2	3	21.9193	23.2603	23.259	23.3886	23.5993	23.9491	22.0473	23.4917	24.0049	24.0261	23.3393	11	0	0	1	0	0	0	1	0	0	0	0	1	1
Scpep1	Q920A5	Retinoid-inducible serine carboxypeptidase		3	3	3	2	3	3	4	4	4	4	3	23.3631	23.2453	23.5135	22.3667	23.1124	22.9427	24.7096	24.7319	24.133	24.4061	24.3194	11	0	0	0	0	1	0	0	0	0	0	0	1	1
Sdk1	Q3UH53	Protein sidekick-1		8	9	13	9	14	7	15	9	8	13	14	25.6377	25.692	25.3729	25.3505	25.4544	25.2161	25.4639	25.5611	25.4438	25.2807	25.4878	11	0	0	1	0	0	0	1	0	0	0	0	1	1
Sdk2	Q6V4S5	Protein sidekick-2		11	10	10	8	7	11	14	12	12	11	13	25.5017	25.1295	25.358	25.1524	25.0136	25.1241	25.6535	25.6224	25.6622	25.7926	25.8423	11	0	0	1	0	0	0	1	0	0	0	0	1	1
Sema3a	O08665	Semaphorin-3A		5	6	7	6	7	6	8	6	6	7	8	26.2032	25.878	26.1241	26.1551	25.8209	25.9599	25.8262	25.4064	25.5892	25.9121	25.6195	11	0	0	0	0	1	0	0	0	0	0	0	1	1
Sema3c	Q62181	Semaphorin-3C		6	6	7	3	4	7	10	8	6	11	9	25.1318	24.8023	24.923	24.25	24.9721	25.2334	25.6737	25.2795	25.1329	25.5926	25.523	11	0	0	0	0	1	0	0	0	0	0	0	1	1
Sema3e	P70275	Semaphorin-3E		2	3	2	4	3	3	5	6	5	5	4	23.7201	23.5958	23.6402	24.1197	23.7166	23.9958	24.2252	24.4722	24.3357	24.1079	23.8154	11	0	0	0	0	1	0	0	0	0	0	0	1	1
Sema3f	O88632	Semaphorin-3F		1	2	3	1	2	3	3	1	2	3	3	23.269	23.2598	23.229	23.2472	22.6204	23.0526	23.0613	22.8224	23.0789	23.2056	23.0427	11	0	0	0	0	1	0	0	0	0	0	0	1	1
Sema4a	Q62178	Semaphorin-4A	+	3	2	2	2	4	5	6	5	3	5	4	23.7292	23.4013	22.3898	24.0633	23.5586	23.7117	25.3418	23.7803	23.2071	23.3141	24.4847	11	0	0	1	0	0	0	1	0	0	0	0	1	1
Sema4b	Q62179	Semaphorin-4B	+	13	15	14	13	15	14	16	17	14	18	16	28.4863	28.351	28.4788	28.3712	28.0832	28.4018	28.6589	28.7116	28.7359	28.7854	28.2301	11	0	0	1	0	0	0	1	0	0	0	0	1	1
Sema4c	Q64151	Semaphorin-4C		6	9	9	7	6	7	6	9	5	8	8	27.0507	27.1477	26.8491	26.469	26.8796	26.8805	26.8358	26.9708	26.8561	27.0607	26.5161	11	0	0	1	0	0	0	1	0	0	0	0	1	1
Sema4d	O09126	Semaphorin-4D		6	6	6	5	5	5	5	6	6	6	5	25.2661	24.9101	24.7581	24.305	24.6555	24.3115	24.7016	24.9802	24.879	24.9395	24.4356	11	0	0	1	0	0	0	1	0	0	0	0	1	1
Sema4g	Q9WUH7	Semaphorin-4G		9	9	10	8	10	7	9	9	8	10	9	26.266	25.9548	26.0079	26.0543	25.8892	25.945	25.8231	25.8736	25.7837	25.9563	25.4947	11	0	0	1	0	0	0	1	0	0	0	0	1	1
Sema5a	Q62217	Semaphorin-5A		1	1	1	1	1	1	1	1	1	1	2	21.0558	21.1618	21.0635	20.8551	20.8867	21.1986	21.0415	20.9787	21.0215	21.1653	20.7685	11	0	0	1	0	0	0	1	0	0	0	0	1	1
Sema5b	Q60519	Semaphorin-5B		6	7	5	3	7	5	9	9	8	9	10	24.5939	24.5616	23.8845	24.1718	24.5055	24.084	25.3329	25.6971	25.3425	25.3185	25.2522	11	0	0	1	0	0	0	1	0	0	0	0	1	1
Sema6a	O35464	Semaphorin-6A		13	14	16	14	15	14	16	15	16	14	16	28.6477	28.4031	28.5067	28.4622	28.1615	28.5346	28.7849	28.9479	29.0378	29.0062	28.72	11	0	0	1	0	0	0	1	0	0	0	0	1	1
Sema6b	O54951	Semaphorin-6B		7	7	7	5	7	6	7	5	6	8	8	26.4156	26.3986	26.3895	26.5592	26.447	26.3391	26.486	26.5414	26.5945	26.7425	26.0181	11	0	0	1	0	0	0	1	0	0	0	0	1	1
Sema6c	Q9WTM3	Semaphorin-6C		9	10	9	9	11	10	10	11	11	10	11	26.5373	26.7015	26.4625	26.3216	26.3146	26.6333	26.847	26.8637	26.9901	27.1373	26.5643	11	0	0	1	0	0	0	1	0	0	0	0	1	1
Sema6d	Q76KF0	Semaphorin-6D		16	15	16	14	15	17	18	17	16	17	16	28.8688	28.993	28.836	28.9324	28.783	28.9968	29.2326	29.3398	29.0765	29.3017	28.9672	11	0	0	1	0	0	0	1	0	0	0	0	1	1
Sema7a	Q9QUR8	Semaphorin-7A		31	31	31	27	32	32	32	32	33	33	33	32.5123	32.4266	32.442	32.4468	32.1464	32.49	33.0093	33.2104	33.1922	33.134	32.8782	11	0	0	1	0	0	1	0	0	0	0	0	1	1
Serpina1c;Serpina1a	Q00896;P07758	Alpha-1-antitrypsin 1-3;Alpha-1-antitrypsin 1-1		1	0	0	0	0	0	0	0	0	0	0	28.2366	27.1694	26.3161	26.0189	25.1336	24.9084	23.9159	24.1005	24.0516	22.8638	22.9134	11	0	0	0	0	1	0	0	0	0	0	0	1	1
Serpina3k;Serpina3m	P07759;Q03734	Serine protease inhibitor A3K;Serine protease inhibitor A3M		5	3	4	3	2	3	1	3	1	1	2	29.8281	28.6909	28.0817	28.0009	27.1173	26.7818	25.8463	25.7261	25.6629	24.9887	24.8646	11	0	0	0	0	1	0	0	0	0	0	0	1	1
Serpinc1	P32261	Antithrombin-III		5	5	5	4	5	5	5	5	5	5	5	32.0292	32.0723	31.5817	32.2134	32.7912	32.7484	32.205	31.8243	31.9261	32.5435	32.42	11	0	0	0	0	1	0	0	0	0	0	0	1	1
Serpine2	Q07235	Glia-derived nexin		11	10	10	9	11	11	11	11	10	11	9	27.6249	27.9811	27.6282	27.5541	27.6481	28.2246	27.5107	27.5628	27.3322	27.7801	27.1919	11	0	0	0	0	1	0	0	0	0	0	0	1	1
Serpini1	O35684	Neuroserpin		9	10	8	9	10	8	9	11	10	10	11	27.1515	27.2489	26.9286	27.073	27.1711	27.252	27.7796	27.7152	27.928	28.0543	27.4839	11	0	0	0	0	1	0	0	0	0	0	0	1	1
Sez6	Q7TSK2	Seizure protein 6		3	2	5	3	4	4	9	7	7	7	8	24.581	24.3267	24.601	22.5001	24.4928	24.2738	26.5367	26.2306	26.3294	26.5097	26.4932	11	1	0	1	0	1	0	1	0	0	0	0	1	1
Sez6l	Q6P1D5	Seizure 6-like protein	+	6	8	7	4	6	6	10	9	10	8	10	25.3047	25.8191	25.4543	25.4452	25.5428	25.7152	27.4309	26.8483	26.918	26.888	27.0051	11	0	0	1	0	0	0	1	0	0	0	0	1	1
Sfn	O70456	14-3-3 protein sigma		1	1	2	3	4	1	2	2	1	1	1	23.8069	23.3688	24.2354	24.3762	25.64	22.9898	22.3549	22.7072	22.1042	22.1313	22.121	11	1	1	0	0	1	0	0	0	0	0	0	0	1
Sh3d21	Q7TSG5	SH3 domain-containing protein 21		1	1	1	1	1	1	1	1	1	1	1	32.2757	32.924	32.6226	32.8836	32.9618	32.4186	32.0334	32.2095	32.3416	32.242	31.985	11	0	0	0	0	0	0	0	0	0	0	0	0	1
Siae	P70665	Sialate O-acetylesterase;Sialate O-acetylesterase small subunit;Sialate O-acetylesterase large subunit		2	2	1	1	1	2	2	2	3	3	3	22.7705	22.595	22.3553	21.5976	21.4278	22.1132	23.0663	23.213	23.6897	23.4525	23.1785	11	1	0	0	0	0	0	0	0	0	0	0	1	1
Sirpa	P97797	Tyrosine-protein phosphatase non-receptor type substrate 1		4	4	4	4	4	4	4	4	5	5	4	26.771	26.7294	26.7676	26.4599	26.5138	26.705	26.9474	27.2438	27.2937	27.0449	26.6694	11	0	0	1	0	0	0	1	0	0	0	0	1	1
Slitrk3	Q810B9	SLIT and NTRK-like protein 3		4	5	4	4	6	5	5	4	4	5	7	24.8581	25.3048	25.04	24.994	25.4329	25.5974	25.4963	25.3995	25.2981	25.6545	25.7215	11	0	0	1	0	0	0	1	0	0	0	0	1	1
Slitrk5	Q810B7	SLIT and NTRK-like protein 5		7	6	6	4	7	5	6	5	5	7	7	24.9237	25.1491	24.9917	24.5889	25.1068	25.0844	25.1379	24.6899	24.8861	24.8701	24.8501	11	0	0	1	0	0	0	1	0	0	0	0	1	1
Smpd1	Q04519	Sphingomyelin phosphodiesterase		2	2	4	2	4	3	4	4	4	4	4	24.2018	23.7966	24.2077	24.1804	24.2713	24.2058	24.5175	24.5402	24.8322	24.3913	24.6209	11	0	0	0	0	1	0	0	0	0	0	0	1	1
Smpdl3a	P70158	Acid sphingomyelinase-like phosphodiesterase 3a		3	2	1	2	3	2	4	3	4	3	3	23.1933	22.9122	21.974	22.6079	22.1184	22.9844	24.3464	24.4246	24.2095	24.6956	24.277	11	0	0	0	0	1	0	0	0	0	0	0	1	1
Sorcs1	Q9JLC4	VPS10 domain-containing receptor SorCS1		17	14	14	14	15	17	16	16	16	16	16	27.6641	27.6771	27.9363	27.6955	27.3191	27.8986	27.7617	27.507	27.5736	27.6927	27.7316	11	0	0	1	0	0	0	1	0	0	0	0	1	1
Sorcs3	Q8VI51	VPS10 domain-containing receptor SorCS3		4	3	4	1	5	4	5	4	3	4	4	24.2753	24.2052	24.6482	24.5125	24.2795	24.8754	24.5241	24.367	24.1975	24.6952	24.1345	11	0	0	1	0	0	0	1	0	0	0	0	1	1
Sort1	Q6PHU5	Sortilin	+	7	8	6	6	9	7	9	8	9	8	8	26.5345	26.6288	26.2086	26.5536	26.796	26.6065	27.4036	27.1985	27.221	27.7908	27.1244	11	0	1	1	0	0	0	1	0	0	0	0	1	1
Spen	Q62504	Msx2-interacting protein		1	1	1	1	1	1	1	1	1	1	1	25.0718	24.4798	24.0197	23.7676	26.3446	25.3458	23.7102	24.3278	24.6594	25.0099	23.9683	11	0	1	0	0	0	0	0	0	0	0	0	0	0
St6gal1	Q64685	Beta-galactoside alpha-2,6-sialyltransferase 1		1	1	3	2	1	1	3	2	2	2	2	22.37	21.9138	22.8065	22.5728	22.7677	22.68	22.9324	22.6611	22.0931	22.2691	21.9498	11	0	0	1	0	1	0	0	1	0	0	0	1	1
St6gal2	Q76K27	Beta-galactoside alpha-2,6-sialyltransferase 2		2	4	4	4	4	3	3	4	4	4	4	24.8925	24.1602	24.9085	24.3859	25.2065	24.9077	25.1759	25.0124	24.4581	24.7391	24.3722	11	0	0	1	0	0	0	0	1	0	0	0	1	1
St6galnac5	Q9QYJ1	Alpha-N-acetylgalactosaminide alpha-2,6-sialyltransferase 5		3	2	2	1	2	2	3	2	2	3	2	23.14	23.4866	23.9183	22.7107	22.9106	23.7704	23.8088	23.0902	23.6805	23.461	23.44	11	0	0	1	0	0	0	0	1	0	0	0	1	1
St8sia1	Q64687	Alpha-N-acetylneuraminide alpha-2,8-sialyltransferase		2	1	1	2	1	1	2	2	2	2	2	22.009	22.6465	22.1213	22.6272	22.6825	22.2553	22.6569	22.2237	21.93	22.4083	22.1633	11	0	0	1	0	0	0	0	1	0	0	0	1	1
St8sia2	O35696	Alpha-2,8-sialyltransferase 8B		1	1	1	1	1	2	2	2	2	2	1	22.3684	22.25	22.3379	22.4393	22.1129	22.4141	22.977	23.4763	23.1693	22.929	23.2444	11	0	0	1	0	0	0	0	1	0	0	0	1	1
Stc1	O55183	Stanniocalcin-1		2	3	3	2	3	3	5	4	5	5	3	24.4573	24.6099	24.636	24.3707	24.1652	24.2832	24.6543	24.72	24.9134	24.5732	24.4907	11	0	0	0	0	1	0	0	0	0	0	0	1	1
Stmn2	P55821	Stathmin-2		1	1	1	1	1	1	1	1	1	1	1	25.134	24.2531	24.0172	23.1026	24.0593	23.0321	22.7257	23.4516	22.8443	23.249	22.8641	11	1	0	1	0	0	0	0	0	0	0	0	0	1
Tenm1	Q9WTS4	Teneurin-1;Ten-1 intracellular domain;Teneurin C-terminal-associated peptide		3	3	2	2	2	2	3	2	2	1	3	22.0218	22.5242	22.8321	22.8685	22.1412	21.9278	22.0428	21.6797	21.8262	21.8735	21.8739	11	1	1	1	0	1	0	0	0	0	0	0	1	1
Tf	Q921I1	Serotransferrin		20	17	16	17	14	13	18	13	12	16	13	32.0404	31.8741	31.4782	31.4468	31.1737	31.8201	31.1341	31.332	31.4319	31.5166	30.7768	11	0	0	0	0	1	0	0	0	0	0	0	1	1
Tgfb2	P27090	Transforming growth factor beta-2;Latency-associated peptide		6	6	6	6	7	6	6	6	6	6	6	25.3327	25.3558	25.6633	25.5962	25.4566	25.193	26.0902	25.8958	25.8846	26.251	25.6612	11	0	0	0	0	1	0	0	0	0	0	0	1	1
Tgm1	Q9JLF6	Protein-glutamine gamma-glutamyltransferase K		3	5	4	5	7	7	6	6	5	3	7	23.4091	24.1251	24.0072	24.838	25.835	24.5167	23.4871	24.3586	24.0305	23.0391	24.9707	11	0	0	1	0	0	0	0	0	0	0	0	0	1
Tgm3	Q08189	Protein-glutamine gamma-glutamyltransferase E;Protein-glutamine gamma-glutamyltransferase E 50 kDa catalytic chain;Protein-glutamine gamma-glutamyltransferase E 27 kDa non-catalytic chain		1	1	1	1	1	1	1	1	1	1	1	23.5594	24.557	23.9841	25.3371	26.101	24.807	23.9739	24.2689	24.0577	23.2093	23.8939	11	1	0	0	0	0	0	0	0	0	0	0	0	0
Thy1	P01831	Thy-1 membrane glycoprotein		1	2	3	2	1	3	3	3	3	3	4	23.3566	23.271	23.4649	23.2691	22.8203	23.1106	24.0125	24.2646	23.9973	24.6805	24.6958	11	0	0	1	0	0	1	0	0	0	0	0	1	1
Tmem132a	Q922P8	Transmembrane protein 132A		25	22	21	22	23	24	25	24	24	25	26	28.8992	29.2154	28.93	29.0428	28.7665	29.1418	28.7995	28.8113	28.9288	29.1512	29.24	11	0	0	1	0	0	0	1	0	0	0	0	1	1
Tnfrsf21	Q9EPU5	Tumor necrosis factor receptor superfamily member 21		5	4	4	5	5	5	5	5	5	5	5	25.0273	25.7045	25.7055	25.8517	25.6254	25.4686	25.6809	25.663	25.8445	25.7602	25.2319	11	0	0	1	0	0	0	1	0	0	0	0	1	1
Trim23	Q8BGX0	E3 ubiquitin-protein ligase TRIM23		1	1	1	1	1	1	1	1	1	1	1	24.466	24.5527	24.704	24.3596	24.0802	24.3936	24.4401	24.1917	24.3623	24.1628	24.058	11	1	0	1	0	0	0	0	0	0	0	0	0	1
Tuba1c;Tuba1a;Tuba3a;Tuba1b;Tuba8	P68373;P68369;P05214;P05213;Q9JJZ2	Tubulin alpha-1C chain;Tubulin alpha-1A chain;Tubulin alpha-3 chain;Tubulin alpha-1B chain;Tubulin alpha-8 chain		3	3	3	3	4	1	2	3	2	3	4	25.2677	24.9797	24.1352	25.2614	26.5915	23.7938	25.1878	25.2838	24.6581	24.8089	24.9197	11	1	0	0	0	0	0	0	0	0	0	0	0	1
Tubb5;Tubb4b	P99024;P68372	Tubulin beta-5 chain;Tubulin beta-4B chain		0	0	0	0	0	0	0	1	0	0	0	23.0664	22.8762	22.734	24.1939	25.6881	22.9878	23.4589	23.3821	23.175	23.2846	23.1912	11	1	0	0	0	0	0	0	0	0	0	0	0	1
Uba52;Rps27a;Ubb;Ubc	P62984;P62983;P0CG49;P0CG50	Ubiquitin-60S ribosomal protein L40;Ubiquitin;60S ribosomal protein L40;Ubiquitin-40S ribosomal protein S27a;Ubiquitin;40S ribosomal protein S27a;Polyubiquitin-B;Ubiquitin;Polyubiquitin-C;Ubiquitin;Ubiquitin-related 1;Ubiquitin-related 2		2	2	2	3	2	2	3	3	2	2	2	24.65	25.0566	24.7907	25.8067	26.8927	25.3922	25.258	25.1567	24.9378	25.0492	24.892	11	1	1	0	0	0	0	0	0	0	0	0	0	0
Uchl1	Q9R0P9	Ubiquitin carboxyl-terminal hydrolase isozyme L1	+	2	1	2	2	2	2	3	3	3	3	3	24.7686	23.7601	23.1841	23.0647	23.6337	23.0077	23.4153	23.7953	23.9983	23.6192	23.4413	11	1	0	1	0	0	0	0	0	0	0	0	1	1
Unc5d	Q8K1S2	Netrin receptor UNC5D		2	2	2	2	2	2	3	2	3	2	3	22.6249	22.0107	22.5259	22.1186	21.9568	21.8788	22.0876	22.0212	21.9213	22.1001	21.7412	11	0	0	1	0	0	0	1	0	0	0	0	1	1
Upp2	Q8CGR7	Uridine phosphorylase 2		1	1	1	1	1	1	1	1	1	1	1	23.5266	22.7022	23.6504	25.0744	24.2307	24.3316	23.4992	23.7356	22.7513	22.0663	24.7163	11	0	0	0	0	0	0	0	0	0	0	0	0	1
Vasn	Q9CZT5	Vasorin		5	4	4	3	3	3	7	5	6	5	6	24.2394	24.2291	23.9845	23.6443	23.9034	24.0425	24.897	24.7987	24.841	25.2435	25.021	11	0	0	1	0	0	0	1	0	0	0	0	1	1
Vcam1	P29533	Vascular cell adhesion protein 1	+	14	15	15	17	13	15	17	14	15	17	16	27.2151	27.1037	27.0316	27.0707	26.8539	26.9538	27.6431	27.4554	27.5746	27.4759	27.6106	11	0	0	1	0	0	1	1	0	0	0	0	1	1
Vegfa	Q00731	Vascular endothelial growth factor A		1	1	2	1	1	2	1	1	1	1	1	22.4133	22.5222	22.5065	22.5229	22.0869	22.8561	22.5849	22.4439	22.6141	22.5732	22.0116	11	0	0	1	0	1	0	0	0	0	0	0	1	1
Vit	Q8VHI5	Vitrin		1	2	1	1	1	2	2	2	2	2	2	21.5102	21.928	21.3808	21.3706	21.3281	21.9039	22.6624	22.5273	21.9992	22.5967	22.4638	11	0	0	0	0	1	0	0	0	0	0	0	1	1
Vnn1	Q9Z0K8	Pantetheinase		1	1	1	1	1	1	1	1	1	1	1	25.0407	25.3588	24.9892	24.9249	24.4336	24.6721	24.6225	24.1877	24.339	23.8032	24.1632	11	0	0	1	0	0	1	0	0	0	0	0	1	1
Vstm2a	Q8R0A6	V-set and transmembrane domain-containing protein 2A		4	4	4	3	5	4	4	5	5	5	5	26.5033	26.3223	26.5757	26.2332	26.1078	26.3567	25.8767	25.9435	26.2789	26.0964	25.9271	11	0	0	0	0	1	0	0	0	0	0	0	1	1
Ywhaq;Ywhah	P68254;P68510	14-3-3 protein theta;14-3-3 protein eta		1	1	1	1	1	1	1	1	1	1	1	21.2286	21.4428	21.1611	21.4024	21.4299	20.8916	20.9136	21.7892	20.8177	20.9484	20.6894	11	1	0	0	0	0	0	0	0	0	0	0	0	1
Ywhaz	P63101	14-3-3 protein zeta/delta		1	1	1	1	1	1	1	1	1	1	1	21.0308	21.1574	22.1451	22.3223	23.7453	20.7657	21.3068	20.8898	21.016	20.4692	20.5599	11	1	0	0	0	0	0	0	0	0	0	0	0	1
Zfhx3;Zfhx4	Q61329;Q9JJN2	Zinc finger homeobox protein 3;Zinc finger homeobox protein 4		1	1	2	2	2	2	2	2	2	1	2	24.2659	24.3673	24.051	24.4904	24.024	23.9585	23.5667	23.9815	23.8165	24.0546	23.7616	11	1	1	0	0	0	0	0	0	0	0	0	0	1
	C0HKG6;C0HKG5			5	6	4	5	7	5	8	7	7	9	6	28.2089	28.2602	28.1004	27.9302	28.1961	28.2569	29.1578	29.3559	29.489	29.3062	29.1972	11	0	0	0	0	1	0	0	0	0	0	0	1	1
	P10404	MLV-related proviral Env polyprotein;Surface protein;Transmembrane protein		5	5	4	3	5	5	3	2	2	2	2	26.2717	25.8646	25.8091	26.4316	25.9489	26.3552	25.1426	25.5879	25.1138	25.139	25.3991	11	0	0	1	0	0	0	1	0	0	0	0	1	1
Aplp1	Q03157	Amyloid-like protein 1;C30	+	1	0	1	1	1	1	3	2	2	2	1	22.0567	NaN	21.9256	21.7609	21.778	21.7445	22.2425	21.8389	21.8155	21.9778	22.3543	10	1	0	1	0	0	0	1	0	0	0	0	1	1
Arsa	P50428	Arylsulfatase A		3	2	2	0	2	2	2	2	2	2	2	23.6847	23.9613	23.4864	NaN	23.2282	24.0598	23.6173	23.7267	24.4588	23.8847	23.5772	10	0	0	0	0	0	0	0	0	0	0	0	1	1
B3galt6	Q91Z92	Beta-1,3-galactosyltransferase 6		3	3	2	1	2	2	2	1	2	2	0	22.3225	22.1104	21.8619	21.8688	21.5085	22.0293	21.0439	21.2786	21.605	21.2635	NaN	10	0	0	1	0	0	0	0	1	0	0	0	1	1
C3	P01027	Complement C3;Complement C3 beta chain;C3-beta-c;Complement C3 alpha chain;C3a anaphylatoxin;Acylation stimulating protein;Complement C3b alpha chain;Complement C3c alpha chain fragment 1;Complement C3dg fragment;Complement C3g fragment;Complement C3d fragment;Complement C3f fragment;Complement C3c alpha chain fragment 2		5	2	1	1	0	2	5	6	5	4	7	24.3968	22.6876	21.7662	22.5316	NaN	22.8785	23.6424	23.4291	22.8608	22.5247	24.13	10	0	0	0	0	1	0	0	0	0	0	0	1	1
Clstn3	Q99JH7	Calsyntenin-3		2	1	0	1	1	1	3	3	3	2	4	22.0676	22.1032	NaN	21.6298	22.3066	22.5351	22.9093	22.8745	22.9508	22.8614	22.3405	10	0	0	1	0	0	0	1	0	0	0	0	1	1
Col3a1	P08121	Collagen alpha-1(III) chain		3	4	3	1	2	2	1	3	1	2	1	23.2689	22.9527	22.8516	NaN	22.4754	22.7905	21.7826	22.3042	22.1145	22.1542	21.5797	10	0	0	0	0	1	0	0	0	0	0	0	1	1
Ddr1	Q03146	Epithelial discoidin domain-containing receptor 1		1	1	4	1	2	2	4	0	2	3	6	22.7863	22.7683	22.7761	22.3971	22.7671	22.9203	23.1631	NaN	22.8275	22.7686	23.2582	10	0	0	1	0	0	0	1	0	0	0	0	1	1
Dscam	Q9ERC8	Down syndrome cell adhesion molecule homolog		2	2	1	2	0	1	2	2	3	1	2	21.972	22.2723	21.8772	22.2751	NaN	22.4883	22.5595	22.7734	22.8577	22.5211	22.4056	10	0	0	1	0	0	0	1	0	0	0	0	1	1
Gpr56	Q8K209	G-protein coupled receptor 56;GPR56 N-terminal fragment;GPR56 C-terminal fragment		1	1	0	1	2	2	3	4	3	4	3	22.6947	23.0498	NaN	23.0946	22.9883	22.7793	23.2814	23.6535	24.0272	23.6197	23.8381	10	0	0	1	0	1	0	0	0	0	0	1	1	1
Hba	P01942	Hemoglobin subunit alpha		4	3	3	1	0	1	2	3	3	2	3	25.0026	24.9398	24.8127	24.9178	NaN	24.4956	24.3945	24.1721	24.0857	23.7058	24.1946	10	0	0	0	0	0	0	0	0	0	0	0	0	0
Hbb-b1	P02088	Hemoglobin subunit beta-1		2	2	2	2	1	2	1	2	0	1	1	22.7058	22.8271	22.3168	22.3247	22.5004	22.4624	23.9191	21.9902	NaN	21.9803	21.2902	10	0	0	0	0	0	0	0	0	0	0	0	0	1
Hist1h2bp;Hist1h2bk;Hist1h2bc;Hist2h2bb;Hist1h2bh;Hist1h2bb;Hist1h2bm;Hist1h2bf;Hist3h2ba;Hist3h2bb;Hist2h2be;Hist1h2ba	Q8CGP2;Q8CGP1;Q6ZWY9;Q64525;Q64478;Q64475;P10854;P10853;Q9D2U9;Q8CGP0;Q64524;P70696	Histone H2B type 1-P;Histone H2B type 1-K;Histone H2B type 1-C/E/G;Histone H2B type 2-B;Histone H2B type 1-H;Histone H2B type 1-B;Histone H2B type 1-M;Histone H2B type 1-F/J/L;Histone H2B type 3-A;Histone H2B type 3-B;Histone H2B type 2-E;Histone H2B type 1-A		1	2	2	2	4	1	0	1	1	1	1	21.2626	22.3982	23.2074	26.9883	29.1647	21.3598	NaN	22.0045	21.4431	21.1118	21.1938	10	0	1	0	0	0	0	0	0	0	0	0	1	1
Igdcc4	Q9EQS9	Immunoglobulin superfamily DCC subclass member 4		2	2	4	3	0	1	4	4	4	2	3	22.5962	22.2929	22.5947	22.6271	NaN	22.1812	23.5104	23.1022	23.0794	22.3643	23.3842	10	0	0	1	0	0	0	1	0	0	0	0	1	1
Il6st	Q00560	Interleukin-6 receptor subunit beta		1	2	3	2	1	2	3	3	3	3	3	23.1266	22.9732	23.2839	22.9151	NaN	23.2726	23.4311	23.6965	23.4509	23.8372	23.4383	10	0	0	1	0	0	0	1	0	0	0	0	1	1
Itm2b	O89051	Integral membrane protein 2B;BRI2, membrane form;BRI2 intracellular domain;BRI2C, soluble form;Bri23 peptide		1	1	1	1	1	1	1	1	1	1	1	21.9	22.2523	21.9838	22.6303	NaN	22.1066	22.2713	22.2258	22.4333	22.3876	21.8234	10	0	0	1	0	1	0	0	1	0	0	0	1	1
Jag1	Q9QXX0	Protein jagged-1		1	0	1	1	1	1	1	1	1	1	1	21.2165	NaN	21.0849	19.968	20.0558	20.1696	20.5496	20.547	20.6301	20.644	20.472	10	0	0	1	0	0	0	1	0	0	0	0	1	1
Loxl3	Q9Z175	Lysyl oxidase homolog 3		1	1	0	1	1	1	1	1	1	1	1	21.2123	20.7535	NaN	20.699	20.8973	21.2946	21.43	21.1335	21.2057	21.025	20.9855	10	1	1	0	0	1	0	0	0	0	0	0	1	1
Matr3	Q8K310	Matrin-3		3	2	1	0	2	2	2	2	1	2	2	22.1075	22.0488	21.9361	NaN	21.7912	21.0878	21.9235	22.2143	21.9839	22.8531	21.4773	10	0	1	0	0	0	0	0	0	0	0	0	0	0
Park7	Q99LX0	Protein deglycase DJ-1		3	1	2	1	2	1	1	2	0	2	2	22.5518	22.0968	21.8521	21.6549	21.407	21.6487	20.8439	22.1075	NaN	21.7364	21.4655	10	1	1	1	1	0	0	0	0	0	0	0	0	1
Pkm	P52480	Pyruvate kinase PKM		0	2	1	1	1	2	2	4	1	1	2	NaN	22.6217	22.3712	22.9247	22.8831	22.582	22.0924	22.8476	22.4693	22.584	22.7209	10	1	1	0	0	0	0	0	0	0	0	0	0	1
Plod3	Q9R0E1	Procollagen-lysine,2-oxoglutarate 5-dioxygenase 3		1	1	1	1	1	0	2	1	1	1	2	24.4071	24.9383	24.4458	24.4151	24.1721	NaN	24.0603	24.2779	24.2264	24.3614	24.2764	10	0	0	1	0	1	0	0	0	0	0	0	1	1
Pltp	P55065	Phospholipid transfer protein		1	0	1	2	1	2	7	5	6	5	7	22.6676	NaN	22.5196	22.0493	21.3557	22.9077	25.0936	25.2976	25.2119	24.7527	25.0199	10	0	0	0	0	1	0	0	0	0	0	0	1	1
Rab10;Rab1b;Rab13;Rab1A;Rab8b;Rab8a;Rab15	P61027;Q9D1G1;Q9DD03;P62821;P61028;P55258;Q8K386	Ras-related protein Rab-10;Ras-related protein Rab-1B;Ras-related protein Rab-13;Ras-related protein Rab-1A;Ras-related protein Rab-8B;Ras-related protein Rab-8A;Ras-related protein Rab-15		1	1	1	2	2	0	1	2	2	1	2	20.455	20.5044	21.2578	21.8328	23.0807	NaN	20.3137	20.5787	20.2493	20.2943	21.2718	10	1	0	1	0	0	0	0	0	0	0	0	0	0
Sfpq	Q8VIJ6	Splicing factor, proline- and glutamine-rich		1	1	1	1	3	1	1	1	1	1	0	22.1932	22.3463	21.8434	22.6672	22.9244	21.7018	21.5615	21.8397	21.8933	21.8582	NaN	10	1	1	0	0	0	0	0	0	0	0	0	0	0
Slitrk2	Q810C0	SLIT and NTRK-like protein 2		1	3	2	2	3	2	4	3	2	3	4	NaN	23.4364	23.8758	23.3935	23.1738	23.8572	23.1118	23.2238	23.5001	23.2019	23.4422	10	0	0	1	0	0	0	1	0	0	0	0	1	1
Tmem108	Q8BHE4	Transmembrane protein 108		1	1	1	1	0	1	1	1	1	1	1	22.2684	22.1847	23.0721	21.3936	NaN	22.2157	21.9243	22.2379	22.5631	21.9389	21.6095	10	0	0	1	0	0	0	0	0	0	0	1	1	1
Tnc	Q80YX1	Tenascin		2	1	1	1	0	1	3	2	2	2	3	22.137	22.1681	21.8469	22.9562	NaN	21.8516	22.0267	22.4422	22.2675	21.7915	22.5824	10	0	0	0	0	1	0	0	0	0	0	0	1	1
Ywhab	Q9CQV8	14-3-3 protein beta/alpha;14-3-3 protein beta/alpha, N-terminally processed		1	0	1	1	1	1	1	1	1	1	1	19.7429	NaN	20.5078	20.5637	23.2195	19.8	19.6013	19.4936	19.2835	19.8082	19.7767	10	1	0	0	0	0	0	0	0	0	0	0	0	1
Arg1	Q61176	Arginase-1		0	1	1	1	2	1	1	0	2	1	1	NaN	21.1051	21.9272	22.1793	22.1737	22.3536	21.2548	NaN	21.5348	22.3035	21.5997	9	1	0	0	0	0	0	0	0	0	0	0	0	1
Brinp1	Q920P3	BMP/retinoic acid-inducible neural-specific protein 1		2	1	0	0	2	2	1	3	1	2	2	22.5655	23.2157	NaN	NaN	22.6989	22.7002	22.0608	22.2917	22.4592	22.5341	21.9855	9	1	0	0	0	0	0	0	0	0	0	0	1	1
C1qb	P14106	Complement C1q subcomponent subunit B		1	1	1	1	0	1	1	0	1	1	1	23.7639	23.5554	23.4232	23.5612	NaN	23.4347	23.9539	NaN	24.3677	24.0847	23.3723	9	0	0	0	0	1	0	0	0	0	0	0	1	1
Cadm2	Q8BLQ9	Cell adhesion molecule 2		2	3	0	0	2	1	2	2	1	2	2	22.7464	22.2904	NaN	NaN	22.2774	22.4769	23.1201	22.0608	22.5092	22.5033	22.289	9	0	0	1	0	0	0	1	0	0	0	0	1	1
Ccdc88c	Q6VGS5	Protein Daple		1	0	1	2	2	1	1	2	0	1	1	24.3857	NaN	23.0265	23.848	23.9602	23.0725	24.2689	23.8496	NaN	24.0646	24.2819	9	1	0	0	0	0	0	0	0	0	0	0	0	0
Creg1	O88668	Protein CREG1		1	1	1	0	1	0	1	1	1	2	2	21.6621	21.9869	22.0664	NaN	21.0161	NaN	21.7693	21.9946	21.8723	21.9587	21.9103	9	0	0	0	0	1	0	0	0	0	0	0	1	1
Ctsf	Q9R013	Cathepsin F		0	1	1	0	1	1	1	1	1	1	1	NaN	21.0101	21.0288	NaN	21.5029	21.2878	21.4623	21.6493	20.9375	21.999	21.8036	9	0	0	0	0	0	0	0	0	0	0	0	1	1
Ctss	O70370	Cathepsin S		1	1	1	0	0	1	2	2	2	2	2	21.3711	21.399	21.763	NaN	NaN	21.5412	21.8154	22.1058	22.0504	21.9771	22.0019	9	0	0	0	0	0	0	0	0	0	0	0	1	1
Eef2;Eftud2	P58252;O08810	Elongation factor 2;116 kDa U5 small nuclear ribonucleoprotein component		1	0	1	1	2	0	2	2	1	1	2	21.9432	NaN	21.9142	22.0694	22.866	NaN	21.6204	21.2412	21.8372	21.6914	21.9564	9	1	1	0	0	0	0	0	0	0	0	0	0	1
Fam19a2	Q7TPG7	Protein FAM19A2		1	1	1	1	1	1	1	1	1	1	1	23.2539	NaN	22.8805	NaN	22.413	22.8516	22.0996	21.8275	22.5153	21.9897	21.9941	9	1	0	0	0	0	0	0	0	0	0	0	0	0
Fbn1	Q61554	Fibrillin-1		1	1	1	1	1	1	1	1	1	2	0	21.653	22.0671	21.383	21.9014	21.2646	21.7784	NaN	21.221	20.9484	21.673	NaN	9	0	0	0	0	1	0	0	0	0	0	0	1	1
Hal	P35492	Histidine ammonia-lyase		0	3	0	1	2	3	3	2	2	2	3	NaN	22.5316	NaN	22.4666	22.2327	23.2223	21.8618	22.4506	22.0879	21.1055	23.1087	9	0	0	0	0	0	0	0	0	0	0	0	0	0
Hepacam	Q640R3	Hepatocyte cell adhesion molecule		0	1	0	1	1	1	2	1	1	2	1	NaN	22.1707	NaN	22.0807	22.0655	22.1889	22.3198	22.0787	22.1243	22.2238	22.3819	9	1	0	1	0	0	0	1	0	0	0	0	1	1
Ifi30	Q9ESY9	Gamma-interferon-inducible lysosomal thiol reductase		2	2	0	0	1	1	2	3	2	3	2	23.4624	23.0436	NaN	NaN	22.7384	22.9069	24.5296	24.5808	24.3515	24.2208	24.21	9	0	0	0	0	1	0	0	0	0	0	0	1	1
Lama4	P97927	Laminin subunit alpha-4		1	2	2	1	2	2	1	0	1	1	0	21.8758	21.9942	21.8014	21.8388	22.978	22.5174	21.9307	NaN	21.1754	21.8843	NaN	9	0	0	0	0	1	0	0	0	0	0	0	1	1
Lrrtm1	Q8K377	Leucine-rich repeat transmembrane neuronal protein 1		2	1	2	0	1	1	1	2	2	2	1	22.1907	21.7652	21.5223	NaN	NaN	21.7148	22.4043	21.4649	21.3762	21.6522	21.4188	9	0	0	1	0	0	0	1	0	0	0	0	1	1
Mfge8	P21956	Lactadherin		0	2	1	2	1	0	6	4	6	5	6	NaN	20.4781	22.8155	20.5073	19.7004	NaN	24.6811	23.9454	24.714	24.6995	24.8179	9	0	0	1	0	1	0	0	0	0	0	0	1	1
Notch2	O35516	Neurogenic locus notch homolog protein 2;Notch 2 extracellular truncation;Notch 2 intracellular domain		1	1	1	1	1	0	1	1	1	0	1	22.1975	21.5907	21.7298	22.1835	21.8862	NaN	21.7223	21.7175	21.3789	NaN	21.5349	9	1	1	1	0	0	0	1	0	0	0	0	1	1
Ntng2	Q8R4F1	Netrin-G2		1	1	1	0	1	0	1	1	1	1	1	20.9566	20.9762	20.7258	NaN	20.4989	NaN	20.6048	20.6476	21.0082	20.7444	21.381	9	0	0	1	0	0	1	0	0	0	0	0	1	1
Pcbp1;Pcbp2;Pcbp3	P60335;Q61990;P57722	Poly(rC)-binding protein 1;Poly(rC)-binding protein 2;Poly(rC)-binding protein 3		2	1	0	1	2	0	1	1	1	1	1	21.9256	21.8112	NaN	21.9807	23.3435	NaN	21.3307	21.5429	21.3835	21.3693	21.6954	9	1	1	0	0	0	0	0	0	0	0	0	0	1
Pcsk5	Q04592	Proprotein convertase subtilisin/kexin type 5		0	1	1	1	0	1	2	2	1	1	3	NaN	22.5095	22.3703	21.999	NaN	22.323	21.9748	22.0479	22.471	22.1378	21.9602	9	0	0	1	0	1	0	1	0	0	0	0	1	1
Prex2	Q3LAC4	Phosphatidylinositol 3,4,5-trisphosphate-dependent Rac exchanger 2 protein		1	1	0	1	1	1	0	1	1	1	1	24.7328	24.7738	NaN	25.0421	24.5493	24.7182	NaN	24.2961	24.0622	23.655	23.3361	9	0	0	0	0	0	0	0	0	0	0	0	0	1
Ptgds	O09114	Prostaglandin-H2 D-isomerase		0	1	1	1	0	1	1	1	1	1	1	NaN	22.0832	21.877	22.2758	NaN	22.4261	22.6879	23.2495	22.7664	23.1294	22.8596	9	1	1	1	0	1	0	0	0	0	0	0	1	1
Ptpru	B1AUH1	Receptor-type tyrosine-protein phosphatase U		1	1	2	2	0	0	2	1	1	2	1	22.0252	22.0595	22.0868	21.9922	NaN	NaN	22.4211	22.7945	22.4416	22.2416	22.3615	9	0	0	1	0	0	0	1	0	0	0	0	1	1
Slit3	Q9WVB4	Slit homolog 3 protein		0	2	0	2	1	2	2	1	1	1	2	NaN	21.3475	NaN	20.9484	21.5168	21.5675	20.9715	20.8103	21.3855	21.4753	21.5491	9	0	0	0	0	1	0	0	0	0	0	0	1	1
Smco2	Q9DA21	Single-pass membrane and coiled-coil domain-containing protein 2		1	1	1	0	1	1	1	1	1	0	1	24.2465	24.866	24.4471	NaN	24.7315	25.347	24.2134	25.4281	24.1275	NaN	25.0913	9	0	0	1	0	0	0	0	0	0	0	0	0	0
Spon1	Q8VCC9	Spondin-1		0	2	2	1	0	2	2	2	2	2	3	NaN	22.1467	21.5423	22.1728	NaN	21.7745	23.0913	22.7684	22.5678	22.4206	23.3483	9	0	0	0	0	1	0	0	0	0	0	0	1	1
Tmem2	Q5FWI3	Transmembrane protein 2		2	2	0	1	2	1	1	0	1	2	2	21.3416	20.5357	NaN	20.2695	20.8185	19.6849	20.1743	NaN	20.9484	20.7661	20.5391	9	0	0	1	0	0	0	0	1	0	0	0	1	1
Tpp1	O89023	Tripeptidyl-peptidase 1		0	1	1	1	0	1	1	2	1	1	4	NaN	21.6869	21.2339	21.303	NaN	21.3514	22.0922	22.4454	21.9919	22.0368	22.4476	9	0	0	0	0	0	0	0	0	0	0	0	1	1

## Sheet: hiSPECS DIA
Table EV1: Comparison of the SPECS and hiSPECS method using DIA and DDA.
This excel sheet contains the proteomic data of primary neurons analysed with hiSPECS DIA method. This data is used for benchmarking of the new hiSPECS method to the previous published SPECS method.
															Label-free quantification												Uniprot annotation (Yes=1; No=0)												Protein annotated as glycoprotein on UniProt or a previous publication (Zielinska et al., Joshi et al., Liu et al., Fang et al.). For details see Supplementary Figure 1
PG.Genes	PG.ProteinAccessions	PG.ProteinDescriptions	Significant according to FDR courve	Unique peptides neuron_1	Unique peptides neuron_2	Unique peptides neuron_3	Unique peptides neuron_4	Unique peptides neuron_5	Unique peptides neuron_6	Unique peptides neuron_7	Unique peptides neuron_8	Unique peptides neuron_9	Unique peptides neuron_10	Unique peptides neuron_11	Log2_LFQ_Neurons_1	Log2_LFQ_Neurons_2	Log2_LFQ_Neurons_3	Log2_LFQ_Neurons_4	Log2_LFQ_Neurons_5	Log2_LFQ_Neurons_6	Log2_LFQ_Neurons_7	Log2_LFQ_Neurons_8	Log2_LFQ_Neurons_9	Log2_LFQ_Neurons_10	Log2_LFQ_Neurons_11	Count	Cytoplasm	Nucleus	Membrane	Mitochondrion	Secreted	GPI	TM1	TM2	TM3	TM4	Multi	Glycoprotein	Glycoprotein*
A2m	Q6GQT1	Alpha-2-macroglobulin-P		109	115	116	110	105	106	113	112	113	113	113	22.5874	22.3694	22.298	22.2595	22.0793	22.3702	22.251	22.0718	22.0714	21.9645	22.0561	11	0	0	0	0	1	0	0	0	0	0	0	1	1
Ache	P21836	Acetylcholinesterase		5	6	6	4	5	4	5	5	6	6	6	16.0203	15.9233	16.2688	15.9621	15.6671	16.2901	16.1401	16.1492	16.3238	16.3268	15.9621	11	0	0	1	0	1	1	0	0	0	0	0	1	1
Acta2;Actg2;Actc1;Acta1	P62737;P63268;P68033;P68134	Actin, aortic smooth muscle;Actin, gamma-enteric smooth muscle;Actin, alpha cardiac muscle 1;Actin, alpha skeletal muscle		3	3	3	3	3	1	2	2	2	3	3	12.4007	12.8712	12.3859	12.4848	13.0353	12.3008	12.2935	12.6364	11.9298	11.9994	12.5021	11	1	0	0	0	0	0	0	0	0	0	0	0	1
Actb	P60710	Actin, cytoplasmic 1		21	21	20	18	20	17	21	19	22	20	18	18.7748	18.5376	18.5646	18.4736	18.8362	18.0589	18.2013	18.4825	17.9697	18.1248	18.1767	11	1	1	0	0	0	0	0	0	0	0	0	0	1
Adam10	O35598	Disintegrin and metalloproteinase domain-containing protein 10		9	10	10	9	9	9	8	8	10	10	10	14.8756	14.7417	14.8508	15.4876	14.7269	14.8131	14.7339	14.9106	14.9046	14.8279	14.4095	11	0	0	1	0	0	0	1	0	0	0	0	1	1
Adam12	Q61824	Disintegrin and metalloproteinase domain-containing protein 12		2	2	2	2	2	2	2	2	2	2	2	15.0407	15.2633	15.4744	15.3179	15.1884	15.0895	15.624	15.6974	15.7367	15.7171	15.4237	11	0	0	1	0	0	0	1	0	0	0	0	1	1
Adam22	Q9R1V6	Disintegrin and metalloproteinase domain-containing protein 22	+	25	28	30	28	27	28	28	27	31	25	31	17.9243	18.35	18.4873	18.1895	18.124	18.3905	17.9494	17.3266	17.7792	17.9002	18.1203	11	0	0	1	0	0	0	1	0	0	0	0	1	1
Adgrb3	Q80ZF8	Adhesion G protein-coupled receptor B3		4	6	6	5	5	5	5	6	6	6	6	16.8034	16.6649	16.7158	16.7006	16.174	16.6532	16.6241	16.6968	17.0182	16.639	16.3423	11	0	0	1	0	0	0	0	0	0	0	1	1	1
Adgrg1	Q8K209	Adhesion G-protein coupled receptor G1		3	4	4	3	2	3	2	2	3	4	3	14.1	13.6539	14.2784	13.6642	13.6344	14.2987	14.0273	14.4491	14.3139	14.2747	14.2167	11	0	0	1	0	1	0	0	0	0	0	1	1	1
Adgrl1	Q80TR1	Adhesion G protein-coupled receptor L1		13	12	13	12	12	10	10	12	12	13	12	16.8446	16.8238	16.7317	16.4202	16.3406	16.5397	16.3927	16.5242	16.5126	16.4527	16.2929	11	0	0	1	0	0	0	0	0	0	0	1	1	1
Adgrl2	Q8JZZ7	Adhesion G protein-coupled receptor L2		8	9	8	6	7	7	8	7	9	8	9	14.13	14.0382	14.2467	14.154	13.968	13.8373	14.3111	14.1139	14.1286	13.8826	14.1812	11	0	0	1	0	0	0	0	0	0	0	1	1	1
Adgrl3	Q80TS3	Adhesion G protein-coupled receptor L3		12	17	18	14	15	13	15	16	17	17	16	16.1039	16.1455	16.01	16.1591	15.7426	15.9514	15.8279	15.9708	15.9716	15.9198	15.6963	11	0	0	1	0	0	0	0	0	0	0	1	1	1
Agt	P11859	Angiotensinogen		2	2	2	2	1	1	2	2	2	1	2	12.5997	12.6305	12.8703	13.1634	11.9532	12.4068	13.2742	13.2421	13.9521	13.6122	13.2484	11	0	0	0	0	1	0	0	0	0	0	0	1	1
Ahcy	P50247	Adenosylhomocysteinase		3	2	3	4	4	4	4	1	3	3	3	14.4422	14.1843	14.2494	14.4034	14.4913	15.2635	13.82	13.422	13.2552	13.4036	13.6957	11	1	0	0	0	0	0	0	0	0	0	0	0	1
Ahsg	P29699	Alpha-2-HS-glycoprotein		1	1	1	1	1	1	1	1	1	2	1	20.6626	20.5181	20.3603	19.9902	20.0691	19.9428	20.6331	19.1238	20.5088	20.3232	20.5578	11	0	0	0	0	1	0	0	0	0	0	0	1	1
Alb	P07724	Serum albumin		31	31	28	28	31	30	29	31	31	31	26	18.8795	19.0877	20.4591	19.2544	17.7	18.1454	16.9888	17.4529	17.6783	16.7189	16.5041	11	0	0	0	0	1	0	0	0	0	0	0	0	1
Alcam	Q61490	CD166 antigen	+	15	17	18	16	15	15	20	18	18	17	16	17.1789	17.2056	17.3204	17.1716	17.1356	17.164	16.5527	16.624	16.8824	16.8312	16.4836	11	0	0	1	0	0	0	1	0	0	0	0	1	1
Ambp	Q07456	Protein AMBP		1	1	1	1	1	1	1	1	1	1	1	17.8751	18.0469	17.7334	17.7584	17.8987	17.8331	17.3037	17.2081	17.4801	17.4673	17.0715	11	0	0	0	0	1	0	0	0	0	0	0	1	1
Anxa2	P07356	Annexin A2		7	7	12	9	9	11	12	13	11	11	11	14.8954	15.4717	15.7883	16.4995	16.7896	16.0858	15.1562	15.8425	15.0239	14.3832	16.0339	11	0	0	0	0	1	0	0	0	0	0	0	0	1
Aoc3;Aoc2	O70423;Q812C9	Membrane primary amine oxidase;Retina-specific copper amine oxidase		1	1	1	1	1	1	1	1	1	1	1	17.2105	17.1809	17.1082	17.0819	16.2657	16.979	16.114	16.4716	16.3493	16.5258	17.0715	11	0	0	1	0	0	0	0	1	0	0	0	1	1
Aplp1	Q03157	Amyloid-like protein 1	+	3	3	3	3	3	3	3	3	3	3	3	13.5858	13.5493	13.4954	13.3248	13.5619	13.3551	14.1248	14.0062	14.2285	13.7333	13.5212	11	1	0	1	0	0	0	1	0	0	0	0	1	1
Apoa1	Q00623	Apolipoprotein A-I		4	3	2	3	2	1	3	3	3	2	2	16.0004	15.879	16.2401	16.9295	15.3358	15.3394	14.8066	15.1949	15.0725	14.6909	15.2213	11	0	0	0	0	1	0	0	0	0	0	0	1	1
Apoe	P08226	Apolipoprotein E		6	8	8	6	7	6	7	7	7	7	8	15.5975	15.3097	15.3787	15.4459	15.3459	15.2714	16.1995	16.2264	16.0814	16.28	15.9135	11	0	0	0	0	1	0	0	0	0	0	0	1	1
Apoh	Q01339	Beta-2-glycoprotein 1		2	2	2	2	2	2	2	2	2	2	2	16.6676	16.5274	16.5354	15.9937	16.7673	16.6972	15.9542	16.2165	16.2623	16.1285	15.9796	11	0	0	0	0	1	0	0	0	0	0	0	1	1
App	P12023	Amyloid-beta A4 protein		2	12	12	1	2	2	2	2	13	12	13	14.9458	16.2533	15.9683	16.1594	14.9456	14.6266	14.5321	14.9866	14.8995	14.2436	14.69	11	1	1	1	0	1	0	1	0	0	0	0	1	1
Arf3;Arf1;Arf2	P61205;P84078;Q8BSL7	ADP-ribosylation factor 3;ADP-ribosylation factor 1;ADP-ribosylation factor 2		1	2	2	2	1	1	1	2	2	1	2	14.381	13.8697	13.7206	14.0471	14.5676	13.0626	13.4649	13.5327	13.4015	12.9674	13.3988	11	1	0	1	0	0	0	0	0	0	0	0	0	1
Arg1	Q61176	Arginase-1		2	2	2	2	1	2	2	2	2	2	2	15.009	15.2441	16.0202	16.5265	15.5755	16.1948	15.3121	15.146	15.0098	14.4669	16.0708	11	1	0	0	0	0	0	0	0	0	0	0	0	1
Arsa	P50428	Arylsulfatase A	+	2	2	2	2	2	1	2	2	2	2	2	13.9984	14.2522	13.5272	13.8397	14.0426	14.3618	13.6877	13.9943	14.4166	14.375	13.7709	11	0	0	0	0	0	0	0	0	0	0	0	1	1
Arsb	P50429	Arylsulfatase B		9	10	10	9	8	7	10	9	10	10	9	16.0531	15.8318	15.9189	15.6392	15.568	15.6158	16.2926	16.3368	16.5151	16.6148	16.601	11	0	0	0	0	0	0	0	0	0	0	0	1	1
Arsk	Q9D2L1	Arylsulfatase K		4	5	5	3	3	3	3	3	6	5	5	13.7835	13.6115	14.3359	13.7985	13.5151	13.732	14.8701	15.2429	15.1667	15.4097	15.2353	11	0	0	0	0	1	0	0	0	0	0	0	1	1
Asah1	Q9WV54	Acid ceramidase		5	6	6	4	4	4	5	4	6	4	4	14.6199	14.0538	14.2814	13.8114	13.7435	13.8012	14.7602	14.4524	14.5445	14.6744	14.4478	11	0	0	0	0	1	0	0	0	0	0	0	1	1
Astn1	Q61137	Astrotactin-1		6	6	8	7	6	4	7	5	6	8	6	14.8948	14.9144	14.8423	14.419	14.4876	14.6191	14.2007	14.533	14.1088	14.3909	14.1356	11	0	0	1	0	0	0	0	0	0	0	1	1	1
Atf6b	O35451	Cyclic AMP-dependent transcription factor ATF-6 beta		2	2	2	2	2	1	2	2	2	2	2	12.9068	12.4805	13.0776	12.4775	12.855	12.8511	13.0775	13.0619	12.9543	12.7065	12.4593	11	0	1	1	0	0	0	0	1	0	0	0	1	1
Atrn	Q9WU60	Attractin		10	10	10	10	10	10	10	10	10	10	10	16.8793	17.138	16.929	16.7614	16.8279	16.8301	16.2915	16.4652	16.4501	16.4222	16.1939	11	0	0	1	0	0	0	1	0	0	0	0	1	1
Atrnl1	Q6A051	Attractin-like protein 1		3	4	4	4	3	2	3	4	4	3	4	13.6073	13.6671	13.164	13.5307	13.3897	13.6592	13.5028	13.6667	13.8672	13.4759	13.3171	11	0	0	1	0	0	0	0	0	0	0	0	1	1
B3galt6	Q91Z92	Beta-1,3-galactosyltransferase 6		3	3	3	3	3	3	3	3	3	3	3	14.4399	14.4401	13.8862	14.3828	14.4093	14.0096	13.4318	13.3787	13.2735	13.3469	12.847	11	0	0	1	0	0	0	0	1	0	0	0	1	1
B3glct	Q8BHT6	Beta-1,3-glucosyltransferase		6	7	8	6	5	4	7	8	7	5	8	15.7663	15.3378	15.1723	14.835	15.3306	14.8946	14.9728	14.1439	14.7127	14.6314	15.1038	11	0	0	1	0	0	0	0	1	0	0	0	1	1
B4galnt1	Q09200	Beta-1,4 N-acetylgalactosaminyltransferase 1		14	14	14	13	14	13	14	14	14	14	14	16.4522	16.8737	17.065	16.921	16.5683	16.8112	16.5517	16.0928	16.1268	16.0831	16.2881	11	0	0	1	0	0	0	0	1	0	0	0	1	1
B4galt3	Q91YY2	Beta-1,4-galactosyltransferase 3		1	2	2	2	2	2	2	2	2	2	2	16.544	15.4753	15.8405	15.6021	16.4264	16.188	15.816	16.2157	15.8489	15.3269	15.3801	11	0	0	1	0	0	0	0	1	0	0	0	1	1
B4gat1	Q8BWP8	Beta-1,4-glucuronyltransferase 1		10	12	12	11	11	10	12	12	12	12	11	18.829	19.0049	19.3345	19.1055	18.9233	19.0872	19.0382	18.8891	18.8228	18.6466	19.0532	11	0	0	1	0	0	0	0	1	0	0	0	1	1
Basp1	Q91XV3	Brain acid soluble protein 1		5	2	3	3	2	3	4	1	1	4	2	14.2283	13.8197	13.1743	11.9182	13.5027	12.7049	11.7339	12.6004	11.2376	11.6933	11.1882	11	0	0	1	0	0	0	0	0	0	0	0	0	1
Bcam	Q9R069	Basal cell adhesion molecule		2	2	2	2	2	2	2	2	2	2	2	20.7886	21.0332	20.3278	21.0465	21.1134	21.0635	20.4658	20.6646	20.5389	20.759	20.2407	11	0	0	1	0	0	0	1	0	0	0	0	1	1
Bcan	Q61361	Brevican core protein		17	18	18	17	17	16	18	17	18	18	17	20.0607	20.2524	20.4182	20.0638	20.0665	20.4023	20.9162	20.7741	20.9081	20.9735	20.6895	11	0	0	0	0	1	0	0	0	0	0	0	1	1
Bhmt	O35490	Betaine--homocysteine S-methyltransferase 1		2	2	2	2	2	2	2	2	2	2	2	13.6113	13.9592	14.0197	14.0611	13.8798	13.8253	13.0447	13.2439	12.9288	12.8907	12.5906	11	1	0	0	0	0	0	0	0	0	0	0	0	1
Bmp1	P98063	Bone morphogenetic protein 1		7	8	8	5	7	7	5	7	8	8	8	15.1552	15.1973	15.3811	15.7245	14.9308	14.9299	15.1004	15.1842	14.9897	14.9861	14.7212	11	0	0	0	0	1	0	0	0	0	0	0	1	1
Bmp3	Q8BHE5	Bone morphogenetic protein 3		5	5	5	5	5	5	5	5	5	5	5	15.4563	15.3599	15.7975	15.6621	15.0782	15.7947	15.4557	15.3069	15.2068	15.1185	15.2016	11	0	0	0	0	1	0	0	0	0	0	0	1	1
Boc	Q6AZB0	Brother of CDO		4	5	8	5	4	3	4	6	9	6	6	14.3793	14.2938	14.5236	14.6334	13.9448	13.8461	14.0087	13.7531	13.7184	13.6448	13.7514	11	0	0	1	0	0	0	1	0	0	0	0	1	1
Brinp1	Q920P3	BMP/retinoic acid-inducible neural-specific protein 1		2	3	3	2	2	2	3	2	3	3	2	14.6129	14.3749	13.9417	13.978	14.0597	14.4995	13.4897	13.6022	13.7033	13.599	13.1481	11	1	0	0	0	0	0	0	0	0	0	0	1	1
Btd	Q8CIF4	Biotinidase		12	13	14	11	11	11	11	13	13	14	14	17.8683	17.8132	17.8496	17.8547	17.7072	18.0274	18.5361	18.7904	18.7952	18.7792	18.3628	11	0	0	0	0	1	0	0	0	0	0	0	1	1
C1qb	P14106	Complement C1q subcomponent subunit B		1	1	1	1	1	1	1	1	1	1	1	17.959	17.793	18.0434	18.1296	17.6247	17.942	17.9511	18.1407	18.1628	18.2916	18.0174	11	0	0	0	0	1	0	0	0	0	0	0	1	1
C3	P01027	Complement C3		16	20	20	14	15	16	17	17	19	18	17	21.0245	20.9563	20.7097	20.5518	20.1572	20.445	20.243	19.8253	20.1223	20.0154	20.3788	11	0	0	0	0	1	0	0	0	0	0	0	1	1
C4b	P01029	Complement C4-B		15	29	30	12	13	11	11	16	27	28	24	15.4737	16.0709	15.4335	15.4279	14.7561	15.6312	16.1314	16.1079	16.0582	16.3838	16.4137	11	0	0	0	0	1	0	0	0	0	0	0	1	1
Cachd1	Q6PDJ1	VWFA and cache domain-containing protein 1	+	19	24	25	19	19	18	22	23	22	22	24	18.384	18.4926	18.6192	18.4963	18.3945	18.6707	18.4045	18.3464	18.4274	18.3456	18.2376	11	0	0	1	0	0	0	1	0	0	0	0	1	1
Cacna2d1	O08532	Voltage-dependent calcium channel subunit alpha-2/delta-1		13	14	13	13	13	11	13	13	13	14	13	15.5927	15.7332	15.4147	15.324	15.4219	15.5677	15.1838	15.2251	15.1366	15.03	14.9798	11	0	0	1	0	0	0	1	0	0	0	0	1	1
Cadm2	Q8BLQ9	Cell adhesion molecule 2		3	3	3	2	3	1	3	2	2	3	3	14.1227	14.4365	14.1601	15.5602	14.4325	14.2064	14.4327	14.3153	14.0923	14.2864	13.8399	11	0	0	1	0	0	0	1	0	0	0	0	1	1
Cadm4	Q8R464	Cell adhesion molecule 4		5	7	6	6	7	6	7	7	7	7	6	19.9922	20.0869	19.7977	20.149	20.2688	20.2373	19.4456	19.9878	19.7488	19.8332	19.7293	11	0	0	1	0	0	0	1	0	0	0	0	1	1
Cant1	Q8VCF1	Soluble calcium-activated nucleotidase 1		15	16	15	15	14	14	15	14	16	16	16	17.3824	17.0745	17.2999	17.4748	17.3235	17.2674	17.4871	17.6763	17.6513	17.7181	17.5648	11	0	0	1	0	0	0	0	1	0	0	0	1	1
Casc4	Q6P2L7	Protein CASC4		5	5	7	5	5	5	6	5	6	6	5	16.5728	16.4694	16.4908	16.4104	16.4269	16.2324	16.0771	16.0764	16.0919	16.0928	15.7034	11	0	0	1	0	0	0	0	1	0	0	0	0	1
Cat	P24270	Catalase		7	7	7	7	7	7	8	8	8	8	7	14.9245	15.2016	15.2343	15.5607	15.0551	15.3794	14.0243	14.4406	14.4754	14.2727	14.4862	11	0	0	0	0	0	0	0	0	0	0	0	0	1
Cbln1	Q9R171	Cerebellin-1		1	1	1	1	1	1	1	1	1	1	1	13.0396	12.1624	12.617	13.2297	13.1927	13.5782	13.5927	13.6086	13.9449	13.6278	13.1549	11	0	0	1	0	1	0	0	0	0	0	0	1	1
Cbln4	Q8BME9	Cerebellin-4		4	4	4	4	4	4	4	4	4	4	4	18.3412	18.5353	18.5791	18.5911	18.2435	18.3474	18.3015	18.3976	18.6361	18.4243	18.2442	11	0	0	0	0	1	0	0	0	0	0	0	1	1
Ccdc88c	Q6VGS5	Protein Daple		2	2	2	2	2	2	2	2	2	2	2	19.249	18.871	19.0749	18.4574	18.4294	18.3997	18.66	18.5422	18.5593	18.5131	18.7739	11	1	0	0	0	0	0	0	0	0	0	0	0	0
Cd109	Q8R422	CD109 antigen		2	6	6	1	2	1	3	3	6	6	6	13.3705	11.0121	13.0154	14.2144	12.793	12.7779	14.1849	14.1215	14.1748	14.2447	14.0616	11	0	0	1	0	0	1	0	0	0	0	0	1	1
Cd200	O54901	OX-2 membrane glycoprotein	+	8	9	9	8	8	8	8	8	9	9	8	17.5839	17.641	17.7473	17.6313	17.3685	17.6415	17.6222	17.8943	17.983	17.9115	17.5801	11	0	0	1	0	0	0	1	0	0	0	0	1	1
Cd44	P15379	CD44 antigen		1	1	1	1	1	1	1	1	1	1	1	15.9667	16.1338	15.9214	15.9396	16.0304	16.0808	15.1983	15.4821	15.604	15.6722	15.1873	11	0	0	1	0	0	0	1	0	0	0	0	1	1
Cdh13	Q9WTR5	Cadherin-13		9	9	9	9	9	8	10	10	9	9	9	17.5932	17.6246	17.7189	17.783	17.0736	17.2384	17.284	17.2405	17.4569	17.2179	16.6454	11	0	0	1	0	0	1	0	0	0	0	0	1	1
Cdh2	P15116	Cadherin-2		23	27	27	26	23	22	25	25	27	27	24	18.5219	18.5796	18.2059	18.4543	18.4387	18.3526	18.6769	18.5662	18.6014	18.6926	18.6129	11	0	0	1	0	0	0	1	0	0	0	0	1	1
Cdh4	P39038	Cadherin-4		3	4	4	2	3	2	2	2	3	4	4	13.5364	13.3514	13.6705	13.7858	13.1257	13.7272	13.7202	14.0364	14.6053	14.5139	14.3802	11	0	0	1	0	0	0	1	0	0	0	0	1	1
Cfb	P04186	Complement factor B		1	1	1	2	1	1	2	2	3	1	2	19.1957	17.7108	18.8287	18.965	17.4024	20.1864	18.6452	18.2607	17.3934	18.1317	18.1888	11	0	0	0	0	1	0	0	0	0	0	0	1	1
Cfl1	P18760	Cofilin-1		11	11	11	10	10	11	11	11	10	11	12	17.5693	17.1061	17.2707	17.4522	17.2831	16.8279	16.5266	16.3569	16.1115	16.4068	15.8394	11	1	1	1	0	0	0	0	0	0	0	0	0	0
Chgb	P16014	Secretogranin-1		9	17	18	5	4	3	8	7	17	17	16	14.0243	14.3941	13.8898	13.2011	13.9447	13.9849	15.7889	16.0057	15.9663	15.934	15.6684	11	0	0	0	0	1	0	0	0	0	0	0	1	1
Chl1	P70232	Neural cell adhesion molecule L1-like protein	+	85	94	93	89	85	81	95	90	91	94	89	23.6891	23.9214	23.8965	23.7105	23.6456	23.6887	23.6876	23.6183	23.7221	23.6248	23.4263	11	0	0	1	0	1	0	1	0	0	0	0	1	1
Ckb	Q04447	Creatine kinase B-type	+	10	12	12	9	8	6	10	6	12	11	10	16.4279	16.0418	15.6195	16.0724	15.9837	15.6196	15.9234	16.1076	16.1671	16.1875	15.9763	11	1	0	0	0	0	0	0	0	0	0	0	0	1
Clstn1	Q9EPL2	Calsyntenin-1		9	9	9	7	9	9	9	9	10	8	9	16.3175	15.8164	16.8371	16.0749	16.4186	16.3274	16.4248	16.1214	16.3458	16.0792	16.4232	11	0	1	1	0	0	0	1	0	0	0	0	1	1
Clstn2	Q9ER65	Calsyntenin-2		31	33	32	31	29	27	32	32	33	31	33	20.384	20.1415	20.4904	20.3379	20.0423	20.3601	20.3303	20.162	20.014	20.0467	20.0962	11	0	0	1	0	0	0	1	0	0	0	0	1	1
Clstn3	Q99JH7	Calsyntenin-3		3	4	4	3	3	4	3	4	4	4	4	13.5002	13.5361	13.3305	13.5654	13.5286	13.4444	13.9546	13.8791	14.2968	14.0262	13.9288	11	0	0	1	0	0	0	1	0	0	0	0	1	1
Clu	Q06890	Clusterin		9	10	11	7	9	9	9	8	11	10	10	15.0818	14.666	15.3193	15.0655	14.9158	15.1104	16.4037	16.334	16.466	15.9608	16.2146	11	1	1	1	1	1	0	0	0	0	0	0	1	1
Cnpy3	Q9DAU1	Protein canopy homolog 3		3	3	4	2	2	2	3	3	4	3	3	14.2717	14.1734	13.8434	13.7435	13.8072	12.8525	13.446	13.5063	13.2759	13.8672	13.3064	11	0	0	0	0	0	0	0	0	0	0	0	1	1
Cntfr	O88507	Ciliary neurotrophic factor receptor subunit alpha		4	5	5	5	5	4	5	5	5	5	5	15.9691	15.6528	15.5635	15.3806	15.504	15.7813	15.9471	15.8189	15.8716	16.1146	15.8664	11	0	0	1	0	0	1	0	0	0	0	0	1	1
Cntn1	P12960	Contactin-1		58	61	59	55	53	51	60	60	58	58	56	20.2207	20.0272	20.0447	19.8457	19.566	19.7273	19.6473	19.6715	19.835	19.5365	19.3429	11	0	0	1	0	0	1	0	0	0	0	0	1	1
Cntn2	Q61330	Contactin-2	+	69	76	75	71	68	70	73	73	74	76	73	22.3499	22.383	22.4476	22.2419	22.1375	22.35	22.3916	22.1994	22.3949	22.375	22.1901	11	0	0	1	0	0	1	0	0	0	0	0	1	1
Cntn3	Q07409	Contactin-3		16	17	16	15	15	12	13	14	17	16	17	16.3041	16.5769	16.7944	16.4989	16.1828	16.5166	16.5458	16.2776	16.4395	16.5223	16.6379	11	0	0	1	0	0	1	0	0	0	0	0	1	1
Cntn4	Q69Z26	Contactin-4		5	4	4	4	4	4	4	4	5	4	5	15.1262	15.0574	15.3059	15.0053	14.9216	15.3389	15.4148	15.1973	15.278	15.3536	15.4117	11	0	0	1	0	1	1	0	0	0	0	0	1	1
Cntn5	P68500	Contactin-5		6	7	6	7	6	6	6	6	7	7	6	15.3291	15.5083	15.3064	15.135	15.0805	14.9997	14.8724	14.6852	14.6515	14.8146	14.8175	11	0	0	1	0	0	1	0	0	0	0	0	1	1
Cntn6	Q9JMB8	Contactin-6		29	30	32	28	27	25	29	25	32	29	30	17.5289	17.7905	17.8027	17.3713	17.3716	17.566	17.5915	17.2407	17.6761	17.6471	17.5258	11	0	0	1	0	0	1	0	0	0	0	0	1	1
Cntnap2	Q9CPW0	Contactin-associated protein-like 2		22	25	26	22	22	19	24	24	25	25	22	17.1773	16.9054	17.2522	17.1813	16.9173	16.874	16.7301	16.6863	16.6437	16.5355	16.3857	11	0	0	1	0	0	0	1	0	0	0	0	1	1
Cntnap4	Q99P47	Contactin-associated protein-like 4		29	29	29	28	28	27	30	30	31	29	29	17.7858	17.76	17.91	17.7781	17.7954	17.8934	17.4233	17.3944	17.367	17.0661	17.308	11	0	0	1	0	0	0	1	0	0	0	0	1	1
Cntnap5a	Q0V8T9	Contactin-associated protein like 5-1		11	10	12	9	10	9	9	10	10	10	11	16.5799	16.508	16.9143	16.6063	16.565	16.7062	16.3984	15.9945	16.1156	15.9772	16.5341	11	0	0	1	0	0	0	1	0	0	0	0	1	1
Coch	Q62507	Cochlin		4	5	5	4	5	4	5	5	5	4	5	15.4199	15.6352	15.6302	15.6559	15.3975	15.505	14.8653	14.8175	14.6233	14.5881	14.4953	11	0	0	0	0	1	0	0	0	0	0	0	1	1
Col11a1	Q61245	Collagen alpha-1(XI) chain		2	2	3	3	2	1	2	3	3	2	2	15.3634	14.8624	15.4358	15.9688	14.6215	14.1545	15.0358	15.7385	15.7024	15.7366	14.9197	11	0	0	0	0	1	0	0	0	0	0	0	1	1
Col12a1	Q60847	Collagen alpha-1(XII) chain		10	12	13	8	10	9	11	12	13	12	11	15.9351	15.8698	15.9113	15.7777	15.5613	15.5334	15.7672	15.619	15.8048	16.0104	15.4857	11	0	0	0	0	1	0	0	0	0	0	0	1	1
Col1a1	P11087	Collagen alpha-1(I) chain		28	24	24	27	26	25	27	28	20	30	27	18.9483	18.6475	18.5386	18.4386	18.1549	18.5908	17.7173	17.8443	17.8334	17.6164	17.6347	11	0	0	0	0	1	0	0	0	0	0	0	1	1
Col1a2	Q01149	Collagen alpha-2(I) chain		8	7	9	7	10	8	9	9	7	11	9	17.4042	17.1762	17.0469	16.8932	16.523	16.8679	16.6172	16.6421	16.5737	16.4388	16.4591	11	0	0	0	0	1	0	0	0	0	0	0	1	1
Col2a1	P28481	Collagen alpha-1(II) chain		5	6	5	3	3	2	3	4	6	5	6	13.7884	13.8621	13.5829	14.0676	13.6538	13.6075	14.3053	14.553	14.4192	14.5529	14.2713	11	0	0	0	0	1	0	0	0	0	0	0	1	1
Col3a1	P08121	Collagen alpha-1(III) chain		8	8	6	8	8	8	7	8	6	8	8	18.0232	17.8997	17.931	17.7544	17.4684	17.7953	17.3004	17.3441	17.4851	17.2438	17.2403	11	0	0	0	0	1	0	0	0	0	0	0	1	1
Col4a1	P02463	Collagen alpha-1(IV) chain		1	1	1	1	1	1	1	1	1	1	1	14.4826	14.5202	14.5087	14.5163	14.4982	14.561	14.4283	15.1451	14.751	14.8928	14.5117	11	0	0	0	0	1	0	0	0	0	0	0	1	1
Col4a2	P08122	Collagen alpha-2(IV) chain		2	2	2	2	2	2	2	2	2	2	2	15.9737	16.0201	16.2383	16.0883	16.1962	16.1992	15.7764	16.2543	15.8822	15.9723	15.8074	11	0	0	0	0	1	0	0	0	0	0	0	1	1
Col5a1	O88207	Collagen alpha-1(V) chain		3	4	4	3	3	3	3	3	4	4	4	14.4246	13.9323	13.8558	13.9854	13.4457	13.225	14.0494	14.3879	14.4294	14.1992	14.0293	11	0	0	0	0	1	0	0	0	0	0	0	0	1
Col5a2	Q3U962	Collagen alpha-2(V) chain		8	11	11	9	9	7	10	11	11	11	11	15.9721	15.8027	15.7318	15.9353	15.8993	15.7425	15.924	16.3143	16.1119	16.1336	15.7718	11	0	0	0	0	1	0	0	0	0	0	0	1	1
Col6a1	Q04857	Collagen alpha-1(VI) chain		3	3	3	3	3	3	3	3	3	3	3	15.7537	15.9191	15.684	15.6077	15.5764	15.9573	15.388	14.8824	14.914	15.0121	15.3092	11	0	0	0	0	1	0	0	0	0	0	0	1	1
Comp	Q9R0G6	Cartilage oligomeric matrix protein		1	1	1	1	1	1	1	1	1	1	1	12.7817	14.3219	11.8377	12.4433	12.1686	12.319	12.8319	11.8828	12.7597	12.6473	12.365	11	0	0	0	0	1	0	0	0	0	0	0	1	1
Cpd	O89001	Carboxypeptidase D		14	16	16	15	15	13	13	14	15	15	15	16.0159	16.0219	15.9652	15.9919	15.842	16.0225	16.1053	16.1059	16.1832	16.1144	16.0378	11	0	0	1	0	0	0	1	0	0	0	0	1	1
Cpe	Q00493	Carboxypeptidase E	+	37	39	40	37	37	34	39	37	40	39	38	21.8229	21.9372	21.9637	21.953	21.6125	21.8628	22.079	22.0404	21.9198	21.8951	21.929	11	0	0	1	0	1	0	0	0	0	0	0	1	1
Cpq	Q9WVJ3	Carboxypeptidase Q		8	12	13	6	6	7	9	8	10	11	11	17.4046	16.8645	16.9793	17.5254	16.5844	17.1098	18.0998	18.3439	18.2817	18.2651	18.0176	11	0	0	0	0	1	0	0	0	0	0	0	1	1
Creg1	O88668	Protein CREG1		1	2	2	1	1	2	1	2	2	2	2	12.9137	13.2775	12.5479	12.0206	11.8867	12.8016	13.3845	13.197	13.3066	13.748	13.4896	11	0	0	0	0	1	0	0	0	0	0	0	1	1
Crtac1	Q8R555	Cartilage acidic protein 1		5	5	5	5	5	5	5	5	5	5	5	15.5278	15.6355	15.6568	15.8555	15.4718	15.5341	16.1553	16.302	16.092	16.2636	16.0745	11	0	0	0	0	1	0	0	0	0	0	0	0	1
Csmd3	Q80T79	CUB and sushi domain-containing protein 3		1	2	2	1	1	1	1	2	2	2	1	12.6373	15.2579	15.3382	13.518	13.7648	12.6285	12.7628	12.6088	13.2628	12.7167	12.8258	11	0	0	1	0	0	0	0	0	0	0	1	1	1
Cst3	P21460	Cystatin-C		5	7	7	6	6	5	6	6	7	7	7	18.1338	17.8059	18.0739	18.0396	17.8533	18.0433	18.6129	18.6826	18.6324	18.5727	18.1703	11	0	0	0	0	1	0	0	0	0	0	0	0	1
Ctbs	Q8R242	Di-N-acetylchitobiase		10	12	12	10	10	10	11	10	11	11	11	17.1252	17.3965	17.161	17.3178	16.5921	17.4176	17.8625	18.1276	18.2631	18.2337	18.1673	11	0	0	0	0	0	0	0	0	0	0	0	1	1
Ctnnb1	Q02248	Catenin beta-1		2	3	4	3	2	4	6	2	3	3	3	23.3212	22.9903	23.3999	15.5272	21.1725	23.2542	21.7962	21.9074	21.6155	21.5314	20.8096	11	1	1	1	0	0	0	0	0	0	0	0	1	1
Ctsa	P16675	Lysosomal protective protein		16	18	19	18	17	16	17	18	18	18	19	16.6297	16.5257	16.4167	16.3086	16.3684	16.5704	16.9529	17.0604	16.9142	16.951	16.9707	11	0	0	0	0	0	0	0	0	0	0	0	1	1
Ctsb	P10605	Cathepsin B		35	36	36	34	30	31	35	32	37	34	37	20.4612	20.3886	20.4359	20.5552	20.1759	20.411	20.7212	20.9225	20.896	20.8458	20.547	11	0	0	0	0	1	0	0	0	0	0	0	1	1
Ctsd	P18242	Cathepsin D	+	20	28	27	22	20	17	24	22	24	27	25	19.4993	19.2494	19.5171	19.4384	18.8493	18.9167	19.2668	19.398	19.3737	19.109	19.2853	11	0	0	0	0	1	0	0	0	0	0	0	1	1
Ctsl	P06797	Cathepsin L1		21	24	23	23	22	20	23	23	23	24	23	20.5017	20.5484	20.5654	20.5552	20.2963	20.6664	20.7907	21.021	20.9131	20.9553	20.7076	11	0	0	0	0	0	0	0	0	0	0	0	1	1
Ctso	Q8BM88	Cathepsin O		7	9	10	7	7	7	8	7	10	8	9	17.9669	17.7271	18.0939	17.9967	17.4744	17.7842	18.8766	18.8906	18.8253	18.8783	18.69	11	0	0	0	0	0	0	0	0	0	0	0	1	1
Ctsz	Q9WUU7	Cathepsin Z		10	16	16	11	9	7	14	12	16	15	15	18.0304	17.8234	17.9355	17.8309	17.6468	17.9192	18.7807	18.9615	18.8083	18.8978	18.5577	11	0	0	0	0	0	0	0	0	0	0	0	1	1
Cxadr	P97792	Coxsackievirus and adenovirus receptor homolog	+	5	6	6	6	6	5	6	6	6	6	6	15.652	15.8604	16.0917	15.7508	15.4822	15.9285	15.2789	15.3242	15.4094	15.5191	14.9944	11	0	0	1	0	1	0	1	0	0	0	0	1	1
Dag1	Q62165	Dystroglycan		14	18	17	13	14	11	16	13	17	15	14	16.878	16.7617	16.4265	16.3485	16.4472	15.9254	17.273	16.8244	17.0392	17.0827	17.3595	11	1	1	1	0	1	0	1	0	0	0	0	1	1
Dcbld2	Q91ZV3	Discoidin, CUB and LCCL domain-containing protein 2		2	2	3	2	1	2	3	3	3	3	2	14.2472	14.3707	15.173	14.4043	14.0554	13.8646	13.5897	13.7872	14.0467	14.1949	13.4567	11	0	0	1	0	0	0	1	0	0	0	0	1	1
Dcc	P70211	Netrin receptor DCC		32	36	36	34	33	31	30	33	35	35	33	20.3362	20.3511	20.3903	20.2945	19.9199	20.059	19.8633	19.7414	19.8785	19.8564	19.7201	11	0	0	1	0	0	0	1	0	0	0	0	1	1
Ddr1	Q03146	Epithelial discoidin domain-containing receptor 1		3	3	5	3	3	4	4	4	5	3	5	14.5372	14.8503	15.0934	14.5203	14.5014	14.8942	14.8063	13.9115	14.2955	14.3258	14.9021	11	0	0	1	0	0	0	1	0	0	0	0	1	1
Dnajb11	Q99KV1	DnaJ homolog subfamily B member 11		3	4	4	4	4	3	4	4	4	4	4	14.7551	13.9965	14.0795	14.3825	14.5252	14.1566	13.8738	14.1237	13.8142	14.0047	13.6832	11	0	0	0	0	0	0	0	0	0	0	0	1	1
Dnajc10	Q9DC23	DnaJ homolog subfamily C member 10		3	3	3	3	3	3	3	3	3	3	3	13.7486	13.3425	12.9462	13.1351	13.2262	13.1454	12.6948	12.6269	12.4001	12.8419	12.695	11	0	0	0	0	0	0	0	0	0	0	0	1	1
Dnase2	P56542	Deoxyribonuclease-2-alpha		8	8	8	7	5	5	8	7	8	7	8	16.2473	16.1	16.1349	14.4267	15.7449	16.0255	16.3028	16.1484	16.6086	16.524	16.3623	11	0	0	0	0	0	0	0	0	0	0	0	1	1
Dner	Q8JZM4	Delta and Notch-like epidermal growth factor-related receptor		6	6	6	6	6	6	6	6	6	6	6	15.9455	16.1828	16.021	16.2175	16.0665	16.1818	15.6181	15.5313	16.0315	15.898	15.2348	11	0	0	1	0	0	0	1	0	0	0	0	1	1
Dock7	Q8R1A4	Dedicator of cytokinesis protein 7		1	1	1	2	1	1	1	1	1	1	1	15.966	14.0124	15.7117	14.7475	15.2768	15.4504	14.9057	15.0217	14.6971	14.7756	14.3703	11	0	0	0	0	0	0	0	0	0	0	0	0	1
Dpp7	Q9ET22	Dipeptidyl peptidase 2		3	3	3	3	2	1	2	3	3	3	3	13.184	12.6669	13.3635	12.6731	12.1964	12.4174	13.4581	13.329	13.7909	13.8467	13.4289	11	0	0	0	0	1	0	0	0	0	0	0	1	1
Dpysl3	Q62188	Dihydropyrimidinase-related protein 3		2	2	3	2	2	3	3	2	2	2	2	15.1193	14.5289	14.0973	12.846	12.903	13.4268	12.8279	13.1922	13.001	13.1169	12.3547	11	1	0	0	0	0	0	0	0	0	0	0	0	1
Dscam	Q9ERC8	Down syndrome cell adhesion molecule homolog		1	2	2	2	2	2	2	1	2	2	2	15.0164	13.8079	14.3176	14.4537	13.8222	14.8319	13.7318	14.1651	13.9433	13.7473	13.6575	11	0	0	1	0	0	0	1	0	0	0	0	1	1
Dscaml1	Q4VA61	Down syndrome cell adhesion molecule-like protein 1 homolog		11	14	14	11	11	8	10	10	13	13	11	15.558	15.3213	15.4984	15.2877	15.2635	15.3714	15.4124	15.4187	15.5661	15.4617	15.3321	11	0	0	1	0	0	0	1	0	0	0	0	1	1
Dsg1a;Dsg1b	Q61495;Q7TSF1	Desmoglein-1-alpha;Desmoglein-1-beta		6	6	6	6	6	5	6	6	6	6	6	15.3606	16.2254	16.4262	17.3625	16.4952	16.6178	15.7968	16.3895	15.5583	14.9847	16.7028	11	0	0	1	0	0	0	1	0	0	0	0	1	1
Dsp	E9Q557	Desmoplakin		53	62	88	56	84	91	91	76	78	79	76	16.8456	17.3699	18.2656	18.9124	18.649	17.5698	17.1036	17.2816	17.3066	16.3996	18.503	11	1	0	1	0	0	0	0	0	0	0	0	0	0
Dstn	Q9R0P5	Destrin		1	2	2	1	1	2	1	2	2	2	1	15.2144	14.8881	14.288	14.0295	14.4173	14.2105	13.7857	14.2725	14.8609	13.9566	13.6057	11	0	0	0	0	0	0	0	0	0	0	0	0	1
Eef1a1	P10126	Elongation factor 1-alpha 1		8	8	9	7	7	9	9	7	8	8	7	16.1732	15.4693	15.6215	16.1547	16.37	14.6868	15.2352	15.3459	14.8232	14.8575	15.0283	11	1	1	1	0	0	0	0	0	0	0	0	0	1
Eef2	P58252	Elongation factor 2		2	2	2	1	2	2	2	2	2	2	2	13.6509	12.7925	14.1623	15.0958	15.3183	13.5447	13.2975	13.2788	13.0941	12.4123	13.5986	11	1	1	0	0	0	0	0	0	0	0	0	0	1
Efna3	O08545	Ephrin-A3		2	2	2	2	2	2	2	2	2	2	2	17.7127	17.597	17.8285	17.9154	16.5691	17.4825	18.161	18.3566	18.3409	17.924	17.7782	11	0	0	1	0	0	1	0	0	0	0	0	1	1
Efnb2	P52800	Ephrin-B2		12	11	11	11	11	11	12	11	12	11	11	18.0073	18.1126	18.2028	18.2371	17.617	17.9708	17.5677	18.0729	17.9337	17.9655	17.8114	11	0	0	1	0	0	0	1	0	0	0	0	1	1
Egfr	Q01279	Epidermal growth factor receptor		23	25	26	24	23	22	26	25	25	24	25	18.151	18.1238	18.0254	18.2911	17.6791	17.8767	17.3695	17.4131	17.7257	17.4641	17.3615	11	0	1	1	0	0	0	1	0	0	0	0	1	1
Eif2s2	Q99L45	Eukaryotic translation initiation factor 2 subunit 2		1	1	1	1	1	1	1	1	1	1	1	14.7407	14.7864	14.6223	13.1197	14.4245	14.1162	13.5899	14.3684	13.5953	13.0563	12.8691	11	0	0	0	0	0	0	0	0	0	0	0	0	0
Eno1	P17182	Alpha-enolase		3	3	4	2	4	4	4	3	3	3	3	13.1274	13.1747	14.4912	14.5895	15.0618	13.3073	13.0935	12.6479	12.9842	12.6163	13.1328	11	1	0	1	0	0	0	0	0	0	0	0	0	1
Enpp2	Q9R1E6	Ectonucleotide pyrophosphatase/phosphodiesterase family member 2		21	25	27	18	21	18	21	24	26	25	26	17.2866	17.2214	17.881	17.4978	17.3683	17.7434	18.2065	18.23	18.1573	18.094	18.0826	11	0	0	0	0	1	0	0	0	0	0	0	1	1
Enpp5	Q9EQG7	Ectonucleotide pyrophosphatase/phosphodiesterase family member 5		4	3	2	4	2	1	3	4	4	2	4	14.2445	14.4435	14.1986	14.881	14.5617	14.4466	12.747	13.514	12.7235	13.4943	13.1313	11	0	0	1	0	1	0	0	0	0	0	0	1	1
Epdr1	Q99M71	Mammalian ependymin-related protein 1		7	8	8	8	7	6	8	8	8	8	8	17.6783	17.6872	17.5628	17.5553	17.4125	17.6345	17.7322	17.9046	18.1808	18.1424	17.8083	11	0	0	0	0	1	0	0	0	0	0	0	1	1
Epha4	Q03137	Ephrin type-A receptor 4		13	16	18	14	13	11	14	15	17	14	16	18.1414	18.2535	18.4343	18.4065	17.9162	18.2091	18.3911	17.9838	18.4944	18.4804	18.3554	11	0	0	1	0	0	0	1	0	0	0	0	1	1
Epha5	Q60629	Ephrin type-A receptor 5		1	1	1	1	1	1	1	1	1	1	1	14.7132	14.5448	14.4533	14.286	14.2818	14.4039	14.1081	13.9523	14.4823	14.241	14.2388	11	0	0	1	0	0	0	1	0	0	0	0	1	1
Ephb2	P54763	Ephrin type-B receptor 2		10	11	10	9	10	9	10	9	11	10	11	16.7756	16.4506	16.9208	17.4151	17.4624	16.7787	15.7703	16.2162	16.6224	16.4067	17.073	11	0	0	1	0	0	0	1	0	0	0	0	1	1
Ephb3	P54754	Ephrin type-B receptor 3		13	12	13	12	12	12	14	12	13	12	13	16.6469	16.8148	16.8555	16.8042	16.4263	16.8015	16.5923	16.2307	16.7116	16.8843	16.7358	11	0	0	1	0	0	0	1	0	0	0	0	1	1
Erap1	Q9EQH2	Endoplasmic reticulum aminopeptidase 1		3	2	2	2	2	2	2	3	4	2	3	14.9973	15.56	15.5769	15.5238	15.2306	14.7233	14.5466	14.8551	14.5416	15.1201	15.0514	11	0	0	1	0	0	0	0	1	0	0	0	1	1
Erbb4	Q61527	Receptor tyrosine-protein kinase erbB-4		2	2	2	2	1	2	1	2	2	2	2	13.006	13.2182	13.2649	12.5956	13.623	13.1895	13.2129	13.5207	13.6957	13.3987	12.6197	11	0	1	1	1	0	0	1	0	0	0	0	1	1
Erh	P84089	Enhancer of rudimentary homolog		2	1	2	2	1	1	2	1	2	2	2	13.2488	13.2058	13.7862	12.8225	12.1362	11.3057	13.427	11.7638	12.3302	11.9421	10.9973	11	0	0	0	0	0	0	0	0	0	0	0	0	1
Ero1a	Q8R180	ERO1-like protein alpha		1	1	1	1	1	1	1	1	1	1	1	14.2873	13.8532	13.7224	13.7585	13.6445	13.2642	12.6413	12.7339	12.3144	12.7501	11.9875	11	0	0	1	0	0	0	0	0	0	0	0	1	1
Etnppl	Q8BWU8	Ethanolamine-phosphate phospho-lyase		1	1	1	1	1	1	1	1	1	1	1	15.2426	15.3923	15.371	16.1632	16.0105	15.0953	14.3446	15.2153	14.4674	14.5628	14.8566	11	0	0	0	1	0	0	0	0	0	0	0	0	0
Ewsr1	Q61545	RNA-binding protein EWS		1	1	1	1	1	1	1	1	1	1	1	14.2167	14.4494	14.0287	15.5274	15.9658	16.007	15.3249	14.953	15.471	14.5427	13.993	11	1	1	1	0	0	0	0	0	0	0	0	0	1
Ext1	P97464	Exostosin-1		11	10	11	10	11	9	10	10	11	10	10	17.5596	17.3275	17.5475	17.9184	16.3663	17.3714	17.2904	17.1396	17.1214	17.0012	16.6743	11	0	0	1	0	0	0	0	1	0	0	0	1	1
Ext2	P70428	Exostosin-2		26	27	27	25	26	23	25	24	28	27	26	17.6044	17.3337	17.7733	18.108	17.3252	17.5461	17.52	17.525	17.3729	17.3303	16.9794	11	0	0	1	0	0	0	0	1	0	0	0	1	1
Extl3	Q9WVL6	Exostosin-like 3		4	4	4	4	3	2	3	3	4	4	4	13.3264	13.3061	13.6772	12.7515	13.0657	13.0939	13.4036	13.4119	13.2595	13.4551	13.0294	11	0	0	1	0	0	0	0	1	0	0	0	1	1
Fabp5	Q05816	Fatty acid-binding protein, epidermal		2	2	2	1	2	2	2	1	2	1	3	12.3139	16.8091	12.9257	13.6316	11.6376	11.0615	11.1683	12.1106	11.1586	12.4075	11.4439	11	1	1	1	0	1	0	0	0	0	0	0	0	1
Fabp7	P51880	Fatty acid-binding protein, brain		6	6	6	4	4	4	5	3	5	6	6	16.6712	16.0989	15.8178	15.7636	15.701	14.9158	16.0732	16.3641	16.1937	16.1765	16.0526	11	1	0	0	0	0	0	0	0	0	0	0	0	0
Fam20c	Q5MJS3	Extracellular serine/threonine protein kinase FAM20C		20	23	23	19	20	18	21	21	22	22	21	17.3408	17.2781	17.6038	17.2384	17.1383	17.2194	17.8655	17.475	17.6747	17.6163	17.8092	11	0	0	0	0	1	0	0	0	0	0	0	1	1
Fam234b	Q8BYI8	Protein FAM234B		2	2	2	2	2	2	2	2	2	2	2	14.8272	14.7317	14.9002	14.6483	14.5812	14.7993	14.4004	14.1442	14.3913	14.256	14.4988	11	0	0	1	0	0	0	0	0	0	0	0	0	1
Fbln1	Q08879	Fibulin-1		10	12	14	10	11	9	12	9	13	13	10	15.8836	16.0998	15.7523	15.6418	15.5642	15.7872	16.7082	16.7341	16.6621	16.598	16.5883	11	0	0	0	0	1	0	0	0	0	0	0	1	1
Fbn1	Q61554	Fibrillin-1		2	2	2	2	2	2	2	2	2	2	2	13.6345	13.7978	13.5032	13.1672	13.2032	13.3968	13.2852	13.0872	13.2472	13.4227	13.1177	11	0	0	0	0	1	0	0	0	0	0	0	1	1
Fgb	Q8K0E8	Fibrinogen beta chain		4	4	4	5	5	4	4	5	4	4	4	17.7176	17.502	17.6359	17.451	17.4283	17.2241	16.9676	16.8195	16.9403	16.6873	16.7529	11	0	0	0	0	1	0	0	0	0	0	0	1	1
Fgfr1	P16092	Fibroblast growth factor receptor 1	+	9	10	10	8	9	8	7	9	10	10	10	17.5079	17.2244	17.1863	17.0565	17.0094	17.1558	17.9174	17.7314	18.2602	18.1555	17.9189	11	1	1	1	0	0	0	1	0	0	0	0	1	1
Fgg	Q8VCM7	Fibrinogen gamma chain		4	4	4	4	5	2	4	3	4	3	3	19.3977	19.2654	19.0231	19.8337	19.3814	19.7216	18.8073	19.1569	19.4724	18.7648	18.2361	11	0	0	0	0	1	0	0	0	0	0	0	1	1
Flrt3	Q8BGT1	Leucine-rich repeat transmembrane protein FLRT3		9	11	11	10	10	10	11	11	10	10	10	15.3522	15.4699	15.5379	15.4865	15.2427	15.2679	14.9966	14.3503	14.893	14.7605	14.8529	11	0	0	1	0	1	0	0	0	0	0	0	1	1
Fmod	P50608	Fibromodulin		1	1	1	1	1	1	1	1	1	1	1	13.5892	14.0308	13.5214	13.2559	13.6596	13.7635	12.9417	13.2601	13.2987	13.1935	12.765	11	0	0	0	0	1	0	0	0	0	0	0	1	1
Fn1	P11276	Fibronectin		21	22	21	23	23	23	21	21	24	22	22	18.4247	18.4564	18.2315	18.3711	18.2636	18.2108	17.8166	17.7209	17.8892	17.8755	17.498	11	0	0	0	0	1	0	0	0	0	0	0	1	1
Fstl1	Q62356	Follistatin-related protein 1		5	6	6	4	3	4	3	4	6	6	4	14.1404	14.0071	13.5779	13.545	13.6528	13.5804	14.9633	14.8393	14.8843	14.7022	14.6261	11	0	0	0	0	1	0	0	0	0	0	0	1	1
Fuca1	Q99LJ1	Tissue alpha-L-fucosidase		7	8	8	7	7	8	7	7	8	8	8	17.5569	17.3556	17.5348	17.2888	16.9783	17.267	17.3554	17.1105	17.5349	17.2198	17.2927	11	0	0	0	0	0	0	0	0	0	0	0	1	1
Fus	P56959	RNA-binding protein FUS		1	1	1	1	1	1	1	1	1	1	1	16.6678	16.3909	15.9486	15.7278	16.1926	15.3668	15.1016	15.4623	15.0271	15.3965	15.1669	11	0	1	0	0	0	0	0	0	0	0	0	0	1
Fzd7;Fzd2	Q61090;Q9JIP6	Frizzled-7;Frizzled-2		1	1	1	1	1	1	1	1	1	1	1	14.1053	13.9328	13.7175	13.7624	13.8753	13.685	14.4952	14.2919	14.5359	14.5358	14.1142	11	0	0	1	0	0	0	0	0	0	0	1	1	1
Galns	Q571E4	N-acetylgalactosamine-6-sulfatase		5	5	5	5	5	5	5	5	5	5	5	14.7811	14.8166	14.7568	14.9886	14.4095	14.8043	14.6271	14.7952	15.2694	14.7844	14.5027	11	0	0	0	0	0	0	0	0	0	0	0	1	1
Galnt1	O08912	Polypeptide N-acetylgalactosaminyltransferase 1		2	2	2	2	2	2	2	2	3	2	3	14.1852	14.322	14.584	14.3944	14.3037	14.6657	13.8014	13.846	13.3701	13.7546	14.0924	11	0	0	1	0	1	0	0	1	0	0	0	1	1
Galnt10	Q6P9S7	Polypeptide N-acetylgalactosaminyltransferase 10		17	17	17	16	17	17	17	17	17	17	17	16.093	16.0286	16.4045	16.3191	15.8911	16.3092	16.1811	16.3106	16.2271	16.3457	16.2637	11	0	0	1	0	0	0	0	1	0	0	0	1	1
Galnt18	Q8K1B9	Polypeptide N-acetylgalactosaminyltransferase 18		3	5	6	5	4	3	5	5	6	5	5	13.2904	13.532	13.7462	13.7164	13.0866	13.5958	14.0232	13.5965	13.7651	13.8387	13.9276	11	0	0	1	0	0	0	0	1	0	0	0	1	1
Ganab	Q8BHN3	Neutral alpha-glucosidase AB		24	24	24	22	22	21	24	19	23	23	23	17.3813	17.2017	17.0527	16.804	16.8108	16.8915	16.9618	16.891	17.2027	17.0931	17.1355	11	0	0	0	0	0	0	0	0	0	0	0	1	1
Gapdh	P16858	Glyceraldehyde-3-phosphate dehydrogenase		4	5	9	5	4	7	8	7	5	6	6	15.0513	15.132	15.4325	16.2897	16.4375	15.5891	15.2085	15.3331	14.8324	14.8629	15.4193	11	1	1	0	0	0	0	0	0	0	0	0	0	1
Gfra2	O08842	GDNF family receptor alpha-2		1	1	1	1	1	1	1	1	1	1	1	13.053	13.99	12.4578	13.1459	13.1058	12.9384	12.8313	12.7128	13.5192	13.2423	12.9632	11	0	0	1	0	0	1	0	0	0	0	0	1	1
Ggh	Q9Z0L8	Gamma-glutamyl hydrolase		16	17	18	16	16	16	17	17	17	17	17	18.4014	18.3475	18.5948	18.3346	18.1581	18.3811	18.6092	18.4533	18.4799	18.6493	18.6281	11	0	0	0	0	1	0	0	0	0	0	0	1	1
Glb1	P23780	Beta-galactosidase	+	6	6	6	6	6	6	6	6	6	6	6	16.3413	16.0926	15.8027	16.1495	15.8441	15.6804	15.3889	15.669	15.6045	15.8397	15.3737	11	0	0	0	0	0	0	0	0	0	0	0	1	1
Glce	Q9EPS3	D-glucuronyl C5-epimerase		4	3	4	3	4	3	3	3	4	4	3	14.2791	14.0493	14.1184	14.3876	14.4302	14.2095	13.4106	14.0481	13.3316	13.5388	13.1143	11	0	0	1	0	0	0	0	1	0	0	0	0	1
Glg1	Q61543	Golgi apparatus protein 1	+	42	46	45	40	42	40	42	42	45	42	44	18.3315	18.153	18.1096	17.8914	18.1265	17.9636	17.8704	17.8393	17.9043	18.0236	17.5123	11	0	0	1	0	0	0	1	0	0	0	0	1	1
Gm1673	Q3UR78	Neuropeptide-like protein C4orf48 homolog		2	2	2	2	2	2	2	2	2	2	2	18.2048	18.0228	18.0432	17.9113	17.624	17.7709	18.7202	18.823	18.7204	18.4766	18.4238	11	0	0	0	0	1	0	0	0	0	0	0	0	0
Gnptg	Q6S5C2	N-acetylglucosamine-1-phosphotransferase subunit gamma	+	4	5	4	4	4	4	5	4	5	4	4	14.2801	13.9716	14.4585	14.656	13.7509	14.2615	14.5104	14.4243	13.9832	13.9358	14.4063	11	0	0	0	0	1	0	0	0	0	0	0	1	1
Gns	Q8BFR4	N-acetylglucosamine-6-sulfatase	+	12	12	12	12	10	10	12	12	11	12	12	18.0109	18.0497	17.6388	17.6174	17.7264	17.6791	17.5775	17.6376	17.8542	17.9244	17.6388	11	0	0	0	0	0	0	0	0	0	0	0	1	1
Golm1	Q91XA2	Golgi membrane protein 1		21	32	31	22	21	18	25	24	32	30	29	18.3564	18.1152	18.1895	17.8589	18.0676	18.2048	19.2352	19.1733	19.111	19.437	18.9982	11	0	0	1	0	0	0	0	1	0	0	0	1	1
Gpc1	Q9QZF2	Glypican-1		10	15	15	13	12	12	13	12	14	16	14	16.1399	15.9148	16.3737	16.3319	15.9464	15.8013	16.151	16.1122	16.2467	16.1831	16.2909	11	0	0	1	0	1	1	0	0	0	0	0	1	1
Gpr55	Q3UJF0	G-protein coupled receptor 55		1	1	1	1	1	1	1	1	1	1	1	19.8036	19.9601	19.8945	19.8938	19.3886	19.2855	18.803	19.5968	18.3595	18.5632	18.1833	11	0	0	1	0	0	0	0	0	0	0	1	1	1
Grn	P28798	Granulins		3	3	3	3	3	2	3	3	2	3	2	12.8413	13.1212	12.7025	12.843	12.8176	12.7003	13.0374	12.8213	13.2832	12.558	12.1721	11	0	0	0	0	1	0	0	0	0	0	0	1	1
Gsdma	Q9EST1	Gasdermin-A		3	2	3	3	3	3	3	3	3	3	3	13.0509	13.8251	13.5656	14.5991	15.932	14.48	13.1029	14.374	13.4942	12.1464	14.2978	11	1	0	1	0	0	0	0	0	0	0	0	0	1
H3f3c;H3f3a	P02301;P84244	Histone H3.3C;Histone H3.3		3	3	3	2	3	4	4	3	2	2	3	14.3839	15.9962	15.9399	18.6509	20.8533	14.6978	14.6585	14.8513	13.5401	13.4396	13.5069	11	0	1	0	0	0	0	0	0	0	0	0	0	1
Hal	P35492	Histidine ammonia-lyase		1	2	4	3	1	1	1	4	1	2	2	12.8645	13.1743	13.1852	14.5848	14.649	13.8777	13.0287	12.723	12.0203	11.8196	12.5972	11	0	0	0	0	0	0	0	0	0	0	0	0	0
Hba	P01942	Hemoglobin subunit alpha		5	6	6	4	5	5	5	5	6	6	5	15.1426	15.5492	15.7302	15.0911	14.7062	15.2295	14.469	14.4959	14.0966	14.2475	14.6328	11	0	0	0	0	0	0	0	0	0	0	0	0	0
Hbb-b1	P02088	Hemoglobin subunit beta-1		2	2	3	2	2	2	2	2	3	3	3	13.4137	13.4891	13.5513	14.6203	16.14	13.3059	13.0622	14.9725	13.0794	12.6976	14.174	11	0	0	0	0	0	0	0	0	0	0	0	0	1
Hepacam	Q640R3	Hepatocyte cell adhesion molecule		2	2	2	1	1	1	2	1	2	2	2	13.0167	14.2401	14.2815	12.5143	13.2388	13.5047	14.2495	13.4983	13.5861	14.2139	14.0947	11	1	0	1	0	0	0	1	0	0	0	0	1	1
Hexa	P29416	Beta-hexosaminidase subunit alpha		4	4	4	3	3	2	4	4	4	4	4	13.9101	13.8943	14.3164	14.4052	13.5149	13.6919	14.2712	14.1072	14.1785	14.251	14.1685	11	0	0	0	0	0	0	0	0	0	0	0	1	1
Hexb	P20060	Beta-hexosaminidase subunit beta		15	18	18	17	14	16	16	16	18	17	18	18.346	18.0052	17.9761	18.2269	18.088	18.0449	18.1361	18.3759	18.1626	18.4859	17.9576	11	0	0	0	0	0	0	0	0	0	0	0	1	1
Hhipl1	Q14DK5	HHIP-like protein 1		8	9	9	4	6	4	8	9	8	9	9	14.511	13.554	14.6068	14.2274	14.3667	14.798	15.4575	15.1346	15.2614	15.3176	15.2649	11	0	0	0	0	1	0	0	0	0	0	0	1	1
Hint1	P70349	Histidine triad nucleotide-binding protein 1	+	1	1	1	1	1	1	1	1	1	1	1	15.0895	14.7369	14.2345	13.7785	14.0587	13.7339	12.3766	14.1761	13.5669	14.2876	13.9458	11	1	1	0	0	0	0	0	0	0	0	0	0	0
Hist1h1e	P43274	Histone H1.4		3	2	3	3	3	3	3	2	3	3	1	13.1637	12.1924	14.4285	15.8386	16.8321	13.9628	13.4892	14.253	12.0959	12.0645	12.7831	11	0	1	0	0	0	0	0	0	0	0	0	0	0
Hist1h2bf;Hist1h2bm;Hist1h2bb;Hist1h2bh;Hist2h2bb;Hist1h2bc;Hist1h2bk;Hist1h2bp	P10853;P10854;Q64475;Q64478;Q64525;Q6ZWY9;Q8CGP1;Q8CGP2	Histone H2B type 1-F/J/L;Histone H2B type 1-M;Histone H2B type 1-B;Histone H2B type 1-H;Histone H2B type 2-B;Histone H2B type 1-C/E/G;Histone H2B type 1-K;Histone H2B type 1-P		1	2	2	2	3	5	6	3	2	2	2	16.2223	16.561	17.5193	19.34	20.9783	15.488	15.5386	15.9546	15.1578	14.5628	14.9835	11	0	1	0	0	0	0	0	0	0	0	0	1	1
Hist1h4a	P62806	Histone H4		4	3	3	6	5	9	11	3	4	2	1	13.8797	15.6387	15.2522	18.732	20.6806	14.9204	13.5619	14.1368	14.6136	13.5022	13.5375	11	0	1	0	0	0	0	0	0	0	0	0	0	0
Hist2h2ac;Hist2h2aa1	Q64523;Q6GSS7	Histone H2A type 2-C;Histone H2A type 2-A		1	2	4	4	3	4	7	1	4	3	2	15.2794	15.2787	15.675	16.5348	18.4767	14.9702	13.8129	14.1243	13.4675	13.1039	13.1683	11	0	1	0	0	0	0	0	0	0	0	0	0	0
Hnrnpa1	P49312	Heterogeneous nuclear ribonucleoprotein A1		5	4	6	4	4	5	6	4	5	5	4	14.6581	14.4787	13.2615	13.7334	14.8216	13.6058	13.2365	13.848	13.3452	13.4309	12.8116	11	1	1	0	0	0	0	0	0	0	0	0	0	1
Hnrnpa2b1	O88569	Heterogeneous nuclear ribonucleoproteins A2/B1		2	2	2	2	2	2	2	2	2	2	2	15.256	15.1168	14.8792	15.7203	15.7676	14.6933	14.2536	14.7566	14.2188	14.4542	14.4173	11	0	1	0	0	1	0	0	0	0	0	0	0	1
Hnrnpa3	Q8BG05	Heterogeneous nuclear ribonucleoprotein A3		2	2	2	1	1	2	2	2	1	2	1	13.9175	14.4598	13.3565	13.2734	13.8048	12.9803	13.5759	13.5195	13.7709	13.3414	12.8728	11	0	1	0	0	0	0	0	0	0	0	0	0	1
Hnrnpab	Q99020	Heterogeneous nuclear ribonucleoprotein A/B	+	2	2	2	2	2	2	2	1	2	2	1	15.5197	15.0085	14.8471	15.2384	15.207	11.8248	14.0961	15.3563	12.2366	14.9574	14.5266	11	1	1	0	0	0	0	0	0	0	0	0	0	1
Hnrnpd	Q60668	Heterogeneous nuclear ribonucleoprotein D0	+	2	2	2	2	2	2	2	1	2	2	2	15.4981	15.2711	15.0352	15.5482	16.2671	15.0688	14.699	14.972	14.2514	14.5231	14.6343	11	1	1	0	0	0	0	0	0	0	0	0	0	1
Hnrnph2	P70333	Heterogeneous nuclear ribonucleoprotein H2		2	3	2	2	2	2	4	3	2	2	2	13.9028	13.5263	12.717	13.2009	15.3084	12.7315	13.2582	13.812	13.1166	13.7996	13.8364	11	0	1	0	0	0	0	0	0	0	0	0	0	1
Hnrnpk	P61979	Heterogeneous nuclear ribonucleoprotein K		2	2	2	1	2	1	2	2	2	2	2	13.3904	12.7005	11.5879	13.2263	13.4525	11.0041	12.1727	12.0888	11.7209	11.4486	11.5659	11	1	1	0	0	0	0	0	0	0	0	0	1	1
Hp	Q61646	Haptoglobin		5	6	4	6	6	4	4	4	5	4	4	19.404	19.383	19.7265	19.469	19.2658	19.2892	18.5377	18.6562	18.7375	18.44	18.3978	11	0	0	0	0	1	0	0	0	0	0	0	1	1
Hpx	Q91X72	Hemopexin		4	5	5	5	6	3	5	4	4	5	3	21.4217	21.4916	21.648	22.0397	21.0659	21.0141	20.098	20.4005	20.6247	19.8324	19.7575	11	0	0	0	0	1	0	0	0	0	0	0	1	1
Hs6st3	Q9QYK4	Heparan-sulfate 6-O-sulfotransferase 3		1	2	2	1	1	1	1	2	2	2	2	13.6676	13.6975	13.8127	14.0458	13.819	13.1295	13.6565	12.9976	13.5123	13.4221	13.481	11	0	0	1	0	0	0	0	1	0	0	0	1	1
Hsp90ab1	P11499	Heat shock protein HSP 90-beta		2	5	5	2	1	2	2	1	5	5	5	12.0193	11.8433	10.4755	12.0314	13.47	10.3674	14.8116	14.823	15.1594	14.9859	15.6131	11	1	1	1	0	1	0	0	0	0	0	0	1	1
Hspa13	Q8BM72	Heat shock 70 kDa protein 13		5	8	8	7	7	7	6	7	7	8	8	15.4498	15.3103	15.242	15.2057	14.7917	15.181	15.6558	15.1089	15.5911	14.9699	15.5896	11	0	0	0	0	0	0	0	0	0	0	0	0	1
Hspa2	P17156	Heat shock-related 70 kDa protein 2		5	6	6	5	5	5	6	5	6	6	6	15.6177	15.4196	16.0612	16.643	17.2265	14.952	15.1132	15.1729	15.1463	15.2163	15.1078	11	1	0	0	0	0	0	0	0	0	0	0	0	1
Hspa5	P20029	78 kDa glucose-regulated protein		16	18	19	15	15	16	18	16	18	17	17	15.9514	15.5405	15.008	15.9945	16.5601	15.0665	15.8877	15.3845	16.0036	16.0977	16.1283	11	1	0	0	0	0	0	0	0	0	0	0	0	1
Hspa8	P63017	Heat shock cognate 71 kDa protein		7	6	8	7	7	5	8	7	7	7	6	15.8716	15.5816	15.8736	15.9316	16.5137	15.0651	15.1129	15.2279	15.1124	15.2799	15.0969	11	1	1	1	0	0	0	0	0	0	0	0	0	1
Huwe1	Q7TMY8	E3 ubiquitin-protein ligase HUWE1		1	1	1	1	1	1	1	1	1	1	1	17.2	18.0099	17.6423	17.0622	16.7245	16.8377	16.1996	17.2033	16.3404	16.6601	15.4377	11	1	1	0	0	0	0	0	0	0	0	0	0	1
Hyal1	Q91ZJ9	Hyaluronidase-1		1	3	3	2	1	3	2	3	2	2	3	13.2613	12.5128	12.0964	12.9452	12.305	12.2547	13.7874	12.687	12.717	12.6956	12.303	11	0	0	0	0	1	0	0	0	0	0	0	1	1
Hyou1	Q9JKR6	Hypoxia up-regulated protein 1		5	6	5	5	5	4	6	5	6	6	6	15.7251	16.0187	15.8101	15.6824	15.1056	15.3999	15.4706	15.7646	15.6075	15.5936	15.4454	11	0	0	0	0	0	0	0	0	0	0	0	1	1
Icam5	Q60625	Intercellular adhesion molecule 5		2	2	2	2	2	2	2	2	2	2	2	15.7236	15.6713	15.6577	15.601	15.4472	15.5311	15.4498	15.412	15.3838	15.6022	15.3114	11	0	0	1	0	0	0	1	0	0	0	0	1	1
Ids	Q08890	Iduronate 2-sulfatase		19	22	22	19	19	17	21	21	22	21	21	20.319	20.2773	20.3298	20.1414	20.1004	20.2887	20.4365	20.2538	20.4328	20.3995	20.1233	11	0	0	0	0	0	0	0	0	0	0	0	1	1
Ifi30	Q9ESY9	Gamma-interferon-inducible lysosomal thiol reductase		3	5	5	3	5	4	4	2	5	5	5	14.2078	14.373	13.8788	13.9216	13.1801	14.5378	14.5276	15.1833	14.9505	15.0717	15.0078	11	0	0	0	0	1	0	0	0	0	0	0	1	1
Ifnar2	O35664	Interferon alpha/beta receptor 2		2	2	2	2	2	2	2	2	2	2	2	16.0177	16.0733	16.3366	17.2237	16.861	16.2168	16.4615	16.1202	16.0899	16.138	15.6073	11	0	0	1	0	1	0	1	0	0	0	0	1	1
Igdcc4	Q9EQS9	Immunoglobulin superfamily DCC subclass member 4		4	5	5	4	4	5	3	4	5	5	5	14.4134	14.4389	14.7223	14.4398	14.2891	14.4171	14.8276	14.6889	14.7665	14.6378	14.9616	11	0	0	1	0	0	0	1	0	0	0	0	1	1
Igf2r	Q07113	Cation-independent mannose-6-phosphate receptor		24	27	26	23	23	19	25	25	26	26	27	17.7598	17.5988	17.4564	16.9614	17.27	17.1164	17.2511	16.955	17.1288	17.1257	17.1877	11	0	0	1	0	0	0	1	0	0	0	0	1	1
Igfbp3	P47878	Insulin-like growth factor-binding protein 3		13	14	15	15	15	15	14	15	14	14	15	18.6815	18.2241	18.1251	17.9843	20.2453	18.1544	18.2053	18.2047	18.4842	18.261	17.8752	11	0	0	0	0	1	0	0	0	0	0	0	1	1
Igfbpl1	Q80W15	Insulin-like growth factor-binding protein-like 1		11	10	11	9	8	8	10	10	12	10	9	16.9863	16.7707	17.121	16.8614	16.6636	17.0109	17.5079	17.4347	17.3508	17.4525	17.4235	11	0	0	0	0	1	0	0	0	0	0	0	1	1
Iglon5	Q8HW98	IgLON family member 5		3	3	3	3	3	2	3	3	3	3	3	16.8916	17.0144	16.7906	17.1695	16.6596	16.8089	16.3971	16.4933	16.511	16.5236	16.1673	11	0	0	0	0	1	0	0	0	0	0	0	1	1
Il1rap	Q61730	Interleukin-1 receptor accessory protein		4	4	4	4	4	4	4	4	4	4	4	16.9448	16.9935	16.9706	16.5907	16.4632	16.5816	16.3345	16.2364	16.4165	16.2511	15.922	11	0	0	1	0	1	0	1	0	0	0	0	1	1
Il6st	Q00560	Interleukin-6 receptor subunit beta	+	2	2	3	3	2	3	3	2	3	3	3	15.2863	14.7761	15.3276	13.9337	14.9601	15.1381	15.2106	14.9808	15.1527	15.5004	14.7331	11	0	0	1	0	0	0	1	0	0	0	0	1	1
Inhba	Q04998	Inhibin beta A chain		2	3	3	2	3	3	2	3	3	3	3	13.492	13.9081	13.744	12.5164	10.7653	12.805	13.3651	13.6369	13.3306	13.6164	13.4466	11	0	0	0	0	1	0	0	0	0	0	0	1	1
Insrr	Q9WTL4	Insulin receptor-related protein	+	3	3	3	3	3	3	3	3	3	3	3	14.5201	15.0736	17.1313	18.4081	15.9494	16.2187	15.4402	16.2429	16.843	14.884	16.4325	11	0	0	1	0	0	0	1	0	0	0	0	1	1
Islr	Q6GU68	Immunoglobulin superfamily containing leucine-rich repeat protein		2	2	2	2	2	2	2	2	2	2	2	13.1206	13.1763	13.4178	13.5982	13.096	14.1838	14.1671	13.7411	13.994	14.2595	15.2317	11	0	0	0	0	1	0	0	0	0	0	0	1	1
Islr2	Q5RKR3	Immunoglobulin superfamily containing leucine-rich repeat protein 2		13	12	13	13	13	13	14	12	13	12	13	18.4806	18.8604	19.0979	18.8898	18.3643	18.8057	17.7493	17.2007	17.5875	17.5551	17.8921	11	0	0	1	0	0	0	0	0	0	0	0	1	1
Itih2	Q61703	Inter-alpha-trypsin inhibitor heavy chain H2		1	1	1	1	1	1	1	1	1	1	1	16.4944	17.8862	16.4877	16.1315	14.8034	15.8663	16.1668	15.7164	15.8447	15.6089	16.0458	11	0	0	0	0	1	0	0	0	0	0	0	1	1
Itih5	Q8BJD1	Inter-alpha-trypsin inhibitor heavy chain H5		15	19	18	15	17	15	15	16	18	15	19	17.3941	17.6283	17.9616	17.6848	17.1497	17.7375	18.093	17.7888	18.068	18.4114	18.234	11	0	0	0	0	1	0	0	0	0	0	0	1	1
Itm2b	O89051	Integral membrane protein 2B		1	1	1	1	1	1	1	1	1	1	1	14.8343	15.0485	14.8919	15.5823	14.9881	15.07	14.7756	15.0321	14.8718	15.144	14.5151	11	0	0	1	0	1	0	0	1	0	0	0	1	1
Jup	Q02257	Junction plakoglobin		35	32	47	38	43	42	48	41	44	43	42	15.5779	15.8427	16.723	18.0605	17.7223	16.2897	15.8631	15.6521	15.8708	14.9207	17.0174	11	1	0	1	0	0	0	0	0	0	0	0	1	1
Kit	P05532	Mast/stem cell growth factor receptor Kit		4	4	4	2	3	4	2	3	4	4	4	14.0672	13.8136	13.6105	14.1133	14.1752	14.3543	13.6821	14.0284	14.2054	14.1276	13.8943	11	1	0	1	0	0	0	1	0	0	0	0	1	1
Kng1	O08677	Kininogen-1		1	1	1	1	1	1	1	1	1	1	1	14.8842	15.0204	13.8813	12.1192	14.8302	14.8809	13.8524	12.5648	14.3717	14.2849	14.4788	11	0	0	0	0	1	0	0	0	0	0	0	1	1
Krt1	P04104	Keratin, type II cytoskeletal 1		9	8	9	9	9	9	9	9	9	9	9	21.1526	21.9435	21.936	22.856	22.2809	22.3796	21.4093	21.7985	21.5847	21.2485	22.857	11	0	0	1	0	0	0	0	0	0	0	0	0	0
Krt10	P02535	Keratin, type I cytoskeletal 10		11	9	13	10	10	9	13	12	13	12	11	22.4468	23.3089	23.1704	23.5775	23.9802	24.3025	22.4895	23.9583	22.7645	22.2064	23.8646	11	0	0	0	0	0	0	0	0	0	0	0	0	1
Krt13	P08730	Keratin, type I cytoskeletal 13		4	5	6	5	4	4	7	6	5	7	4	19.287	20.3602	20.1363	20.6568	21.0181	21.38	19.7087	20.9195	19.8133	19.2567	20.9235	11	0	0	0	0	0	0	0	0	0	0	0	1	1
Krt14	Q61781	Keratin, type I cytoskeletal 14		17	22	26	20	20	22	25	25	24	23	23	20.1939	21.1754	21.2976	21.7452	21.869	22.2936	20.7414	21.8465	20.9402	20.0871	21.8075	11	1	1	0	0	0	0	0	0	0	0	0	0	1
Krt16	Q9Z2K1	Keratin, type I cytoskeletal 16		8	11	13	10	13	15	12	10	12	13	14	17.1142	17.6332	18.7426	19.8927	18.4736	18.5908	17.7435	18.2687	18.5375	16.801	19.097	11	0	0	0	0	0	0	0	0	0	0	0	0	0
Krt17	Q9QWL7	Keratin, type I cytoskeletal 17		33	40	50	38	43	46	44	41	48	47	47	22.5835	23.2479	23.5388	24.425	23.6899	23.8903	22.8361	23.0888	23.008	21.9773	24.2677	11	1	0	0	0	0	0	0	0	0	0	0	0	0
Krt2	Q3TTY5	Keratin, type II cytoskeletal 2 epidermal		14	14	16	14	14	14	14	15	14	14	14	22.1714	23.1026	23.0031	23.6014	23.5872	24.1812	22.6258	23.4432	22.5764	21.8805	23.2723	11	0	0	0	0	0	0	0	0	0	0	0	0	0
Krt31	Q61765	Keratin, type I cuticular Ha1		8	7	8	5	19	19	19	10	6	8	11	14.1496	14.2626	19.571	20.004	22.041	15.3756	13.1773	14.3597	13.289	13.4393	13.4556	11	0	0	0	0	0	0	0	0	0	0	0	0	0
Krt33a	Q8K0Y2	Keratin, type I cuticular Ha3-I		2	1	1	1	3	2	3	1	1	1	1	11.8041	10.5624	14.3047	15.3597	19.168	11.6719	9.83538	10.7444	11.8301	9.79175	9.91872	11	0	0	0	0	0	0	0	0	0	0	0	0	0
Krt42	Q6IFX2	Keratin, type I cytoskeletal 42		3	4	6	4	6	6	5	5	6	5	5	18.955	19.1971	20.2762	20.9075	20.2618	19.8995	19.1515	19.6834	19.6399	18.1775	20.7086	11	1	0	0	0	0	0	0	0	0	0	0	0	0
Krt5	Q922U2	Keratin, type II cytoskeletal 5		30	28	37	34	31	34	36	35	33	35	35	19.8189	20.5139	20.3922	21.3837	21.0093	21.1082	20.1961	20.4223	20.1731	19.3492	21.542	11	0	0	0	0	0	0	0	0	0	0	0	0	1
Krt6a	P50446	Keratin, type II cytoskeletal 6A		31	37	42	34	42	40	41	41	41	42	41	21.8719	22.5621	22.6424	23.4393	22.8179	23.3371	22.0247	22.8196	22.4262	21.1777	22.9454	11	0	0	0	0	0	0	0	0	0	0	0	0	1
Krt71	Q9R0H5	Keratin, type II cytoskeletal 71		3	5	6	3	5	3	8	9	5	6	5	22.1646	22.9153	22.4555	23.8766	22.8073	23.0791	21.8802	22.4823	21.9874	21.1189	22.9641	11	1	0	0	0	0	0	0	0	0	0	0	0	0
Krt72	Q6IME9	Keratin, type II cytoskeletal 72		1	1	1	1	1	1	1	1	1	1	1	17.6835	18.3427	18.7088	19.4771	18.7459	18.9188	17.8335	18.3254	18.0139	17.0688	18.9507	11	0	0	0	0	0	0	0	0	0	0	0	0	0
Krt76	Q3UV17	Keratin, type II cytoskeletal 2 oral		4	3	4	4	4	4	4	4	4	3	4	22.0096	22.7532	22.6778	23.8762	23.0349	23.3447	22.3165	22.7991	22.4361	21.5209	23.4488	11	0	0	0	0	0	0	0	0	0	0	0	0	0
Krt77	Q6IFZ6	Keratin, type II cytoskeletal 1b		3	3	4	4	3	3	4	4	3	4	3	14.6997	15.5485	14.0801	15.569	15.9591	16.5902	14.3409	16.5827	14.9552	14.6399	16.2948	11	0	0	0	0	0	0	0	0	0	0	0	0	1
Krt79	Q8VED5	Keratin, type II cytoskeletal 79		2	2	2	2	2	2	2	2	2	2	2	23.2573	23.644	23.805	24.6419	23.3873	23.8808	22.9209	23.3643	23.6544	22.0822	23.686	11	0	0	0	0	0	0	0	0	0	0	0	0	0
Krt80	Q0VBK2	Keratin, type II cytoskeletal 80		2	2	4	3	2	3	4	3	4	4	2	13.6687	14.0442	14.6849	15.2615	15.3241	15.0574	13.6904	14.4634	14.212	13.4495	14.8109	11	0	0	0	0	0	0	0	0	0	0	0	0	0
Krt82	Q99M74	Keratin, type II cuticular Hb2		2	2	3	1	5	8	12	4	3	4	2	10.9884	12.975	15.1136	18.1167	20.7944	14.135	11.8291	13.3845	12.2779	8.63352	12.9648	11	0	0	0	0	0	0	0	0	0	0	0	0	1
Krt84	Q99M73	Keratin, type II cuticular Hb4		1	1	2	1	2	4	2	2	1	1	1	22.3368	22.6129	21.6238	16.8498	21.1648	21.8495	21.9299	22.2668	22.5001	21.2384	21.8751	11	0	0	0	0	0	0	0	0	0	0	0	0	0
Krt85	Q9Z2T6	Keratin, type II cuticular Hb5		4	3	3	2	9	8	13	6	3	3	3	11.19	17.0595	17.6947	18.1471	21.0369	12.8634	10.6527	11.4068	9.96416	15.0339	10.8277	11	0	0	0	0	0	0	0	0	0	0	0	0	0
Krt86	P97861	Keratin, type II cuticular Hb6		13	15	14	14	25	25	28	17	11	16	12	16.6633	17.5738	20.1989	20.3556	23.2494	18.7853	17.4622	18.0846	17.1754	16.4438	17.487	11	0	0	0	0	0	0	0	0	0	0	0	0	0
L1cam	P11627	Neural cell adhesion molecule L1		38	39	41	38	35	32	40	38	39	38	37	18.9349	18.8839	18.768	18.6196	18.7293	18.6319	18.3732	18.5471	18.5137	18.4523	18.3601	11	0	0	1	0	0	0	1	0	0	0	0	1	1
L3mbtl4	B1B1A0	Lethal(3)malignant brain tumor-like protein 4		1	1	1	1	1	1	1	1	1	1	1	16.3047	16.3147	16.1324	16.5008	16.2265	16.1676	15.0155	15.6024	15.532	15.569	15.4041	11	0	1	0	0	0	0	0	0	0	0	0	0	0
Lama2	Q60675	Laminin subunit alpha-2		2	3	3	3	3	2	1	2	3	3	3	14.841	14.9474	15.0083	15.4954	11.0011	15.6689	14.2664	13.8061	14.4561	14.7155	15.4414	11	0	0	0	0	1	0	0	0	0	0	0	1	1
Lama4	P97927	Laminin subunit alpha-4		2	1	2	2	2	1	2	2	1	1	2	14.4664	13.5232	14.1943	15.2998	14.0914	14.2741	14.0307	13.7155	13.2522	14.1851	12.879	11	0	0	0	0	1	0	0	0	0	0	0	1	1
Lama5	Q61001	Laminin subunit alpha-5		4	4	4	4	3	3	4	4	4	3	4	12.4293	12.2941	12.2144	11.2421	12.0778	12.5133	12.7433	12.9425	12.9071	12.8539	12.572	11	0	0	0	0	1	0	0	0	0	0	0	1	1
Lamb1	P02469	Laminin subunit beta-1		2	2	2	2	1	1	2	2	2	2	2	13.156	12.9248	13.0812	13.2485	12.6352	12.892	12.1753	11.8294	12.3217	12.1437	11.7038	11	0	0	0	0	1	0	0	0	0	0	0	1	1
Lamb2	Q61292	Laminin subunit beta-2		2	2	2	2	2	2	2	2	2	2	2	13.8242	14.1921	13.9844	14.0885	14.0312	14.087	13.5864	13.298	13.2623	13.689	12.9023	11	0	0	0	0	1	0	0	0	0	0	0	1	1
Lamc1	P02468	Laminin subunit gamma-1		14	16	17	13	13	14	14	14	16	15	16	16.4333	16.6737	16.216	16.5348	16.4071	15.6663	15.8705	15.9704	16.2163	16.0596	15.3956	11	0	0	0	0	1	0	0	0	0	0	0	1	1
Ldhc	P00342	L-lactate dehydrogenase C chain		2	1	1	1	1	1	1	2	1	1	1	16.8145	14.5873	14.9272	15.6382	16.8402	13.7466	13.7484	14.0031	13.4565	13.4094	14.0047	11	1	0	0	0	0	0	0	0	0	0	0	0	0
Ldlr	P35951	Low-density lipoprotein receptor		8	12	10	7	2	3	8	8	10	8	9	13.9094	14.1793	11.9138	12.5533	13.2299	13.9991	15.1678	14.5014	14.8448	15.8542	14.8738	11	0	0	1	0	0	0	1	0	0	0	0	1	1
Lef1	P27782	Lymphoid enhancer-binding factor 1		3	3	3	3	3	3	3	3	3	3	3	24.7671	24.3644	24.1966	24.5239	24.687	24.4231	24.0105	24.5146	23.9372	23.6025	23.0691	11	0	1	0	0	0	0	0	0	0	0	0	0	0
Lfng	O09010	Beta-1,3-N-acetylglucosaminyltransferase lunatic fringe		3	3	3	3	3	2	3	3	3	3	3	16.144	16.382	16.554	16.7	16.1385	16.7426	16.0905	15.9023	15.6876	16.0681	15.9973	11	0	0	1	0	0	0	0	1	0	0	0	1	1
Lgals8	Q9JL15	Galectin-8		1	1	1	1	1	1	1	1	1	1	1	16.5372	16.9369	16.3458	16.5226	16.7716	16.6844	15.7669	15.934	16.0126	16.2047	15.5326	11	1	0	0	0	0	0	0	0	0	0	0	0	0
Lgmn	O89017	Legumain		16	19	19	17	16	12	19	18	19	19	18	18.4355	18.0273	18.2807	17.6931	17.1499	17.5829	18.2359	17.8476	18.6665	18.1929	17.7532	11	0	0	0	0	0	0	0	0	0	0	0	1	1
Lifr	P42703	Leukemia inhibitory factor receptor		8	10	10	9	8	9	8	9	10	9	9	15.2652	15.6349	15.6556	15.4571	15.1147	15.5094	15.1403	15.4588	15.359	15.416	15.5079	11	0	0	1	0	1	0	1	0	0	0	0	1	1
Lingo1	Q9D1T0	Leucine-rich repeat and immunoglobulin-like domain-containing nogo receptor-interacting protein 1		16	16	16	16	15	16	16	16	16	16	16	20.4725	20.4617	20.5368	20.2575	20.2123	20.2506	20.1055	20.3361	20.2782	20.0969	19.6387	11	0	0	1	0	0	0	1	0	0	0	0	1	1
Lingo2	Q3URE9	Leucine-rich repeat and immunoglobulin-like domain-containing nogo receptor-interacting protein 2		4	4	5	4	4	3	4	4	4	4	4	15.1987	15.5101	15.5848	15.7527	14.7043	15.488	15.3104	15.201	15.4243	15.1483	14.6674	11	0	0	1	0	0	0	1	0	0	0	0	1	1
Lmna	P48678	Prelamin-A/C		1	1	2	1	1	2	2	1	1	1	1	9.03063	11.5785	12.5559	13.747	14.8998	11.8909	11.9677	11.49	11.5904	11.572	11.3568	11	0	1	0	0	0	0	0	0	0	0	0	0	1
Loxl3	Q9Z175	Lysyl oxidase homolog 3		1	1	1	1	1	1	1	1	1	1	1	12.7144	13.3003	13.017	13.1862	13.063	13.0595	13.7019	13.7384	13.4273	13.6471	12.9842	11	1	1	0	0	1	0	0	0	0	0	0	1	1
Lrfn1	Q2WF71	Leucine-rich repeat and fibronectin type III domain-containing protein 1		3	3	3	3	3	1	2	3	3	1	3	13.3277	13.4795	13.8482	14.8604	14.374	14.0423	13.1516	13.3766	13.1881	12.3708	13.5406	11	0	0	1	0	0	0	1	0	0	0	0	1	1
Lrfn4	Q80XU8	Leucine-rich repeat and fibronectin type-III domain-containing protein 4		5	5	5	4	4	5	5	5	5	5	5	15.93	16.1123	16.0424	16.1797	16.0586	15.3349	15.3941	15.5605	15.6952	15.5092	15.5965	11	0	0	1	0	0	0	1	0	0	0	0	1	1
Lrfn5	Q8BXA0	Leucine-rich repeat and fibronectin type-III domain-containing protein 5		2	2	3	2	2	1	2	3	2	2	2	14.5071	14.7669	15.0042	12.7294	14.1706	14.344	14.0192	13.7951	14.0152	13.8456	13.6971	11	0	0	1	0	0	0	1	0	0	0	0	1	1
Lrp1	Q91ZX7	Prolow-density lipoprotein receptor-related protein 1		18	23	24	17	12	12	19	19	23	22	22	15.238	14.8565	15.0587	16.5329	14.7953	15.3518	15.4641	15.5032	15.3883	15.7179	15.191	11	1	1	1	0	0	0	1	0	0	0	0	1	1
Lrrc4	Q99PH1	Leucine-rich repeat-containing protein 4		1	2	2	1	1	1	2	2	2	2	2	16.9368	17.1361	17.2155	17.2959	16.0556	16.0833	15.6834	15.5775	15.8732	15.7856	15.6609	11	0	0	1	0	0	0	1	0	0	0	0	1	1
Lrrc4b	P0C192	Leucine-rich repeat-containing protein 4B		14	17	18	14	15	15	18	15	14	16	15	19.5801	19.6906	19.6769	19.6638	19.3393	19.528	19.1023	19.1495	19.3024	19.2209	19.161	11	0	0	1	0	0	0	0	0	0	0	0	1	1
Lrrn1	Q61809	Leucine-rich repeat neuronal protein 1	+	5	8	8	6	6	6	5	6	8	6	8	14.3831	14.432	14.4268	14.2032	14.282	14.3813	14.2573	13.7585	14.0895	14.2349	14.378	11	0	0	1	0	0	0	1	0	0	0	0	1	1
Lrrtm1	Q8K377	Leucine-rich repeat transmembrane neuronal protein 1		1	2	2	1	1	2	2	2	2	2	2	13.133	13.1429	12.3918	12.8226	12.8906	13.8812	13.5684	13.0457	13.7018	13.5787	13.5861	11	0	0	1	0	0	0	1	0	0	0	0	1	1
Lrrtm2	Q8BGA3	Leucine-rich repeat transmembrane neuronal protein 2		5	5	5	5	5	4	4	4	5	5	5	19.6678	17.9851	16.2151	17.4057	17.5572	20.2297	20.9084	19.2424	20.1567	19.2748	18.6671	11	0	0	1	0	0	0	1	0	0	0	0	1	1
Lsamp	Q8BLK3	Limbic system-associated membrane protein		16	17	16	15	16	16	15	17	17	17	17	18.8744	18.8764	18.723	18.6685	18.7601	18.8329	18.9107	18.9384	18.9624	19.0391	18.7824	11	0	0	1	0	0	1	0	0	0	0	0	1	1
Lum	P51885	Lumican		4	4	4	4	4	4	4	4	4	4	4	17.9204	17.8436	17.7397	17.7771	17.454	17.6805	16.956	16.5863	17.1275	16.743	17.0358	11	0	0	0	0	1	0	0	0	0	0	0	1	1
Lypd4	Q8BVP6	Ly6/PLAUR domain-containing protein 4		1	1	1	1	1	1	1	1	1	1	1	16.4905	16.9852	16.5446	16.6773	14.9384	16.7366	15.7826	15.7979	16.06	15.6662	13.6707	11	0	0	1	0	0	1	0	0	0	0	0	1	1
Lyz1	P17897	Lysozyme C-1		3	3	3	3	3	3	2	3	3	3	3	14.9209	14.9181	17.6741	15.489	15.2449	15.1146	15.8099	14.9463	14.1366	15.0296	14.0392	11	0	0	0	0	1	0	0	0	0	0	0	0	0
Man2b1	O09159	Lysosomal alpha-mannosidase		15	17	20	14	14	16	18	15	19	19	18	16.0667	16.0625	15.8313	15.9288	15.9648	16.0797	15.938	16.2371	16.0447	16.3483	15.9314	11	0	0	0	0	0	0	0	0	0	0	0	1	1
Man2b2	O54782	Epididymis-specific alpha-mannosidase		21	28	29	18	21	22	19	23	29	28	27	17.141	16.9491	17.1065	17.1959	16.7629	17.0898	18.2793	18.4073	18.3518	18.3429	18.1495	11	0	0	0	0	1	0	0	0	0	0	0	1	1
Manba	Q8K2I4	Beta-mannosidase		15	18	18	13	16	18	15	15	17	17	17	17.0353	16.9145	16.7539	16.913	16.8092	16.6141	17.5657	17.6032	17.7015	17.7857	17.3476	11	0	0	0	0	0	0	0	0	0	0	0	1	1
Marcks	P26645	Myristoylated alanine-rich C-kinase substrate		13	14	13	13	12	11	12	11	12	13	14	15.5783	15.4023	14.7253	15.1439	15.9466	14.4249	15.0385	15.7046	15.2446	15.2581	14.8397	11	1	0	1	0	0	0	0	0	0	0	0	0	1
Marcksl1	P28667	MARCKS-related protein		3	4	4	3	4	3	4	3	4	4	3	16.629	16.0963	15.6293	15.2934	15.8546	15.0827	15.5866	16.445	15.5522	16.0376	15.7081	11	1	0	1	0	0	0	0	0	0	0	0	0	1
Matr3	Q8K310	Matrin-3		3	2	3	1	3	1	3	2	3	3	2	12.9096	13.1983	12.3676	13.2046	12.4144	13.332	12.3661	13.6323	12.9307	12.6441	12.8154	11	0	1	0	0	0	0	0	0	0	0	0	0	0
Mbtps1	Q9WTZ2	Membrane-bound transcription factor site-1 protease		7	8	6	6	5	5	7	7	8	6	9	15.2194	15.1413	15.394	15.355	14.9251	15.2215	15.2379	15.3489	15.1556	15.1886	15.1447	11	0	0	1	0	0	0	1	0	0	0	0	1	1
Mcam	Q8R2Y2	Cell surface glycoprotein MUC18		5	7	7	6	6	4	6	6	7	7	7	15.2376	15.0405	14.9095	14.4107	14.5918	14.2554	15.1315	14.817	15.3998	14.9755	15.182	11	0	0	1	0	0	0	1	0	0	0	0	1	1
Mdga1	Q0PMG2	MAM domain-containing glycosylphosphatidylinositol anchor protein 1		11	12	12	11	11	11	11	11	11	12	11	15.6546	15.5783	15.7928	15.6631	15.5133	15.593	15.763	15.6738	15.6057	15.76	15.519	11	0	0	1	0	0	1	0	0	0	0	0	1	1
Megf10	Q6DIB5	Multiple epidermal growth factor-like domains protein 10		34	32	31	29	28	29	28	30	36	33	33	20.074	20.0145	20.1893	20.4104	19.937	19.9781	20.3244	20.5961	20.4999	20.395	20.1536	11	0	0	1	0	0	0	1	0	0	0	0	1	1
Megf11	Q80T91	Multiple epidermal growth factor-like domains protein 11		3	3	3	3	3	3	3	3	3	3	3	14.5158	14.7141	14.6474	14.4953	14.8	14.8399	14.4919	14.6612	14.3671	14.7015	14.43	11	0	0	1	0	0	0	1	0	0	0	0	1	1
Megf6	Q80V70	Multiple epidermal growth factor-like domains protein 6		1	1	1	1	1	1	1	1	1	1	1	13.2559	13.2833	12.8345	13.3805	13.0764	13.1973	12.5606	13.0341	12.893	12.8291	12.1744	11	0	0	0	0	1	0	0	0	0	0	0	1	1
Mertk	Q60805	Tyrosine-protein kinase Mer		1	1	1	1	1	1	1	1	1	1	1	12.3848	12.0241	12.3842	12.8832	12.228	12.6827	12.8669	12.9882	13.1575	12.9458	11.5138	11	0	0	1	0	0	0	1	0	0	0	0	1	1
Met	P16056	Hepatocyte growth factor receptor		25	25	26	24	25	25	26	25	26	26	23	16.9185	16.8798	17.1517	16.9578	16.709	16.9035	16.8717	16.7161	16.8175	16.7351	16.7247	11	0	0	1	0	0	0	1	0	0	0	0	1	1
Mfge8	P21956	Lactadherin		5	8	7	4	6	5	5	6	7	8	7	13.4644	13.6339	13.838	13.3238	13.6039	13.3994	15.2026	15.2828	15.0597	15.0451	14.8508	11	0	0	1	0	1	0	0	0	0	0	0	1	1
Mgat2	Q921V5	Alpha-1,6-mannosyl-glycoprotein 2-beta-N-acetylglucosaminyltransferase		4	4	4	4	4	4	4	4	4	4	4	16.437	16.6737	16.9312	16.4324	16.4296	16.6698	16.5312	16.2663	16.2619	16.0543	16.5196	11	0	0	1	0	0	0	0	1	0	0	0	1	1
Mif	P34884	Macrophage migration inhibitory factor		2	2	2	2	2	2	2	1	2	2	2	14.3361	13.834	14.0747	13.2145	14.1981	12.6664	13.3902	13.3981	13.1627	13.0344	12.9933	11	1	0	0	0	1	0	0	0	0	0	0	0	0
Minpp1	Q9Z2L6	Multiple inositol polyphosphate phosphatase 1		5	6	6	5	5	4	5	6	5	6	4	14.9476	14.4234	14.7234	14.7641	13.7988	14.3648	14.6125	14.0604	15.0574	14.0011	14.2479	11	0	0	1	0	0	0	0	0	0	0	0	1	1
Mmp24	Q9R0S2	Matrix metalloproteinase-24	+	5	5	5	4	4	3	4	5	5	4	4	16.6899	16.603	16.653	16.1911	15.753	16.4128	16.3014	16.0313	16.1874	16.0951	16.195	11	0	0	1	0	1	0	1	0	0	0	0	0	0
Mrc2	Q64449	C-type mannose receptor 2		30	33	33	27	26	28	34	30	33	33	31	17.743	17.8846	17.5309	17.5307	17.2844	17.5809	17.8682	18.0332	18.2152	17.8806	17.5101	11	0	0	1	0	0	0	1	0	0	0	0	1	1
Mug1	P28665	Murinoglobulin-1		2	2	4	3	2	2	3	2	1	4	1	21.4225	20.3164	21.9394	21.5467	21.1809	20.9526	21.2722	20.4397	21.2959	20.4511	19.7477	11	0	0	0	0	1	0	0	0	0	0	0	1	1
Ncam1	P13595	Neural cell adhesion molecule 1		14	16	15	14	15	14	14	14	15	15	14	16.0394	16.2364	16.3471	16.1749	15.8723	16.2185	15.8681	15.7408	15.8366	16.2239	16.0223	11	0	0	1	0	0	1	1	0	0	0	0	1	1
Ncam2	O35136	Neural cell adhesion molecule 2		9	13	13	11	13	14	13	12	14	13	12	16.266	16.3813	16.5428	16.2421	16.0069	16.4969	16.19	15.5211	15.8668	16.2583	15.9531	11	0	0	1	0	0	1	1	0	0	0	0	1	1
Ncan	P55066	Neurocan core protein		15	17	18	15	14	14	19	15	17	16	17	18.955	19.0656	19.0369	19.0356	18.7321	18.7361	19.3467	19.2799	19.4107	19.2066	19.0514	11	0	0	0	0	1	0	0	0	0	0	0	1	1
Nccrp1	G3X9C2	F-box only protein 50		3	3	3	3	3	3	3	3	3	3	3	13.2244	14.1111	13.9531	14.4814	14.9635	14.6552	13.5739	13.9928	13.398	12.7791	14.6893	11	1	0	0	0	0	0	0	0	0	0	0	0	0
Ndst1	Q3UHN9	Bifunctional heparan sulfate N-deacetylase/N-sulfotransferase 1		23	21	24	21	22	21	23	22	22	23	23	18.8012	18.9255	19.2517	18.8506	18.7053	18.8504	18.5332	18.7394	18.3262	18.3064	18.2105	11	0	0	1	0	0	0	0	1	0	0	0	1	1
Nectin1	Q9JKF6	Nectin-1		3	3	4	3	3	3	4	3	4	3	3	15.7479	15.6939	15.6082	15.562	15.6306	15.8183	15.0613	14.9296	15.1735	15.3305	15.1648	11	0	0	1	0	0	0	1	0	0	0	0	1	1
Negr1	Q80Z24	Neuronal growth regulator 1		12	17	16	14	15	12	15	14	16	15	14	19.4127	19.1499	19.4438	19.0648	19.2904	19.1615	18.9065	19.1747	19.1584	19.0793	18.9312	11	0	0	1	0	0	1	0	0	0	0	0	1	1
Nell1	Q2VWQ2	Protein kinase C-binding protein NELL1		11	14	16	12	13	12	13	12	14	16	13	16.2895	16.2176	16.3667	16.1781	15.9573	15.9665	16.6145	16.7908	16.5216	16.4165	16.4383	11	1	1	0	0	1	0	0	0	0	0	0	1	1
Nell2	Q61220	Protein kinase C-binding protein NELL2		39	47	46	38	42	40	37	38	46	45	46	19.2332	19.117	19.1465	18.7543	18.5262	18.7156	19.6756	19.8967	19.788	19.4923	19.4964	11	0	0	0	0	1	0	0	0	0	0	0	1	1
Neo1	P97798	Neogenin		45	51	52	46	45	43	52	47	51	48	46	19.6238	19.7901	19.8601	19.7302	19.5964	19.1732	19.5635	19.2078	19.503	19.6536	19.5597	11	0	0	1	0	0	0	1	0	0	0	0	1	1
Neu1	O35657	Sialidase-1		2	3	3	2	2	2	2	2	3	2	3	13.6875	14.261	14.2491	13.4138	13.8175	14.0041	13.8072	14.3103	13.8719	13.8367	13.3499	11	0	0	1	0	0	0	0	0	0	0	0	1	1
Nfasc	Q810U3	Neurofascin		34	38	39	32	35	33	35	36	38	38	34	19.0673	18.9305	18.9932	18.6226	18.3015	18.5244	18.4152	18.4337	18.3271	18.4233	18.2616	11	0	0	1	0	0	0	1	0	0	0	0	1	1
Nomo1	Q6GQT9	Nodal modulator 1		3	3	3	2	3	3	3	3	3	3	2	14.1448	14.2813	14.0304	14.3267	14.1485	14.1125	14.0183	13.8816	13.8827	13.8128	14.2805	11	0	0	1	0	0	0	1	0	0	0	0	1	1
Notch2	O35516	Neurogenic locus notch homolog protein 2		1	1	1	1	1	1	1	1	1	1	1	13.786	13.6944	13.251	13.444	13.471	13.4285	12.9949	13.3373	13.4399	13.3702	12.7793	11	1	1	1	0	0	0	1	0	0	0	0	1	1
Nov	Q64299	Protein NOV homolog		12	14	14	14	12	11	13	13	14	14	13	18.825	18.8602	18.8418	18.7516	19.2269	18.9405	18.4457	18.648	18.4607	18.6374	18.0135	11	1	0	0	0	1	0	0	0	0	0	0	1	1
Npc2	Q9Z0J0	Epididymal secretory protein E1	+	10	11	11	10	11	10	11	9	11	13	12	21.2413	21.1771	20.9524	20.4715	20.5149	20.7367	21.1418	21.2661	21.3207	21.2611	21.0072	11	0	0	0	0	1	0	0	0	0	0	0	1	1
Nptn	P97300	Neuroplastin		7	7	7	7	5	4	7	6	7	7	7	16.9949	17.0295	16.7458	17.1622	16.9745	17.1854	16.8608	17.0505	17.0656	17.1392	16.3977	11	0	0	1	0	0	0	1	0	0	0	0	1	1
Nptxr	Q99J85	Neuronal pentraxin receptor		3	3	3	2	2	3	3	2	3	3	2	13.5735	13.7134	13.9476	13.7897	13.3687	13.6443	14.0399	14.1416	14.556	14.1239	14.0148	11	0	0	1	0	0	0	0	1	0	0	0	1	1
Nrcam	Q810U4	Neuronal cell adhesion molecule		73	80	79	77	71	67	79	77	79	76	77	23.1367	23.2544	23.0637	23.0917	22.8903	23.1115	22.8653	22.9519	22.9787	22.8842	22.7086	11	0	0	1	0	1	0	1	0	0	0	0	1	1
Nrxn1	Q9CS84	Neurexin-1		37	44	45	39	39	35	42	40	43	43	44	19.0668	19.1847	19.3849	19.2615	19.0766	19.2361	18.7951	18.5065	18.7157	18.7255	18.7579	11	0	0	1	0	0	0	1	0	0	0	0	1	1
Nrxn3	Q6P9K9	Neurexin-3		32	39	40	33	34	33	37	38	40	35	31	18.0444	18.1409	18.2991	18.2747	18.0553	18.0984	17.8529	17.5148	17.6746	17.6638	17.832	11	0	0	1	0	0	0	1	0	0	0	0	1	1
Ntm	Q99PJ0	Neurotrimin		15	16	16	15	15	16	15	15	15	16	16	20.1899	20.2564	20.128	20.167	19.975	20.1542	20.0594	20.3075	20.3992	20.2791	19.9255	11	0	0	1	0	0	1	0	0	0	0	0	1	1
Ntng1	Q8R4G0	Netrin-G1		6	7	7	6	6	6	7	7	6	6	6	15.5642	15.6942	16.1286	16.1096	16.2752	16.4077	16.0179	15.598	15.9581	15.8244	15.9375	11	0	0	1	0	0	1	0	0	0	0	0	1	1
Ntrk2	P15209	BDNF/NT-3 growth factors receptor		5	8	7	6	6	5	8	6	7	7	6	17.2732	17.5913	17.1232	17.5386	17.0205	17.1809	16.9551	16.9524	17.4313	17.2217	16.6787	11	1	0	1	0	0	0	1	0	0	0	0	1	1
Nutf2	P61971	Nuclear transport factor 2		2	1	2	1	1	2	2	1	2	1	2	13.1005	14.3437	13.6751	14.1458	15.4548	13.5479	13.1163	14.129	12.7422	13.6065	13.0311	11	1	1	1	0	0	0	0	0	0	0	0	0	0
Nxph1	Q61200	Neurexophilin-1		3	3	3	3	3	3	3	3	3	3	3	17.5365	17.6203	17.5988	17.6599	17.4595	17.3741	17.4261	17.1693	16.9849	17.1635	16.907	11	0	0	0	0	1	0	0	0	0	0	0	1	1
Olfm1	O88998	Noelin		19	19	20	18	20	17	20	19	19	20	19	21.2359	21.2328	21.3917	21.2372	21.0985	21.0725	20.8557	20.6164	20.5248	20.615	20.6054	11	0	0	0	0	1	0	0	0	0	0	0	1	1
Olfm2	Q8BM13	Noelin-2		20	20	20	20	20	19	20	17	21	21	19	19.7969	19.7134	19.8431	19.6992	19.4745	19.6987	19.3147	19.2398	19.1297	19.0659	18.9357	11	1	1	1	0	1	0	0	0	0	0	0	1	1
Omg	Q63912	Oligodendrocyte-myelin glycoprotein		5	5	5	5	5	5	5	5	5	5	5	18.0493	18.1329	18.2477	17.9958	17.7775	18.0007	17.7306	18.0197	17.9091	17.9517	17.5297	11	0	0	1	0	0	1	0	0	0	0	0	1	1
Otud6a	Q6IE21	OTU domain-containing protein 6A		1	1	1	1	1	1	1	1	1	1	1	15.1338	15.6859	14.5497	16.6961	17.1925	16.6289	14.805	15.3501	14.6514	14.7672	15.1892	11	0	0	0	0	0	0	0	0	0	0	0	0	0
Park7	Q99LX0	Protein/nucleic acid deglycase DJ-1		3	3	3	3	3	3	2	3	2	3	3	14.7213	14.2663	14.4774	14.5486	14.9363	14.1746	13.8236	14.347	13.9906	14.1459	13.9625	11	1	1	1	1	0	0	0	0	0	0	0	0	1
Pcbp1	P60335	Poly(rC)-binding protein 1		2	2	2	2	2	1	2	1	2	2	2	14.5165	13.9348	13.4618	14.7022	15.6529	13.3282	13.4825	13.8229	13.3326	13.3975	13.5985	11	0	1	0	0	0	0	0	0	0	0	0	0	1
Pcsk5	Q04592	Proprotein convertase subtilisin/kexin type 5		1	2	3	1	1	1	3	1	2	2	2	12.0181	12.1236	11.7513	11.8148	10.8344	12.0271	11.3177	11.8392	12.4052	12.1876	11.6631	11	0	0	1	0	1	0	1	0	0	0	0	1	1
Pdia3	P27773	Protein disulfide-isomerase A3		13	15	15	13	13	10	13	13	13	14	13	16.3263	15.9773	15.7233	15.1994	15.7837	15.6297	15.7739	15.8114	15.8081	15.875	15.8093	11	0	0	0	0	0	0	0	0	0	0	0	0	1
Pgk1	P09411	Phosphoglycerate kinase 1		2	2	2	1	2	2	3	2	3	3	1	12.5545	12.4933	12.9267	14.0357	14.811	12.1084	11.4504	11.9008	12.0571	11.3031	12.2673	11	1	0	0	0	0	0	0	0	0	0	0	0	1
Pkm	P52480	Pyruvate kinase PKM		2	4	3	2	2	3	3	2	2	3	2	13.8325	14.3186	14.8872	15.4995	14.9552	13.8857	13.9102	14.0219	13.8346	12.9788	14.1055	11	1	1	0	0	0	0	0	0	0	0	0	0	1
Pkp1	P97350	Plakophilin-1		9	5	14	10	12	15	16	11	11	11	11	14.9423	15.5684	16.6433	17.6604	18.2264	14.7231	14.6452	14.6379	14.7351	13.4975	16.5168	11	0	1	0	0	0	0	0	0	0	0	0	0	1
Pla2g15	Q8VEB4	Group XV phospholipase A2	+	3	5	5	4	4	4	4	4	4	4	4	16.3926	15.5241	16.1675	16.1203	15.7442	15.9673	15.9118	15.6387	15.9074	15.9749	15.2951	11	0	0	1	0	1	0	0	0	0	0	0	1	1
Pla2g7	Q60963	Platelet-activating factor acetylhydrolase		16	16	16	16	16	15	16	16	16	16	16	17.9454	17.7978	17.8569	17.9024	17.6643	17.8897	17.9807	18.2451	17.7637	17.7427	17.7265	11	0	0	0	0	1	0	0	0	0	0	0	1	1
Plat	P11214	Tissue-type plasminogen activator		2	2	2	2	2	2	2	2	2	1	2	15.8088	15.4223	15.4201	15.5962	15.4749	15.102	14.8	11.8477	14.49	14.6279	14.6591	11	0	0	0	0	1	0	0	0	0	0	0	1	1
Plbd2	Q3TCN2	Putative phospholipase B-like 2	+	4	4	4	4	3	2	3	4	4	4	4	15.8022	15.8681	15.7188	16.3715	15.303	15.4674	15.2041	15.1711	15.6481	15.4705	15.1585	11	0	0	0	0	0	0	0	0	0	0	0	1	1
Pld3	O35405	Phospholipase D3	+	4	8	8	5	4	5	6	6	6	6	6	18.6226	18.6669	18.7947	18.5898	18.3552	18.4418	17.7941	17.7592	17.6964	17.8537	17.7489	11	0	0	1	0	0	0	0	1	0	0	0	1	1
Plg	P20918	Plasminogen		1	1	1	1	1	1	1	1	1	1	1	14.2426	14.0409	13.7787	13.8683	13.5123	13.0715	13.8899	13.6476	13.572	13.7894	14.0518	11	0	0	0	0	1	0	0	0	0	0	0	0	1
Plod1	Q9R0E2	Procollagen-lysine,2-oxoglutarate 5-dioxygenase 1		35	40	42	38	40	35	40	38	42	41	40	19.3626	19.4005	19.811	19.4339	19.1737	19.4875	19.7876	19.5071	19.4856	19.5719	19.846	11	0	0	1	0	0	0	0	0	0	0	0	1	1
Plod2	Q9R0B9	Procollagen-lysine,2-oxoglutarate 5-dioxygenase 2		12	11	12	12	9	9	10	10	12	10	11	16.5373	16.3802	16.4427	16.6532	16.196	16.2929	16.619	16.5958	16.4709	16.4284	16.4847	11	0	0	1	0	0	0	0	0	0	0	0	1	1
Pltp	P55065	Phospholipid transfer protein		5	7	7	4	6	6	6	6	7	6	6	15.2699	14.7322	14.9068	15.2762	14.38	14.6453	15.8773	15.7875	15.9126	15.6195	15.7248	11	0	0	0	0	1	0	0	0	0	0	0	1	1
Plxdc2	Q9DC11	Plexin domain-containing protein 2	+	19	21	20	20	19	19	19	18	19	18	19	19.5021	19.8239	19.7658	19.6958	19.6399	19.7975	19.4875	18.9084	19.3197	19.5856	19.6086	11	0	0	1	0	0	0	1	0	0	0	0	1	1
Plxna1	P70206	Plexin-A1		5	8	7	5	6	5	8	7	6	5	6	15.811	15.8637	15.7389	15.5823	15.7416	15.711	15.7589	15.626	15.7095	15.6876	15.4812	11	0	0	1	0	0	0	1	0	0	0	0	1	1
Plxna2	P70207	Plexin-A2		4	4	4	4	4	3	4	4	4	4	4	14.3934	14.8259	14.7594	14.601	14.366	14.5981	14.6223	14.1487	14.5177	14.65	14.432	11	0	0	1	0	0	0	1	0	0	0	0	1	1
Plxna4	Q80UG2	Plexin-A4		4	5	4	3	4	3	4	4	5	5	5	13.246	13.047	12.9502	12.8284	12.7776	12.7001	13.0453	12.8884	12.8508	12.5438	12.5641	11	0	0	1	0	0	0	1	0	0	0	0	1	1
Plxnb2	B2RXS4	Plexin-B2		15	18	18	15	15	15	16	18	19	17	17	16.5638	16.5258	16.5534	16.5309	16.3148	16.3485	16.6834	17.0029	16.8376	16.8796	16.5705	11	0	0	1	0	0	0	1	0	0	0	0	1	1
Podxl2	Q8CAE9	Podocalyxin-like protein 2		1	1	1	1	1	1	1	1	1	1	1	14.8289	14.2584	14.2125	14.1043	13.5493	13.3504	13.2779	14.1158	14.7966	13.9239	13.71	11	0	0	1	0	0	0	1	0	0	0	0	1	1
Ppia	P17742	Peptidyl-prolyl cis-trans isomerase A		1	2	2	2	2	4	5	1	2	1	1	12.7874	12.4784	13.7853	14.8115	16.8568	12.3843	12.1825	12.3353	10.9734	11.5791	12.1622	11	1	0	0	0	1	0	0	0	0	0	0	1	1
Ppib	P24369	Peptidyl-prolyl cis-trans isomerase B		2	2	2	2	2	2	2	2	2	2	2	12.2601	12.8088	12.5082	11.8885	12.3525	12.9854	13.2968	12.3862	13.2664	12.9653	12.8956	11	0	0	0	0	0	0	0	0	0	0	0	0	1
Ppt1	O88531	Palmitoyl-protein thioesterase 1		12	16	15	12	10	8	15	12	15	16	14	17.3981	17.0742	17.3752	17.4462	17.1439	17.1903	17.5385	17.7364	18.052	17.5349	17.2609	11	0	0	0	0	1	0	0	0	0	0	0	1	1
Prcp	Q7TMR0	Lysosomal Pro-X carboxypeptidase		3	3	4	4	3	3	2	4	4	3	4	13.9326	14.3385	14.0431	14.2518	14.0826	14.4193	14.2779	14.4144	14.6715	14.6902	14.5243	11	0	0	0	0	0	0	0	0	0	0	0	1	1
Prdx1	P35700	Peroxiredoxin-1		2	2	3	2	2	2	2	2	3	2	2	14.2024	14.5121	14.8489	15.5185	14.5784	14.3914	13.7332	14.3634	13.9488	13.4792	13.8816	11	1	0	0	0	0	0	0	0	0	0	0	0	1
Prdx2	Q61171	Peroxiredoxin-2		2	2	3	2	2	2	2	2	2	3	2	16.0976	15.9558	16.7494	17.1439	16.5868	16.3569	15.7842	15.2662	15.8574	15.3015	15.9608	11	1	0	0	0	0	0	0	0	0	0	0	0	0
Prex2	Q3LAC4	Phosphatidylinositol 3,4,5-trisphosphate-dependent Rac exchanger 2 protein		1	1	1	1	1	1	1	1	1	1	1	15.3059	15.1391	15.2133	15.259	14.9127	14.6991	13.7451	14.4679	13.7606	13.3205	13.3629	11	0	0	0	0	0	0	0	0	0	0	0	0	1
Prnp	P04925	Major prion protein		2	2	2	2	2	2	2	2	2	2	2	15.0391	15.1141	14.8993	14.9609	15.0254	14.9505	15.1413	15.2374	15.1354	15.2139	14.8772	11	0	0	1	0	0	1	0	0	0	0	0	1	1
Prss23	Q9D6X6	Serine protease 23		1	1	1	1	1	1	1	1	1	1	1	13.6778	13.469	13.4303	13.6442	11.661	13.433	13.5668	13.5332	13.7436	13.7569	13.4586	11	0	0	0	0	1	0	0	0	0	0	0	1	1
Psap	Q61207	Prosaposin	+	17	19	19	18	16	17	19	18	18	19	19	18.7024	18.6235	18.6174	18.273	18.4037	18.1516	18.5038	18.4048	18.2662	18.4117	18.3288	11	0	0	0	0	1	0	0	0	0	0	0	1	1
Ptgds	O09114	Prostaglandin-H2 D-isomerase		1	1	1	1	1	1	1	1	1	1	1	14.6215	14.4233	14.4156	15.0835	14.499	14.2841	14.6033	15.0627	14.8594	14.9278	14.5737	11	1	1	1	0	1	0	0	0	0	0	0	1	1
Ptk7	Q8BKG3	Inactive tyrosine-protein kinase 7		21	22	22	19	19	18	20	20	22	21	22	18.8814	18.9037	18.7849	18.7058	18.439	18.5852	19.2249	19.321	19.4692	19.4708	19.4171	11	0	0	1	0	0	0	1	0	0	0	0	1	1
Ptprd	Q64487	Receptor-type tyrosine-protein phosphatase delta		21	24	24	20	21	18	21	20	23	20	20	17.7518	17.7933	17.8849	17.7405	17.7191	17.6181	17.526	17.2316	17.3715	17.4111	17.4259	11	0	0	1	0	0	0	1	0	0	0	0	1	1
Ptprf	A2A8L5	Receptor-type tyrosine-protein phosphatase F		54	60	59	54	54	48	58	58	58	55	58	19.7006	19.8042	19.9869	19.7982	19.6744	19.7932	19.6439	19.3341	19.4962	19.4643	19.3651	11	0	0	1	0	0	0	0	0	0	0	0	1	1
Ptprg	Q05909	Receptor-type tyrosine-protein phosphatase gamma		17	18	19	17	18	15	19	16	17	16	16	19.4599	19.4471	19.582	19.4861	19.2453	19.3155	19.368	19.5417	19.5886	19.4398	19.1973	11	0	0	1	0	0	0	1	0	0	0	0	1	1
Ptprk	P35822	Receptor-type tyrosine-protein phosphatase kappa		27	29	29	26	27	26	27	28	29	28	28	19.6777	19.861	19.8366	19.1879	19.6587	19.8306	19.8077	19.8121	19.8539	19.7826	19.7917	11	0	0	1	0	0	0	1	0	0	0	0	1	1
Ptprm	P28828	Receptor-type tyrosine-protein phosphatase mu		8	8	8	8	8	7	8	7	8	8	8	16.3752	16.5173	16.6554	16.4299	16.0575	16.4078	16.2543	15.8809	16.1058	16.192	16.1836	11	0	0	1	0	0	0	1	0	0	0	0	1	1
Ptprs	B0V2N1	Receptor-type tyrosine-protein phosphatase S		28	32	33	26	29	25	29	27	31	31	30	18.2895	18.3421	18.4142	18.191	18.2159	18.2945	18.1922	17.8332	18.0612	18.0775	17.821	11	0	0	1	0	0	0	1	0	0	0	0	1	1
Ptprt	Q99M80	Receptor-type tyrosine-protein phosphatase T		10	11	11	12	10	11	11	11	11	12	11	17.4537	17.4724	17.5923	17.4153	17.1428	17.3166	17.4112	17.4404	17.448	17.3669	17.2587	11	0	0	1	0	0	0	1	0	0	0	0	1	1
Ptpru	B1AUH1	Receptor-type tyrosine-protein phosphatase U		2	2	2	2	2	2	2	2	2	2	2	14.0026	14.1809	14.5054	14.5401	13.5116	14.2757	14.1837	14.3397	14.4584	14.4319	14.1957	11	0	0	1	0	0	0	1	0	0	0	0	1	1
Ptprz1	B9EKR1	Receptor-type tyrosine-protein phosphatase zeta		7	9	8	7	7	7	8	6	9	7	8	16.109	16.2408	16.1999	16.2228	16.1695	16.1362	16.5323	16.7429	16.5566	16.7278	16.551	11	0	0	1	0	1	0	1	0	0	0	0	1	1
Pxylp1	Q8BHA9	2-phosphoxylose phosphatase 1		1	2	1	1	1	1	1	1	2	1	1	15.8796	15.7503	16.3222	15.8634	15.783	15.8713	14.995	16.0372	15.4476	14.8172	15.9141	11	0	0	1	0	0	0	0	1	0	0	0	1	1
Pzp	Q61838	Pregnancy zone protein		4	3	3	5	6	5	2	4	4	4	4	16.9174	16.8891	16.7258	17.0392	17.7758	16.7569	16.5049	16.7638	16.4913	16.3276	16.8098	11	0	0	0	0	1	0	0	0	0	0	0	1	1
Qpct	Q9CYK2	Glutaminyl-peptide cyclotransferase		5	6	7	6	4	6	4	6	6	6	5	15.3231	15.5227	15.7015	15.7743	15.5122	15.6253	15.6427	15.4976	15.1493	15.5822	14.7158	11	0	0	0	0	1	0	0	0	0	0	0	1	1
Qsox1	Q8BND5	Sulfhydryl oxidase 1		12	13	14	11	12	11	12	14	14	13	12	16.2157	16.3993	16.5567	16.5889	16.2852	16.4318	16.2418	15.8762	15.9022	15.977	16.3375	11	0	0	1	0	1	0	0	0	0	0	0	1	1
Rab10	P61027	Ras-related protein Rab-10		2	2	2	1	1	2	2	1	2	2	1	13.4754	13.957	14.4317	14.4442	15.5975	13.3276	12.7923	12.7164	13.3619	12.4458	13.1463	11	1	0	1	0	0	0	0	0	0	0	0	0	0
Rack1	P68040	Receptor of activated protein C kinase 1		1	1	1	1	1	1	1	1	1	1	1	13.6352	13.5532	12.9877	13.6956	14.304	12.8852	13.2049	13.2447	13.2075	12.8283	13.4047	11	1	1	1	0	0	0	0	0	0	0	0	0	1
Ran	P62827	GTP-binding nuclear protein Ran		2	2	2	2	1	1	2	1	2	2	2	12.6585	12.1626	11.4963	13.7501	15.0769	11.5602	12.9285	13.1637	13.1477	12.6922	12.9521	11	1	1	0	0	0	0	0	0	0	0	0	0	0
Reck	Q9Z0J1	Reversion-inducing cysteine-rich protein with Kazal motifs		1	1	1	1	1	1	1	1	1	1	1	14.6724	14.8203	14.7787	14.7934	14.6544	14.5774	14.1741	14.3903	14.2488	14.0477	13.9515	11	0	0	1	0	0	1	0	0	0	0	0	1	1
Reln	Q60841	Reelin		7	7	6	6	7	7	7	6	7	7	7	15.7582	15.8208	15.742	15.3025	15.2204	15.4923	15.0195	15.0666	14.9083	14.914	14.9133	11	0	0	0	0	1	0	0	0	0	0	0	1	1
Rgma	Q6PCX7	Repulsive guidance molecule A		14	18	18	14	15	15	16	15	17	18	15	17.8653	17.7191	17.9137	17.851	17.5669	17.591	17.948	17.7405	17.9172	17.7922	17.7652	11	0	0	1	0	0	1	0	0	0	0	0	1	1
Rgmb	Q7TQ33	RGM domain family member B		3	7	7	4	5	5	7	7	6	7	6	14.8196	16.1755	16.5686	20.2513	15.6621	15.6574	15.5838	15.4648	15.6329	15.4851	15.7637	11	0	0	1	0	0	1	0	0	0	0	0	1	1
Rnaset2a;Rnaset2b	C0HKG5;C0HKG6	Ribonuclease T2-A;Ribonuclease T2-B		8	11	13	11	9	7	11	10	12	13	10	18.62	18.5719	18.5241	18.4362	18.4227	18.7062	19.2144	19.4678	19.5948	19.5125	19.3879	11	0	0	0	0	1	0	0	0	0	0	0	1	1
Robo1	O89026	Roundabout homolog 1		60	64	66	59	61	54	63	63	65	61	59	20.1457	20.2228	20.3759	20.0219	20.1182	20.1373	19.9184	19.6388	19.6872	19.7687	19.8644	11	0	0	1	0	0	0	1	0	0	0	0	1	1
Robo2	Q7TPD3	Roundabout homolog 2		31	31	33	29	28	30	31	30	31	31	30	17.8169	17.7595	17.6504	17.4679	17.6044	17.3622	17.4876	17.2191	17.3132	17.4605	17.4004	11	0	0	1	0	0	0	1	0	0	0	0	1	1
Rps12	P63323	40S ribosomal protein S12		2	2	2	3	3	3	3	2	2	2	1	14.689	13.8215	13.5904	13.9579	13.8361	12.9118	13.2224	13.4529	14.1116	13.2396	13.392	11	1	0	0	0	0	0	0	0	0	0	0	0	0
Rtn4r	Q99PI8	Reticulon-4 receptor		9	11	10	8	8	8	9	9	9	10	10	15.9568	16.0273	16.1704	15.7536	15.9507	15.9077	16.0465	15.9716	16.0199	15.9475	15.8236	11	0	0	1	0	0	1	0	0	0	0	0	1	1
Rtn4rl1	Q8K0S5	Reticulon-4 receptor-like 1		4	4	4	4	3	3	4	4	5	5	5	16.9772	16.8536	17.0222	16.7976	16.3344	16.9496	17.1643	17.3712	17.3582	17.3393	16.8286	11	0	0	1	0	0	1	0	0	0	0	0	1	1
Rtn4rl2	Q7M6Z0	Reticulon-4 receptor-like 2		17	17	17	17	17	17	17	16	17	17	17	19.7006	19.6574	19.7085	19.7137	19.4648	19.6125	19.9418	20.2573	20.1757	20.0162	19.7621	11	0	0	1	0	0	1	0	0	0	0	0	1	1
S100a14	Q9D2Q8	Protein S100-A14		1	1	1	1	1	1	1	1	1	1	1	12.1947	12.7948	12.7738	14.2941	14.7775	13.3837	12.2919	12.9114	12.7912	11.0272	13.7622	11	1	0	0	0	0	0	0	0	0	0	0	0	0
Scg3	P47867	Secretogranin-3		4	4	4	4	3	3	2	3	5	4	4	13.5647	13.6906	13.5273	13.7775	13.1863	13.7654	14.0622	14.6816	14.3195	14.0972	13.9415	11	0	0	1	0	1	0	0	0	0	0	0	0	1
Scn3b	Q8BHK2	Sodium channel subunit beta-3		2	3	3	2	2	2	3	3	3	3	3	15.4599	15.4713	15.8854	15.4249	14.6382	15.5474	15.0311	15.3867	15.637	15.5434	14.49	11	0	0	1	0	0	0	1	0	0	0	0	1	1
Scpep1	Q920A5	Retinoid-inducible serine carboxypeptidase		5	5	5	4	4	4	5	5	5	5	5	14.4874	14.1969	14.208	13.8519	13.8682	13.9081	15.1999	15.1138	15.261	14.9436	14.8997	11	0	0	0	0	1	0	0	0	0	0	0	1	1
Sdk1	Q3UH53	Protein sidekick-1		17	18	19	17	15	12	16	17	19	17	17	16.4278	16.5698	16.551	16.3922	16.4099	16.1418	16.0677	16.0652	16.0767	16.0182	16.2342	11	0	0	1	0	0	0	1	0	0	0	0	1	1
Sdk2	Q6V4S5	Protein sidekick-2		15	16	16	14	15	14	14	13	15	16	14	15.2217	15.1268	15.1743	15.385	15.0733	14.9215	15.5039	15.3125	15.5094	15.409	15.6365	11	0	0	1	0	0	0	1	0	0	0	0	1	1
Selenon	D3Z2R5	Selenoprotein N		1	1	1	1	1	1	1	1	1	1	1	20.1961	20.3874	19.525	20.9833	20.389	19.1517	19.7159	19.9241	20.1711	14.8354	18.905	11	0	0	1	0	0	0	0	0	0	0	0	1	1
Sema3a	O08665	Semaphorin-3A		8	8	9	8	7	8	8	8	8	9	8	17.4864	17.2587	17.5617	17.8822	17.5785	17.7544	17.3053	16.9235	17.2677	17.3426	17.0091	11	0	0	0	0	1	0	0	0	0	0	0	1	1
Sema3c	Q62181	Semaphorin-3C		9	14	13	10	6	7	11	10	13	14	11	15.0962	15.1043	15.2609	14.9876	14.7859	14.864	15.2959	15.1648	15.1156	15.2283	15.1462	11	0	0	0	0	1	0	0	0	0	0	0	1	1
Sema3e	P70275	Semaphorin-3E		6	6	6	6	6	6	5	6	7	7	7	14.8745	14.9152	14.8734	14.6143	14.5619	15.028	14.9843	14.8232	14.7736	14.8195	14.314	11	0	0	0	0	1	0	0	0	0	0	0	1	1
Sema3f	O88632	Semaphorin-3F		4	4	4	3	4	3	3	4	4	4	4	14.7131	14.9092	15.0785	14.8348	14.8057	15.0545	14.8778	14.5698	14.8563	14.8333	14.721	11	0	0	0	0	1	0	0	0	0	0	0	1	1
Sema4a	Q62178	Semaphorin-4A	+	6	6	7	6	6	5	6	6	6	6	4	15.1996	15.0556	15.6513	15.7258	15.3886	15.1997	15.0215	14.8816	14.5635	14.7755	14.8744	11	0	0	1	0	0	0	1	0	0	0	0	1	1
Sema4b	Q62179	Semaphorin-4B	+	19	21	21	18	16	15	17	18	21	17	19	19.431	19.3191	19.6141	19.5415	19.2143	19.5254	19.4318	19.5487	19.4956	19.5317	19.2777	11	0	0	1	0	0	0	1	0	0	0	0	1	1
Sema4c	Q64151	Semaphorin-4C		13	14	14	12	11	12	14	13	15	14	13	17.9771	17.8366	17.728	17.4458	17.6231	17.703	17.4758	17.6542	17.6765	17.4503	17.116	11	0	0	1	0	0	0	1	0	0	0	0	1	1
Sema4d	O09126	Semaphorin-4D		7	8	7	8	6	6	7	6	7	8	7	15.0572	14.7903	14.6944	14.428	14.5041	14.4718	14.5687	14.9323	14.6985	14.7827	14.387	11	0	0	1	0	0	0	1	0	0	0	0	1	1
Sema4g	Q9WUH7	Semaphorin-4G		10	11	11	10	9	10	9	10	10	10	10	16.4908	16.2233	16.4407	16.6008	16.2604	16.1738	15.7443	15.9919	15.8038	15.9328	15.5269	11	0	0	1	0	0	0	1	0	0	0	0	1	1
Sema5a	Q62217	Semaphorin-5A		2	4	4	3	3	2	4	4	3	4	3	12.8284	12.1414	11.776	11.991	12.4507	12.34	12.52	12.1152	12.0499	12.0643	11.3895	11	0	0	1	0	0	0	1	0	0	0	0	1	1
Sema5b	Q60519	Semaphorin-5B		9	10	11	9	10	10	10	10	11	10	10	15.9167	15.8504	15.7758	15.9372	15.8284	15.727	16.2899	16.591	16.342	16.4841	16.1751	11	0	0	1	0	0	0	1	0	0	0	0	1	1
Sema6a	O35464	Semaphorin-6A		22	23	24	23	23	23	23	24	23	23	23	19.129	19.1109	19.173	19.3054	19.0292	19.0828	19.2601	19.5617	19.3386	19.4823	19.1558	11	0	0	1	0	0	0	1	0	0	0	0	1	1
Sema6b	O54951	Semaphorin-6B		7	9	9	7	7	7	8	8	9	8	7	17.9088	18.0266	17.9432	18.2285	17.8522	17.8942	17.6723	17.9809	18.0536	17.9804	17.3501	11	0	0	1	0	0	0	1	0	0	0	0	1	1
Sema6c	Q9WTM3	Semaphorin-6C		12	14	15	14	13	13	14	14	15	15	15	17.2886	17.3711	17.394	17.2131	17.0159	17.1799	17.2064	17.2478	17.271	17.3392	16.8583	11	0	0	1	0	0	0	1	0	0	0	0	1	1
Sema6d	Q76KF0	Semaphorin-6D		25	27	28	25	26	23	24	25	27	26	27	19.8215	19.7636	19.8821	19.8688	19.4074	19.6862	19.7459	19.6016	19.7534	19.6163	19.4096	11	0	0	1	0	0	0	1	0	0	0	0	1	1
Sema7a	Q9QUR8	Semaphorin-7A		53	61	58	51	50	42	58	60	58	57	59	21.9641	21.9234	22.0418	22.055	21.6843	21.9713	22.3699	22.5568	22.4801	22.3545	22.0875	11	0	0	1	0	0	1	0	0	0	0	0	1	1
Serpina10	Q8R121	Protein Z-dependent protease inhibitor		3	3	3	3	3	3	3	3	3	3	3	16.828	16.9785	16.9212	16.8423	16.7029	16.6265	16.0134	15.5978	16.1336	15.9169	15.8642	11	0	0	0	0	1	0	0	0	0	0	0	1	1
Serpina1b	P22599	Alpha-1-antitrypsin 1-2		3	3	1	3	5	3	2	3	3	5	2	14.4682	12.6761	15.4415	15.5329	12.3315	12.4794	10.1272	14.8274	14.7972	9.83819	8.09387	11	0	0	0	0	1	0	0	0	0	0	0	1	1
Serpina1d	Q00897	Alpha-1-antitrypsin 1-4		3	1	1	2	4	1	1	1	2	1	1	13.2646	13.1267	14.1494	13.5986	12.9422	12.3086	10.4509	11.4091	11.8671	11.2965	10.2454	11	0	0	0	0	1	0	0	0	0	0	0	1	1
Serpina3k	P07759	Serine protease inhibitor A3K		5	5	5	3	4	4	5	5	3	5	5	14.8539	15.036	15.0743	14.9361	13.903	13.589	13.5994	13.9564	13.0111	13.3436	13.1103	11	0	0	0	0	1	0	0	0	0	0	0	1	1
Serpinc1	P32261	Antithrombin-III		22	24	24	22	21	23	25	24	24	24	22	25.3962	25.4106	25.3777	25.3263	25.2	25.1257	24.5432	24.3355	24.8233	24.7101	24.4796	11	0	0	0	0	1	0	0	0	0	0	0	1	1
Serpind1	P49182	Heparin cofactor 2		2	2	2	2	2	2	2	2	2	2	2	18.7798	18.9716	19.0736	18.9069	18.8181	18.8946	17.9966	17.6005	17.8614	18.0474	18.3254	11	0	0	0	0	0	0	0	0	0	0	0	1	1
Serpine2	Q07235	Glia-derived nexin		16	17	17	16	16	16	17	17	17	17	17	17.5708	17.8948	17.4112	17.6873	17.5564	18.107	17.0579	17.0757	16.868	17.3665	16.878	11	0	0	0	0	1	0	0	0	0	0	0	1	1
Serpinf1	P97298	Pigment epithelium-derived factor		2	3	2	2	2	2	3	3	2	2	3	15.1414	15.3096	14.7949	15.0659	15.6297	15.6952	14.7022	14.6634	15.2396	15.4458	14.808	11	0	0	0	0	1	0	0	0	0	0	0	1	1
Serpini1	O35684	Neuroserpin		15	17	17	14	13	14	14	13	17	15	15	18.7661	18.7024	18.686	18.6705	18.5961	18.6572	19.0258	18.9543	19.1351	19.12	18.8194	11	0	0	0	0	1	0	0	0	0	0	0	1	1
Sez6	Q7TSK2	Seizure protein 6	+	7	11	11	7	8	5	7	8	11	10	11	15.6334	15.3494	15.2552	15.0927	15.2713	15.2655	17.1734	16.953	17.0193	17.0503	17.1077	11	1	0	1	0	1	0	1	0	0	0	0	1	1
Sez6l	Q6P1D5	Seizure 6-like protein	+	10	13	12	7	9	6	10	8	13	12	12	15.0602	14.9772	14.8698	14.2983	14.7172	14.9923	16.0405	15.7539	15.9234	15.8803	15.9963	11	0	0	1	0	0	0	1	0	0	0	0	1	1
Sfpq	Q8VIJ6	Splicing factor, proline- and glutamine-rich		2	2	2	1	1	2	3	1	2	3	2	13.6245	13.6338	13.4178	14.8346	15.9893	13.1367	12.1189	12.2335	12.3088	12.5254	12.2879	11	1	1	0	0	0	0	0	0	0	0	0	0	0
Sgce	O70258	Epsilon-sarcoglycan		1	1	1	1	1	1	1	1	1	1	1	15.5485	15.807	15.7609	15.6888	15.4463	15.7515	15.5556	15.1978	15.4309	15.3334	15.6233	11	1	0	1	0	0	0	0	0	0	0	0	1	1
Sh3d21	Q7TSG5	SH3 domain-containing protein 21		3	3	3	3	3	3	3	3	3	3	3	25.3233	25.7271	25.0579	25.393	22.9343	25.3529	24.554	24.9795	24.8379	24.655	22.3747	11	0	0	0	0	0	0	0	0	0	0	0	0	1
Siae	P70665	Sialate O-acetylesterase		4	4	4	1	1	2	3	1	4	4	4	13.6989	14.3531	13.8737	13.5529	13.4268	13.987	13.902	14.0186	14.337	14.1469	13.8367	11	1	0	0	0	0	0	0	0	0	0	0	1	1
Sirpa	P97797	Tyrosine-protein phosphatase non-receptor type substrate 1		8	8	8	8	8	8	8	8	8	8	8	18.2624	18.2506	18.0115	17.9666	18.0581	18.0231	18.0696	18.3252	18.3009	18.2501	17.8075	11	0	0	1	0	0	0	1	0	0	0	0	1	1
Slc30a1	Q60738	Zinc transporter 1		1	1	1	1	1	1	1	1	1	1	1	14.933	14.9206	15.0891	15.0874	15.0619	14.8442	14.8447	14.7914	14.7829	14.6823	14.383	11	0	0	1	0	0	0	0	0	0	0	1	1	1
Slit3	Q9WVB4	Slit homolog 3 protein		1	2	2	2	2	2	2	2	2	2	2	13.0648	13.5084	13.1787	13.2673	13.5355	13.4397	13.4656	13.0233	13.7748	13.5166	13.6568	11	0	0	0	0	1	0	0	0	0	0	0	1	1
Slitrk1	Q810C1	SLIT and NTRK-like protein 1		2	2	2	2	2	2	2	2	2	2	2	14.1857	14.2442	14.3271	13.9419	14.4191	14.0482	13.8211	13.4023	13.7546	13.5651	14.0676	11	0	0	1	0	1	0	1	0	0	0	0	1	1
Slitrk2	Q810C0	SLIT and NTRK-like protein 2		3	4	4	3	3	2	4	3	4	3	3	16.0893	15.6184	15.6797	14.9625	16.0823	15.821	14.972	14.6543	15.4906	14.647	15.2635	11	0	0	1	0	0	0	1	0	0	0	0	1	1
Slitrk3	Q810B9	SLIT and NTRK-like protein 3		7	9	9	7	7	7	8	8	9	8	9	15.5931	15.9299	15.7411	15.3987	15.4955	15.8057	15.7134	15.2482	15.5537	15.5784	15.6622	11	0	0	1	0	0	0	1	0	0	0	0	1	1
Slitrk5	Q810B7	SLIT and NTRK-like protein 5		7	7	7	7	7	6	7	7	7	7	7	15.9657	15.9563	16.1205	15.7116	15.6219	15.5808	15.5284	15.3405	15.3769	15.4226	15.5601	11	0	0	1	0	0	0	1	0	0	0	0	1	1
Slu7	Q8BHJ9	Pre-mRNA-splicing factor SLU7		1	1	1	1	1	1	1	1	1	1	1	18.6789	17.5153	22.304	19.2775	18.7886	22.2742	17.7103	19.1465	17.5005	18.5157	18.2649	11	1	1	0	0	0	0	0	0	0	0	0	0	0
Smco2	Q9DA21	Single-pass membrane and coiled-coil domain-containing protein 2		1	1	1	1	1	1	1	1	1	1	1	15.6614	17.031	16.099	17.0511	17.4956	17.9659	15.8338	17.9232	16.3013	15.6233	17.4283	11	0	0	1	0	0	0	0	0	0	0	0	0	0
Smoc1	Q8BLY1	SPARC-related modular calcium-binding protein 1		1	1	2	1	1	1	2	1	2	2	2	13.1009	13.215	13.5274	13.5978	13.2204	13.1588	13.5325	13.6676	13.2864	13.8284	13.3723	11	0	0	0	0	1	0	0	0	0	0	0	1	1
Smpd1	Q04519	Sphingomyelin phosphodiesterase	+	5	5	5	5	5	4	5	4	5	5	5	15.894	15.6299	15.7719	15.823	15.6756	15.3789	16.0532	15.9273	15.9012	15.7557	15.7365	11	0	0	0	0	1	0	0	0	0	0	0	1	1
Smpdl3a	P70158	Acid sphingomyelinase-like phosphodiesterase 3a		4	5	5	4	4	3	4	5	5	5	5	14.3326	13.6537	14.5237	12.1868	13.0547	14.0676	15.4859	15.3244	15.5441	15.523	15.2048	11	0	0	0	0	1	0	0	0	0	0	0	1	1
Sorcs1	Q9JLC4	VPS10 domain-containing receptor SorCS1		23	23	23	21	21	21	24	23	24	21	22	17.9737	18.0447	18.2683	18.273	17.9605	18.0457	17.8733	17.7939	17.763	17.7352	17.7546	11	0	0	1	0	0	0	1	0	0	0	0	1	1
Sorcs3	Q8VI51	VPS10 domain-containing receptor SorCS3		6	6	7	6	6	7	7	6	6	6	6	16.0625	16.1762	16.3092	16.2653	15.9602	16.344	15.7956	15.4302	15.7407	15.8644	15.7594	11	0	0	1	0	0	0	1	0	0	0	0	1	1
Sorl1	O88307	Sortilin-related receptor		1	4	4	1	1	1	3	3	4	4	4	11.9891	11.6301	9.03181	11.9454	10.922	10.9453	12.1344	11.5864	12.0341	14.1715	11.7819	11	0	0	1	0	1	0	1	0	0	0	0	1	1
Sort1	Q6PHU5	Sortilin	+	10	12	12	11	9	9	11	9	11	12	10	16.9538	17.0191	16.3577	17.0538	17.3662	16.9981	17.5881	17.5902	17.3202	18.0724	17.4293	11	0	1	1	0	0	0	1	0	0	0	0	1	1
Spen	Q62504	Msx2-interacting protein		1	1	1	1	1	1	1	1	1	1	1	17.7311	16.9693	16.6871	16.9201	19.2446	18.4372	16.078	16.7471	17.3722	17.3524	16.3648	11	0	1	0	0	0	0	0	0	0	0	0	0	0
Spon1	Q8VCC9	Spondin-1		3	3	3	3	3	2	3	3	3	3	3	13.937	13.9086	13.834	14.6534	14.0651	14.0696	14.726	14.6556	14.5428	14.5104	14.8549	11	0	0	0	0	1	0	0	0	0	0	0	1	1
Ssh3	Q8K330	Protein phosphatase Slingshot homolog 3		1	1	1	1	1	1	1	1	1	1	1	23.7138	23.7046	23.701	23.8141	23.796	23.7035	22.2474	22.5358	23.0999	23.086	22.5473	11	1	1	0	0	0	0	0	0	0	0	0	0	0
St6gal1	Q64685	Beta-galactoside alpha-2,6-sialyltransferase 1		3	3	3	3	3	3	3	3	3	3	3	13.973	13.7752	14.0036	13.8575	13.8592	13.9494	13.8934	13.7902	13.4779	13.6126	13.5021	11	0	0	1	0	1	0	0	1	0	0	0	1	1
St6gal2	Q76K27	Beta-galactoside alpha-2,6-sialyltransferase 2		4	4	4	4	4	4	4	4	4	4	4	16.6711	17.0881	17.3207	17.2013	16.9887	16.9912	16.9449	16.7343	16.5539	16.603	16.5329	11	0	0	1	0	0	0	0	1	0	0	0	1	1
St6galnac5	Q9QYJ1	Alpha-N-acetylgalactosaminide alpha-2,6-sialyltransferase 5		4	4	4	3	4	4	4	4	4	4	4	13.7628	14.5151	13.9656	14.117	14.0883	14.3515	14.1088	13.738	13.757	13.9471	13.673	11	0	0	1	0	0	0	0	1	0	0	0	1	1
St8sia1	Q64687	Alpha-N-acetylneuraminide alpha-2,8-sialyltransferase		2	2	2	2	2	2	2	2	2	2	2	14.6055	14.453	14.7513	14.3609	14.4629	14.8236	14.5705	14.4207	14.2031	14.3829	14.4397	11	0	0	1	0	0	0	0	1	0	0	0	1	1
St8sia2	O35696	Alpha-2,8-sialyltransferase 8B		2	2	2	2	2	2	2	2	2	2	2	15.4183	15.2674	15.5397	15.0427	14.9808	15.2441	15.7031	15.6516	15.8468	15.2905	15.4622	11	0	0	1	0	0	0	0	1	0	0	0	1	1
Stc1	O55183	Stanniocalcin-1		5	5	5	4	4	5	5	5	5	5	5	15.0907	15.1347	15.2663	15.3808	15.1297	15.1382	15.2011	15.2509	15.448	15.2953	14.964	11	0	0	0	0	1	0	0	0	0	0	0	1	1
Stmn2	P55821	Stathmin-2		3	3	3	3	3	3	3	2	3	3	2	16.165	15.7036	15.1793	14.5832	15.3611	14.7694	13.679	14.4087	14.2402	14.3489	13.9502	11	1	0	1	0	0	0	0	0	0	0	0	0	1
Tenm1	Q9WTS4	Teneurin-1		3	3	3	3	3	3	2	3	3	3	3	13.9675	14.0071	14.075	14.1649	14.0108	13.8806	13.1275	13.3374	13.2505	13.1295	12.5616	11	1	1	1	0	1	0	0	0	0	0	0	1	1
Tenm3	Q9WTS6	Teneurin-3		2	4	3	3	2	3	2	1	4	4	4	13.3286	13.4358	13.0949	13.3413	12.7474	12.9473	13.1865	13.113	13.1414	13.09	12.9197	11	0	0	1	0	0	0	0	0	0	0	0	1	1
Tf	Q921I1	Serotransferrin		25	27	26	22	22	21	24	25	24	25	26	26.4418	26.531	26.4472	26.6977	26.4397	26.5708	25.3301	25.6695	25.6603	25.632	24.7679	11	0	0	0	0	1	0	0	0	0	0	0	1	1
Tgfb2	P27090	Transforming growth factor beta-2		7	7	7	7	7	7	7	7	7	7	7	16.3409	16.312	16.7066	16.816	16.2413	16.2821	16.8638	16.5179	16.5825	16.7808	16.4418	11	0	0	0	0	1	0	0	0	0	0	0	1	1
Tgm1	Q9JLF6	Protein-glutamine gamma-glutamyltransferase K		5	5	8	5	5	8	8	8	5	8	5	14.2341	14.7577	14.5178	15.6685	16.7177	15.6188	14.2684	15.0375	14.2915	13.5431	15.5665	11	0	0	1	0	0	0	0	0	0	0	0	0	1
Tgm3	Q08189	Protein-glutamine gamma-glutamyltransferase E		1	1	2	1	1	1	2	2	2	1	2	12.8021	14.111	14.2555	15.5611	16.0325	14.496	13.2236	14.3898	12.8911	13.0399	14.0952	11	1	0	0	0	0	0	0	0	0	0	0	0	0
Thbs1	P35441	Thrombospondin-1		4	4	4	4	4	4	4	4	4	4	4	17.8365	17.8623	17.5431	17.5757	17.3402	17.3926	17.2124	17.0958	17.2887	17.3517	17.081	11	0	0	0	0	1	0	0	0	0	0	0	1	1
Thsd7a	Q69ZU6	Thrombospondin type-1 domain-containing protein 7A		2	4	4	3	2	3	3	4	5	5	3	13.7921	12.7162	12.9999	12.7851	12.6958	12.1315	12.8264	13.5933	12.0103	12.2281	11.9764	11	0	0	1	0	1	0	1	0	0	0	0	1	1
Thy1	P01831	Thy-1 membrane glycoprotein		2	5	5	2	4	2	3	4	5	5	5	14.741	14.8798	14.5914	14.6039	14.7941	14.9678	14.8751	15.2096	15.2003	15.1093	15.1711	11	0	0	1	0	0	1	0	0	0	0	0	1	1
Tkt	P40142	Transketolase		1	1	1	1	1	1	1	1	1	1	1	14.226	13.801	13.8188	13.7094	13.6972	12.7579	13.7311	13.9398	13.3684	13.3576	13.3567	11	0	0	0	0	0	0	0	0	0	0	0	0	0
Tmem108	Q8BHE4	Transmembrane protein 108		1	1	1	1	1	1	1	1	1	1	1	14.9278	14.9361	14.8586	14.9421	14.6806	15.4417	15.5287	15.6873	15.2277	15.6657	15.315	11	0	0	1	0	0	0	0	0	0	0	1	1	1
Tmem132a	Q922P8	Transmembrane protein 132A		36	34	35	33	33	32	35	33	36	33	32	19.375	19.84	19.7535	19.5545	19.0729	19.5479	18.8884	18.9557	19.1564	19.0337	19.1527	11	0	0	1	0	0	0	1	0	0	0	0	1	1
Tmem132c	Q8CEF9	Transmembrane protein 132C		2	4	4	1	2	3	4	3	4	4	4	11.4019	9.92602	11.8351	12.5655	11.7182	11.6489	13.5178	12.9904	13.3351	13.1822	13.5078	11	0	0	1	0	0	0	1	0	0	0	0	1	1
Tmem2	Q5FWI3	Cell surface hyaluronidase		2	2	2	2	2	1	2	2	2	2	2	13.5694	13.0692	12.2149	12.2185	12.9822	12.3722	12.3504	12.7359	12.7542	12.4924	12.1366	11	0	0	1	0	0	0	0	1	0	0	0	1	1
Tnc	Q80YX1	Tenascin		2	4	4	3	3	1	4	4	4	3	4	13.4316	12.6272	12.667	9.78638	12.4692	12.8011	13.7511	13.4318	13.7688	13.7388	13.9192	11	0	0	0	0	1	0	0	0	0	0	0	1	1
Tnfrsf21	Q9EPU5	Tumor necrosis factor receptor superfamily member 21		6	5	6	5	5	6	6	6	6	6	6	16.5394	16.6481	16.7208	16.7289	16.5011	16.5863	16.3058	16.3913	16.469	16.2721	15.9459	11	0	0	1	0	0	0	1	0	0	0	0	1	1
Tpm3	P21107	Tropomyosin alpha-3 chain		2	3	3	2	2	2	3	2	3	2	3	14.1007	13.7602	14.0433	13.8787	14.3794	13.0252	14.8111	14.748	14.686	14.4647	14.4872	11	1	0	0	0	0	0	0	0	0	0	0	0	1
Trim23	Q8BGX0	E3 ubiquitin-protein ligase TRIM23		1	1	1	1	1	1	1	1	1	1	1	16.9535	17.0801	17.1482	16.9715	16.9084	17.0883	16.9095	16.719	16.7061	16.7244	16.7604	11	1	0	1	0	0	0	0	0	0	0	0	0	1
Ttr	P07309	Transthyretin		1	1	1	1	1	1	1	1	1	1	1	21.1555	20.7292	20.9556	21.1203	20.7252	20.7131	19.4597	19.5702	19.7494	19.6423	19.1615	11	0	0	0	0	1	0	0	0	0	0	0	1	1
Tuba1a;Tuba1c	P68369;P68373	Tubulin alpha-1A chain;Tubulin alpha-1C chain		8	7	10	7	7	8	12	6	9	9	7	15.1498	14.7863	14.6375	15.3116	15.7765	13.5732	14.4853	14.7573	14.4737	14.246	14.3085	11	1	0	0	0	0	0	0	0	0	0	0	0	1
Tubb2a	Q7TMM9	Tubulin beta-2A chain		6	6	6	3	4	7	9	4	7	6	5	14.2315	14.258	13.0791	14.5008	15.2686	12.7749	13.5035	14.193	13.4138	13.4225	13.9611	11	1	0	0	0	0	0	0	0	0	0	0	0	1
Tubb3	Q9ERD7	Tubulin beta-3 chain		2	2	2	2	2	1	2	1	2	3	2	12.7856	12.8139	14.5275	14.7278	14.0898	10.843	12.0145	12.3515	13.9656	12.3411	12.6387	11	1	0	0	0	0	0	0	0	0	0	0	0	1
Twsg1	Q9EP52	Twisted gastrulation protein homolog 1		2	2	2	2	2	2	2	2	2	2	2	13.9499	14.6156	13.4865	14.4273	14.0169	13.9167	13.8392	14.062	13.6599	13.5554	13.7665	11	0	0	0	0	1	0	0	0	0	0	0	1	1
Txn	P10639	Thioredoxin		1	1	1	1	1	1	1	1	1	1	1	13.5448	13.1571	12.8056	13.3157	12.4903	12.5304	12.9727	13.7733	13.1406	12.7033	12.2586	11	1	1	0	0	1	0	0	0	0	0	0	0	0
Tyro3	P55144	Tyrosine-protein kinase receptor TYRO3		2	2	2	2	1	1	2	2	2	2	2	12.7262	12.8867	13.1366	12.5783	13.0517	13.3865	12.7197	12.5589	12.791	12.7695	12.3876	11	0	0	1	0	0	0	1	0	0	0	0	1	1
Ubb;Ubc;Rps27a;Uba52	P0CG49;P0CG50;P62983;P62984	Polyubiquitin-B;Polyubiquitin-C;Ubiquitin-40S ribosomal protein S27a;Ubiquitin-60S ribosomal protein L40		4	4	4	4	4	4	4	4	4	4	4	16.3322	16.6248	16.8169	17.9538	18.5084	16.7533	16.1214	16.6495	16.1542	16.2134	16.5954	11	1	1	0	0	0	0	0	0	0	0	0	0	0
Uchl1	Q9R0P9	Ubiquitin carboxyl-terminal hydrolase isozyme L1		2	3	3	3	2	2	2	2	3	3	2	15.6431	14.7743	14.7172	14.2526	14.7572	14.264	13.6174	14.0148	14.2635	14.1661	13.8868	11	1	0	1	0	0	0	0	0	0	0	0	1	1
Unc5d	Q8K1S2	Netrin receptor UNC5D		3	3	3	3	3	2	3	3	3	3	3	13.6188	13.6168	13.395	13.4119	13.1304	13.3626	12.7655	13.2628	12.8578	13.0947	12.6664	11	0	0	1	0	0	0	1	0	0	0	0	1	1
Vasn	Q9CZT5	Vasorin		7	6	6	6	6	6	6	7	7	7	6	15.9066	15.7885	16.0612	15.7576	15.0583	15.4161	16.2403	15.7387	15.8266	16.205	16.4426	11	0	0	1	0	0	0	1	0	0	0	0	1	1
Vcam1	P29533	Vascular cell adhesion protein 1	+	22	23	23	21	21	21	22	21	23	23	23	17.6924	17.697	17.8113	17.6758	17.3141	17.5269	17.7156	17.5933	17.8787	17.7068	17.7142	11	0	0	1	0	0	1	1	0	0	0	0	1	1
Vcan	Q62059	Versican core protein		3	3	3	3	2	2	3	3	3	3	3	13.6956	13.2448	13.3927	14.1103	13.4294	13.1561	14.165	14.5648	14.1048	13.7963	13.3531	11	0	0	0	0	1	0	0	0	0	0	0	1	1
Vegfa	Q00731	Vascular endothelial growth factor A		2	2	2	2	2	2	2	2	2	2	2	13.8131	14.2509	14.6036	14.2132	14.4526	14.1263	14.8147	14.5323	14.0161	14.2877	14.4843	11	0	0	1	0	1	0	0	0	0	0	0	1	1
Vnn1	Q9Z0K8	Pantetheinase		2	2	2	2	2	2	2	2	2	2	2	17.8892	18.2412	18.0867	17.9851	18.0119	17.9561	17.3806	17.1835	17.3012	17.1544	17.1066	11	0	0	1	0	0	1	0	0	0	0	0	1	1
Vstm2a	Q8R0A6	V-set and transmembrane domain-containing protein 2A		4	5	5	4	5	4	6	5	5	4	5	16.5797	16.5449	16.4758	16.614	16.5368	16.8234	16.2307	16.0434	16.3556	16.1972	15.9666	11	0	0	0	0	1	0	0	0	0	0	0	1	1
Wnt7b	P28047	Protein Wnt-7b		1	2	2	1	2	1	1	2	2	2	2	10.2657	12.5001	11.9596	12.6468	12.7022	11.829	12.851	13.0891	13.1564	13.1207	12.3904	11	0	0	0	0	1	0	0	0	0	0	0	1	1
Ywhaq	P68254	14-3-3 protein theta		4	3	4	3	4	4	4	3	3	3	4	14.2131	14.1686	15.0301	15.5253	16.5647	12.8903	13.9109	14.2292	13.2836	13.2677	13.6219	11	1	0	0	0	0	0	0	0	0	0	0	0	1
Ywhaz	P63101	14-3-3 protein zeta/delta		1	1	1	1	1	1	1	1	1	1	1	12.5266	12.9868	13.9608	14.7667	16.1511	12.6307	12.7709	12.9861	11.8813	12.1637	12.2314	11	1	0	0	0	0	0	0	0	0	0	0	0	1
Zfhx3;Zfhx4	Q61329;Q9JJN2	Zinc finger homeobox protein 3;Zinc finger homeobox protein 4		1	1	1	1	1	1	1	1	1	1	1	15.7704	15.7154	15.4478	15.8892	15.7305	15.7345	14.7295	14.9997	15.2615	14.697	14.3064	11	1	1	0	0	0	0	0	0	0	0	0	0	1
	P10404	MLV-related proviral Env polyprotein		6	5	5	6	6	4	6	6	5	5	4	16.8428	16.6008	17.0455	16.7139	16.5085	16.7927	15.1194	15.1148	14.8392	14.7087	14.7563	11	0	0	1	0	0	0	1	0	0	0	0	1	1
Adam9	Q61072	Disintegrin and metalloproteinase domain-containing protein 9		2	3	2	2	NaN	3	3	2	4	3	3	12.404	14.0305	NaN	15.625	15.9309	14.022	15.6148	13.9352	14.4908	14.507	11.5999	10	0	0	1	0	0	0	1	0	0	0	0	1	1
Chga	P26339	Chromogranin-A		1	3	4	1	2	NaN	1	1	3	4	3	11.5021	12.3019	11.9071	NaN	11.1151	10.6332	14.7312	15.0989	14.7437	14.9884	14.8702	10	0	0	1	0	1	0	0	0	0	0	0	1	1
Gap43	P06837	Neuromodulin	+	4	2	3	3	2	NaN	2	2	2	3	2	12.8424	13.464	12.2371	NaN	13.2187	11.6733	11.0095	10.8735	13.2839	11.8096	11.1688	10	0	0	1	0	0	0	0	0	0	0	0	0	0
Hdgf	P51859	Hepatoma-derived growth factor		4	10	10	3	2	NaN	3	3	9	9	10	13.3444	12.6631	10.3567	NaN	12.7483	11.2814	15.0831	15.2541	15.3194	15.4196	15.0672	10	1	1	0	0	0	0	0	0	0	0	0	0	1
Krt8	P11679	Keratin, type II cytoskeletal 8		NaN	1	1	1	1	1	1	1	1	1	1	NaN	13.5985	14.027	17.4149	14.1152	13.8896	13.706	13.5115	12.7993	12.9632	14.3448	10	1	1	0	0	0	0	0	0	0	0	0	1	1
Nme1;Nme2	P15532;Q01768	Nucleoside diphosphate kinase A;Nucleoside diphosphate kinase B		1	NaN	1	1	1	1	1	1	1	1	1	9.44463	11.008	12.669	14.3215	15.9435	11.0343	9.40746	9.85278	10.2717	NaN	12.4689	10	1	1	0	0	0	0	0	0	0	0	0	0	0
Ntng2	Q8R4F1	Netrin-G2		1	1	1	1	1	NaN	1	1	1	1	1	12.0097	11.5086	11.4268	NaN	10.989	11.8074	11.9185	11.8082	12.2323	12.2198	11.4165	10	0	0	1	0	0	1	0	0	0	0	0	1	1
Pdap1	Q3UHX2	28 kDa heat- and acid-stable phosphoprotein		1	1	3	1	2	NaN	1	1	1	2	1	16.7598	16.3673	15.5977	NaN	13.5121	15.9905	14.0187	15.0878	13.6099	14.2906	13.2916	10	0	0	0	0	0	0	0	0	0	0	0	0	1
Pear1	Q8VIK5	Platelet endothelial aggregation receptor 1		1	1	1	1	1	NaN	1	1	1	1	1	12.0306	12.3665	11.9413	NaN	11.8539	12.1999	11.284	11.9845	11.8685	11.6693	11.4639	10	0	0	1	0	0	0	0	0	0	0	0	1	1
Rplp2	P99027	60S acidic ribosomal protein P2		1	1	1	1	1	NaN	1	1	1	1	1	12.0209	11.375	11.3317	NaN	12.8416	11.5729	12.9707	13.3337	12.9889	13.3032	12.7455	10	0	0	0	0	0	0	0	0	0	0	0	0	1
Sumf2	Q8BPG6	Sulfatase-modifying factor 2		2	2	1	1	1	NaN	2	1	1	2	2	13.6465	13.5702	13.4765	NaN	13.1248	12.8765	13.5679	12.3924	12.9979	12.5026	12.6152	10	0	0	0	0	0	0	0	0	0	0	0	1	1
Tpi1	P17751	Triosephosphate isomerase		NaN	1	1	1	1	1	1	1	1	1	1	NaN	12.1204	13.8402	15.4019	16.5376	12.8741	13.015	12.6176	12.5403	11.8964	12.3383	10	1	0	0	0	0	0	0	0	0	0	0	0	1
Tpp1	O89023	Tripeptidyl-peptidase 1		2	4	4	1	2	1	NaN	2	5	4	4	12.3235	11.8609	12.3348	11.8711	NaN	12.4818	13.7563	13.0943	14.0228	13.8439	13.8282	10	0	0	0	0	0	0	0	0	0	0	0	1	1
Tubb5	P99024	Tubulin beta-5 chain		1	1	1	1	1	1	1	NaN	1	1	1	14.0901	14.2602	13.5017	14.2553	14.9251	NaN	14.0487	13.9019	13.5169	13.4114	13.6963	10	1	0	0	0	0	0	0	0	0	0	0	0	1
Upp2	Q8CGR7	Uridine phosphorylase 2		1	NaN	2	2	2	2	2	1	2	2	2	17.4537	16.6052	16.5091	19.1613	16.2538	14.5581	15.705	14.4775	13.7587	NaN	16.0659	10	0	0	0	0	0	0	0	0	0	0	0	0	1
Vit	Q8VHI5	Vitrin		2	2	2	1	1	2	2	NaN	2	2	2	13.1095	13.4187	12.992	12.6305	13.3774	NaN	13.9027	13.5916	13.492	14.5097	14.0629	10	0	0	0	0	1	0	0	0	0	0	0	1	1
Wscd1	Q80XH4	WSC domain-containing protein 1		1	1	1	NaN	1	1	1	1	1	1	1	9.1199	NaN	9.79568	9.97446	10.0904	11.0227	11.9193	11.7075	11.7256	11.1382	11.0566	10	0	0	1	0	0	0	0	0	0	0	0	1	1
Ywhab	Q9CQV8	14-3-3 protein beta/alpha		1	1	1	NaN	1	1	1	1	1	1	1	11.494	NaN	12.6761	13.3912	14.383	11.3248	11.2919	12.0574	10.8398	11.2973	11.1698	10	1	0	0	0	0	0	0	0	0	0	0	0	1
Apob	E9Q414	Apolipoprotein B-100		2	2	2	2	2	NaN	2	NaN	2	2	2	14.5784	14.0635	14.1285	NaN	12.6864	NaN	13.3538	13.0264	13.4209	12.8257	13.2753	9	1	0	0	0	1	0	0	0	0	0	0	1	1
Cbx3	P23198	Chromobox protein homolog 3		1	3	2	1	NaN	NaN	1	2	4	2	4	13.145	11.8839	NaN	NaN	12.8133	13.2731	13.7228	14.2978	13.9263	13.9714	13.8756	9	0	1	0	0	0	0	0	0	0	0	0	0	0
Hsp90aa1	P07901	Heat shock protein HSP 90-alpha		NaN	3	3	1	NaN	1	1	1	3	2	2	NaN	10.5805	NaN	17.3121	14.4385	13.3986	11.6208	11.5672	11.7874	11.2039	11.7453	9	1	1	1	0	0	0	0	0	0	0	0	0	1
Jag1	Q9QXX0	Protein jagged-1		1	1	1	1	NaN	1	1	NaN	1	1	1	10.8074	11.3569	NaN	10.5746	11.0881	NaN	11.6615	12.197	11.0944	11.3117	12.0189	9	0	0	1	0	0	0	1	0	0	0	0	1	1
Krt33b	Q61897	Keratin, type I cuticular Ha3-II		1	1	1	NaN	2	3	3	1	NaN	2	1	11.9098	NaN	15.9193	15.8203	18.2521	13.6429	NaN	11.9945	11.4858	11.688	13.4815	9	0	0	0	0	0	0	0	0	0	0	0	0	1
Lbp	Q61805	Lipopolysaccharide-binding protein		1	1	1	NaN	1	1	1	NaN	1	1	1	13.227	NaN	14.0179	11.9592	10.3522	NaN	9.97442	10.522	10.5542	9.02989	9.51468	9	0	0	1	0	1	0	0	0	0	0	0	1	1
Myof	Q69ZN7	Myoferlin		1	1	1	1	1	1	1	1	NaN	1	NaN	13.7398	12.269	17.549	18.2155	16.6939	12.9669	NaN	11.8631	NaN	11.9056	11.8434	9	0	1	1	0	0	0	0	1	0	0	0	0	1
Plod3	Q9R0E1	Procollagen-lysine,2-oxoglutarate 5-dioxygenase 3		1	1	1	NaN	1	1	1	NaN	2	1	1	12.7116	NaN	14.0866	13.8782	11.0828	NaN	13.6042	14.5671	14.0873	14.3055	14.1224	9	0	0	1	0	1	0	0	0	0	0	0	1	1
Serpina3n	Q91WP6	Serine protease inhibitor A3N		2	5	6	1	NaN	NaN	1	1	5	6	6	16.2694	11.352	NaN	NaN	15.0688	11.6219	14.1863	14.3869	14.5112	14.5953	14.3988	9	0	0	0	0	1	0	0	0	0	0	0	1	1
Sparcl1	P70663	SPARC-like protein 1		2	12	14	NaN	1	NaN	4	2	14	13	13	10.2777	NaN	10.7407	NaN	10.1646	9.99302	15.7878	15.9516	15.6515	15.1395	15.4329	9	0	0	0	0	1	0	0	0	0	0	0	1	1
