# Supplementary material for: An optimized quantitative proteomics method establishes the cell type‐resolved mouse brain secretome
Source: EMBO J. 2020 Sep 21;39(20):e105693. doi: 10.15252/embj.2020105693 (PMC7560198; doi:10.15252/embj.2020105693)
Supplement: Supplementary file 4 — Table EV2 [file EMBJ-39-e105693-s004.xlsx]

## Sheet: Secretome resource_raw
Table EV2: hiSPECS secretome resources of astrocytes, microglia, neurons and oligodendrocytes.
This sheet contains the cell type-resolved brain secretome resource raw data obtained with the hiSPECS DIA method. Proteins detected in at least one cell type in 5 out of 6 biological replicates are considered (Total 995 protein groups).
			Label-free quantification Astrocyte secretome						Average	standard deviation	Label-free quantification Microglia secretome						Average	standard deviation	Label-free quantification Neuron secretome						Average	standard deviation	Label-free quantification Oligodendrocyte secretome						Average	standard deviation	UniProt annotations: Yes=1 No=0													Protein annotated as glycoprotein on UniProt or a previous publication (Zielinska et al., Joshi et al., Liu et al., Fang et al.). For details see Supplementary Figure 1	Unique peptide # Astrocytes
PG.Genes	PG.ProteinAccessions	PG.ProteinDescriptions	log2_LFQ_Astro_1	log2_LFQ_Astro_2	log2_LFQ_Astro_3	log2_LFQ_Astro_4	log2_LFQ_Astro_5	log2_LFQ_Astro_6	log2Avg_Asstrocytes	Std_As	log2_LFQ_Microglia_1	log2_LFQ_Microglia_2	log2_LFQ_Microglia_3	log2_LFQ_Microglia_4	log2_LFQ_Microglia_5	log2_LFQ_Microglia_6	log2Avg_Microglia	Std_As	log2_LFQ_Neurons_1	log2_LFQ_Neurons_2	log2_LFQ_Neurons_3	log2_LFQ_Neurons_4	log2_LFQ_Neurons_5	log2_LFQ_Neurons_6	log2Avg_neurons	Std_As	log2_LFQ_Oligodendrocytes_1	log2_LFQ_Oligodendrocytes_2	log2_LFQ_Oligodendrocytes_3	log2_LFQ_Oligodendrocytes_4	log2_LFQ_Oligodendrocytes_5	log2_LFQ_Oligodendrocytes_6	log2Avg_Oligodendrocytes	Std_As	Cytoplasm	Nucleus	Mitochondrion	Membrane	Secreted	GPI	TM1	TM2	TM3	TM4	Multi	TM+GPI	Glycoprotein	Glycoprotein*	Astrocytes_NrOfPrecursorsIdentified_1
A2m	Q6GQT1	Alpha-2-macroglobulin-P	20.9261	21.1539	19.8586	20.4568	21.2683	20.404	20.6779	0.488513	19.7949	19.1894	19.1841	18.9342	18.6215	19.4199	19.1907	0.366837	16.6303	16.344	15.9415	15.4032	15.6669	16.5694	16.0925	0.458101	22.0056	21.1297	21.0161	21.693	22.2396	21.8654	21.6582	0.446179	0	0	0	0	1	0	0	0	0	0	0	0	1	1	90
Acadvl	P50544	Very long-chain specific acyl-CoA dehydrogenase, mitochondrial	NaN	NaN	NaN	NaN	NaN	NaN	NaN	NaN	NaN	NaN	NaN	NaN	NaN	NaN	NaN	NaN	13.1969	13.167	13.0542	NaN	12.8659	14.3774	13.3323	0.535333	10.9332	13.3479	13.1393	13.5941	13.9678	14.1584	13.1901	1.06667	0	0	1	1	0	0	0	0	0	0	0	0	0	1	NaN
Acat2	Q8CAY6	Acetyl-CoA acetyltransferase, cytosolic	10.1059	10.3944	10.2064	10.6303	12.321	9.24556	10.4839	0.92717	12.2224	11.1809	11.7362	11.1371	11.2732	9.90394	11.2423	0.708467	NaN	NaN	NaN	NaN	NaN	NaN	NaN	NaN	10.7549	11.2316	10.3156	10.4226	13.1413	NaN	11.1732	1.03448	1	0	0	0	0	0	0	0	0	0	0	0	0	1	1
Ace	P09470	Angiotensin-converting enzyme	NaN	NaN	NaN	NaN	NaN	NaN	NaN	NaN	10.1941	10.5613	9.88553	9.54984	9.93552	9.32585	9.90869	0.403545	NaN	NaN	NaN	NaN	NaN	NaN	NaN	NaN	NaN	NaN	NaN	NaN	NaN	NaN	NaN	NaN	1	0	0	1	1	0	1	0	0	0	0	1	1	1	NaN
Ache	P21836	Acetylcholinesterase	NaN	NaN	NaN	NaN	NaN	NaN	NaN	NaN	12.2141	12.5199	12.5583	12.0617	11.901	12.5516	12.3011	0.258751	NaN	NaN	NaN	NaN	NaN	NaN	NaN	NaN	NaN	NaN	NaN	NaN	NaN	NaN	NaN	NaN	0	0	0	1	1	1	0	0	0	0	0	1	1	1	NaN
Acly	Q91V92	ATP-citrate synthase	NaN	NaN	NaN	NaN	NaN	NaN	NaN	NaN	9.35993	9.84654	10.1116	9.76281	8.99391	8.9425	9.50289	0.437754	NaN	NaN	NaN	NaN	10.1808	NaN	10.1808	0	NaN	9.82534	NaN	NaN	NaN	NaN	9.82534	0	1	0	0	0	0	0	0	0	0	0	0	0	0	1	NaN
Acta2;Actg2	P62737;P63268	Actin, aortic smooth muscle;Actin, gamma-enteric smooth muscle	14.0571	14.2436	13.9561	13.8944	14.852	13.467	14.0784	0.418093	13.7589	13.9145	13.8836	13.5235	13.5031	13.5404	13.6873	0.172049	12.0588	12.1727	12.7178	11.9341	14.466	13.191	12.7567	0.87717	12.6527	12.4362	12.297	12.7255	12.7904	13.2165	12.6864	0.291187	1	0	0	0	0	0	0	0	0	0	0	0	0	1	4
Actb	P60710	Actin, cytoplasmic 1	17.4882	17.4636	17.7023	18.7264	18.0178	17.7144	17.8521	0.431409	19.231	19.3188	19.545	19.0701	19.172	19.6767	19.3356	0.211618	16.6175	17.1153	16.621	17.6245	18.3987	17.7487	17.3543	0.639922	17.8655	18.3831	18.3577	18.587	19.0316	19.155	18.5633	0.434297	1	1	0	0	0	0	0	0	0	0	0	0	0	1	29
Actg1	P63260	Actin, cytoplasmic 2	NaN	NaN	10.4301	NaN	NaN	NaN	10.4301	0	12.4916	13.2025	13.2874	12.7156	13.0092	14.0729	13.1299	0.502154	14.3319	13.2546	13.8688	15.6204	16.0602	15.1573	14.7155	0.98493	12.9382	12.4841	13.0321	12.7959	14.5939	13.7529	13.2662	0.706496	1	0	0	0	0	0	0	0	0	0	0	0	0	1	NaN
Actn1	Q7TPR4	Alpha-actinin-1	NaN	NaN	NaN	NaN	NaN	NaN	NaN	NaN	10.5225	11.1631	11.251	10.7465	10.7298	11.0708	10.914	0.263174	NaN	NaN	NaN	NaN	13.9123	10.9649	12.4386	1.47371	11.2235	10.9682	11.6308	11.8127	13.2359	12.4186	11.8816	0.759129	1	0	0	1	0	0	0	0	0	0	0	0	0	1	NaN
Actn4	P57780	Alpha-actinin-4	NaN	NaN	NaN	NaN	NaN	NaN	NaN	NaN	9.70387	11.6164	9.92146	9.80428	9.31043	9.97091	10.0546	0.730674	NaN	NaN	NaN	NaN	11.0345	NaN	11.0345	0	NaN	11.7759	11.8917	10.6791	11.882	11.815	11.6087	0.46681	1	1	0	0	0	0	0	0	0	0	0	0	0	1	NaN
Actr2	P61161	Actin-related protein 2	NaN	NaN	NaN	NaN	NaN	NaN	NaN	NaN	12.1693	12.1239	12.522	13.44	12.0046	11.1499	12.2349	0.680865	NaN	NaN	NaN	NaN	13.2305	NaN	13.2305	0	12.7181	11.5208	12.5038	13.0612	12.6187	12.4083	12.4718	0.472408	1	1	0	0	0	0	0	0	0	0	0	0	0	1	NaN
Adam10	O35598	Disintegrin and metalloproteinase domain-containing protein 10	NaN	11.2919	11.6527	NaN	11.6508	11.6167	11.553	0.151442	9.81596	10.4105	9.55508	10.6529	10.2284	11.0631	10.2877	0.502091	14.7335	14.7343	14.8133	15.3193	13.5646	14.8348	14.6666	0.532179	12.4292	12.2991	12.4286	12.0788	11.9516	12.1693	12.2261	0.176938	0	0	0	1	0	0	1	0	0	0	0	1	1	1	NaN
Adam12	Q61824	Disintegrin and metalloproteinase domain-containing protein 12	NaN	NaN	NaN	NaN	NaN	NaN	NaN	NaN	NaN	NaN	NaN	NaN	11.9159	7.94575	9.9308	1.98505	12.6235	13.5434	NaN	10.9294	12.0159	12.2791	12.2783	0.849481	12.7138	12.7115	13.0096	11.7955	12.3157	11.7017	12.3746	0.487084	0	0	0	1	0	0	1	0	0	0	0	1	1	1	NaN
Adam19	O35674	Disintegrin and metalloproteinase domain-containing protein 19	NaN	NaN	12.9126	NaN	NaN	12.9426	12.9276	0.0149913	14.0213	14.562	14.2304	13.6941	12.6969	14.0079	13.8687	0.585641	NaN	NaN	10.5162	11.7741	NaN	NaN	11.1452	0.628955	NaN	NaN	NaN	NaN	NaN	NaN	NaN	NaN	0	0	0	1	0	0	1	0	0	0	0	1	1	1	NaN
Adam22	Q9R1V6	Disintegrin and metalloproteinase domain-containing protein 22	NaN	15.4317	15.0784	NaN	NaN	NaN	15.255	0.176636	NaN	NaN	NaN	NaN	14.2802	8.00109	11.1406	3.13955	14.3006	13.3586	13.905	13.9118	12.3702	13.7557	13.6003	0.615908	12.3442	12.4164	11.8629	11.7932	12.1721	11.8488	12.0729	0.249674	0	0	0	1	0	0	1	0	0	0	0	1	1	1	NaN
Adam9	Q61072	Disintegrin and metalloproteinase domain-containing protein 9	NaN	13.0551	12.0911	NaN	NaN	NaN	12.5731	0.481994	NaN	10.0342	10.75	10.1893	10.1272	10.8907	10.3983	0.350991	15.0502	12.739	13.3039	14.0098	12.3323	13.4287	13.4773	0.879971	12.7728	12.4042	12.4	11.1459	13.1622	10.8864	12.1286	0.83082	0	0	0	1	0	0	1	0	0	0	0	1	1	1	NaN
Adamtsl2	Q7TSK7	ADAMTS-like protein 2	NaN	11.3193	9.39996	13.1745	10.4996	10.4303	10.9647	1.26171	13.6001	12.5731	12.1654	11.9547	11.8144	12.0734	12.3635	0.60072	NaN	NaN	NaN	NaN	NaN	NaN	NaN	NaN	NaN	NaN	NaN	NaN	NaN	NaN	NaN	NaN	0	0	0	0	1	0	0	0	0	0	0	0	1	1	NaN
Adamtsl4	Q80T21	ADAMTS-like protein 4	NaN	10.6018	10.8392	NaN	NaN	10.8333	10.7581	0.110544	11.8443	11.0313	11.5313	9.56891	10.6215	11.3775	10.9958	0.744966	NaN	NaN	NaN	NaN	NaN	NaN	NaN	NaN	NaN	NaN	NaN	NaN	NaN	NaN	NaN	NaN	0	0	0	0	1	0	0	0	0	0	0	0	1	1	NaN
Adgrb3	Q80ZF8	Adhesion G protein-coupled receptor B3	NaN	9.86902	9.70063	NaN	NaN	9.70052	9.75672	0.0794049	NaN	NaN	NaN	NaN	NaN	NaN	NaN	NaN	14.5652	14.1185	14.1433	15.5871	13.2026	14.2855	14.317	0.705612	11.7305	10.9832	11.1873	11.1123	11.182	10.9613	11.1928	0.256033	0	0	0	1	0	0	0	0	0	0	1	1	1	1	NaN
Adgrg1	Q8K209	Adhesion G-protein coupled receptor G1	NaN	NaN	NaN	NaN	NaN	15.5675	15.5675	0	12.7462	12.5137	12.1512	11.4872	11.6384	12.171	12.118	0.444049	12.5507	12.0617	12.4208	13.1304	10.9092	12.5329	12.2676	0.683871	NaN	NaN	NaN	NaN	NaN	NaN	NaN	NaN	0	0	0	1	1	0	0	0	0	0	1	1	1	1	NaN
Adgrl1	Q80TR1	Adhesion G protein-coupled receptor L1	NaN	NaN	NaN	NaN	NaN	NaN	NaN	NaN	NaN	NaN	NaN	NaN	NaN	NaN	NaN	NaN	11.201	11.7134	12.1659	12.6551	10.9441	12.5043	11.864	0.637103	9.8046	9.43278	10.1491	NaN	NaN	NaN	9.79549	0.2925	0	0	0	1	0	0	0	0	0	0	1	1	1	1	NaN
Adgrl3	Q80TS3	Adhesion G protein-coupled receptor L3	NaN	15.3284	NaN	NaN	NaN	NaN	15.3284	0	NaN	NaN	NaN	NaN	NaN	NaN	NaN	NaN	11.6117	11.7245	11.5246	11.3943	10.6814	11.104	11.3401	0.353123	11.4201	11.2793	11.6171	11.9417	12.1117	11.6693	11.6732	0.28482	0	0	0	1	0	0	0	0	0	0	1	1	1	1	NaN
Adipoq	Q60994	Adiponectin	NaN	11.4343	NaN	NaN	NaN	NaN	11.4343	0	NaN	NaN	NaN	NaN	NaN	NaN	NaN	NaN	NaN	NaN	NaN	NaN	NaN	NaN	NaN	NaN	18.5588	17.5708	17.618	17.785	18.2808	17.9059	17.9532	0.356646	0	0	0	0	1	0	0	0	0	0	0	0	1	1	NaN
Adk	P55264	Adenosine kinase	NaN	NaN	NaN	NaN	NaN	NaN	NaN	NaN	11.2561	11.494	11.3238	10.2361	10.6824	9.83211	10.8041	0.610001	NaN	NaN	NaN	NaN	NaN	NaN	NaN	NaN	NaN	NaN	NaN	NaN	NaN	NaN	NaN	NaN	1	1	0	0	0	0	0	0	0	0	0	0	0	1	NaN
Aebp1	Q640N1	Adipocyte enhancer-binding protein 1	NaN	NaN	NaN	NaN	NaN	NaN	NaN	NaN	6.61912	6.06549	6.76733	10.0124	10.721	9.95258	8.35632	1.90057	NaN	NaN	NaN	NaN	NaN	NaN	NaN	NaN	NaN	NaN	NaN	NaN	NaN	NaN	NaN	NaN	1	1	0	0	1	0	0	0	0	0	0	0	1	1	NaN
Afm	O89020	Afamin	17.8515	16.9178	16.3025	17.0499	18.327	16.9314	17.23	0.666978	16.2054	18.2434	17.3419	17.8155	16.8265	17.9407	17.3956	0.69947	19.1116	17.5269	18.6227	20.4933	17.6761	19.2279	18.7764	1.00493	19.0464	17.7621	16.574	17.9741	17.6374	19.0666	18.0101	0.861607	0	0	0	0	1	0	0	0	0	0	0	0	1	1	2
Ahcy	P50247	Adenosylhomocysteinase	12.7237	12.5502	12.2192	12.7337	12.5432	12.3001	12.5117	0.194509	15.577	14.968	14.9672	14.4468	14.4362	14.5467	14.8237	0.403693	16.0712	16.0236	15.6881	15.8566	15.1855	15.8222	15.7745	0.292536	17.7907	17.9575	17.7933	18.2529	18.6525	18.659	18.1843	0.3671	1	0	0	0	0	0	0	0	0	0	0	0	0	1	5
Ahsg	P29699	Alpha-2-HS-glycoprotein	21.7306	21.86	21.1622	21.5888	22.3781	21.107	21.6378	0.431349	21.1931	21.8673	21.3357	20.8846	20.9426	21.3941	21.2696	0.326112	19.59	19.1881	18.5162	18.0819	18.0913	19.2717	18.7899	0.590899	20.8348	20.0393	20.0029	20.2811	20.2895	20.4359	20.3139	0.276905	0	0	0	0	1	0	0	0	0	0	0	0	1	1	2
Akr1a1	Q9JII6	Alcohol dehydrogenase [NADP(+)]	NaN	NaN	NaN	NaN	NaN	NaN	NaN	NaN	13.5667	12.9006	12.7404	12.6842	12.8088	12.7886	12.9149	0.298868	NaN	NaN	NaN	NaN	NaN	NaN	NaN	NaN	NaN	NaN	NaN	NaN	NaN	8.99452	8.99452	0	1	0	0	1	0	0	0	0	0	0	0	0	0	1	NaN
Akr1b1	P45376	Aldose reductase	NaN	NaN	NaN	NaN	NaN	NaN	NaN	NaN	12.8109	12.715	12.1632	12.1923	11.9038	12.6431	12.4047	0.334768	NaN	NaN	NaN	NaN	NaN	NaN	NaN	NaN	NaN	NaN	10.9399	NaN	NaN	NaN	10.9399	0	1	0	0	0	0	0	0	0	0	0	0	0	0	1	NaN
Alb	P07724	Serum albumin	16.7606	17.1984	16.985	16.6767	17.8581	17.4807	17.1599	0.411378	19.3365	20.364	20.3478	19.8739	19.7957	20.4384	20.026	0.395727	21.8473	21.7153	21.4427	21.4873	20.8182	20.7751	21.3476	0.412607	21.4111	21.3781	21.9045	22.4251	22.583	22.2023	21.984	0.465953	0	0	0	0	1	0	0	0	0	0	0	0	0	1	6
Alcam	Q61490	CD166 antigen	NaN	NaN	NaN	9.26591	NaN	NaN	9.26591	0	11.045	12.4743	12.1727	11.6964	11.8272	12.3866	11.9337	0.485088	12.5358	12.0313	10.6925	11.1454	11.2527	12.6807	11.723	0.74045	11.8261	11.337	11.1121	10.9218	NaN	11.6988	11.3792	0.341816	0	0	0	1	0	0	1	0	0	0	0	1	1	1	NaN
Aldh1a1	P24549	Retinal dehydrogenase 1	NaN	12.8214	9.82795	12.1886	12.4248	12.4369	11.9399	1.07529	12.1276	12.0601	NaN	11.5007	NaN	11.7192	11.8519	0.255089	15.6484	15.0849	14.2078	14.6632	14.6402	14.5697	14.8024	0.456233	17.3954	17.2315	16.9215	18.263	18.6313	18.7382	17.8635	0.709469	1	0	0	0	0	0	0	0	0	0	0	0	0	1	NaN
Aldh1a7	O35945	Aldehyde dehydrogenase, cytosolic 1	NaN	12.8835	NaN	NaN	NaN	NaN	12.8835	0	10.8211	10.3716	10.0439	9.27818	9.81086	9.66917	9.99912	0.496724	12.2659	12.7918	14.665	14.5653	13.5633	12.8939	13.4575	0.901587	15.6215	14.952	15.5472	15.4016	16.6248	15.9211	15.678	0.513047	1	0	0	0	0	0	0	0	0	0	0	0	0	1	NaN
Aldh2	P47738	Aldehyde dehydrogenase, mitochondrial	NaN	NaN	NaN	NaN	NaN	NaN	NaN	NaN	NaN	NaN	NaN	NaN	NaN	11.8284	11.8284	0	14.2687	13.9651	14.0985	14.3723	13.9623	14.3638	14.1718	0.172466	17.5394	18.2232	18.1255	18.6491	19.0489	19.171	18.4595	0.563242	0	0	1	0	0	0	0	0	0	0	0	0	0	1	NaN
Aldh7a1	Q9DBF1	Alpha-aminoadipic semialdehyde dehydrogenase	NaN	NaN	NaN	NaN	NaN	NaN	NaN	NaN	NaN	NaN	NaN	NaN	NaN	NaN	NaN	NaN	NaN	NaN	NaN	NaN	NaN	NaN	NaN	NaN	10.2414	11.4195	11.3603	11.137	12.9254	12.8642	11.658	0.956121	1	1	1	0	0	0	0	0	0	0	0	0	0	1	NaN
Aldoa	P05064	Fructose-bisphosphate aldolase A	13.5355	14.0121	13.3487	14.0495	14.3454	14.0609	13.892	0.340507	14.324	14.4819	14.0777	13.7049	13.1405	13.2862	13.8358	0.502804	10.5912	11.1886	10.1152	13.7682	12.8741	9.47232	11.3349	1.51776	12.798	13.2429	12.6795	13.0207	13.224	13.3894	13.0591	0.252935	1	0	0	0	0	0	0	0	0	0	0	0	0	1	6
Aldob	Q91Y97	Fructose-bisphosphate aldolase B	12.3825	13.3646	12.8091	13.4361	13.3464	12.2878	12.9377	0.473445	12.7388	12.949	12.758	12.1651	12.3538	12.733	12.6163	0.268289	NaN	NaN	NaN	NaN	NaN	NaN	NaN	NaN	12.2835	12.601	12.6884	12.8102	13.8062	13.6989	12.9813	0.568934	1	0	0	0	0	0	0	0	0	0	0	0	0	1	1
Aldoc	P05063	Fructose-bisphosphate aldolase C	NaN	NaN	NaN	NaN	NaN	10.9286	10.9286	0	11.9216	11.6034	12.027	11.0481	11.8998	11.1913	11.6152	0.375475	NaN	NaN	NaN	NaN	10.9564	10.0687	10.5125	0.443825	10.0521	10.7456	9.90766	NaN	NaN	NaN	10.2351	0.365761	0	0	0	0	0	0	0	0	0	0	0	0	0	1	NaN
Alpl	P09242	Alkaline phosphatase, tissue-nonspecific isozyme	NaN	9.29475	NaN	NaN	NaN	8.48892	8.89184	0.402917	11.7638	11.2122	10.9363	11.0324	11.0271	10.6379	11.1016	0.342409	NaN	NaN	NaN	NaN	NaN	NaN	NaN	NaN	NaN	NaN	NaN	NaN	NaN	NaN	NaN	NaN	0	0	0	1	0	1	0	0	0	0	0	1	1	1	NaN
Ambp	Q07456	Protein AMBP	19.2309	18.3813	19.2077	19.9483	18.7964	18.0973	18.9436	0.607684	16.606	17.6898	17.0275	16.8457	16.9027	17.0794	17.0252	0.333574	16.333	16.3041	15.3487	14.5135	15.1738	16.1798	15.6422	0.681157	17.58	17.6548	17.4839	17.9024	18.224	18.3627	17.868	0.328782	0	0	0	0	1	0	0	0	0	0	0	0	1	1	1
Amh	P27106	Muellerian-inhibiting factor	NaN	NaN	NaN	NaN	NaN	NaN	NaN	NaN	12.2577	11.6719	11.8836	11.0322	11.6472	12.4331	11.821	0.455337	NaN	NaN	NaN	NaN	NaN	NaN	NaN	NaN	10.479	NaN	NaN	NaN	NaN	NaN	10.479	0	0	0	0	0	1	0	0	0	0	0	0	0	1	1	NaN
Amy1	P00687	Alpha-amylase 1	NaN	NaN	NaN	NaN	NaN	11.4782	11.4782	0	13.4464	13.6907	13.6846	13.2386	13.4418	13.5076	13.5016	0.155501	NaN	NaN	NaN	NaN	NaN	9.61007	9.61007	0	11.4668	NaN	10.9009	10.937	NaN	NaN	11.1016	0.258691	0	0	0	0	1	0	0	0	0	0	0	0	0	1	NaN
Angptl3	Q9R182	Angiopoietin-related protein 3	13.3533	13.989	13.5586	13.2652	14.5342	14.2865	13.8311	0.474226	13.5302	13.1766	13.0926	12.6753	12.7898	13.0702	13.0558	0.275922	NaN	NaN	NaN	NaN	NaN	NaN	NaN	NaN	NaN	NaN	NaN	NaN	NaN	NaN	NaN	NaN	0	0	0	0	1	0	0	0	0	0	0	0	1	1	1
Antxr1	Q9CZ52	Anthrax toxin receptor 1	10.927	12.7813	NaN	NaN	13.1332	12.8633	12.4262	0.875295	10.2167	10.5589	10.2731	9.65393	9.97554	10.6541	10.2221	0.338209	NaN	NaN	NaN	NaN	NaN	NaN	NaN	NaN	NaN	NaN	NaN	NaN	NaN	NaN	NaN	NaN	0	0	0	1	0	0	1	0	0	0	0	1	1	1	1
Anxa2	P07356	Annexin A2	13.7756	12.4242	13.292	12.4284	13.0076	13.5118	13.0733	0.512321	10.8771	10.673	11.1211	9.60037	10.2723	11.1744	10.6197	0.545877	12.8444	13.521	14.2304	13.706	14.8756	13.1179	13.7159	0.67883	12.4528	12.554	11.3336	12.143	13.1596	12.5807	12.3706	0.552904	0	0	0	0	1	0	0	0	0	0	0	0	0	1	11
Aoc1	Q8JZQ5	Amiloride-sensitive amine oxidase [copper-containing]	NaN	NaN	NaN	NaN	NaN	NaN	NaN	NaN	11.7219	8.36593	10.3769	7.57728	6.36957	6.26368	8.44587	2.01225	NaN	NaN	NaN	NaN	NaN	NaN	NaN	NaN	NaN	NaN	NaN	NaN	NaN	NaN	NaN	NaN	0	0	0	0	1	0	0	0	0	0	0	0	1	1	NaN
Aoc3	O70423	Membrane primary amine oxidase	21.0862	21.1916	20.3998	21.9376	21.8286	21.1373	21.2635	0.511889	12.0401	11.9608	12.2396	11.7761	12.0645	12.9206	12.1669	0.364037	13.0624	12.6566	12.0315	12.0741	11.3478	12.5584	12.2885	0.548358	16.939	16.3461	16.3639	17.36	17.3308	17.5981	16.9897	0.488528	0	0	0	1	0	0	0	1	0	0	0	1	1	1	4
Aplp1	Q03157	Amyloid-like protein 1	NaN	NaN	NaN	NaN	NaN	NaN	NaN	NaN	12.0159	11.4731	10.1612	10.6538	9.79251	10.697	10.7989	0.751286	17.4464	17.8112	17.519	17.3099	16.8253	17.3748	17.3811	0.29505	14.033	13.7857	13.9467	13.8773	13.5712	14.0317	13.8742	0.160678	1	0	0	1	0	0	1	0	0	0	0	1	1	1	NaN
Aplp2	Q06335	Amyloid-like protein 2	NaN	NaN	NaN	NaN	NaN	10.8219	10.8219	0	13.0384	12.6718	11.214	11.7195	11.8986	12.3022	12.1408	0.606727	17.8093	16.8946	16.9341	18.1546	16.0396	16.9313	17.1272	0.687193	12.6384	13.6673	13.2112	12.3943	12.292	12.9518	12.8592	0.478212	0	1	0	1	0	0	1	0	0	0	0	1	1	1	NaN
Apoa1	Q00623	Apolipoprotein A-I	20.5045	21.611	20.9128	21.3289	21.7052	21.1853	21.2079	0.40963	17.8704	18.9823	18.2931	18.0127	18.3685	18.0419	18.2615	0.364018	15.927	15.7169	15.5497	16.5542	15.6025	16.4001	15.9584	0.387968	15.54	16.2667	15.6606	16.7093	17.4649	16.6616	16.3838	0.658369	0	0	0	0	1	0	0	0	0	0	0	0	1	1	5
Apob	E9Q414	Apolipoprotein B-100	16.8414	14.746	14.9343	15.9249	16.4524	14.879	15.6297	0.82263	13.8155	14.4308	14.1915	13.5382	14.0533	14.6354	14.1108	0.365734	12.857	12.7964	12.485	13.2561	12.5569	13.0519	12.8339	0.266529	13.5408	12.6933	12.7882	13.7368	14.0514	13.5246	13.3892	0.490939	1	0	0	0	1	0	0	0	0	0	0	0	1	1	7
Apoe	P08226	Apolipoprotein E	16.4789	17.2526	16.9402	17.2601	17.3335	16.6409	16.9844	0.327962	15.631	16.4925	16.0813	16.2529	16.4937	16.9067	16.3097	0.395743	14.1594	13.8367	13.5926	13.9528	12.5584	13.966	13.6777	0.52857	NaN	NaN	10.1329	10.9324	11.0325	11.9581	11.014	0.647037	0	0	0	0	1	0	0	0	0	0	0	0	1	1	15
Apoh	Q01339	Beta-2-glycoprotein 1	20.0717	21.6425	20.6211	20.771	21.7875	21.0741	20.9946	0.591049	16.7427	17.4465	17.396	17.0634	17.2616	17.3836	17.2156	0.24597	14.5904	15.225	14.9156	14.1744	14.0676	14.4794	14.5754	0.401197	16.1575	15.9493	16.4212	16.1764	16.3786	16.921	16.334	0.305002	0	0	0	0	1	0	0	0	0	0	0	0	1	1	2
App	P12023	Amyloid-beta A4 protein	NaN	NaN	11.3573	NaN	NaN	11.6785	11.5179	0.160588	12.4679	12.6401	11.3635	12.2654	12.1923	12.4429	12.2287	0.413045	17.3584	16.9822	16.8374	18.316	17.1609	16.688	17.2238	0.533835	12.4441	12.0997	11.5203	11.7091	13.0114	11.7365	12.0869	0.51137	1	1	0	1	1	0	1	0	0	0	0	1	1	1	NaN
Arf3;Arf1	P61205;P84078	ADP-ribosylation factor 3;ADP-ribosylation factor 1	NaN	NaN	NaN	NaN	NaN	NaN	NaN	NaN	12.9129	13.0314	13.0411	12.3819	12.6582	12.9645	12.8317	0.238208	12.6223	12.7259	13.1851	14.471	13.2353	13.6571	13.3161	0.619627	12.6075	11.3519	13.0138	12.2845	11.3917	12.5853	12.2058	0.626683	1	0	0	1	0	0	0	0	0	0	0	0	0	1	NaN
Arg1	Q61176	Arginase-1	13.438	12.7395	13.4616	12.0889	13.8203	13.9058	13.2424	0.638226	11.5415	12.6975	11.572	11.4768	10.7453	12.3919	11.7375	0.641346	14.1348	13.8508	15.7072	16.9361	15.4299	14.6405	15.1165	1.04486	14.8457	13.9797	13.6206	14.4726	14.4499	14.9164	14.3808	0.457362	1	0	0	0	0	0	0	0	0	0	0	0	0	1	2
Arsb	P50429	Arylsulfatase B	15.1638	15.978	15.2798	15.9089	16.8708	15.6315	15.8055	0.561796	11.1023	9.8155	10.616	9.79064	9.25744	9.9165	10.0831	0.604057	13.0002	12.0162	12.1958	13.7	11.226	12.6237	12.4603	0.77948	15.6182	14.2949	14.1871	15.0225	14.8764	15.0983	14.8496	0.48817	0	0	0	0	0	0	0	0	0	0	0	0	1	1	11
Arsk	Q9D2L1	Arylsulfatase K	14.7973	15.9421	15.6409	15.3453	16.2968	15.7676	15.6317	0.471784	9.55025	10.8578	10.5425	10.2745	9.89791	10.8842	10.3345	0.487945	14.6152	12.8496	13.286	15.2083	11.7423	14.5288	13.7051	1.19208	NaN	NaN	10.2631	10.6658	NaN	NaN	10.4644	0.201347	0	0	0	0	1	0	0	0	0	0	0	0	1	1	5
Asah1	Q9WV54	Acid ceramidase	13.8365	14.6629	14.3894	14.3836	14.7227	15.0165	14.5019	0.367197	13.9718	14.7397	14.8174	14.5203	14.3644	14.7495	14.5272	0.292643	12.9364	12.0693	11.9495	12.3176	11.2346	13.0374	12.2575	0.612253	11.8678	12.1064	12.3457	12.2845	12.9358	11.8448	12.2308	0.367281	0	0	0	0	1	0	0	0	0	0	0	0	1	1	10
Ass1	P16460	Argininosuccinate synthase	NaN	13.3485	NaN	NaN	NaN	11.0985	12.2235	1.125	12.8188	12.3457	11.9561	12.5083	11.9263	13.5008	12.5093	0.540308	NaN	11.5824	11.6417	NaN	NaN	NaN	11.6121	0.0296364	11.7929	12.1667	11.8577	NaN	11.9144	11.7264	11.8916	0.151271	1	0	0	0	0	0	0	0	0	0	0	0	0	1	NaN
Atf6b	O35451	Cyclic AMP-dependent transcription factor ATF-6 beta	NaN	NaN	NaN	NaN	13.2961	12.6129	12.9545	0.341582	11.6241	11.8334	11.7344	11.9331	11.6769	12.7076	11.9183	0.367212	12.4609	11.8608	12.3861	NaN	10.9206	13.1376	12.1532	0.737928	NaN	NaN	NaN	NaN	NaN	NaN	NaN	NaN	0	1	0	1	0	0	0	1	0	0	0	1	1	1	NaN
Atp5a1	Q03265	ATP synthase subunit alpha, mitochondrial	NaN	NaN	NaN	NaN	NaN	13.9427	13.9427	0	NaN	NaN	NaN	NaN	NaN	NaN	NaN	NaN	14.1472	15.0321	15.5271	15.7457	13.1013	14.5316	14.6808	0.892123	15.2222	14.6635	14.3226	16.1523	16.0642	15.5654	15.3317	0.675956	0	0	1	1	0	0	0	0	0	0	0	0	1	1	NaN
Atp5b	P56480	ATP synthase subunit beta, mitochondrial	NaN	NaN	NaN	NaN	NaN	11.8427	11.8427	0	NaN	NaN	NaN	NaN	NaN	NaN	NaN	NaN	12.2685	11.0237	11.8168	12.4378	11.819	NaN	11.8731	0.490455	10.7278	10.34	9.6636	11.0407	11.535	11.1893	10.7494	0.611341	0	0	1	1	0	0	0	0	0	0	0	0	1	1	NaN
Atp6ap1	Q9R1Q9	V-type proton ATPase subunit S1	NaN	NaN	NaN	9.22108	12.2599	12.0587	11.1799	1.38753	NaN	NaN	NaN	10.8338	10.4951	10.7549	10.6946	0.144709	15.7063	15.2934	15.9682	16.2085	14.5712	15.7992	15.5911	0.533681	12.2443	13.0314	13.3498	13.4032	13.3772	13.478	13.1473	0.427712	0	0	0	1	0	0	0	0	0	0	0	0	1	1	NaN
Atrn	Q9WU60	Attractin	11.7308	10.6683	8.95304	NaN	NaN	NaN	10.4507	1.1444	11.4166	11.8476	11.4617	10.7755	10.3538	10.4907	11.0577	0.549613	11.8045	11.6135	11.0112	10.5653	11.3834	11.5158	11.3156	0.413934	14.2288	13.6242	13.4488	14.1461	14.5765	14.3978	14.0704	0.404046	0	0	0	1	0	0	1	0	0	0	0	1	1	1	3
B2m	P01887	Beta-2-microglobulin	13.0951	12.983	12.9207	12.3029	12.5444	12.1177	12.6606	0.364369	8.61547	11.0569	10.2997	10.4752	11.0875	11.6726	10.5346	0.967409	NaN	NaN	NaN	NaN	NaN	NaN	NaN	NaN	11.9934	13.1076	12.982	11.6894	11.4505	11.5977	12.1368	0.663215	0	0	0	0	1	0	0	0	0	0	0	0	0	1	1
B3gat1	Q9CW73	Galactosylgalactosylxylosylprotein 3-beta-glucuronosyltransferase 1	NaN	NaN	NaN	NaN	NaN	NaN	NaN	NaN	NaN	NaN	NaN	NaN	NaN	NaN	NaN	NaN	10.0943	9.87592	9.31566	10.9685	NaN	10.4488	10.1406	0.553741	NaN	NaN	NaN	NaN	NaN	NaN	NaN	NaN	0	0	0	1	1	0	0	1	0	0	0	1	1	1	NaN
B3glct	Q8BHT6	Beta-1,3-glucosyltransferase	NaN	NaN	NaN	NaN	NaN	NaN	NaN	NaN	NaN	NaN	NaN	NaN	NaN	NaN	NaN	NaN	NaN	8.77432	8.47952	NaN	9.01181	9.81028	9.01898	0.494236	13.4995	12.8428	12.8664	12.8473	12.8903	13.294	13.0401	0.259575	0	0	0	1	0	0	0	1	0	0	0	1	1	1	NaN
B3GNT2	Q9Z222	N-acetyllactosaminide beta-1,3-N-acetylglucosaminyltransferase 2	12.1685	12.9187	12.7417	12.2076	13.712	13.5558	12.8841	0.595491	12.2582	12.4115	11.0586	12.4054	11.2824	11.8349	11.8752	0.537792	NaN	NaN	NaN	NaN	NaN	NaN	NaN	NaN	NaN	NaN	NaN	NaN	NaN	NaN	NaN	NaN	0	0	0	1	0	0	0	1	0	0	0	1	1	1	1
B4galnt1	Q09200	Beta-1,4 N-acetylgalactosaminyltransferase 1	NaN	NaN	NaN	9.3106	NaN	NaN	9.3106	0	9.69739	9.39091	9.6317	9.24658	8.90532	9.34583	9.36962	0.260723	12.8006	12.0099	12.6511	12.893	11.9299	12.3352	12.4366	0.373259	NaN	8.53323	8.80831	NaN	NaN	NaN	8.67077	0.137544	0	0	0	1	0	0	0	1	0	0	0	1	1	1	NaN
B4galt1	P15535	Beta-1,4-galactosyltransferase 1	NaN	NaN	NaN	NaN	NaN	NaN	NaN	NaN	10.1424	10.3357	9.7476	9.40365	9.58304	NaN	9.84248	0.347019	NaN	NaN	NaN	NaN	NaN	NaN	NaN	NaN	NaN	NaN	NaN	NaN	NaN	NaN	NaN	NaN	0	0	0	1	1	0	0	1	0	0	0	1	1	1	NaN
B4galt3	Q91YY2	Beta-1,4-galactosyltransferase 3	NaN	NaN	NaN	NaN	NaN	NaN	NaN	NaN	9.67178	10.2049	NaN	NaN	NaN	NaN	9.93835	0.266576	13.3352	12.3257	12.9616	12.7365	NaN	13.2065	12.9131	0.358577	NaN	NaN	NaN	NaN	NaN	NaN	NaN	NaN	0	0	0	1	0	0	0	1	0	0	0	1	1	1	NaN
B4galt5	Q9JMK0	Beta-1,4-galactosyltransferase 5	10.0248	9.99493	10.5589	9.9503	8.90797	9.54075	9.82962	0.50741	11.833	11.9821	11.7511	11.0518	11.3299	12.0957	11.6739	0.367312	NaN	NaN	10.3497	NaN	NaN	NaN	10.3497	0	NaN	NaN	NaN	NaN	NaN	NaN	NaN	NaN	0	0	0	1	0	0	0	1	0	0	0	1	1	1	1
B4gat1	Q8BWP8	Beta-1,4-glucuronyltransferase 1	14.2727	14.1297	14.6823	15.155	14.5298	13.8832	14.4421	0.410732	13.4368	13.864	13.5857	13.3362	12.9562	13.6512	13.4717	0.284149	15.6931	15.1406	15.3408	16.1977	13.8029	15.5631	15.2897	0.741313	14.2151	13.4448	13.6911	13.6097	14.0032	13.7787	13.7904	0.254212	0	0	0	1	0	0	0	1	0	0	0	1	1	1	7
Bcan	Q61361	Brevican core protein	10.3036	NaN	10.3599	13.1835	12.4479	11.986	11.6562	1.14702	9.02629	10.1605	11.7885	NaN	11.1416	10.8379	10.5909	0.94146	17.3268	17.3356	17.4186	17.7155	16.2661	17.7427	17.3009	0.492202	16.5062	16.7153	16.7723	16.6177	16.7106	16.6846	16.6678	0.0855551	0	0	0	0	1	0	0	0	0	0	0	0	1	1	1
Bche	Q03311	Cholinesterase	NaN	NaN	NaN	NaN	NaN	NaN	NaN	NaN	NaN	NaN	NaN	NaN	NaN	NaN	NaN	NaN	9.49422	NaN	8.66553	8.1677	NaN	NaN	8.77582	0.547134	14.6314	13.9996	14.2641	13.9185	13.8903	13.8156	14.0866	0.281684	0	0	0	0	1	0	0	0	0	0	0	0	1	1	NaN
Bhmt	O35490	Betaine--homocysteine S-methyltransferase 1	12.0746	12.6596	11.9068	11.5368	12.1828	11.7331	12.0156	0.357536	13.4447	13.4991	13.3997	12.0422	13.0848	12.6276	13.0163	0.527292	14.1373	13.9317	13.8911	14.4745	13.396	13.8299	13.9434	0.325352	15.486	15.615	15.6957	16.146	16.5652	16.2071	15.9525	0.3819	1	0	0	0	0	0	0	0	0	0	0	0	0	1	2
Blvrb	Q923D2	Flavin reductase (NADPH)	11.8706	NaN	12.5827	NaN	NaN	11.4216	11.9583	0.478059	14.0831	13.4118	13.2038	12.6919	12.1622	12.7657	13.0531	0.608137	NaN	NaN	NaN	NaN	NaN	NaN	NaN	NaN	NaN	NaN	NaN	NaN	NaN	NaN	NaN	NaN	1	0	0	0	0	0	0	0	0	0	0	0	0	1	1
Bmp1	P98063	Bone morphogenetic protein 1	12.7936	13.0095	12.3572	12.8074	13.5292	12.7272	12.8707	0.352869	10.9884	10.0787	10.5	10.9751	11.4496	9.96126	10.6588	0.529527	14.615	14.936	14.5854	15.6575	13.5438	15.1621	14.75	0.649113	12.8315	11.8175	12.2469	12.7159	12.5333	12.1146	12.3766	0.352277	0	0	0	0	1	0	0	0	0	0	0	0	1	1	5
Bmp3	Q8BHE5	Bone morphogenetic protein 3	11.1625	12.2921	11.8752	12.0913	12.131	11.978	11.9217	0.363194	14.8357	13.8075	13.717	13.3005	12.7402	13.323	13.6207	0.643777	10.6285	10.3712	13.8316	14.3935	9.91191	14.7762	12.3188	2.04431	NaN	NaN	NaN	NaN	NaN	NaN	NaN	NaN	0	0	0	0	1	0	0	0	0	0	0	0	1	1	1
Boc	Q6AZB0	Brother of CDO	NaN	10.6422	10.7367	10.9511	NaN	10.3415	10.6679	0.21917	10.2389	10.2503	9.99566	8.97223	9.75099	9.6122	9.80338	0.43903	11.2038	10.5108	11.2686	NaN	8.68042	10.4866	10.4301	0.935188	NaN	NaN	NaN	NaN	NaN	NaN	NaN	NaN	0	0	0	1	0	0	1	0	0	0	0	1	1	1	NaN
Btd	Q8CIF4	Biotinidase	12.2791	10.6362	11.5467	9.1464	13.1202	13.2987	11.6712	1.44793	NaN	NaN	NaN	NaN	NaN	NaN	NaN	NaN	12.553	10.8133	NaN	NaN	NaN	10.7838	11.3834	0.827165	13.5186	12.079	12.1189	12.7326	13.1328	12.8502	12.7387	0.515646	0	0	0	0	1	0	0	0	0	0	0	0	1	1	2
C1qa	P98086	Complement C1q subcomponent subunit A	17.3793	18.268	17.305	17.7534	18.3573	17.743	17.801	0.399379	14.4863	15.5822	15.1351	15.5707	15.6711	15.9258	15.3952	0.468536	NaN	13.6975	NaN	12.5385	13.6911	13.6685	13.3989	0.496851	NaN	10.339	NaN	NaN	NaN	NaN	10.339	0	0	0	0	0	1	0	0	0	0	0	0	0	1	1	12
C1qb	P14106	Complement C1q subcomponent subunit B	18.7473	20.0803	19.0119	19.1932	19.889	18.8804	19.3003	0.505252	15.83	16.7955	16.4249	16.7658	17.238	17.275	16.7215	0.493842	NaN	12.4524	NaN	12.7685	13.2032	13.0929	12.8793	0.293737	NaN	NaN	NaN	NaN	NaN	NaN	NaN	NaN	0	0	0	0	1	0	0	0	0	0	0	0	1	1	7
C1qc	Q02105	Complement C1q subcomponent subunit C	18.3183	18.8177	18.0093	18.1729	18.768	18.2741	18.3934	0.298999	16.1072	16.6586	16.2914	16.283	16.8242	17.5936	16.6263	0.495878	NaN	NaN	NaN	7.40091	9.32554	NaN	8.36323	0.962315	15.7644	15.7024	16.5093	16.8341	17.3922	17.0675	16.545	0.631776	0	0	0	0	1	0	0	0	0	0	0	0	0	1	12
C1ra	Q8CG16	Complement C1r-A subcomponent	13.1553	13.0268	13.3947	14.5453	14.3899	13.5715	13.6806	0.584232	13.2947	12.7768	12.308	12.356	12.2641	12.2307	12.5384	0.384092	NaN	NaN	NaN	NaN	NaN	NaN	NaN	NaN	15.4447	10.344	11.0191	12.2757	15.5633	14.4925	13.1899	2.0841	0	0	0	0	0	0	0	0	0	0	0	0	1	1	5
C2	P21180	Complement C2	18.471	18.9327	18.2713	18.6502	12.6686	18.5524	17.591	2.21033	14.2102	14.6215	15.6111	15.4418	15.7941	15.8486	15.2546	0.618799	NaN	NaN	NaN	NaN	12.1768	12.5515	12.3642	0.187358	NaN	11.0587	11.2851	NaN	NaN	NaN	11.1719	0.113198	0	0	0	0	1	0	0	0	0	0	0	0	1	1	4
C3	P01027	Complement C3	25.445	26.339	25.8311	26.3532	26.4099	25.8917	26.045	0.352092	25.2182	25.0494	24.9581	24.5775	24.1957	24.9321	24.8218	0.339462	17.8909	17.459	17.3929	17.2919	16.5555	17.7659	17.3927	0.428738	22.599	22.5355	22.5127	22.8323	23.1179	23.0793	22.7795	0.248502	0	0	0	0	1	0	0	0	0	0	0	0	1	1	180
C4b	P01029	Complement C4-B	20.7215	21.3124	21.4649	21.7505	21.3848	21.1306	21.2941	0.316404	21.7289	21.2502	21.5673	20.9201	20.7569	21.4194	21.2738	0.343322	14.1153	13.6585	13.6363	16.0075	12.8468	14.7966	14.1768	1.00574	18.5572	18.42	18.3199	18.4281	18.7853	18.8075	18.553	0.185478	0	0	0	0	1	0	0	0	0	0	0	0	1	1	69
C5	P06684	Complement C5	15.5435	14.861	14.7483	16.1774	15.5121	15.74	15.4304	0.493751	16.1671	16.3155	15.2528	14.9355	14.8183	15.8357	15.5541	0.584453	NaN	NaN	NaN	NaN	NaN	NaN	NaN	NaN	13.4927	14.5428	14.6589	14.2242	15.9445	15.6711	14.7557	0.835022	0	0	0	0	1	0	0	0	0	0	0	0	1	1	1
C8a	Q8K182	Complement component C8 alpha chain	NaN	13.7732	12.1178	13.1738	NaN	NaN	13.0216	0.684356	NaN	NaN	NaN	NaN	NaN	NaN	NaN	NaN	NaN	NaN	NaN	NaN	NaN	NaN	NaN	NaN	13.1669	13.6968	13.526	13.8564	15.0211	14.735	14.0003	0.66007	0	0	0	1	1	0	0	0	0	0	1	1	1	1	NaN
C8b	Q8BH35	Complement component C8 beta chain	13.3475	13.3022	14.0325	14.9321	15.0294	14.2905	14.1557	0.680812	12.7252	13.2338	12.941	12.6762	12.7147	12.8662	12.8595	0.191212	NaN	NaN	NaN	NaN	NaN	NaN	NaN	NaN	13.2335	12.1659	12.0091	12.1544	12.6931	12.7593	12.5026	0.431018	0	0	0	0	1	0	0	0	0	0	0	0	1	1	1
Ca3	P16015	Carbonic anhydrase 3	NaN	NaN	NaN	NaN	11.2908	10.4703	10.8805	0.410223	13.2593	12.2777	12.1924	11.9068	12.2357	12.3834	12.3759	0.421008	NaN	NaN	NaN	NaN	NaN	NaN	NaN	NaN	NaN	NaN	NaN	NaN	NaN	NaN	NaN	NaN	1	0	0	0	0	0	0	0	0	0	0	0	0	1	NaN
Cachd1	Q6PDJ1	VWFA and cache domain-containing protein 1	9.89576	NaN	NaN	9.33986	NaN	NaN	9.61781	0.277951	NaN	NaN	NaN	NaN	NaN	NaN	NaN	NaN	13.3625	12.9468	13.4175	14.7748	12.3804	14.2493	13.5219	0.792562	NaN	NaN	NaN	NaN	NaN	NaN	NaN	NaN	0	0	0	1	0	0	1	0	0	0	0	1	1	1	1
Cacna2d1	O08532	Voltage-dependent calcium channel subunit alpha-2/delta-1	12.3966	12.7249	11.0163	NaN	13.796	12.2059	12.4279	0.894731	15.0654	15.0506	14.7243	14.3055	14.0768	14.7208	14.6572	0.362976	11.7939	12.193	11.6392	12.0015	11.2445	12.4141	11.881	0.380179	12.8477	13.1135	12.9554	12.9474	13.6929	13.5922	13.1915	0.329556	0	0	0	1	0	0	1	0	0	0	0	1	1	1	2
Cadm2	Q8BLQ9	Cell adhesion molecule 2	NaN	NaN	NaN	NaN	NaN	NaN	NaN	NaN	NaN	NaN	NaN	NaN	NaN	NaN	NaN	NaN	12.7424	12.7567	12.3333	12.2967	12.0531	12.5485	12.4551	0.252905	11.9333	NaN	11.5289	NaN	NaN	NaN	11.7311	0.202211	0	0	0	1	0	0	1	0	0	0	0	1	1	1	NaN
Cadm4	Q8R464	Cell adhesion molecule 4	23.1971	22.8352	22.569	NaN	23.6107	23.4993	23.1423	0.393151	19.9082	20.2102	19.4947	19.2802	19.0011	18.7005	19.4325	0.513177	21.1023	20.5187	20.4552	23.0984	18.8889	21.3699	20.9056	1.25713	19.9893	20.2424	19.229	20.1279	20.7428	21.3386	20.2783	0.651716	0	0	0	1	0	0	1	0	0	0	0	1	1	1	1
Calr	P14211	Calreticulin	10.6751	11.0561	9.77549	NaN	11.5335	11.5604	10.9201	0.659529	12.2822	11.6739	11.6484	11.4554	11.2846	12.1993	11.7573	0.366131	12.3132	13.8718	9.78282	13.3412	12.3485	13.4203	12.513	1.34637	12.0186	12.3856	11.7266	12.1372	12.6989	12.4781	12.2408	0.319284	0	0	0	0	0	0	0	0	0	0	0	0	0	1	1
Cant1	Q8VCF1	Soluble calcium-activated nucleotidase 1	12.4855	12.6225	12.3616	12.133	12.8864	12.1621	12.4418	0.262146	11.0747	10.5447	11.2089	11.2125	11.2475	11.1844	11.0788	0.24485	15.1409	15.301	15.5069	15.6705	14.2075	15.5334	15.2267	0.486681	12.7507	12.1431	12.701	11.9039	11.9795	12.6175	12.3493	0.349847	0	0	0	1	0	0	0	1	0	0	0	1	1	1	2
Cap1	P40124	Adenylyl cyclase-associated protein 1	11.4367	NaN	11.0461	NaN	NaN	11.3592	11.2807	0.168879	14.3617	13.8493	13.7401	13.4371	13.5374	14.0148	13.8234	0.306883	11.1271	NaN	12.1	10.5131	11.7146	10.4671	11.1844	0.646179	11.9701	12.0941	12.0754	12.9286	12.8016	12.7371	12.4345	0.393891	0	0	0	1	0	0	0	0	0	0	0	0	0	1	1
Capzb	P47757	F-actin-capping protein subunit beta	10.9188	NaN	11.6288	NaN	NaN	NaN	11.2738	0.35501	12.1791	12.5867	13.0194	11.5568	11.393	11.7879	12.0871	0.574413	12.0612	11.7318	11.8507	10.2979	11.808	12.7908	11.7567	0.741891	10.5326	11.311	10.3392	11.4758	11.2827	NaN	10.9883	0.459865	1	0	0	0	0	0	0	0	0	0	0	0	0	1	1
Casc4	Q6P2L7	Protein CASC4	12.4988	13.7235	12.8961	13.5878	14.5172	14.0381	13.5436	0.67548	12.5778	12.6049	12.5709	12.0015	11.9016	12.196	12.3088	0.289182	13.7464	13.9248	13.5168	13.2084	12.7278	13.4912	13.4359	0.386917	12.1811	11.7065	11.5261	12.5201	12.7908	12.47	12.1991	0.451381	0	0	0	1	0	0	0	1	0	0	0	1	0	1	5
Cat	P24270	Catalase	11.887	11.2945	11.2404	NaN	8.93984	10.5141	10.7752	1.01576	12.2766	12.123	12.2754	11.9302	11.5102	11.9752	12.0151	0.261873	13.4844	13.9799	13.7403	13.2574	13.3829	13.8204	13.6109	0.25486	16.6642	16.837	16.5349	17.2618	17.7665	17.6099	17.1124	0.466862	0	0	0	0	0	0	0	0	0	0	0	0	0	1	2
Cbln4	Q8BME9	Cerebellin-4	NaN	NaN	NaN	NaN	NaN	NaN	NaN	NaN	11.5843	10.903	11.3116	10.8219	10.4375	11.3485	11.0678	0.385121	14.6254	15.0799	14.2234	13.4879	13.8305	14.3157	14.2604	0.514899	NaN	NaN	NaN	NaN	NaN	NaN	NaN	NaN	0	0	0	0	1	0	0	0	0	0	0	0	1	1	NaN
Cd109	Q8R422	CD109 antigen	12.4609	12.2414	12.0793	11.8326	13.1051	12.5466	12.3777	0.401944	NaN	NaN	NaN	NaN	NaN	NaN	NaN	NaN	NaN	NaN	NaN	NaN	NaN	NaN	NaN	NaN	NaN	NaN	NaN	NaN	NaN	NaN	NaN	NaN	0	0	0	1	0	1	0	0	0	0	0	1	1	1	7
Cd14	P10810	Monocyte differentiation antigen CD14	12.3916	12.7741	10.9113	11.2263	11.9334	11.0107	11.7079	0.707999	NaN	NaN	NaN	NaN	NaN	NaN	NaN	NaN	NaN	NaN	NaN	NaN	NaN	NaN	NaN	NaN	NaN	NaN	NaN	NaN	NaN	NaN	NaN	NaN	0	0	0	1	1	1	0	0	0	0	0	1	1	1	3
Cd200	O54901	OX-2 membrane glycoprotein	NaN	NaN	NaN	NaN	NaN	NaN	NaN	NaN	NaN	NaN	NaN	NaN	NaN	NaN	NaN	NaN	12.8641	12.0983	12.0441	12.5204	11.0546	12.5832	12.1941	0.58266	NaN	NaN	NaN	NaN	NaN	NaN	NaN	NaN	0	0	0	1	0	0	1	0	0	0	0	1	1	1	NaN
Cd44	P15379	CD44 antigen	NaN	NaN	NaN	NaN	NaN	NaN	NaN	NaN	NaN	NaN	NaN	NaN	NaN	NaN	NaN	NaN	11.6101	NaN	NaN	NaN	NaN	11.1947	11.4024	0.207727	11.8225	11.0058	10.8467	11.7428	12.2882	12.1092	11.6359	0.534731	0	0	0	1	0	0	1	0	0	0	0	1	1	1	NaN
Cd5l	Q9QWK4	CD5 antigen-like	NaN	NaN	NaN	NaN	NaN	NaN	NaN	NaN	10.9855	12.1235	10.9231	12.0226	13.3217	13.6642	12.1734	1.04408	NaN	NaN	NaN	NaN	NaN	NaN	NaN	NaN	NaN	NaN	NaN	NaN	NaN	NaN	NaN	NaN	1	0	0	0	1	0	0	0	0	0	0	0	1	1	NaN
Cdc42	P60766	Cell division control protein 42 homolog	NaN	NaN	NaN	NaN	NaN	NaN	NaN	NaN	11.7753	11.9418	11.9274	11.2781	11.7691	11.4153	11.6845	0.251081	NaN	NaN	NaN	10.4746	11.4006	NaN	10.9376	0.462988	NaN	NaN	11.0134	NaN	NaN	NaN	11.0134	0	1	0	0	1	0	0	0	0	0	0	0	0	0	1	NaN
Cdh10	P70408	Cadherin-10	NaN	NaN	NaN	NaN	NaN	NaN	NaN	NaN	NaN	NaN	NaN	NaN	NaN	NaN	NaN	NaN	13.9327	13.3543	13.6335	13.249	11.123	13.7627	13.1759	0.946731	9.06243	9.31865	10.576	NaN	NaN	NaN	9.65235	0.661418	0	0	0	1	0	0	1	0	0	0	0	1	1	1	NaN
Cdh11	P55288	Cadherin-11	NaN	NaN	NaN	NaN	NaN	NaN	NaN	NaN	14.2988	13.971	13.7915	13.492	13.7689	13.8519	13.8623	0.242657	13.4417	12.3455	13.12	13.2772	10.1018	12.3917	12.4463	1.12877	14.2966	NaN	NaN	NaN	NaN	NaN	14.2966	0	0	0	0	1	0	0	1	0	0	0	0	1	1	1	NaN
Cdh13	Q9WTR5	Cadherin-13	13.605	12.5175	12.2098	13.0847	13.1042	12.2296	12.7918	0.512292	12.6186	12.3289	12.6058	11.5959	12.1567	12.7033	12.3349	0.380244	14.637	13.8419	14.4129	15.0766	13.3822	14.5845	14.3225	0.556725	13.6023	13.0862	13.0925	13.3734	14.1277	14.1448	13.5711	0.436477	0	0	0	1	0	1	0	0	0	0	0	1	1	1	4
Cdh15	P33146	Cadherin-15	NaN	NaN	NaN	NaN	NaN	NaN	NaN	NaN	11.0908	10.0261	10.0958	9.9222	10.2017	10.317	10.2756	0.385387	NaN	NaN	NaN	NaN	NaN	NaN	NaN	NaN	NaN	NaN	NaN	NaN	NaN	NaN	NaN	NaN	0	0	0	1	0	0	1	0	0	0	0	1	1	1	NaN
Cdh2	P15116	Cadherin-2	13.5706	14.1437	13.4421	13.2195	14.2577	13.7106	13.724	0.369405	11.788	11.8888	11.7423	10.5841	10.8486	11.0357	11.3146	0.51079	16.8642	16.4739	16.5223	17.1318	15.4551	16.4774	16.4875	0.52032	14.2286	12.806	14.2564	14.3618	14.3502	14.3079	14.0518	0.559136	0	0	0	1	0	0	1	0	0	0	0	1	1	1	10
Cdh4	P39038	Cadherin-4	NaN	NaN	NaN	NaN	NaN	NaN	NaN	NaN	NaN	NaN	NaN	NaN	NaN	NaN	NaN	NaN	11.936	11.903	12.0391	11.3814	10.8735	11.5032	11.606	0.404628	NaN	NaN	11.3916	NaN	NaN	NaN	11.3916	0	0	0	0	1	0	0	1	0	0	0	0	1	1	1	NaN
Cdh5	P55284	Cadherin-5	12.9953	15.187	14.7832	14.5231	14.8234	12.7774	14.1816	0.93812	18.8229	18.6358	18.5978	18.0735	18.4233	18.7305	18.5473	0.244869	NaN	NaN	NaN	NaN	10.7321	10.9686	10.8503	0.118227	NaN	NaN	9.17654	NaN	NaN	NaN	9.17654	0	0	0	0	1	0	0	1	0	0	0	0	1	1	1	2
Cdh6	P97326	Cadherin-6	NaN	13.0478	11.2483	NaN	NaN	NaN	12.1481	0.899749	16.0984	15.305	15.5556	14.9593	15.2927	15.1991	15.4017	0.357546	12.1252	11.9215	12.288	11.5229	11.6373	12.0914	11.931	0.271968	10.8483	12.2718	12.3799	12.0918	11.9754	11.969	11.9227	0.50314	0	0	0	1	0	0	1	0	0	0	0	1	1	1	NaN
Celsr3	Q91ZI0	Cadherin EGF LAG seven-pass G-type receptor 3	11.6085	11.8479	11.1298	10.8691	11.7059	11.3662	11.4212	0.339362	9.21486	11.702	10.765	10.1214	10.1281	11.3699	10.5502	0.835628	NaN	NaN	NaN	NaN	NaN	NaN	NaN	NaN	NaN	NaN	NaN	NaN	NaN	NaN	NaN	NaN	0	0	0	1	0	0	0	0	0	0	1	1	1	1	1
Ces1;Ces1f	Q8VCC2;Q91WU0	Liver carboxylesterase 1;Carboxylesterase 1F	NaN	NaN	NaN	NaN	NaN	NaN	NaN	NaN	NaN	NaN	NaN	NaN	NaN	NaN	NaN	NaN	NaN	NaN	NaN	NaN	NaN	NaN	NaN	NaN	19.0304	19.0359	19.0027	19.6304	20.5369	20.1154	19.5586	0.596312	1	0	0	0	0	0	0	0	0	0	0	0	1	1	NaN
Cfb	P04186	Complement factor B	21.9014	23.1219	22.0392	23.4611	23.4627	22.633	22.7699	0.63095	18.9137	18.4587	18.1709	17.6149	17.5319	17.9492	18.1065	0.478957	13.6106	14.3185	13.8073	14.163	12.4913	14.1651	13.7593	0.615422	16.6367	14.4688	14.4539	15.1949	17.2597	17.1039	15.853	1.18772	0	0	0	0	1	0	0	0	0	0	0	0	1	1	4
Cfh	P06909	Complement factor H	14.6546	15.2382	14.7424	15.7157	15.8309	15.4988	15.2801	0.451501	15.178	16.7049	15.208	15.8616	16.1973	17.0278	16.0296	0.696314	NaN	10.3098	NaN	NaN	11.8269	12.9275	11.6881	1.07315	NaN	NaN	9.21528	16.4486	9.8136	NaN	11.8258	3.27792	0	0	0	0	1	0	0	0	0	0	0	0	1	1	24
Cfi	Q61129	Complement factor I	NaN	NaN	NaN	NaN	NaN	NaN	NaN	NaN	NaN	NaN	NaN	8.19318	NaN	NaN	8.19318	0	13.1523	14.0048	13.3306	13.0446	13.8362	13.4418	13.4684	0.346951	14.9677	14.8896	15.1395	15.4451	15.7146	16.3471	15.4173	0.501888	0	0	0	0	1	0	0	0	0	0	0	0	1	1	NaN
Cfp	P11680	Properdin	12.4109	13.1294	12.1828	13.1655	13.935	13.0116	12.9725	0.566991	9.59759	9.38078	NaN	9.83691	10.6721	9.98559	9.89459	0.440066	NaN	NaN	NaN	NaN	NaN	NaN	NaN	NaN	NaN	NaN	NaN	NaN	NaN	NaN	NaN	NaN	0	0	0	0	1	0	0	0	0	0	0	0	1	1	4
Chadl	E9Q7T7	Chondroadherin-like protein	NaN	NaN	NaN	NaN	NaN	NaN	NaN	NaN	NaN	NaN	NaN	NaN	NaN	NaN	NaN	NaN	11.3529	NaN	NaN	10.3937	NaN	10.5245	10.7571	0.4247	13.8116	13.8248	13.8525	13.6993	13.8051	13.6061	13.7666	0.0861842	0	0	0	0	1	0	0	0	0	0	0	0	1	1	NaN
Chga	P26339	Chromogranin-A	NaN	NaN	NaN	NaN	NaN	NaN	NaN	NaN	15.6516	14.7236	14.665	14.5502	14.4398	14.0414	14.6786	0.487952	14.4005	14.242	13.9349	14.2963	13.5925	13.8038	14.045	0.289661	NaN	NaN	NaN	NaN	NaN	NaN	NaN	NaN	0	0	0	1	1	0	0	0	0	0	0	0	1	1	NaN
Chgb	P16014	Secretogranin-1	NaN	NaN	NaN	NaN	NaN	NaN	NaN	NaN	7.68718	NaN	NaN	8.02485	8.43191	NaN	8.04798	0.304476	14.6689	14.2284	14.3055	15.8158	13.7367	14.2091	14.4941	0.650456	NaN	NaN	NaN	NaN	NaN	NaN	NaN	NaN	0	0	0	0	1	0	0	0	0	0	0	0	1	1	NaN
Chl1	P70232	Neural cell adhesion molecule L1-like protein	NaN	NaN	12.4069	NaN	NaN	11.7516	12.0792	0.327645	10.7076	10.7394	10.6777	10.1029	9.19972	10.0535	10.2468	0.546978	18.9159	18.7957	19.0403	18.8448	17.7625	19.1534	18.7521	0.458399	13.3675	12.0282	12.8928	12.2423	12.9385	12.9215	12.7318	0.455232	0	0	0	1	1	0	1	0	0	0	0	1	1	1	NaN
Chrdl1	Q920C1	Chordin-like protein 1	NaN	NaN	11.4618	11.2163	11.7538	11.8882	11.5801	0.260505	13.0813	13.1843	13.3214	12.8298	12.5914	12.9036	12.9853	0.240777	NaN	NaN	NaN	NaN	9.08853	10.2732	9.68086	0.592336	NaN	NaN	NaN	NaN	NaN	NaN	NaN	NaN	0	0	0	0	1	0	0	0	0	0	0	0	1	1	NaN
Cilp	Q66K08	Cartilage intermediate layer protein 1	9.54563	9.27747	9.12449	9.67898	10.2416	9.29398	9.52703	0.368031	10.7346	11.6413	11.1566	10.9219	10.6355	11.1913	11.0469	0.333826	NaN	NaN	NaN	NaN	10.6187	NaN	10.6187	0	NaN	NaN	NaN	NaN	NaN	NaN	NaN	NaN	0	0	0	0	1	0	0	0	0	0	0	0	1	1	1
Ckb	Q04447	Creatine kinase B-type	13.2929	15.2628	14.4205	13.8271	14.6768	14.5805	14.3435	0.630965	14.9974	15.0983	15.547	14.9186	15.038	14.9093	15.0848	0.216802	17.7345	17.7231	17.9101	18.6384	16.4147	18.0796	17.7501	0.671755	16.1293	16.7789	16.9123	16.967	17.6793	17.9144	17.0635	0.590097	1	0	0	0	0	0	0	0	0	0	0	0	0	1	5
Clec11a	O88200	C-type lectin domain family 11 member A	NaN	NaN	NaN	NaN	NaN	NaN	NaN	NaN	7.67049	7.42479	7.174	7.17466	7.83736	8.02137	7.55045	0.320734	NaN	NaN	NaN	NaN	NaN	NaN	NaN	NaN	NaN	NaN	NaN	NaN	NaN	NaN	NaN	NaN	1	0	0	0	1	0	0	0	0	0	0	0	1	1	NaN
Clic1	Q9Z1Q5	Chloride intracellular channel protein 1	NaN	NaN	NaN	NaN	NaN	NaN	NaN	NaN	10.5669	10.932	11.2097	10.5526	10.3489	10.7165	10.7211	0.281057	NaN	NaN	NaN	NaN	8.76153	NaN	8.76153	0	NaN	NaN	NaN	NaN	NaN	NaN	NaN	NaN	1	1	0	1	0	0	0	0	0	0	0	0	0	1	NaN
Cln5	Q3UMW8	Ceroid-lipofuscinosis neuronal protein 5 homolog	12.9504	13.8817	13.747	13.0388	13.983	13.1503	13.4585	0.421643	11.4418	12.7274	12.485	11.4981	11.573	12.3371	12.0104	0.520119	NaN	NaN	NaN	NaN	NaN	NaN	NaN	NaN	NaN	NaN	NaN	NaN	NaN	NaN	NaN	NaN	0	0	0	1	0	0	0	1	0	0	0	1	1	1	4
Clstn1	Q9EPL2	Calsyntenin-1	NaN	NaN	NaN	NaN	NaN	NaN	NaN	NaN	10.5909	9.18298	10.3642	10.0879	9.94772	NaN	10.0347	0.480371	15.6853	16.0394	15.7466	15.3195	14.7657	15.7505	15.5512	0.409265	15.0256	14.4852	14.87	15.0203	14.9857	14.8692	14.876	0.186193	0	1	0	1	0	0	1	0	0	0	0	1	1	1	NaN
Clstn2	Q9ER65	Calsyntenin-2	NaN	NaN	NaN	NaN	NaN	NaN	NaN	NaN	NaN	8.52804	NaN	9.4254	NaN	NaN	8.97672	0.448682	19.5872	18.845	19.3817	20.313	18.1206	19.9323	19.3633	0.717525	12.0055	11.4523	17.615	11.0467	11.4582	NaN	12.7155	2.46861	0	0	0	1	0	0	1	0	0	0	0	1	1	1	NaN
Clstn3	Q99JH7	Calsyntenin-3	NaN	NaN	NaN	NaN	NaN	NaN	NaN	NaN	8.13596	NaN	NaN	7.59783	NaN	NaN	7.8669	0.269067	16.4333	16.7267	16.5332	16.2016	15.2555	16.8378	16.3314	0.52253	11.9744	12.6246	12.4017	12.0031	12.8203	11.7121	12.256	0.390435	0	0	0	1	0	0	1	0	0	0	0	1	1	1	NaN
Cltc	Q68FD5	Clathrin heavy chain 1	NaN	NaN	12.931	NaN	NaN	NaN	12.931	0	10.7369	9.61559	9.74449	10.3094	9.72015	9.40906	9.9226	0.455223	12.2392	NaN	NaN	13.1831	12.811	10.3116	12.1362	1.10582	11.2619	11.8278	11.277	11.997	11.472	11.4153	11.5418	0.276383	1	0	0	1	0	0	0	0	0	0	0	0	0	1	NaN
Clu	Q06890	Clusterin	16.6574	17.5309	16.812	17.8515	17.4549	17.0415	17.2247	0.421379	11.9382	NaN	NaN	10.6971	9.1555	8.47978	10.0676	1.34614	15.7212	15.2985	15.4989	17.0267	14.6841	15.7815	15.6685	0.706521	10.977	11.1257	11.0009	10.4232	11.4104	11.8644	11.1336	0.439247	1	1	1	1	1	0	0	0	0	0	0	0	1	1	27
Cnpy3	Q9DAU1	Protein canopy homolog 3	NaN	11.9996	NaN	NaN	NaN	NaN	11.9996	0	10.7057	NaN	10.9397	8.86908	8.39989	8.8652	9.55593	1.05093	10.9843	12.4109	12.8453	10.6176	11.5462	9.92265	11.3878	1.0082	13.1584	13.537	13.836	13.6332	13.7853	13.4257	13.5626	0.228051	0	0	0	0	0	0	0	0	0	0	0	0	1	1	NaN
Cntfr	O88507	Ciliary neurotrophic factor receptor subunit alpha	12.7929	13.3831	11.6754	11.3788	12.5335	NaN	12.3527	0.734229	9.13925	11.9009	10.8598	10.7465	NaN	NaN	10.6616	0.987421	10.7183	9.07151	NaN	NaN	NaN	10.6463	10.1454	0.759897	NaN	NaN	7.62238	NaN	NaN	11.4197	9.52104	1.89867	0	0	0	1	0	1	0	0	0	0	0	1	1	1	1
Cntn1	P12960	Contactin-1	16.5933	16.0151	14.8058	15.4412	16.7722	15.5163	15.8573	0.682963	15.7759	15.3729	15.1867	14.9165	14.9518	14.9986	15.2004	0.301174	16.376	16.3779	15.9679	16.5678	15.2651	16.6254	16.1967	0.466674	16.1008	15.6267	15.456	15.5514	15.689	15.4465	15.6451	0.221323	0	0	0	1	0	1	0	0	0	0	0	1	1	1	31
Cntn2	Q61330	Contactin-2	NaN	NaN	12.4958	NaN	NaN	NaN	12.4958	0	NaN	NaN	NaN	NaN	NaN	7.99372	7.99372	0	18.4945	18.5655	18.4449	18.4854	17.662	18.7263	18.3964	0.340769	15.7496	15.2581	15.3698	15.0694	14.6226	14.9014	15.1618	0.357103	0	0	0	1	0	1	0	0	0	0	0	1	1	1	NaN
Cntn3	Q07409	Contactin-3	NaN	NaN	NaN	NaN	NaN	NaN	NaN	NaN	9.61137	NaN	8.31556	9.32461	9.60663	9.33429	9.23849	0.478112	13.2478	12.2274	12.8644	13.519	10.5485	13.256	12.6105	1.00921	12.2046	NaN	NaN	NaN	NaN	NaN	12.2046	0	0	0	0	1	0	1	0	0	0	0	0	1	1	1	NaN
Cntn4	Q69Z26	Contactin-4	13.8828	13.2068	12.0541	12.5901	12.5654	12.2525	12.7586	0.616821	14.4453	12.5706	14.5823	12.1121	11.9754	11.4519	12.8563	1.21709	11.88	12.6216	12.4745	13.4768	11.0962	12.6173	12.3611	0.732875	10.5874	NaN	10.9158	11.4634	NaN	NaN	10.9889	0.361333	0	0	0	1	1	1	0	0	0	0	0	1	1	1	6
Cntn6	Q9JMB8	Contactin-6	NaN	NaN	NaN	NaN	NaN	NaN	NaN	NaN	10.451	NaN	NaN	NaN	8.20337	NaN	9.32718	1.12382	13.2725	13.3822	13.3789	13.6693	12.0092	13.0455	13.1263	0.532262	12.8159	12.5232	12.6482	12.6502	13.4142	12.1452	12.6995	0.380308	0	0	0	1	0	1	0	0	0	0	0	1	1	1	NaN
Cntnap2	Q9CPW0	Contactin-associated protein-like 2	NaN	NaN	NaN	NaN	NaN	NaN	NaN	NaN	NaN	NaN	NaN	5.18691	NaN	NaN	5.18691	0	14.3227	14.1203	14.0862	14.9234	13.0737	14.6493	14.1959	0.581378	NaN	NaN	NaN	NaN	NaN	NaN	NaN	NaN	0	0	0	1	0	0	1	0	0	0	0	1	1	1	NaN
Cntnap4	Q99P47	Contactin-associated protein-like 4	NaN	NaN	NaN	NaN	NaN	NaN	NaN	NaN	11.1638	NaN	NaN	NaN	NaN	NaN	11.1638	0	13.8665	13.6855	13.7256	14.4851	12.819	14.7068	13.8814	0.610651	NaN	NaN	NaN	NaN	NaN	NaN	NaN	NaN	0	0	0	1	0	0	1	0	0	0	0	1	1	1	NaN
Cntnap5b;Cntnap5a	Q0V8T8;Q0V8T9	Contactin-associated protein like 5-2;Contactin-associated protein like 5-1	NaN	NaN	NaN	NaN	NaN	NaN	NaN	NaN	NaN	NaN	NaN	NaN	NaN	NaN	NaN	NaN	12.3936	13.2517	13.1805	13.1442	12.4585	13.3832	12.9686	0.391261	NaN	NaN	NaN	NaN	NaN	NaN	NaN	NaN	0	0	0	1	0	0	1	0	0	0	0	1	1	1	NaN
Coch	Q62507	Cochlin	NaN	NaN	NaN	NaN	NaN	NaN	NaN	NaN	9.50436	NaN	NaN	NaN	NaN	NaN	9.50436	0	13.2302	12.8394	12.7543	13.8376	11.9629	12.9144	12.9231	0.560989	NaN	NaN	NaN	NaN	NaN	NaN	NaN	NaN	0	0	0	0	1	0	0	0	0	0	0	0	1	1	NaN
Col11a1	Q61245	Collagen alpha-1(XI) chain	14.5453	15.1498	14.6057	14.308	15.7539	14.9285	14.8819	0.474897	14.9142	14.536	14.2631	13.4766	13.3061	13.9229	14.0698	0.566346	13.9692	12.822	13.6848	14.4415	11.397	13.0837	13.233	0.980538	15.4877	15.4017	15.3352	14.8785	15.1384	15.3304	15.262	0.201193	0	0	0	0	1	0	0	0	0	0	0	0	1	1	5
Col11a2	Q64739	Collagen alpha-2(XI) chain	11.6871	11.5785	10.5654	10.7539	12.3407	11.5412	11.4111	0.596158	11.1267	11.3788	11.1648	9.5	9.5129	10.6352	10.5531	0.772735	NaN	NaN	NaN	NaN	NaN	NaN	NaN	NaN	12.5112	11.3889	11.3578	11.0591	10.9398	11.5746	11.4719	0.510593	0	0	0	0	1	0	0	0	0	0	0	0	1	1	1
Col12a1	Q60847	Collagen alpha-1(XII) chain	15.0751	15.6727	15.3022	15.4905	15.9255	15.1602	15.4377	0.295171	13.7292	12.675	12.3532	12.3873	12.2648	12.5077	12.6529	0.49849	14.1898	13.5938	13.442	14.1995	14.6465	14.2069	14.0464	0.408278	14.6261	14.1191	14.154	14.6605	15.2661	15.2353	14.6769	0.455764	0	0	0	0	1	0	0	0	0	0	0	0	1	1	25
Col18a1	P39061	Collagen alpha-1(XVIII) chain	NaN	NaN	NaN	NaN	NaN	NaN	NaN	NaN	14.5329	12.3752	12.8168	12.2542	12.5323	12.5695	12.8468	0.773857	NaN	NaN	NaN	NaN	NaN	NaN	NaN	NaN	NaN	NaN	NaN	NaN	NaN	NaN	NaN	NaN	0	0	0	0	1	0	0	0	0	0	0	0	1	1	NaN
Col1a1	P11087	Collagen alpha-1(I) chain	18.5253	19.1903	18.0847	18.8263	19.5105	18.8534	18.8318	0.454937	19.209	19.3208	19.3201	18.4616	18.4856	18.9829	18.9633	0.36417	19.173	19.3632	18.9577	18.9327	18.7933	19.314	19.089	0.208969	15.7675	15.7565	15.8922	14.1213	12.9878	13.457	14.6637	1.1889	0	0	0	0	1	0	0	0	0	0	0	0	1	1	25
Col1a2	Q01149	Collagen alpha-2(I) chain	17.2344	17.9537	17.5781	17.6541	18.3157	17.5426	17.7131	0.341803	18.2088	17.9597	18.2641	17.4959	18.2123	18.535	18.1126	0.322563	17.6513	17.863	17.6556	18.7349	17.5227	18.2711	17.9498	0.425274	14.8273	14.2642	14.5589	13.7142	14.0169	13.5641	14.1576	0.445247	0	0	0	0	1	0	0	0	0	0	0	0	1	1	21
Col2a1	P28481	Collagen alpha-1(II) chain	16.0136	17.4333	17.2235	16.6927	18.1387	17.5604	17.177	0.674261	18.1474	18.3795	18.2632	17.697	17.9303	18.0744	18.082	0.222438	18.3454	18.0938	17.9966	18.3177	17.9495	18.2796	18.1638	0.157491	14.825	14.1767	14.171	14.3055	NaN	NaN	14.3696	0.268378	0	0	0	0	1	0	0	0	0	0	0	0	1	1	11
Col3a1	P08121	Collagen alpha-1(III) chain	18.3366	17.9856	16.6461	17.6383	18.2159	17.5062	17.7215	0.563081	16.7893	17.9353	17.5952	16.9792	17.0274	17.2169	17.2572	0.392571	17.751	18.1295	17.5738	17.552	17.3645	18.08	17.7418	0.280284	14.608	14.2768	14.2768	12.6055	12.9697	12.8179	13.5925	0.809299	0	0	0	0	1	0	0	0	0	0	0	0	1	1	6
Col4a1	P02463	Collagen alpha-1(IV) chain	11.2141	11.8324	12.0207	NaN	12.53	12.5663	12.0327	0.498494	11.962	12.2564	13.2244	13.92	14.3376	13.137	13.1396	0.838451	13.05	13.2793	13.0963	12.7411	13.0262	13.2503	13.0739	0.176748	12.7583	12.6889	12.6534	12.6577	13.4181	13.4316	12.9347	0.348311	0	0	0	0	1	0	0	0	0	0	0	0	1	1	1
Col4a2	P08122	Collagen alpha-2(IV) chain	12.6822	14.5154	13.8575	13.6119	14.7365	12.8423	13.7076	0.768439	11.2311	10.4911	11.3608	12.1675	13.024	11.6317	11.6511	0.791439	12.8735	13.2404	12.67	12.3288	12.632	12.4913	12.706	0.291201	11.883	11.9827	12.1472	12.4525	12.3911	12.509	12.2276	0.238638	0	0	0	0	1	0	0	0	0	0	0	0	1	1	1
Col5a1	O88207	Collagen alpha-1(V) chain	16.1297	16.8992	16.4611	16.5949	17.3553	16.1332	16.5956	0.431687	17.6717	17.534	17.4769	16.5984	16.6459	17.0695	17.1661	0.426189	15.7062	15.4992	14.9343	15.042	14.6908	15.1795	15.1753	0.340918	NaN	13.457	12.8034	12.4275	12.4474	NaN	12.7838	0.416422	0	0	0	0	1	0	0	0	0	0	0	0	0	1	9
Col5a2	Q3U962	Collagen alpha-2(V) chain	15.6478	16.6478	16.0489	18.2689	17.2777	16.4954	16.7311	0.852941	12.3953	12.2699	13.3542	13.3957	13.7085	12.0738	12.8662	0.636835	16.7625	16.2784	15.7736	18.0507	15.6166	16.6747	16.5261	0.80179	13.0322	12.7743	12.3102	11.8696	NaN	11.9981	12.3969	0.445131	0	0	0	0	1	0	0	0	0	0	0	0	1	1	19
Col6a1	Q04857	Collagen alpha-1(VI) chain	16.7156	16.607	16.506	16.7985	16.7824	16.1164	16.5876	0.233761	17.7482	17.2591	17.054	16.761	16.9508	16.6107	17.064	0.368869	15.676	15.9376	15.5519	16.4227	14.5793	15.9811	15.6914	0.568017	14.2989	13.5802	13.5043	13.5743	14.1577	13.8627	13.8297	0.306091	0	0	0	0	1	0	0	0	0	0	0	0	1	1	12
Col6a2	Q02788	Collagen alpha-2(VI) chain	13.5079	13.8407	13.337	13.9791	14.3486	13.4396	13.7421	0.352183	14.0909	13.9276	13.763	13.8337	13.4437	13.771	13.805	0.196246	15.6037	15.622	15.3955	15.2591	14.5647	16.1427	15.4313	0.475048	13.6139	13.5849	13.3298	13.5451	13.7663	14.004	13.6407	0.207103	0	0	0	1	1	0	0	0	0	0	0	0	1	1	5
Colec10	Q8CF98	Collectin-10	12.9733	13.574	13.5527	14.5609	11.73	13.4333	13.304	0.848348	13.8486	14.2795	14.065	13.7779	14.1803	14.512	14.1105	0.250301	NaN	NaN	NaN	NaN	NaN	NaN	NaN	NaN	NaN	NaN	NaN	NaN	NaN	NaN	NaN	NaN	1	0	0	0	1	0	0	0	0	0	0	0	1	1	1
Colec12	Q8K4Q8	Collectin-12	NaN	NaN	NaN	NaN	NaN	NaN	NaN	NaN	12.8937	13.5421	13.5776	13.2138	13.2581	13.7666	13.3753	0.286803	NaN	NaN	NaN	NaN	NaN	NaN	NaN	NaN	NaN	NaN	NaN	NaN	NaN	NaN	NaN	NaN	0	0	0	1	0	0	0	1	0	0	0	1	1	1	NaN
Comp	Q9R0G6	Cartilage oligomeric matrix protein	NaN	12.3615	13.3207	11.5653	NaN	12.8705	12.5295	0.651965	14.3702	14.4439	14.1685	13.7306	14.1082	14.5153	14.2228	0.262836	10.4931	9.91565	9.63289	13.1811	9.49516	9.56359	10.3803	1.29631	10.844	11.2505	8.92514	9.41091	NaN	NaN	10.1077	0.965945	0	0	0	0	1	0	0	0	0	0	0	0	1	1	NaN
Coro1c	Q9WUM4	Coronin-1C	NaN	NaN	NaN	NaN	NaN	NaN	NaN	NaN	10.8903	10.6171	11.0202	10.5448	10.1542	11.2609	10.7479	0.357874	NaN	NaN	NaN	NaN	NaN	NaN	NaN	NaN	NaN	NaN	NaN	NaN	NaN	NaN	NaN	NaN	1	0	0	1	0	0	0	0	0	0	0	0	0	1	NaN
Cp	Q61147	Ceruloplasmin	17.7485	16.7033	16.5385	15.6959	17.3866	17.241	16.8856	0.669706	12.9965	13.0029	12.8679	12.5595	12.5728	12.72	12.7866	0.182193	11.8778	12.1014	12.8888	14.8469	11.9601	11.6491	12.554	1.09568	16.6711	16.0746	16.1536	16.5484	17.8243	17.4359	16.7847	0.642406	0	0	0	0	1	0	0	0	0	0	0	0	1	1	37
Cpb2	Q9JHH6	Carboxypeptidase B2	15.9114	17.3243	16.3662	16.5835	17.7514	17.1829	16.8533	0.623741	14.2945	15.2714	14.9907	13.761	13.733	13.5696	14.27	0.653315	11.1083	10.7654	NaN	NaN	9.70572	NaN	10.5265	0.597016	15.1485	15.1006	14.915	14.9663	15.6571	15.6983	15.2476	0.314128	0	0	0	0	1	0	0	0	0	0	0	0	1	1	2
Cpd	O89001	Carboxypeptidase D	11.3351	12.3264	9.26797	10.0076	11.3211	10.3045	10.7604	1.00822	10.3601	10.3336	9.88411	9.50087	9.71999	9.96621	9.96082	0.309269	NaN	10.8036	10.4744	8.64545	8.88758	10.6166	9.88552	0.922791	NaN	NaN	7.53123	NaN	NaN	NaN	7.53123	0	0	0	0	1	0	0	1	0	0	0	0	1	1	1	3
Cpe	Q00493	Carboxypeptidase E	18.4057	18.4292	18.5456	19.8343	19.4608	18.5714	18.8745	0.560221	10.4064	11.0884	9.74778	11.0495	11.3563	14.7519	11.4	1.59029	18.7635	18.4277	18.231	17.6778	17.2462	18.7954	18.1903	0.56372	15.5768	14.4707	15.2789	15.4064	15.4691	15.3914	15.2655	0.366507	0	0	0	1	1	0	0	0	0	0	0	0	1	1	38
Cpn1	Q9JJN5	Carboxypeptidase N catalytic chain	17.4473	17.5491	16.7293	17.9427	17.5581	17.3056	17.422	0.36512	13.9782	13.7836	13.6201	13.2519	13.199	13.6393	13.5787	0.27628	NaN	10.8094	NaN	NaN	NaN	NaN	10.8094	0	13.5943	13.2169	13.2346	13.6304	14.3304	13.6701	13.6128	0.36937	0	0	0	0	1	0	0	0	0	0	0	0	1	1	9
Cpq	Q9WVJ3	Carboxypeptidase Q	16.1944	16.3366	15.3146	15.5949	16.7792	15.9183	16.023	0.482294	11.42	12.647	12.2615	12.4448	12.4704	12.5914	12.3058	0.414536	14.2686	12.871	13.0518	13.9469	11.911	14.944	13.4989	0.999773	14.3521	13.4314	13.2389	13.9903	14.1747	14.1735	13.8935	0.412169	0	0	0	0	1	0	0	0	0	0	0	0	1	1	16
Cps1	Q8C196	Carbamoyl-phosphate synthase [ammonia], mitochondrial	NaN	NaN	NaN	NaN	NaN	NaN	NaN	NaN	7.20522	NaN	NaN	7.87417	7.43063	7.41017	7.48005	0.244024	13.9534	13.6873	13.9428	14.8755	13.3676	13.9474	13.9623	0.458967	16.5641	16.5143	16.5075	17.2096	18.0902	17.7483	17.1057	0.631644	0	1	1	0	0	0	0	0	0	0	0	0	1	1	NaN
Creg1	O88668	Protein CREG1	11.941	12.6794	12.8073	12.7052	13.002	12.4674	12.6004	0.335114	12.6299	13.8609	13.4266	12.6427	12.8332	13.9051	13.2164	0.540646	NaN	NaN	NaN	NaN	NaN	11.9637	11.9637	0	NaN	NaN	NaN	NaN	NaN	NaN	NaN	NaN	0	0	0	0	1	0	0	0	0	0	0	0	1	1	3
Creld2	Q9CYA0	Cysteine-rich with EGF-like domain protein 2	NaN	NaN	NaN	NaN	NaN	NaN	NaN	NaN	NaN	NaN	NaN	NaN	NaN	NaN	NaN	NaN	NaN	NaN	NaN	NaN	NaN	NaN	NaN	NaN	12.5028	11.96	11.919	12.4608	11.9236	12.8382	12.2674	0.354176	0	0	0	0	1	0	0	0	0	0	0	0	1	1	NaN
Crim1	Q9JLL0	Cysteine-rich motor neuron 1 protein	NaN	NaN	NaN	NaN	NaN	NaN	NaN	NaN	NaN	NaN	NaN	NaN	NaN	NaN	NaN	NaN	13.1292	13.429	13.4263	12.9909	13.0398	13.4505	13.2443	0.195398	NaN	8.38484	NaN	NaN	NaN	NaN	8.38484	0	0	0	0	1	0	0	1	0	0	0	0	1	1	1	NaN
Crlf1	Q9JM58	Cytokine receptor-like factor 1	NaN	NaN	NaN	NaN	NaN	NaN	NaN	NaN	NaN	NaN	NaN	8.1989	9.16363	NaN	8.68127	0.482364	12.5443	12.2301	11.7684	12.1284	11.8971	11.2734	11.9736	0.398683	NaN	NaN	NaN	NaN	NaN	NaN	NaN	NaN	0	0	0	0	1	0	0	0	0	0	0	0	1	1	NaN
Crmp1	P97427	Dihydropyrimidinase-related protein 1	NaN	NaN	NaN	NaN	NaN	NaN	NaN	NaN	NaN	NaN	NaN	NaN	NaN	NaN	NaN	NaN	13.1319	13.7243	13.1334	14.2646	13.0574	14.2869	13.5997	0.526036	NaN	NaN	11.7137	9.89483	NaN	NaN	10.8043	0.90945	1	0	0	0	0	0	0	0	0	0	0	0	0	1	NaN
Crtac1	Q8R555	Cartilage acidic protein 1	13.2231	12.3178	12.7926	NaN	13.4339	12.6992	12.8933	0.39497	11.4581	10.7617	10.6085	11.1786	10.7432	11.5928	11.0572	0.376294	12.0729	12.1607	12.2056	12.2232	11.6079	12.1105	12.0635	0.210158	NaN	NaN	NaN	NaN	NaN	NaN	NaN	NaN	0	0	0	0	1	0	0	0	0	0	0	0	0	1	1
Cspg4	Q8VHY0	Chondroitin sulfate proteoglycan 4	NaN	NaN	NaN	NaN	NaN	NaN	NaN	NaN	11.4794	13.0779	11.4	10.921	9.82036	10.8683	11.2612	0.975813	10.1404	10.3838	12.1754	10.8442	9.54345	10.8424	10.6549	0.812044	14.5553	14.187	14.0873	14.5935	14.387	14.8425	14.4421	0.254968	0	0	0	1	0	0	1	0	0	0	0	1	1	1	NaN
Csrp1	P97315	Cysteine and glycine-rich protein 1	NaN	NaN	NaN	NaN	NaN	NaN	NaN	NaN	10.4783	7.679	10.4482	7.80634	8.78199	8.91061	9.01741	1.11851	NaN	NaN	NaN	NaN	NaN	NaN	NaN	NaN	NaN	NaN	NaN	NaN	NaN	NaN	NaN	NaN	0	1	0	0	0	0	0	0	0	0	0	0	0	1	NaN
Cst3	P21460	Cystatin-C	14.9353	16.4493	15.9163	16.0527	16.1386	15.9475	15.9066	0.468144	12.0228	12.9747	12.1138	12.2921	12.5127	13.0446	12.4935	0.396207	13.4819	13.7483	14.3358	13.7041	12.4802	13.5171	13.5446	0.552354	12.4689	12.4212	11.967	12.3411	12.0242	12.0043	12.2045	0.209981	0	0	0	0	1	0	0	0	0	0	0	0	0	1	4
Ctbs	Q8R242	Di-N-acetylchitobiase	14.1416	13.898	13.0755	13.5339	13.2732	13.0873	13.5016	0.402727	NaN	NaN	NaN	NaN	NaN	NaN	NaN	NaN	13.2131	13.0403	10.7909	12.3386	11.2306	12.1882	12.1336	0.880409	11.9195	11.509	11.589	12.689	NaN	12.0543	11.9521	0.420157	0	0	0	0	0	0	0	0	0	0	0	0	1	1	5
Cthrc1	Q9D1D6	Collagen triple helix repeat-containing protein 1	13.6165	14.3757	13.9257	14.5011	14.6665	14.0026	14.1814	0.363252	14.7508	13.3841	12.4578	12.1228	11.4949	11.9965	12.7012	1.08109	NaN	NaN	NaN	13.3842	NaN	12.1422	12.7632	0.621007	NaN	NaN	11.2382	NaN	NaN	NaN	11.2382	0	0	0	0	0	1	0	0	0	0	0	0	0	1	1	1
Ctnnb1	Q02248	Catenin beta-1	21.171	21.3718	20.6118	19.4005	21.1616	19.9889	20.6176	0.712705	18.0256	18.5344	18.976	16.3577	17.1429	18.2862	17.8871	0.882786	21.7465	21.0458	20.2384	21.8911	19.0252	15.8833	19.9717	2.0684	20.4986	19.7881	20.3058	20.3317	20.3923	19.621	20.1562	0.328663	1	1	0	1	0	0	0	0	0	0	0	0	1	1	1
Ctsa	P16675	Lysosomal protective protein	17.1379	17.1576	16.5402	16.9611	18.1721	17.9114	17.3134	0.558549	16.6716	18.6511	17.8175	17.5295	17.9816	18.7552	17.9011	0.701801	15.4214	15.2604	14.8598	14.8181	14.1362	15.863	15.0598	0.542755	12.9962	13.0423	13.2258	13.4028	20.4749	13.8488	14.4985	2.68754	0	0	0	0	0	0	0	0	0	0	0	0	1	1	27
Ctsb	P10605	Cathepsin B	21.0152	21.5633	20.9002	21.7013	21.4885	21.1032	21.2953	0.301497	16.6989	18.579	17.9136	17.6779	17.9648	19.198	18.0054	0.771969	16.399	15.4807	15.5709	14.8806	14.566	15.9049	15.467	0.609234	15.3324	14.8142	14.6619	14.866	14.5657	14.8696	14.8516	0.241811	0	0	0	0	1	0	0	0	0	0	0	0	1	1	44
Ctsc	P97821	Dipeptidyl peptidase 1	15.8274	16.6105	16.0538	16.2846	17.3168	16.5749	16.4447	0.476884	15.6068	16.409	16.178	15.8409	15.7834	16.3854	16.0339	0.307537	11.1622	10.6218	NaN	9.8194	11.4619	11.0963	10.8323	0.573624	11.2501	NaN	NaN	NaN	NaN	NaN	11.2501	0	0	0	0	0	0	0	0	0	0	0	0	0	1	1	15
Ctsd	P18242	Cathepsin D	19.6881	20.6957	19.7275	20.1227	20.8897	20.0446	20.1947	0.454011	19.3575	21.3264	20.4757	20.514	20.4943	21.1327	20.5501	0.629074	15.4228	14.988	15.0531	15.2031	14.0772	15.5858	15.055	0.482961	16.2625	15.3549	14.8848	15.6853	15.9878	15.6715	15.6411	0.440306	0	0	0	0	1	0	0	0	0	0	0	0	1	1	44
Ctsf	Q9R013	Cathepsin F	13.8018	14.9305	14.6254	14.7964	15.1764	14.4149	14.6242	0.437532	10.948	12.3693	11.5348	11.4629	11.4982	12.3384	11.6919	0.507421	12.6494	11.7566	12.3736	13.5287	11.9299	12.6498	12.4813	0.576556	15.2846	15.1518	13.9268	15.2713	NaN	NaN	14.9086	0.569197	0	0	0	0	0	0	0	0	0	0	0	0	1	1	7
Ctsh	P49935	Pro-cathepsin H	12.935	14.5332	14.0303	14.0537	14.696	14.6018	14.1417	0.598397	10.5843	11.8845	11.2963	11.3037	11.6473	12.2341	11.4917	0.520675	NaN	NaN	NaN	NaN	NaN	NaN	NaN	NaN	NaN	NaN	NaN	NaN	NaN	NaN	NaN	NaN	0	0	0	0	0	0	0	0	0	0	0	0	1	1	7
Ctsl	P06797	Cathepsin L1	16.6803	17.8229	16.96	17.8178	17.8547	16.9845	17.3534	0.488414	17.6371	18.9267	18.3254	18.3808	18.8682	19.0424	18.5301	0.482309	15.67	16.0956	15.6408	16.0089	14.7115	15.6928	15.6366	0.448957	15.5138	14.7773	15.1939	15.0845	14.9253	15.1571	15.1086	0.230138	0	0	0	0	0	0	0	0	0	0	0	0	1	1	18
Ctso	Q8BM88	Cathepsin O	16.9262	18.2903	17.7093	17.6328	18.527	17.4959	17.7636	0.524903	16.0105	12.8936	11.9593	12.44	13.0171	13.4154	13.2893	1.30011	15.2531	15.6157	15.035	15.4359	13.91	15.5308	15.1301	0.577745	14.5792	13.9733	13.719	13.7194	13.937	13.9257	13.9756	0.28861	0	0	0	0	0	0	0	0	0	0	0	0	1	1	9
Ctss	O70370	Cathepsin S	15.7713	16.7038	16.0837	15.9544	16.6427	16.3537	16.2516	0.345219	14.8525	16.9046	16.0867	15.8562	16.306	17.1391	16.1909	0.745646	NaN	10.9986	11.5449	12.8132	11.1859	14.0518	12.1189	1.15526	NaN	NaN	NaN	12.1157	NaN	NaN	12.1157	0	0	0	0	0	0	0	0	0	0	0	0	0	1	1	12
Ctsz	Q9WUU7	Cathepsin Z	17.4421	17.9003	17.295	18.6475	18.3882	17.7562	17.9049	0.481908	16.0888	16.5823	16.7434	15.9881	15.9975	16.3593	16.2932	0.292361	15.1544	13.423	12.6379	12.983	12.9429	13.4476	13.4315	0.820398	14.4512	14.1435	14.0287	14.561	15.4213	15.7193	14.7208	0.632223	0	0	0	0	0	0	0	0	0	0	0	0	1	1	13
Cxadr	P97792	Coxsackievirus and adenovirus receptor homolog	NaN	NaN	NaN	NaN	NaN	NaN	NaN	NaN	NaN	NaN	NaN	NaN	NaN	NaN	NaN	NaN	12.1285	11.949	13.2291	12.1246	12.9528	13.0087	12.5655	0.508653	NaN	NaN	NaN	NaN	NaN	NaN	NaN	NaN	0	0	0	1	1	0	1	0	0	0	0	1	1	1	NaN
Dag1	Q62165	Dystroglycan	12.486	14.2084	13.6824	14.1168	14.1491	12.7727	13.5692	0.691035	13.4284	13.958	13.5091	13.203	13.1587	13.5064	13.4606	0.261524	14.3033	14.3043	14.3866	14.4351	13.8227	14.0328	14.2141	0.216319	13.9648	14.0874	14.2672	13.1244	13.571	13.8423	13.8095	0.373761	1	1	0	1	1	0	1	0	0	0	0	1	1	1	9
Dcc	P70211	Netrin receptor DCC	NaN	NaN	NaN	NaN	NaN	NaN	NaN	NaN	NaN	NaN	NaN	9.31007	8.24249	NaN	8.77628	0.533794	17.1667	16.8906	17.3598	18.8637	16.2511	18.0595	17.4319	0.837321	14.8596	14.1954	14.3215	14.2076	14.9299	14.5172	14.5052	0.295631	0	0	0	1	0	0	1	0	0	0	0	1	1	1	NaN
Ddr1	Q03146	Epithelial discoidin domain-containing receptor 1	12.5138	11.8866	NaN	NaN	12.8594	11.7056	12.2414	0.466108	11.2216	12.4202	11.822	11.4896	11.4848	11.4196	11.643	0.389885	NaN	9.94538	NaN	9.49406	NaN	NaN	9.71972	0.225662	NaN	10.8021	9.97523	NaN	NaN	NaN	10.3886	0.413414	0	0	0	1	0	0	1	0	0	0	0	1	1	1	1
Decr1	Q9CQ62	2,4-dienoyl-CoA reductase, mitochondrial	NaN	NaN	NaN	NaN	NaN	NaN	NaN	NaN	NaN	5.28755	NaN	NaN	NaN	NaN	5.28755	0	12.0103	12.111	12.3739	13.4402	11.7465	12.8785	12.4267	0.573009	14.1188	14.0355	14.372	14.598	15.1922	14.4888	14.4675	0.378607	0	0	1	0	0	0	0	0	0	0	0	0	0	1	NaN
Dnajb11	Q99KV1	DnaJ homolog subfamily B member 11	10.6324	12.1992	11.361	10.4179	11.7116	11.9513	11.3789	0.657314	8.56296	NaN	9.53698	9.19177	8.58403	8.96042	8.96723	0.37023	11.7032	11.007	12.3751	10.6472	10.9814	11.5432	11.3762	0.570994	10.7762	10.2552	NaN	NaN	NaN	NaN	10.5157	0.26054	0	0	0	0	0	0	0	0	0	0	0	0	1	1	1
Dnase2	P56542	Deoxyribonuclease-2-alpha	13.563	16.1668	15.1688	15.2155	16.0027	14.8598	15.1628	0.853177	12.4192	14.1966	13.5039	13.2157	13.1401	14.0591	13.4224	0.597254	14.4926	14.0848	14.4231	14.3453	12.9167	14.7721	14.1724	0.597135	11.5183	12.3515	10.3919	10.9975	10.5498	9.2369	10.841	0.968217	0	0	0	0	0	0	0	0	0	0	0	0	1	1	4
Dpp7	Q9ET22	Dipeptidyl peptidase 2	9.95302	8.6753	8.93643	9.43596	NaN	NaN	9.25018	0.489239	8.38018	10.0112	9.72052	9.50196	9.44031	9.33976	9.39899	0.505306	11.1863	10.1378	NaN	NaN	10.7376	11.9747	11.0091	0.670182	14.8106	13.3966	13.8484	14.0047	15.8361	15.2031	14.5166	0.842785	0	0	0	0	1	0	0	0	0	0	0	0	1	1	1
Dpysl2	O08553	Dihydropyrimidinase-related protein 2	11.8039	11.9763	11.1504	11.8505	13.0414	13.0775	12.15	0.694477	12.2254	12.0343	12.3573	12.0441	12.0746	12.0728	12.1347	0.117967	13.1892	13.6189	13.5246	14.608	13.1698	14.8719	13.8304	0.667723	14.0484	14.4878	14.2436	13.8527	14.3301	13.2297	14.0321	0.411794	1	0	0	1	0	0	0	0	0	0	0	0	0	1	2
Dpysl3	Q62188	Dihydropyrimidinase-related protein 3	NaN	11.1984	10.4033	NaN	NaN	10.3147	10.6388	0.397332	10.0423	NaN	9.55602	8.11375	NaN	NaN	9.23736	0.818942	12.4601	13.164	12.6544	13.2718	12.5344	13.914	12.9998	0.510511	11.6468	12.3721	12.602	11.5584	11.4849	12.4926	12.0261	0.46982	1	0	0	0	0	0	0	0	0	0	0	0	0	1	NaN
Dscaml1	Q4VA61	Down syndrome cell adhesion molecule-like protein 1 homolog	NaN	NaN	NaN	NaN	NaN	NaN	NaN	NaN	NaN	NaN	NaN	NaN	NaN	NaN	NaN	NaN	11.3356	11.0052	9.81175	11.2962	9.89109	11.4805	10.8034	0.688089	10.517	10.7256	10.1889	10.9146	10.717	NaN	10.6126	0.246389	0	0	0	1	0	0	1	0	0	0	0	1	1	1	NaN
Dsg1a;Dsg1b	Q61495;Q7TSF1	Desmoglein-1-alpha;Desmoglein-1-beta	15.3292	14.1607	15.1096	13.2999	14.7943	15.5805	14.7124	0.774396	12.9337	11.8593	12.2157	11.3049	10.7976	12.6953	11.9678	0.746575	14.4879	14.5598	15.7211	14.1209	16.2873	13.4615	14.7731	0.954298	13.9924	14.0527	13.2122	13.5359	14.1458	14.0888	13.838	0.344105	0	0	0	1	0	0	1	0	0	0	0	1	1	1	7
Dsg4	Q7TMD7	Desmoglein-4	NaN	NaN	NaN	NaN	NaN	NaN	NaN	NaN	NaN	NaN	NaN	NaN	NaN	NaN	NaN	NaN	11.8306	NaN	NaN	NaN	NaN	NaN	11.8306	0	22.8726	21.8353	21.6591	21.9454	22.4567	22.3721	22.1902	0.415879	0	0	0	1	0	0	1	0	0	0	0	1	1	1	NaN
Dstn	Q9R0P5	Destrin	NaN	NaN	NaN	NaN	NaN	NaN	NaN	NaN	11.7547	11.5095	12.0779	11.5577	11.6409	11.9605	11.7502	0.207599	11.2225	11.8839	11.8999	12.6934	13.9891	12.067	12.2926	0.87141	NaN	12.8991	NaN	12.8983	NaN	12.0247	12.6074	0.411995	0	0	0	0	0	0	0	0	0	0	0	0	0	1	NaN
Dync2h1	Q45VK7	Cytoplasmic dynein 2 heavy chain 1	20.7638	20.9684	19.8754	20.5333	20.975	20.6843	20.6334	0.372615	8.67746	9.5083	NaN	8.78417	9.31616	9.85523	9.22826	0.442682	NaN	NaN	NaN	NaN	NaN	9.86169	9.86169	0	14.4317	14.8476	14.6564	14.9155	15.2937	15.6205	14.9609	0.394444	1	0	0	1	0	0	0	0	0	0	0	0	0	1	2
Ecm1	Q61508	Extracellular matrix protein 1	14.882	15.8369	15.5556	15.7472	15.5673	15.0218	15.4351	0.357673	13.6918	13.7476	13.3878	13.2608	13.5	14.0309	13.6032	0.25361	14.1258	14.0648	13.5946	13.4042	12.5778	13.3617	13.5215	0.515661	13.8338	12.738	13.3976	13.9789	13.772	13.6452	13.5609	0.409178	0	0	0	0	1	0	0	0	0	0	0	0	1	1	10
Eef1a1	P10126	Elongation factor 1-alpha 1	15.02	15.5723	15.1891	15.4108	16.1104	15.2446	15.4245	0.3521	16.6642	15.9483	16.3944	15.8789	15.8774	15.8208	16.0973	0.317366	14.0905	14.6176	14.1335	16.8529	16.6598	14.8789	15.2055	1.13088	14.8449	15.4836	15.5555	15.4965	15.4819	15.4322	15.3824	0.243081	1	1	0	1	0	0	0	0	0	0	0	0	0	1	6
Eef2	P58252	Elongation factor 2	12.3794	10.9924	11.6986	11.5948	12.5691	12.661	11.9825	0.60184	13.347	12.9423	12.7116	12.4093	12.5491	12.6047	12.7607	0.308707	13.2493	13.429	13.5941	13.3221	15.3721	13.5281	13.7491	0.73503	12.9781	13.1833	13.0981	12.8675	13.7248	13.4203	13.212	0.286787	1	1	0	0	0	0	0	0	0	0	0	0	0	1	7
Efemp1	Q8BPB5	EGF-containing fibulin-like extracellular matrix protein 1	12.761	12.4459	12.7475	13.1815	13.1387	12.967	12.8736	0.25342	16.2095	16.1505	16.1028	15.2951	15.7591	15.5048	15.837	0.345876	10.9487	NaN	NaN	NaN	NaN	NaN	10.9487	0	11.8012	11.1311	11.2086	11.4448	12.189	12.2248	11.6666	0.437479	0	0	0	0	1	0	0	0	0	0	0	0	1	1	5
Efemp2	Q9WVJ9	EGF-containing fibulin-like extracellular matrix protein 2	12.5939	12.365	12.9119	12.5465	13.1188	12.9662	12.7504	0.265506	13.4955	12.2914	12.5631	12.1998	12.5384	12.2757	12.5606	0.439389	9.22115	9.01465	8.80735	NaN	8.49682	9.47379	9.00275	0.335816	11.7843	11.8335	11.4402	11.4948	12.0232	12.1919	11.7946	0.266839	0	0	0	0	1	0	0	0	0	0	0	0	1	1	3
Efna3	O08545	Ephrin-A3	NaN	NaN	NaN	NaN	NaN	10.477	10.477	0	NaN	NaN	NaN	NaN	NaN	NaN	NaN	NaN	17.5818	17.088	17.7405	17.4411	15.4011	17.5537	17.1344	0.800381	NaN	NaN	NaN	NaN	NaN	NaN	NaN	NaN	0	0	0	1	0	1	0	0	0	0	0	1	1	1	NaN
Efnb2	P52800	Ephrin-B2	NaN	NaN	NaN	NaN	NaN	NaN	NaN	NaN	10.4447	NaN	NaN	NaN	NaN	10.2518	10.3482	0.0964465	13.3088	13.4333	13.1893	13.2656	12.9195	13.6039	13.2867	0.211107	NaN	NaN	NaN	NaN	NaN	NaN	NaN	NaN	0	0	0	1	0	0	1	0	0	0	0	1	1	1	NaN
Egflam	Q4VBE4	Pikachurin	NaN	NaN	NaN	NaN	NaN	NaN	NaN	NaN	11.6371	11.6363	11.6964	10.8542	11.44	11.9764	11.5401	0.344959	NaN	NaN	NaN	NaN	NaN	NaN	NaN	NaN	NaN	NaN	NaN	NaN	NaN	NaN	NaN	NaN	0	0	0	0	1	0	0	0	0	0	0	0	1	1	NaN
Egfr	Q01279	Epidermal growth factor receptor	12.8563	12.6691	11.8929	11.8216	12.2596	11.6715	12.1952	0.441778	11.1459	10.7443	9.80521	9.86158	10.154	11.1587	10.4783	0.56538	14.7906	14.1175	14.3163	15.4956	15.6516	15.4181	14.965	0.595508	12.3758	11.2755	11.5745	11.6043	12.9566	11.9597	11.9577	0.564182	0	1	0	1	0	0	1	0	0	0	0	1	1	1	6
Ehd1	Q9WVK4	EH domain-containing protein 1	NaN	NaN	NaN	NaN	NaN	NaN	NaN	NaN	11.9841	11.8306	11.9546	11.5469	11.0643	11.7007	11.6802	0.312997	NaN	NaN	NaN	NaN	NaN	NaN	NaN	NaN	NaN	10.6494	10.3073	NaN	9.70689	NaN	10.2212	0.389578	0	0	0	1	0	0	0	0	0	0	0	0	0	1	NaN
Eif3a	P23116	Eukaryotic translation initiation factor 3 subunit A	NaN	NaN	NaN	NaN	NaN	NaN	NaN	NaN	10.0257	9.27806	10.2399	9.84168	9.78773	NaN	9.83462	0.320245	10.1632	NaN	NaN	11.5675	13.8864	10.0116	11.4071	1.55462	NaN	NaN	9.97209	NaN	NaN	NaN	9.97209	0	1	1	0	0	0	0	0	0	0	0	0	0	0	1	NaN
Eif4a1	P60843	Eukaryotic initiation factor 4A-I	11.1001	10.0879	10.0495	10.3513	NaN	11.4551	10.6088	0.567132	12.2263	11.4104	11.8997	11.1745	11.2465	11.2573	11.5358	0.390885	11.4007	13.4113	13.2311	17.4107	14.0222	13.6215	13.8496	1.79513	12.3073	12.3496	12.3555	12.0754	12.7773	12.9746	12.4733	0.305161	0	0	0	0	0	0	0	0	0	0	0	0	0	1	1
Eif5a	P63242	Eukaryotic translation initiation factor 5A-1	NaN	NaN	NaN	NaN	NaN	10.3353	10.3353	0	11.3627	10.4104	9.82767	9.59316	9.45612	10.1356	10.1309	0.636649	NaN	NaN	NaN	NaN	10.5627	NaN	10.5627	0	11.0296	11.8954	11.1383	11.2368	NaN	NaN	11.325	0.337378	1	1	0	1	0	0	0	0	0	0	0	0	0	1	NaN
Emilin1	Q99K41	EMILIN-1	NaN	NaN	NaN	NaN	NaN	NaN	NaN	NaN	NaN	NaN	NaN	NaN	NaN	NaN	NaN	NaN	9.3458	NaN	10.4707	NaN	NaN	NaN	9.90827	0.562468	12.172	11.9676	11.4895	11.7274	10.3633	10.997	11.4528	0.612873	0	0	0	0	1	0	0	0	0	0	0	0	1	1	NaN
Emilin3	P59900	EMILIN-3	14.0378	14.0371	13.9009	13.654	14.4016	14.2969	14.0547	0.246236	13.7363	13.6472	13.6985	13.1675	13.1612	13.7126	13.5206	0.253291	NaN	NaN	NaN	NaN	NaN	NaN	NaN	NaN	NaN	NaN	NaN	NaN	NaN	NaN	NaN	NaN	1	0	0	0	1	0	0	0	0	0	0	0	1	1	1
Eno1	P17182	Alpha-enolase	14.2303	12.2964	12.8425	12.533	12.6442	14.4933	13.1733	0.859088	15.6643	15.7542	15.7578	15.4823	15.2559	15.6391	15.5923	0.176186	13.6888	14.1029	14.1432	13.6527	15.1119	14.2112	14.1518	0.481542	13.483	14.1116	13.9155	14.4823	14.9035	14.5131	14.2348	0.459744	1	0	0	1	0	0	0	0	0	0	0	0	0	1	9
Eno3	P21550	Beta-enolase	NaN	NaN	NaN	NaN	NaN	NaN	NaN	NaN	12.3426	11.8521	12.9024	11.4988	11.3428	12.9318	12.1451	0.629606	NaN	NaN	NaN	NaN	NaN	NaN	NaN	NaN	NaN	NaN	NaN	NaN	NaN	NaN	NaN	NaN	1	0	0	0	0	0	0	0	0	0	0	0	0	1	NaN
Enpp1	P06802	Ectonucleotide pyrophosphatase/phosphodiesterase family member 1	15.3989	15.9282	15.4872	15.0049	16.6811	15.7852	15.7142	0.522779	14.0286	12.2971	12.1839	11.4382	12.3307	12.9154	12.5323	0.795831	NaN	NaN	NaN	NaN	NaN	NaN	NaN	NaN	NaN	9.2142	NaN	NaN	NaN	10.4666	9.84038	0.62618	0	0	0	1	1	0	0	1	0	0	0	1	1	1	3
Enpp2	Q9R1E6	Ectonucleotide pyrophosphatase/phosphodiesterase family member 2	15.6111	13.6927	13.5768	13.9041	17.5453	15.1744	14.9174	1.40101	14.2798	12.2856	11.6289	14.7129	14.5887	12.3176	13.3023	1.25189	15.3574	15.3179	14.9721	15.6886	14.2345	15.7951	15.2276	0.518181	18.7316	18.2151	18.4229	18.6003	18.2769	18.4861	18.4555	0.177446	0	0	0	0	1	0	0	0	0	0	0	0	1	1	15
Epdr1	Q99M71	Mammalian ependymin-related protein 1	14.2815	14.7945	14.0699	13.9917	15.3631	14.3953	14.4827	0.471172	NaN	NaN	NaN	NaN	NaN	NaN	NaN	NaN	12.5561	7.1985	7.40091	11.2091	NaN	NaN	9.59114	2.3415	14.448	13.8065	13.6394	13.5463	13.6146	14.0748	13.8549	0.316728	0	0	0	0	1	0	0	0	0	0	0	0	1	1	3
Epha4	Q03137	Ephrin type-A receptor 4	NaN	NaN	NaN	NaN	NaN	NaN	NaN	NaN	10.1999	NaN	NaN	10.2694	9.44166	10.6988	10.1525	0.452667	14.4569	13.7724	13.8866	14.8366	12.1675	14.3755	13.9159	0.859281	NaN	NaN	NaN	NaN	NaN	NaN	NaN	NaN	0	0	0	1	0	0	1	0	0	0	0	1	1	1	NaN
Ephb4	P54761	Ephrin type-B receptor 4	NaN	NaN	NaN	NaN	NaN	NaN	NaN	NaN	11.116	10.2836	10.7531	10.1821	10.4209	11.1865	10.657	0.391781	NaN	NaN	NaN	NaN	NaN	NaN	NaN	NaN	NaN	NaN	NaN	NaN	NaN	NaN	NaN	NaN	0	0	0	1	0	0	1	0	0	0	0	1	1	1	NaN
Erap1	Q9EQH2	Endoplasmic reticulum aminopeptidase 1	11.3676	NaN	NaN	NaN	NaN	NaN	11.3676	0	NaN	NaN	NaN	NaN	NaN	NaN	NaN	NaN	NaN	NaN	NaN	NaN	NaN	NaN	NaN	NaN	14.3604	13.4011	13.4743	13.2653	13.7397	13.3253	13.5943	0.374239	0	0	0	1	0	0	0	1	0	0	0	1	1	1	1
Erh	P84089	Enhancer of rudimentary homolog	NaN	NaN	NaN	NaN	NaN	NaN	NaN	NaN	10.3625	10.2718	10.2956	10.3802	9.9708	10.4223	10.2839	0.148839	12.1101	11.0519	NaN	12.368	10.953	12.0751	11.7116	0.588662	12.9907	13.4659	13.6719	13.854	13.9484	13.9109	13.6403	0.333472	0	0	0	0	0	0	0	0	0	0	0	0	0	1	NaN
Ero1a	Q8R180	ERO1-like protein alpha	NaN	NaN	NaN	NaN	NaN	NaN	NaN	NaN	9.72134	6.73214	7.91311	7.39195	NaN	NaN	7.93963	1.11054	9.62344	NaN	NaN	10.2515	9.09535	9.64254	9.6532	0.409301	12.3595	12.6508	12.4955	12.9528	13.055	13.1295	12.7739	0.289241	0	0	0	1	0	0	0	0	0	0	0	0	1	1	NaN
Erp44	Q9D1Q6	Endoplasmic reticulum resident protein 44	NaN	NaN	NaN	NaN	NaN	NaN	NaN	NaN	9.58087	NaN	9.05807	8.44935	9.10583	9.63469	9.16576	0.429102	NaN	NaN	NaN	NaN	NaN	NaN	NaN	NaN	NaN	11.3815	10.4694	11.6739	11.7147	11.1365	11.2752	0.454316	0	0	0	0	0	0	0	0	0	0	0	0	0	1	NaN
Ext1	P97464	Exostosin-1	14.9614	15.5587	15.5309	16.0122	15.5939	14.8313	15.4147	0.401925	11.3203	12.7545	10.8523	11.4231	11.6117	11.576	11.5897	0.577562	13.9254	14.2711	14.133	15.5095	12.6024	14.459	14.15	0.856746	12.0982	9.40867	11.3127	13.462	NaN	NaN	11.5704	1.46596	0	0	0	1	0	0	0	1	0	0	0	1	1	1	7
Ext2	P70428	Exostosin-2	10.795	12.0331	13.0033	14.543	14.7235	14.1174	13.2025	1.42309	11.4944	12.1812	11.245	10.8543	11.1498	10.8393	11.294	0.45654	13.4615	13.5085	13.0704	12.6971	11.961	13.8569	13.0926	0.62325	10.5611	10.8864	9.05688	NaN	NaN	NaN	10.1681	0.796907	0	0	0	1	0	0	0	1	0	0	0	1	1	1	5
F10	O88947	Coagulation factor X	NaN	NaN	NaN	NaN	13.629	12.4061	13.0176	0.611426	15.6581	15.6087	15.8882	15.6568	15.3752	15.243	15.5717	0.209349	NaN	11.5355	11.3162	10.9817	NaN	11.2032	11.2591	0.19985	14.9651	13.7634	14.2451	14.5718	15.0179	14.8922	14.5759	0.450281	0	0	0	0	1	0	0	0	0	0	0	0	1	1	NaN
F11	Q91Y47	Coagulation factor XI	16.2966	17.0867	16.3015	16.1759	17.1929	16.1746	16.538	0.429606	12.899	12.2707	11.9287	11.4991	11.8775	11.6444	12.0199	0.461263	NaN	NaN	NaN	NaN	NaN	NaN	NaN	NaN	15.83	15.9154	15.8242	17.0554	16.3355	16.125	16.1809	0.430606	0	0	0	0	1	0	0	0	0	0	0	0	1	1	2
F13a1	Q8BH61	Coagulation factor XIII A chain	12.1893	11.6634	12.0864	11.6242	12.2748	11.5777	11.9026	0.28717	13.903	13.1887	13.1317	12.0915	12.3094	12.5335	12.8596	0.615091	NaN	NaN	NaN	NaN	NaN	NaN	NaN	NaN	NaN	NaN	NaN	NaN	NaN	NaN	NaN	NaN	1	0	0	0	1	0	0	0	0	0	0	0	1	1	1
F13b	Q07968	Coagulation factor XIII B chain	13.4519	14.4185	13.7916	13.8815	14.3789	14.6831	14.1009	0.424692	15.9636	14.9561	14.8706	14.5609	14.5874	14.289	14.8713	0.534853	12.282	11.6373	11.6751	NaN	8.19538	NaN	10.9475	1.60938	NaN	NaN	NaN	NaN	NaN	NaN	NaN	NaN	0	0	0	0	1	0	0	0	0	0	0	0	1	1	2
F2	P19221	Prothrombin	17.3463	17.4591	17.2166	17.4723	17.6959	17.1645	17.3925	0.176971	15.9195	15.8623	15.9541	15.6044	15.5511	15.7683	15.7766	0.152672	13.6508	13.1127	12.9594	13.7358	12.181	13.7314	13.2285	0.558507	16.8207	16.5284	16.2466	16.7029	17.2097	17.3783	16.8145	0.385337	0	0	0	0	0	0	0	0	0	0	0	0	1	1	11
F5	O88783	Coagulation factor V	19.3175	20.3668	20.1742	19.8217	20.8178	19.7658	20.044	0.478629	15.8318	15.2804	15.1446	14.7668	15.1133	15.0566	15.1989	0.322594	11.2798	12.6601	9.83895	10.4073	10.0946	11.5351	10.9693	0.969034	13.888	14.7961	14.2451	15.1385	15.1813	15.2347	14.7473	0.511854	0	0	0	0	1	0	0	0	0	0	0	0	1	1	18
Fabp5	Q05816	Fatty acid-binding protein, epidermal	15.7685	14.2265	13.9827	12.5733	14.1541	14.3453	14.1751	0.928577	12.8493	12.8404	13.5494	13.4758	12.8293	13.2419	13.131	0.3058	15.1496	14.7594	16.113	13.7569	14.5854	13.9162	14.7134	0.787191	13.0686	11.9543	10.3963	13.0586	13.1395	12.6406	12.3763	0.974289	1	1	0	1	1	0	0	0	0	0	0	0	0	1	1
Fam20c	Q5MJS3	Extracellular serine/threonine protein kinase FAM20C	14.8383	15.1269	15.2927	15.3613	15.1332	15.026	15.1297	0.171233	15.1383	17.2547	16.0102	16.526	16.7391	17.1714	16.4733	0.726656	16.7087	16.6381	16.7643	16.6444	15.487	16.6991	16.4903	0.450672	14.7911	13.7293	14.2079	13.7065	14.2038	13.9123	14.0918	0.371273	0	0	0	0	1	0	0	0	0	0	0	0	1	1	9
Fam3c	Q91VU0	Protein FAM3C	NaN	NaN	NaN	NaN	NaN	NaN	NaN	NaN	12.3272	12.4778	11.8677	11.3065	11.2801	11.7007	11.8267	0.4585	NaN	NaN	NaN	NaN	NaN	NaN	NaN	NaN	NaN	NaN	NaN	NaN	NaN	NaN	NaN	NaN	0	0	0	0	1	0	0	0	0	0	0	0	0	1	NaN
Fap	P97321	Prolyl endopeptidase FAP	15.4977	15.8404	14.9578	15.3863	16.2032	15.1484	15.5057	0.416464	15.9718	14.1026	13.8653	13.3197	13.6292	13.4593	14.058	0.89339	NaN	NaN	NaN	NaN	NaN	NaN	NaN	NaN	NaN	NaN	NaN	NaN	NaN	NaN	NaN	NaN	0	0	0	1	1	0	0	1	0	0	0	1	1	1	12
Fbln1	Q08879	Fibulin-1	16.7035	14.8576	15.1679	13.8699	16.0286	15.3428	15.3284	0.890317	17.2715	17.0904	17.11	16.6454	16.6149	17.3298	17.0103	0.281703	14.8201	14.1306	14.033	14.0172	13.2384	14.7423	14.1636	0.526219	13.3777	13.0208	13.0013	12.4843	13.2698	13.6613	13.1359	0.367062	0	0	0	0	1	0	0	0	0	0	0	0	1	1	9
Fbln5	Q9WVH9	Fibulin-5	NaN	NaN	NaN	NaN	NaN	NaN	NaN	NaN	12.0869	10.3961	10.7855	10.4204	11.0327	11.1402	10.977	0.56942	NaN	NaN	NaN	NaN	NaN	NaN	NaN	NaN	NaN	NaN	NaN	NaN	NaN	NaN	NaN	NaN	0	0	0	0	1	0	0	0	0	0	0	0	1	1	NaN
Fbln7	Q501P1	Fibulin-7	NaN	NaN	NaN	NaN	NaN	NaN	NaN	NaN	14.0823	12.5424	12.3064	12.0562	12.2541	12.7768	12.6697	0.671356	NaN	NaN	NaN	NaN	NaN	NaN	NaN	NaN	NaN	NaN	NaN	NaN	NaN	NaN	NaN	NaN	0	0	0	0	1	0	0	0	0	0	0	0	1	1	NaN
Fbn1	Q61554	Fibrillin-1	NaN	NaN	NaN	NaN	NaN	NaN	NaN	NaN	14.4475	13.0335	13.1273	12.6438	12.5315	12.7862	13.095	0.639074	14.7511	14.5924	14.1421	13.8089	13.5825	14.6209	14.2496	0.439234	16.7543	15.9635	15.7665	16.5796	16.6476	16.6576	16.3948	0.382342	0	0	0	0	1	0	0	0	0	0	0	0	1	1	NaN
Fbn2	Q61555	Fibrillin-2	NaN	NaN	NaN	NaN	NaN	NaN	NaN	NaN	12.3011	11.57	11.3666	11.1121	11.3806	10.4355	11.361	0.554733	13.2983	12.4716	13.4775	NaN	13.4388	13.6499	13.2672	0.413299	15.4702	14.8853	13.8576	15.5849	16.3302	15.813	15.3235	0.78355	0	0	0	0	1	0	0	0	0	0	0	0	1	1	NaN
Fga	E9PV24	Fibrinogen alpha chain	14.6371	16.7136	16.1796	13.4235	14.7816	14.096	14.9719	1.14054	15.6646	15.2141	14.5126	14.6994	14.2637	14.7449	14.8499	0.463221	NaN	NaN	13.3885	11.8503	12.9265	13.8112	12.9941	0.730775	14.5452	14.7848	16.0673	16.1267	16.5329	16.6478	15.7841	0.82035	0	0	0	0	1	0	0	0	0	0	0	0	1	1	1
Fgb	Q8K0E8	Fibrinogen beta chain	15.5676	16.2806	16.0378	17.3874	16.8688	16.7039	16.4743	0.590509	16.8854	16.3934	16.0928	15.5934	15.7001	16.4092	16.179	0.443021	13.8244	13.197	13.3506	13.4543	13.2555	13.7471	13.4715	0.237124	18.6811	18.1644	18.3396	18.4828	19.1325	19.2187	18.6699	0.39049	0	0	0	0	1	0	0	0	0	0	0	0	1	1	3
Fgfr1	P16092	Fibroblast growth factor receptor 1	15.4622	15.4631	14.5075	14.8214	15.8501	15.1812	15.2142	0.44397	15.2093	15.4084	15.2469	15.0085	15.0398	14.9637	15.1461	0.156237	18.6824	18.0156	18.1482	17.7507	17.5408	18.2276	18.0609	0.362959	13.7447	13.6753	13.3695	14.0355	14.5591	14.1524	13.9227	0.380654	1	1	0	1	0	0	1	0	0	0	0	1	1	1	9
Fgg	Q8VCM7	Fibrinogen gamma chain	14.5817	15.3294	14.4359	14.5698	15.3606	14.9045	14.8636	0.368424	15.7369	15.3281	15.3262	14.8672	14.9009	15.3897	15.2582	0.299015	13.94	13.934	13.4007	12.7495	12.844	13.7028	13.4285	0.48235	16.7853	16.1716	16.067	16.9509	17.7842	17.6865	16.9076	0.663354	0	0	0	0	1	0	0	0	0	0	0	0	1	1	9
Fgl1	Q71KU9	Fibrinogen-like protein 1	12.9561	14.1434	13.7523	NaN	14.6278	14.3446	13.9649	0.579374	13.5725	NaN	12.865	NaN	10.721	NaN	12.3862	1.21238	NaN	NaN	NaN	NaN	NaN	NaN	NaN	NaN	NaN	NaN	NaN	NaN	NaN	NaN	NaN	NaN	0	0	0	0	1	0	0	0	0	0	0	0	0	1	1
Fjx1	Q8BQB4	Four-jointed box protein 1	NaN	11.8877	NaN	NaN	NaN	NaN	11.8877	0	14.6593	14.0111	13.6177	13.4956	13.3606	NaN	13.8289	0.468568	12.828	12.4367	12.619	12.369	11.361	12.9357	12.4249	0.515797	NaN	NaN	NaN	NaN	NaN	NaN	NaN	NaN	0	0	0	0	1	0	0	0	0	0	0	0	1	1	NaN
Fkbp9	Q9Z247	Peptidyl-prolyl cis-trans isomerase FKBP9	NaN	NaN	NaN	NaN	NaN	NaN	NaN	NaN	9.65365	10.0469	8.30519	10.7295	10.5855	10.8486	10.0282	0.87415	11.4208	11.1846	10.996	11.9689	NaN	12.7258	11.6592	0.625383	13.8586	NaN	NaN	13.2977	NaN	NaN	13.5781	0.280438	0	0	0	0	0	0	0	0	0	0	0	0	1	1	NaN
Flg2	Q2VIS4	Filaggrin-2	8.72235	8.8687	9.04559	9.23472	8.06419	10.8843	9.13664	0.862722	8.77429	8.57032	9.69544	7.53475	7.94663	9.45243	8.66231	0.763353	13.4489	11.4838	12.0591	NaN	12.5303	11.5028	12.205	0.73316	NaN	6.60676	NaN	11.4178	NaN	NaN	9.01227	2.40551	1	0	0	0	0	0	0	0	0	0	0	0	0	1	1
Flna	Q8BTM8	Filamin-A	9.16768	9.16218	9.75765	NaN	10.2286	9.66327	9.59588	0.40064	13.4615	13.6171	13.5533	13.2961	13.7921	13.6519	13.562	0.155413	NaN	4.47303	NaN	NaN	10.5645	11.8684	8.96867	3.22316	11.8872	12.3948	12.2085	12.4928	13.0529	12.5966	12.4388	0.356897	1	0	0	0	0	0	0	0	0	0	0	0	0	1	1
Flt4	P35917	Vascular endothelial growth factor receptor 3	11.0896	NaN	NaN	NaN	NaN	NaN	11.0896	0	10.0107	10.6916	10.6362	9.63433	9.69097	9.79343	10.0762	0.432093	NaN	NaN	NaN	NaN	NaN	NaN	NaN	NaN	12.9501	11.312	10.1904	12.3299	12.7084	12.8293	12.0533	0.994318	1	1	0	1	0	0	1	0	0	0	0	1	1	1	1
Fmod	P50608	Fibromodulin	13.1828	13.269	12.2259	12.8431	13.1202	12.4378	12.8465	0.39131	12.4631	12.4697	12.4024	12.1176	12.5654	12.1927	12.3685	0.159666	10.5144	10.3514	8.9389	NaN	7.99357	NaN	9.44957	1.04018	11.4551	10.4163	10.1932	10.8947	11.5147	11.9104	11.0641	0.616282	0	0	0	0	1	0	0	0	0	0	0	0	1	1	4
Fn1	P11276	Fibronectin	19.5215	19.8909	19.8732	20.4152	20.1959	19.7296	19.9377	0.293694	21.1327	20.4616	20.0853	19.637	19.7811	20.228	20.2209	0.49025	16.2792	16.3754	15.87	15.3048	15.2614	16.5009	15.9319	0.497935	20.346	20.2198	20.1788	20.3155	20.8419	20.7516	20.4423	0.258086	0	0	0	0	1	0	0	0	0	0	0	0	1	1	138
Fras1	Q80T14	Extracellular matrix protein FRAS1	NaN	NaN	NaN	NaN	NaN	NaN	NaN	NaN	NaN	NaN	NaN	NaN	NaN	NaN	NaN	NaN	14.2465	13.9871	14.1174	14.866	12.9987	14.5441	14.1266	0.581245	NaN	NaN	NaN	NaN	NaN	NaN	NaN	NaN	0	0	0	1	0	0	1	0	0	0	0	1	1	1	NaN
Fscn1	Q61553	Fascin	9.38445	11.3889	11.3591	NaN	NaN	NaN	10.7108	0.937969	11.6659	11.3243	11.4527	11.4134	11.5441	11.3596	11.46	0.1156	10.6104	10.6231	10.9833	11.1053	10.7901	11.5163	10.9381	0.314347	12.1588	12.4671	12.2738	11.3142	11.494	10.7201	11.738	0.615223	1	0	0	0	0	0	0	0	0	0	0	0	0	1	1
Fstl1	Q62356	Follistatin-related protein 1	14.124	15.4084	14.7577	15.1871	15.9578	15.396	15.1385	0.575455	14.8447	14.5558	14.7683	14.66	14.3942	14.4095	14.6054	0.169419	17.1427	17.434	17.4621	17.2973	16.4407	16.8312	17.1013	0.362947	14.5086	14.5588	14.5418	14.3263	14.2734	14.0765	14.3809	0.173725	0	0	0	0	1	0	0	0	0	0	0	0	1	1	8
Fstl5	Q8BFR2	Follistatin-related protein 5	NaN	NaN	NaN	NaN	NaN	NaN	NaN	NaN	NaN	NaN	NaN	NaN	NaN	NaN	NaN	NaN	12.6873	12.2526	12.5026	12.044	9.96338	12.1481	11.933	0.906784	NaN	NaN	NaN	NaN	NaN	NaN	NaN	NaN	0	0	0	0	1	0	0	0	0	0	0	0	1	1	NaN
Fth1	P09528	Ferritin heavy chain	NaN	NaN	NaN	NaN	11.689	NaN	11.689	0	10.8355	12.0357	11.427	11.1705	10.9935	10.6256	11.1813	0.457176	NaN	NaN	NaN	NaN	NaN	NaN	NaN	NaN	12.6455	12.4512	12.1665	13.2244	13.2333	13.0599	12.7968	0.404627	0	0	0	0	0	0	0	0	0	0	0	0	0	1	NaN
Fuca1	Q99LJ1	Tissue alpha-L-fucosidase	14.4674	14.799	14.984	15.1528	15.2379	14.7962	14.9062	0.255934	10.6962	11.4663	10.4474	10.4218	10.8445	11.38	10.876	0.413478	14.9146	13.9261	14.5201	15.1117	13.8805	14.7355	14.5148	0.467922	13.995	13.3878	13.0526	13.647	14.5724	14.1233	13.7963	0.498488	0	0	0	0	0	0	0	0	0	0	0	0	1	1	3
Fut11	Q8BHC9	Alpha-(1,3)-fucosyltransferase 11	NaN	NaN	NaN	NaN	NaN	NaN	NaN	NaN	NaN	NaN	NaN	NaN	NaN	7.11996	7.11996	0	NaN	NaN	NaN	NaN	NaN	6.46539	6.46539	0	11.5441	11.886	11.6445	12.7481	11.8685	11.6679	11.8932	0.401253	0	0	0	1	0	0	0	1	0	0	0	1	1	1	NaN
Gaa	P70699	Lysosomal alpha-glucosidase	12.6464	13.7692	13.5095	12.2292	13.6629	12.253	13.0117	0.654102	10.5888	10.7807	10.6872	9.49553	9.63983	10.0635	10.2093	0.508912	13.3132	13.4272	12.2045	12.016	12.2035	12.6061	12.6284	0.554205	11.8108	12.0805	11.2936	NaN	13.2935	12.7558	12.2468	0.704413	0	0	0	1	0	0	0	0	0	0	0	0	1	1	3
Galc	P54818	Galactocerebrosidase	12.5638	14.2117	13.594	14.2143	14.8515	14.0277	13.9105	0.706638	13.8872	15.2774	14.7067	14.6605	14.8638	15.43	14.8043	0.498357	10.9428	11.3419	11.6179	11.1955	9.68331	12.2583	11.1733	0.782828	10.2105	NaN	NaN	NaN	NaN	NaN	10.2105	0	0	0	0	0	0	0	0	0	0	0	0	0	1	1	2
Galnt10	Q6P9S7	Polypeptide N-acetylgalactosaminyltransferase 10	12.2413	12.9092	13.7753	13.0438	14.1851	13.6764	13.3052	0.644198	10.7119	11.6652	11.1757	11.4062	11.5949	12.618	11.5287	0.579724	9.22581	8.11606	8.50441	8.6469	8.50656	8.91134	8.65185	0.348021	13.2516	13.2746	13.2111	13.3625	13.8149	14.0421	13.4928	0.318229	0	0	0	1	0	0	0	1	0	0	0	1	1	1	8
Galnt17	Q7TT15	Polypeptide N-acetylgalactosaminyltransferase 17	10.1759	10.6837	10.6588	8.14935	10.1619	10.9243	10.1257	0.92584	NaN	NaN	NaN	NaN	NaN	NaN	NaN	NaN	NaN	NaN	NaN	NaN	NaN	NaN	NaN	NaN	NaN	NaN	NaN	NaN	NaN	NaN	NaN	NaN	0	0	0	1	0	0	0	1	0	0	0	1	1	1	2
Galnt18	Q8K1B9	Polypeptide N-acetylgalactosaminyltransferase 18	16.447	18.3016	16.6046	18.1852	17.5939	17.2655	17.3996	0.710158	16.2275	15.6969	15.7347	15.3647	14.1081	16.0118	15.5239	0.687662	10.7371	10.7247	10.0433	NaN	NaN	NaN	10.5017	0.32417	NaN	NaN	NaN	NaN	NaN	NaN	NaN	NaN	0	0	0	1	0	0	0	1	0	0	0	1	1	1	1
Galnt6	Q8C7U7	Polypeptide N-acetylgalactosaminyltransferase 6	NaN	NaN	NaN	5.82541	NaN	NaN	5.82541	0	9.03175	10.9897	10.219	10.6655	11.3525	11.655	10.6522	0.858639	NaN	NaN	NaN	NaN	NaN	NaN	NaN	NaN	7.57706	NaN	NaN	NaN	NaN	NaN	7.57706	0	0	0	0	1	0	0	0	1	0	0	0	1	1	1	NaN
Ganab	Q8BHN3	Neutral alpha-glucosidase AB	11.8624	11.7553	11.1131	11.3449	12.5648	11.5776	11.703	0.458766	10.1961	10.9687	10.5936	10.6503	11.0421	10.7105	10.6936	0.275922	13.313	13.6259	13.4082	13.412	12.3413	13.8433	13.324	0.472816	13.8958	14.3929	14.3767	14.5717	14.9638	15.2036	14.5674	0.424199	0	0	0	0	0	0	0	0	0	0	0	0	1	1	3
Gapdh	P16858	Glyceraldehyde-3-phosphate dehydrogenase	14.7277	15.1068	14.5495	14.5561	15.5914	15.1449	14.9461	0.373916	15.3707	15.1008	15.3541	14.9073	14.6128	14.8901	15.0393	0.269042	13.8405	12.9274	13.6129	14.1931	13.2366	13.4936	13.5507	0.406387	13.6943	13.6881	13.7317	13.5518	13.7247	13.5244	13.6525	0.0827282	1	1	0	0	0	0	0	0	0	0	0	0	0	1	14
Gas6	Q61592	Growth arrest-specific protein 6	NaN	NaN	NaN	6.65657	10.2021	18.1102	11.6563	4.78766	14.6247	15.8894	15.2802	15.8458	16.3472	16.1078	15.6825	0.573441	14.3106	13.2047	11.4142	14.2943	12.2889	13.7369	13.2083	1.05972	11.8458	10.8552	10.7932	NaN	11.7298	NaN	11.306	0.484025	0	0	0	0	1	0	0	0	0	0	0	0	1	1	NaN
Gatm	Q9D964	Glycine amidinotransferase, mitochondrial	NaN	NaN	NaN	NaN	NaN	NaN	NaN	NaN	NaN	NaN	NaN	NaN	NaN	NaN	NaN	NaN	12.5405	12.4834	12.7302	NaN	NaN	NaN	12.5847	0.105471	14.4259	14.1423	14.0885	14.673	15.4706	15.436	14.706	0.562161	0	0	1	1	0	0	0	0	0	0	0	0	0	1	NaN
Gba	P17439	Glucosylceramidase	11.0845	NaN	NaN	10.9585	11.5581	NaN	11.2004	0.258128	11.8683	12.4805	12.4969	11.9576	11.7972	12.3387	12.1565	0.290342	NaN	NaN	NaN	11.5919	11.0912	NaN	11.3415	0.250329	NaN	NaN	NaN	NaN	NaN	NaN	NaN	NaN	0	0	0	1	0	0	0	0	0	0	0	0	1	1	1
Gcnt1	Q09324	Beta-1,3-galactosyl-O-glycosyl-glycoprotein beta-1,6-N-acetylglucosaminyltransferase	12.3086	11.7519	11.9124	12.4569	NaN	10.7258	11.8311	0.608956	NaN	10.0881	9.26546	9.46894	10.2911	11.0718	10.0371	0.641241	NaN	NaN	NaN	NaN	NaN	NaN	NaN	NaN	NaN	NaN	NaN	NaN	NaN	NaN	NaN	NaN	0	0	0	1	0	0	0	1	0	0	0	1	1	1	1
Gdf2	Q9WV56	Growth/differentiation factor 2	10.8753	10.9901	11.8558	10.4946	11.5488	12.1702	11.3225	0.584548	11.6784	12.0352	11.707	11.2148	11.3118	11.817	11.6274	0.283155	NaN	NaN	NaN	NaN	NaN	NaN	NaN	NaN	NaN	NaN	NaN	NaN	NaN	NaN	NaN	NaN	0	0	0	0	1	0	0	0	0	0	0	0	1	1	1
Gdi1	P50396	Rab GDP dissociation inhibitor alpha	NaN	NaN	12.0698	6.97003	NaN	NaN	9.51994	2.54991	12.92	12.8674	12.8278	12.3697	12.2258	12.4534	12.6107	0.270714	12.4019	NaN	12.5116	10.4708	12.4178	NaN	11.9505	0.855352	13.3697	13.0231	12.7695	12.9394	13.3456	12.6217	13.0115	0.275607	1	0	0	0	0	0	0	0	0	0	0	0	0	1	NaN
Gdi2	Q61598	Rab GDP dissociation inhibitor beta	NaN	NaN	9.61505	NaN	NaN	NaN	9.61505	0	11.9589	11.6376	11.6617	11.1377	11.2129	11.6393	11.5414	0.282393	NaN	NaN	10.1614	NaN	10.902	NaN	10.5317	0.370282	11.2276	11.5924	11.6326	11.9476	12.2468	12.3469	11.8323	0.390076	1	0	0	1	0	0	0	0	0	0	0	0	0	1	NaN
Gfra2	O08842	GDNF family receptor alpha-2	NaN	13.0449	12.6674	NaN	12.7199	12.4208	12.7133	0.222278	13.2974	12.7067	12.8558	12.5372	12.6418	13.1567	12.8659	0.275193	11.3007	12.0495	11.6758	11.0651	12.01	10.7221	11.4705	0.486772	NaN	NaN	NaN	NaN	NaN	NaN	NaN	NaN	0	0	0	1	0	1	0	0	0	0	0	1	1	1	NaN
Ggh	Q9Z0L8	Gamma-glutamyl hydrolase	16.1038	16.4066	16.3896	16.3605	16.9812	16.3118	16.4256	0.268035	12.1588	13.1667	12.2955	12.6794	12.5919	13.3037	12.6993	0.418506	15.7909	15.5253	15.907	16.4725	14.3232	16.3942	15.7355	0.712792	13.0662	12.2424	12.3107	12.6983	12.9202	12.6719	12.6516	0.297288	0	0	0	0	1	0	0	0	0	0	0	0	1	1	14
Glb1	P23780	Beta-galactosidase	12.7202	13.4849	12.8219	13.19	14.1881	13.6796	13.3475	0.505045	11.788	13.4956	13.4678	12.3856	12.7505	13.0905	12.8297	0.606527	12.931	12.3145	13.5688	14.493	12.0919	12.8897	13.0482	0.801042	12.6303	12.1145	12.4683	12.3266	12.951	12.1327	12.4372	0.291918	0	0	0	0	0	0	0	0	0	0	0	0	1	1	4
Glce	Q9EPS3	D-glucuronyl C5-epimerase	10.1256	8.8181	11.2031	11.7243	NaN	11.4271	10.6596	1.06717	NaN	NaN	NaN	NaN	NaN	NaN	NaN	NaN	NaN	NaN	NaN	12.2174	NaN	NaN	12.2174	0	NaN	NaN	NaN	NaN	10.3559	NaN	10.3559	0	0	0	0	1	0	0	0	1	0	0	0	1	0	1	1
Glg1	Q61543	Golgi apparatus protein 1	11.2717	16.0836	10.9637	11.7612	11.8151	11.4322	12.2213	1.75121	10.0103	14.6717	9.34828	14.6807	9.31674	10.538	11.4276	2.33405	12.7317	12.0343	12.0378	13.274	12.3337	12.0566	12.4113	0.458314	12.6664	12.6763	12.5723	12.6262	13.2196	13.459	12.87	0.340627	0	0	0	1	0	0	1	0	0	0	0	1	1	1	2
Glud1	P26443	Glutamate dehydrogenase 1, mitochondrial	NaN	9.55268	NaN	NaN	NaN	NaN	9.55268	0	NaN	NaN	NaN	NaN	NaN	NaN	NaN	NaN	13.8228	13.6634	13.6915	13.6656	13.2471	14.1599	13.7084	0.2689	17.2196	17.3901	17.2789	17.8912	18.1278	18.1306	17.673	0.388322	0	0	1	0	0	0	0	0	0	0	0	0	0	1	NaN
Gm2a	Q60648	Ganglioside GM2 activator	NaN	NaN	NaN	NaN	NaN	NaN	NaN	NaN	NaN	NaN	NaN	NaN	NaN	NaN	NaN	NaN	NaN	12.1891	NaN	NaN	10.4316	NaN	11.3103	0.878737	11.8007	11.7961	11.8641	12.0005	13.263	12.7618	12.2477	0.563785	0	0	0	0	0	0	0	0	0	0	0	0	1	1	NaN
Gnb1	P62874	Guanine nucleotide-binding protein G(I)/G(S)/G(T) subunit beta-1	13.0911	12.1626	7.40722	NaN	NaN	13.121	11.4455	2.36312	12.7142	12.6386	12.3279	12.1028	11.9207	12.5961	12.3834	0.293172	NaN	NaN	NaN	13.5558	NaN	15.5886	14.5722	1.01644	NaN	12.8187	NaN	11.954	NaN	12.794	12.5222	0.401921	0	0	0	0	0	0	0	0	0	0	0	0	0	1	1
Gnptg	Q6S5C2	N-acetylglucosamine-1-phosphotransferase subunit gamma	11.8484	12.2532	12.7442	12.1998	13.1815	12.8335	12.5101	0.449119	11.5335	13.0972	12.3282	12.5713	12.8764	13.0609	12.5779	0.539318	10.6213	11.1313	13.5203	14.5129	12.2089	13.7632	12.6263	1.41893	14.4602	13.9355	14.0881	13.8391	13.3881	12.8403	13.7586	0.519468	0	0	0	0	1	0	0	0	0	0	0	0	1	1	5
Gns	Q8BFR4	N-acetylglucosamine-6-sulfatase	16.5662	18.1637	17.1052	16.9319	18.3317	17.2708	17.3949	0.641481	13.8557	14.1346	14.6683	13.8619	13.8401	13.951	14.0519	0.293376	14.1838	13.9675	13.8854	13.9716	12.7453	13.7334	13.7479	0.46772	13.5602	12.979	12.618	13.0076	13.316	13.204	13.1141	0.295404	0	0	0	0	0	0	0	0	0	0	0	0	1	1	17
Golm1	Q91XA2	Golgi membrane protein 1	14.3162	16.2441	15.237	15.8354	16.2624	15.2683	15.5272	0.679118	10.4021	9.57413	10.337	10.3083	11.1125	8.85227	10.0977	0.712891	16.6295	17.0891	16.4938	16.1729	15.5169	16.6454	16.4246	0.487251	14.675	13.7705	13.7603	13.9112	13.6248	13.3323	13.8457	0.411778	0	0	0	1	0	0	0	1	0	0	0	1	1	1	7
Gpc1	Q9QZF2	Glypican-1	11.5055	11.4573	11.5932	12.4495	11.733	12.0272	11.7943	0.347535	10.8972	11.7537	10.7683	11.4534	10.4928	10.4459	10.9686	0.482383	13.1941	12.9855	12.7864	12.4943	12.6753	12.5397	12.7792	0.24633	12.8444	12.2963	12.282	10.7853	10.2942	10.8378	11.5567	0.95192	0	0	0	1	1	1	0	0	0	0	0	1	1	1	1
Gpi	P06745	Glucose-6-phosphate isomerase	NaN	NaN	NaN	NaN	NaN	NaN	NaN	NaN	10.8876	11.6994	11.5352	11.1144	11.2176	11.0748	11.2548	0.278292	NaN	NaN	NaN	NaN	8.27736	NaN	8.27736	0	NaN	NaN	NaN	NaN	NaN	8.33478	8.33478	0	1	0	0	0	1	0	0	0	0	0	0	0	0	1	NaN
Gpnmb	Q99P91	Transmembrane glycoprotein NMB	10.2573	12.3149	11.5097	10.6473	11.7499	12.1437	11.4371	0.751511	12.6651	14.1419	13.5164	13.2058	13.6511	14.3277	13.5847	0.556902	NaN	NaN	NaN	NaN	9.89823	11.2424	10.5703	0.672068	NaN	NaN	NaN	NaN	NaN	NaN	NaN	NaN	0	0	0	1	0	0	1	0	0	0	0	1	1	1	3
Gpr55	Q3UJF0	G-protein coupled receptor 55	11.7516	NaN	NaN	NaN	NaN	NaN	11.7516	0	12.5849	13.9102	13.5566	13.2151	13.6176	12.7324	13.2695	0.478591	14.136	14.0591	13.7115	12.7148	14.0295	13.2424	13.6489	0.515132	14.3714	14.3037	15.0725	15.006	16.3441	15.953	15.1751	0.754556	0	0	0	1	0	0	0	0	0	0	1	1	1	1	1
Grip1	Q925T6	Glutamate receptor-interacting protein 1	12.1161	12.9339	NaN	15.1596	13.8366	14.3281	13.6748	1.0617	14.4143	12.5303	11.1531	12.6949	12.9106	13	12.7839	0.95332	NaN	NaN	NaN	NaN	NaN	NaN	NaN	NaN	NaN	NaN	NaN	NaN	NaN	NaN	NaN	NaN	0	0	0	1	0	0	0	0	0	0	0	0	0	1	1
Grn	P28798	Granulins	11.7742	12.5626	11.8705	11.8697	13.1241	12.4821	12.2805	0.487373	15.0658	16.8207	15.9826	16.3462	16.9931	17.2048	16.4022	0.722683	13.1771	13.2261	13.6491	11.0459	11.0636	13.2824	12.574	1.08497	13.3469	12.897	13.0994	13.1223	13.6681	12.7966	13.155	0.288483	0	0	0	0	1	0	0	0	0	0	0	0	1	1	3
Gsdma	Q9EST1	Gasdermin-A	12.3636	NaN	13.2774	NaN	NaN	NaN	12.8205	0.456882	10.0474	NaN	NaN	NaN	NaN	NaN	10.0474	0	11.6365	11.5082	13.701	15.0392	11.7141	NaN	12.7198	1.4139	10.4443	11.6449	8.56145	8.51034	NaN	9.39053	9.7103	1.19527	1	0	0	1	0	0	0	0	0	0	0	0	0	1	3
Gsn	P13020	Gelsolin	14.9949	15.0328	15.0615	15.4348	15.9374	15.2118	15.2789	0.329386	18.2529	17.9654	17.6559	17.5283	17.5471	17.9825	17.822	0.265021	12.6911	11.4399	12.1551	11.8185	11.6973	12.613	12.0691	0.463148	18.3733	18.1586	18.104	18.4305	18.9383	18.7431	18.4579	0.298575	1	0	0	0	1	0	0	0	0	0	0	0	0	1	15
Gsr	P47791	Glutathione reductase, mitochondrial	NaN	NaN	NaN	NaN	NaN	NaN	NaN	NaN	NaN	NaN	NaN	NaN	NaN	NaN	NaN	NaN	NaN	NaN	NaN	NaN	NaN	NaN	NaN	NaN	10.5954	10.5387	8.60652	9.7316	11.0675	11.2253	10.2942	0.892586	1	0	1	0	0	0	0	0	0	0	0	0	0	1	NaN
Gstp1;Gstp2	P19157;P46425	Glutathione S-transferase P 1;Glutathione S-transferase P 2	NaN	NaN	NaN	NaN	NaN	NaN	NaN	NaN	12.6715	12.891	11.8724	11.842	12.1782	11.8596	12.2191	0.41823	NaN	NaN	NaN	NaN	13.9256	NaN	13.9256	0	10.343	10.457	11.3328	11.0337	11.6842	10.7423	10.9322	0.473504	1	1	1	0	0	0	0	0	0	0	0	0	0	1	NaN
Gusb	P12265	Beta-glucuronidase	NaN	NaN	NaN	NaN	NaN	NaN	NaN	NaN	NaN	NaN	NaN	9.90208	NaN	NaN	9.90208	0	NaN	NaN	NaN	NaN	NaN	NaN	NaN	NaN	14.3865	14.1868	13.5954	14.3595	15.0229	14.8723	14.4039	0.466471	0	0	0	0	0	0	0	0	0	0	0	0	1	1	NaN
Gxylt1	Q3UHH8	Glucoside xylosyltransferase 1	NaN	NaN	12.5243	NaN	NaN	NaN	12.5243	0	NaN	12.5717	13.3762	8.93975	9.44437	12.3887	11.3441	1.7954	NaN	NaN	NaN	NaN	NaN	NaN	NaN	NaN	NaN	NaN	NaN	NaN	NaN	NaN	NaN	NaN	0	0	0	1	0	0	0	1	0	0	0	1	1	1	NaN
H2-D1	P01899	H-2 class I histocompatibility antigen, D-B alpha chain	11.5791	12.332	11.7131	12.2924	12.911	12.609	12.2394	0.467604	12.7241	14.1842	13.2528	13.1295	13.6975	14.8875	13.6459	0.719379	NaN	NaN	NaN	NaN	NaN	NaN	NaN	NaN	11.2636	11.4366	10.7599	8.26066	8.63243	NaN	10.0706	1.3497	0	0	0	1	0	0	1	0	0	0	0	1	1	1	2
H2-K1	P01902	H-2 class I histocompatibility antigen, K-D alpha chain	NaN	NaN	NaN	NaN	NaN	NaN	NaN	NaN	NaN	NaN	NaN	NaN	NaN	NaN	NaN	NaN	NaN	NaN	NaN	NaN	NaN	NaN	NaN	NaN	15.4224	14.6319	14.6073	14.3089	15.8073	15.1274	14.9842	0.518354	0	0	0	1	0	0	1	0	0	0	0	1	1	1	NaN
H2-K1	P01901	H-2 class I histocompatibility antigen, K-B alpha chain	9.42462	10.1955	9.89028	NaN	NaN	NaN	9.83678	0.316956	10.4694	11.5953	10.8714	10.7346	11.4497	12.1844	11.2174	0.583692	NaN	NaN	NaN	NaN	NaN	NaN	NaN	NaN	8.82301	10.3194	10.2814	NaN	NaN	NaN	9.80794	0.696625	0	0	0	1	0	0	1	0	0	0	0	1	1	1	1
H3f3c;Hist1h3a;Hist1h3b;H3f3a	P02301;P68433;P84228;P84244	Histone H3.3C;Histone H3.1;Histone H3.2;Histone H3.3	NaN	13.2491	11.5236	NaN	12.2407	13.6244	12.6595	0.828275	14.579	12.4943	12.9187	12.9458	11.9753	12.463	12.896	0.819757	15.7614	14.4527	14.5229	16.9858	15.0351	14.101	15.1431	0.977832	13.8708	14.1988	13.3412	13.8347	13.3355	13.8011	13.7303	0.306138	0	1	0	0	0	0	0	0	0	0	0	0	0	1	NaN
Habp2	Q8K0D2	Hyaluronan-binding protein 2	NaN	NaN	NaN	NaN	NaN	NaN	NaN	NaN	NaN	NaN	NaN	NaN	NaN	NaN	NaN	NaN	NaN	NaN	NaN	NaN	NaN	NaN	NaN	NaN	15.206	15.1542	14.9575	15.6274	15.7035	15.4927	15.3569	0.269291	0	0	0	0	1	0	0	0	0	0	0	0	0	1	NaN
Hbb-b1	P02088	Hemoglobin subunit beta-1	18.9937	19.6422	19.2254	19.0809	20.0099	19.4997	19.4086	0.350611	21.0452	20.919	20.7731	19.8852	20.3604	20.8257	20.6348	0.396243	15.4935	15.4743	15.3942	14.8107	15.51	15.4928	15.3626	0.249627	17.3664	17.3727	18.1557	17.1235	17.3253	17.5096	17.4755	0.324756	0	0	0	0	0	0	0	0	0	0	0	0	0	1	4
Hdgf	P51859	Hepatoma-derived growth factor	NaN	11.2361	11.3789	NaN	12.3185	10.2828	11.3041	0.721503	13.8767	12.8895	13.0025	12.7548	12.3165	11.8815	12.7869	0.617351	12.0919	12.0224	11.5049	12.7992	11.165	12.5766	12.0267	0.565445	13.5333	14.0334	13.5582	13.167	13.763	13.4109	13.5776	0.271069	1	1	0	0	0	0	0	0	0	0	0	0	0	1	NaN
Heg1	E9Q7X6	Protein HEG homolog 1	11.7948	12.4367	12.0105	12.2307	12.9154	12.7152	12.3505	0.386933	NaN	NaN	NaN	NaN	NaN	NaN	NaN	NaN	NaN	NaN	NaN	NaN	NaN	NaN	NaN	NaN	NaN	NaN	NaN	NaN	NaN	NaN	NaN	NaN	0	0	0	1	0	0	1	0	0	0	0	1	1	1	1
Heph	Q9Z0Z4	Hephaestin	NaN	NaN	NaN	NaN	NaN	10.5598	10.5598	0	8.65405	NaN	8.65687	9.00426	NaN	9.41804	8.93331	0.314005	14.9113	14.4722	13.9097	14.2486	13.9958	14.4009	14.3231	0.331114	20.1265	19.3247	19.2038	19.2221	19.9047	19.6824	19.5774	0.353408	0	0	0	1	0	0	1	0	0	0	0	1	1	1	NaN
Hexa	P29416	Beta-hexosaminidase subunit alpha	15.8318	16.9976	16.416	17.2278	16.9567	16.5111	16.6569	0.46402	17.384	18.7766	18.3703	17.9703	18.0547	18.7711	18.2212	0.487282	13.9011	13.9585	13.5806	13.0463	13.2021	14.3708	13.6766	0.455221	14.8398	14.2452	14.3638	14.7873	15.2735	15.2241	14.7889	0.38797	0	0	0	0	0	0	0	0	0	0	0	0	1	1	12
Hexb	P20060	Beta-hexosaminidase subunit beta	18.5	19.8778	18.8079	19.2518	20.0219	19.4901	19.3249	0.543424	21.0616	22.0306	21.8347	21.4919	21.5287	22.2619	21.7016	0.392293	13.9487	13.9299	13.6698	13.6991	13.1278	14.0401	13.7359	0.303028	15.8181	15.3088	15.3329	15.8315	15.8516	16.1034	15.7077	0.289943	0	0	0	0	0	0	0	0	0	0	0	0	1	1	35
Hgd	O09173	Homogentisate 1,2-dioxygenase	NaN	11.0898	NaN	10.5896	11.7299	10.8114	11.0552	0.427972	12.689	12.9027	12.8572	12.424	12.4685	12.8667	12.7013	0.192979	NaN	NaN	NaN	NaN	NaN	NaN	NaN	NaN	12.8158	12.6107	12.6955	13.2531	12.9513	13.8455	13.0287	0.419231	0	0	0	0	0	0	0	0	0	0	0	0	0	1	NaN
Hgfac	Q9R098	Hepatocyte growth factor activator	14.2383	14.5394	14.5098	13.8988	16.1352	14.9533	14.7125	0.711807	13.1955	14.7025	14.5222	14.0211	14.0655	14.5248	14.172	0.502692	9.39543	7.3793	NaN	NaN	7.35717	8.84686	8.24469	0.89769	12.9981	12.9373	12.7125	12.9666	13.5449	13.7057	13.1442	0.355415	0	0	0	0	1	0	0	0	0	0	0	0	1	1	4
Hist1h1c;Hist1h1e;Hist1h1d	P15864;P43274;P43277	Histone H1.2;Histone H1.4;Histone H1.3	NaN	NaN	NaN	NaN	NaN	NaN	NaN	NaN	NaN	NaN	NaN	NaN	NaN	NaN	NaN	NaN	11.2095	10.8517	10.442	11.7303	10.5635	10.7765	10.9289	0.432196	NaN	NaN	NaN	NaN	NaN	NaN	NaN	NaN	0	1	0	0	0	0	0	0	0	0	0	0	0	1	NaN
Hist1h2bf;Hist1h2bm;Hist1h2bb;Hist1h2bh;Hist2h2bb;Hist1h2bc;Hist1h2bk;Hist1h2bp	P10853;P10854;Q64475;Q64478;Q64525;Q6ZWY9;Q8CGP1;Q8CGP2	Histone H2B type 1-F/J/L;Histone H2B type 1-M;Histone H2B type 1-B;Histone H2B type 1-H;Histone H2B type 2-B;Histone H2B type 1-C/E/G;Histone H2B type 1-K;Histone H2B type 1-P	13.6456	NaN	13.5098	13.7434	14.5329	13.6959	13.8255	0.3622	12.1384	12.2315	12.8196	12.2118	11.7643	12.3342	12.25	0.311356	17.7381	16.3493	16.9084	20.9868	16.3054	17.4091	17.6162	1.59388	14.5547	13.5321	13.17	14.7255	14.6313	14.5602	14.1956	0.608911	0	1	0	0	0	0	0	0	0	0	0	0	1	1	1
Hmcn1	D3YXG0	Hemicentin-1	NaN	NaN	NaN	NaN	NaN	NaN	NaN	NaN	10.9405	11.191	11.2713	10.7095	10.9196	10.3375	10.8949	0.310131	NaN	NaN	NaN	NaN	NaN	NaN	NaN	NaN	NaN	NaN	NaN	NaN	NaN	NaN	NaN	NaN	1	0	0	0	1	0	0	0	0	0	0	0	1	1	NaN
Hmcn2	A2AJ76	Hemicentin-2	12.0151	13.0807	11.175	12.1378	12.7787	11.5713	12.1264	0.653453	13.7267	13.2355	12.9962	12.768	12.6434	12.7767	13.0244	0.36762	NaN	NaN	NaN	NaN	NaN	NaN	NaN	NaN	NaN	NaN	NaN	NaN	NaN	NaN	NaN	NaN	0	0	0	0	1	0	0	0	0	0	0	0	1	1	2
Hmgb1	P63158	High mobility group protein B1	NaN	12.2724	11.9329	NaN	12.3259	12.0845	12.1539	0.155955	11.8741	11.5514	12.174	12.3505	11.9716	11.5538	11.9126	0.295578	13.1441	13.0237	13.2074	14.2639	12.4918	12.8085	13.1566	0.549192	11.6671	11.9862	11.902	11.5337	12.3189	11.774	11.8636	0.251429	1	1	0	1	1	0	0	0	0	0	0	0	0	1	NaN
Hnrnpa1	P49312	Heterogeneous nuclear ribonucleoprotein A1	NaN	NaN	10.2235	NaN	9.54863	NaN	9.88607	0.337439	11.1148	10.6905	9.98806	9.71571	9.66904	10.1756	10.2256	0.522107	12.9362	12.3138	12.7442	12.4869	12.6615	13.0316	12.6957	0.246199	13.5917	13.4787	13.5641	12.659	12.603	12.9098	13.1344	0.42253	1	1	0	0	0	0	0	0	0	0	0	0	0	1	NaN
Hnrnpa2b1	O88569	Heterogeneous nuclear ribonucleoproteins A2/B1	NaN	NaN	NaN	NaN	NaN	10.6837	10.6837	0	11.8196	10.6656	11.0289	10.6473	10.0752	10.2804	10.7528	0.565011	13.232	11.7596	12.7393	14.3393	12.4034	13.7898	13.0439	0.858518	14.2211	13.8081	13.8586	13.0723	11.9476	12.5949	13.2504	0.793916	0	1	0	0	1	0	0	0	0	0	0	0	0	1	NaN
Hnrnpa3	Q8BG05	Heterogeneous nuclear ribonucleoprotein A3	NaN	NaN	NaN	NaN	NaN	NaN	NaN	NaN	10.6839	9.92707	10.7127	10.0624	10.3938	9.73222	10.252	0.372057	10.3001	9.78619	10.8927	10.9886	11.4403	8.29617	10.284	1.03309	11.9304	11.9803	11.5685	NaN	NaN	NaN	11.8264	0.183492	0	1	0	0	0	0	0	0	0	0	0	0	0	1	NaN
Hnrnpab	Q99020	Heterogeneous nuclear ribonucleoprotein A/B	NaN	NaN	NaN	NaN	NaN	NaN	NaN	NaN	8.48264	NaN	8.16827	NaN	8.34583	10.2357	8.80811	0.831723	12.7301	12.3962	11.557	12.6469	12.8761	13.4871	12.6156	0.578812	12.7711	12.3034	12.5685	12.7489	12.6444	13.4162	12.7421	0.338492	1	1	0	0	0	0	0	0	0	0	0	0	0	1	NaN
Hnrnpd	Q60668	Heterogeneous nuclear ribonucleoprotein D0	NaN	NaN	NaN	NaN	16.5026	NaN	16.5026	0	12.4305	10.3854	12.1113	10.7739	12.1098	NaN	11.5622	0.819954	12.312	12.5474	12.3943	12.9543	12.5747	12.5138	12.5494	0.202617	13.7995	13.86	13.6813	13.9651	13.6623	13.9149	13.8139	0.112506	1	1	0	0	0	0	0	0	0	0	0	0	0	1	NaN
Hnrnph1;Hnrnph2	O35737;P70333	Heterogeneous nuclear ribonucleoprotein H;Heterogeneous nuclear ribonucleoprotein H2	NaN	NaN	NaN	NaN	NaN	NaN	NaN	NaN	11.5626	NaN	9.19843	10.2596	NaN	11.4506	10.6178	0.96554	11.8574	9.29136	9.99749	11.5167	11.6648	11.5901	10.9863	0.976014	12.964	13.2824	13.1344	10.5672	NaN	9.85855	11.9613	1.44858	0	1	0	0	0	0	0	0	0	0	0	0	0	1	NaN
Hnrnpk	P61979	Heterogeneous nuclear ribonucleoprotein K	NaN	NaN	NaN	NaN	NaN	NaN	NaN	NaN	12.2392	11.3774	11.7107	11.0704	11.5871	11.1848	11.5283	0.385689	11.9862	12.0459	12.3846	13.2551	12.9834	12.6409	12.5494	0.464143	12.8402	12.3804	12.5192	12.2952	12.7766	12.1081	12.4866	0.25867	1	1	0	0	0	0	0	0	0	0	0	0	1	1	NaN
Hnrnpu	Q8VEK3	Heterogeneous nuclear ribonucleoprotein U	NaN	NaN	NaN	NaN	NaN	NaN	NaN	NaN	11.5913	NaN	NaN	NaN	NaN	NaN	11.5913	0	11.2368	12.8843	13.2265	14.5402	12.4058	12.4483	12.7903	0.994943	11.0152	12.2997	12.73	12.4615	13.4805	13.563	12.5917	0.850507	1	1	0	0	0	0	0	0	0	0	0	0	0	1	NaN
Hp	Q61646	Haptoglobin	21.0708	21.0672	19.2645	19.9236	21.1795	20.1729	20.4464	0.713888	13.0358	13.9997	13.674	12.4384	13.3319	13.62	13.3499	0.504989	15.3666	14.8835	13.8462	15.0187	14.2215	14.5449	14.6469	0.507385	18.7968	18.9287	18.7637	19.8619	19.5061	19.502	19.2265	0.417383	0	0	0	0	1	0	0	0	0	0	0	0	1	1	8
Hpd	P49429	4-hydroxyphenylpyruvate dioxygenase	NaN	NaN	NaN	NaN	NaN	NaN	NaN	NaN	11.3517	10.504	10.8478	10.361	10.6454	10.9495	10.7766	0.324054	NaN	NaN	NaN	NaN	NaN	NaN	NaN	NaN	NaN	NaN	NaN	NaN	NaN	NaN	NaN	NaN	1	0	0	1	0	0	0	0	0	0	0	0	0	1	NaN
Hpx	Q91X72	Hemopexin	NaN	NaN	NaN	NaN	NaN	NaN	NaN	NaN	NaN	NaN	NaN	8.25031	NaN	NaN	8.25031	0	18.2957	18.8978	18.2416	18.3878	19.2965	19.5615	18.7802	0.511469	21.1967	20.6511	20.7573	21.526	21.5045	22.2874	21.3205	0.546446	0	0	0	0	1	0	0	0	0	0	0	0	1	1	NaN
Hs3st1	O35310	Heparan sulfate glucosamine 3-O-sulfotransferase 1	NaN	11.1485	11.2753	12.7042	12.107	11.6526	11.7775	0.571105	NaN	NaN	NaN	NaN	NaN	NaN	NaN	NaN	12.7781	11.5199	12.2659	12.3079	11.3356	12.6568	12.144	0.540039	11.1255	9.89125	10.4847	NaN	NaN	NaN	10.5005	0.503997	0	0	0	0	0	0	0	0	0	0	0	0	1	1	NaN
Hsp90aa1	P07901	Heat shock protein HSP 90-alpha	8.91745	NaN	10.931	12.0796	12.9709	11.2534	11.2305	1.35576	14.1048	13.7061	13.9434	13.6915	13.3266	13.7834	13.7593	0.241008	14.2167	13.2473	13.885	16.0363	13.8072	15.1471	14.3899	0.932194	10.0397	10.7203	10.2074	12.0625	12.1363	12.4834	11.2749	0.982833	1	1	0	1	0	0	0	0	0	0	0	0	0	1	1
Hsp90ab1	P11499	Heat shock protein HSP 90-beta	13.5149	12.8467	13.2585	13.8723	13.7171	13.3671	13.4295	0.331384	16.0669	15.3074	15.8366	15.4327	15.0572	15.2012	15.4837	0.355907	16.381	15.6578	15.8289	18.9492	15.6554	17.0813	16.5923	1.16709	13.4929	14.0573	13.8208	12.5544	13.4114	14.1339	13.5784	0.529241	1	1	0	1	1	0	0	0	0	0	0	0	1	1	4
Hsp90b1	P08113	Endoplasmin	NaN	10.4427	8.65291	12.0508	9.82695	11.3913	10.4729	1.18857	13.5333	12.8112	12.7265	12.9524	12.6222	12.7325	12.8964	0.301904	12.9722	12.039	12.9435	13.4687	11.7056	12.6159	12.6242	0.594798	NaN	NaN	NaN	NaN	NaN	NaN	NaN	NaN	0	0	0	0	0	0	0	0	0	0	0	0	1	1	NaN
Hspa13	Q8BM72	Heat shock 70 kDa protein 13	12.1699	11.9732	12.4545	12.544	12.1603	11.9274	12.2049	0.22774	11.5014	11.6115	11.3421	11.234	11.8506	11.9069	11.5744	0.246092	13.0066	12.1859	12.4585	14.6499	11.3782	12.7545	12.7389	0.996657	10.6164	10.8727	11.3454	NaN	NaN	NaN	10.9448	0.301963	0	0	0	0	0	0	0	0	0	0	0	0	0	1	4
Hspa1l	P16627	Heat shock 70 kDa protein 1-like	NaN	NaN	NaN	NaN	NaN	NaN	NaN	NaN	10.7078	11.1201	11.184	10.6621	10.7455	11.1064	10.921	0.218512	8.8149	9.40167	9.87677	11.8516	11.4739	11.9693	10.5647	1.24787	13.4547	NaN	7.72675	11.1736	12.5621	10.9311	11.1696	1.95299	0	0	0	0	0	0	0	0	0	0	0	0	0	1	NaN
Hspa5	P20029	78 kDa glucose-regulated protein	11.4884	11.2331	11.2606	10.9685	12.1872	12.1287	11.5444	0.459508	11.5462	11.2384	11.3943	11.3639	11.1822	11.2974	11.3371	0.117619	12.2246	12.1465	12.8601	14.4263	13.0721	12.6917	12.9035	0.75587	12.1792	12.3451	12.122	12.3795	12.7794	12.6111	12.4027	0.230191	1	0	0	0	0	0	0	0	0	0	0	0	0	1	10
Hspa8	P63017	Heat shock cognate 71 kDa protein	11.9418	12.6566	12.194	12.596	13.0148	13.59	12.6655	0.536595	13.8754	13.6398	13.7621	13.3373	13.2743	13.5372	13.571	0.21515	14.5194	14.125	14.5874	16.2577	14.4899	15.4651	14.9074	0.727287	14.0165	14.3096	14.2864	14.412	14.344	14.2797	14.2747	0.123609	1	1	0	1	0	0	0	0	0	0	0	0	0	1	8
Hspa9	P38647	Stress-70 protein, mitochondrial	NaN	NaN	NaN	NaN	NaN	NaN	NaN	NaN	NaN	NaN	NaN	NaN	NaN	NaN	NaN	NaN	NaN	NaN	NaN	NaN	NaN	NaN	NaN	NaN	9.33321	10.624	10.7435	11.5143	12.2478	11.9958	11.0764	0.980098	0	1	1	0	0	0	0	0	0	0	0	0	0	1	NaN
Hspd1	P63038	60 kDa heat shock protein, mitochondrial	NaN	NaN	NaN	NaN	NaN	10.7422	10.7422	0	8.75636	NaN	NaN	NaN	NaN	NaN	8.75636	0	NaN	NaN	11.1784	6.07306	11.1429	9.56839	9.49069	2.07752	12.3319	12.4934	12.7959	13.6022	14.6188	14.543	13.3975	0.927414	0	0	1	0	0	0	0	0	0	0	0	0	0	1	NaN
Hspg2	Q05793	Basement membrane-specific heparan sulfate proteoglycan core protein	11.4581	12.3786	11.1619	12.4671	12.8067	12.6015	12.1457	0.611403	15.514	15.4933	14.8785	14.4209	14.3517	15.2983	14.9928	0.477254	11.4212	NaN	NaN	9.47184	10.9415	NaN	10.6115	0.829329	14.1207	12.3036	13.1059	11.5392	14.0371	14.975	13.3469	1.1648	0	0	0	0	1	0	0	0	0	0	0	0	1	1	3
Hyal1	Q91ZJ9	Hyaluronidase-1	11.264	11.0897	10.938	10.334	10.0588	10.9385	10.7705	0.427921	NaN	NaN	NaN	NaN	NaN	NaN	NaN	NaN	NaN	NaN	NaN	NaN	NaN	10.1129	10.1129	0	NaN	NaN	NaN	NaN	NaN	NaN	NaN	NaN	0	0	0	0	1	0	0	0	0	0	0	0	1	1	1
Hyou1	Q9JKR6	Hypoxia up-regulated protein 1	11.8973	12.8517	12.5507	10.6499	11.4646	11.6709	11.8475	0.720804	NaN	8.45153	NaN	8.12603	8.8169	7.81502	8.30237	0.372691	13.6274	12.6217	13.7713	12.4308	11.8454	13.0012	12.8829	0.671649	14.0446	12.2933	12.1848	13.0673	13.5084	14.1088	13.2012	0.764291	0	0	0	0	0	0	0	0	0	0	0	0	1	1	3
Ica	Q9DBD0	Inhibitor of carbonic anhydrase	13.9368	13.0583	14.2037	15.3374	14.5502	14.2073	14.2156	0.681634	NaN	NaN	NaN	NaN	NaN	NaN	NaN	NaN	NaN	NaN	NaN	NaN	NaN	NaN	NaN	NaN	14.3853	14.8631	14.1378	14.783	15.4915	15.6021	14.8771	0.532394	0	0	0	0	1	0	0	0	0	0	0	0	1	1	1
Icam5	Q60625	Intercellular adhesion molecule 5	NaN	NaN	NaN	NaN	NaN	NaN	NaN	NaN	NaN	NaN	NaN	NaN	NaN	NaN	NaN	NaN	10.8909	10.6018	10.7164	10.325	NaN	11.613	10.8294	0.432845	NaN	NaN	NaN	NaN	NaN	NaN	NaN	NaN	0	0	0	1	0	0	1	0	0	0	0	1	1	1	NaN
Ide	Q9JHR7	Insulin-degrading enzyme	16.5327	17.0496	15.759	16.3432	16.5519	16.7832	16.5033	0.399942	18.6968	18.5531	18.6048	17.7405	17.6821	18.8089	18.3477	0.457262	NaN	9.34921	NaN	NaN	13.3711	NaN	11.3602	2.01095	10.2215	10.2631	10.2531	11.3623	12.231	10.8981	10.8715	0.737681	1	0	0	1	1	0	0	0	0	0	0	0	0	1	1
Ids	Q08890	Iduronate 2-sulfatase	13.0695	18.126	10.8136	11.3599	12.0662	12.6759	13.0185	2.40576	NaN	NaN	NaN	NaN	NaN	NaN	NaN	NaN	16.9369	17.0067	16.2211	16.2079	15.3464	16.8185	16.4229	0.578415	13.2078	12.9423	12.9721	13.3561	13.4275	13.8305	13.2894	0.301163	0	0	0	0	0	0	0	0	0	0	0	0	1	1	6
Idua	P48441	Alpha-L-iduronidase	12.719	15.0294	14.0722	14.3023	14.9005	14.0599	14.1806	0.754568	11.7064	12.4328	11.2491	11.7948	12.1646	12.852	12.0333	0.520546	NaN	NaN	NaN	NaN	NaN	NaN	NaN	NaN	NaN	NaN	NaN	NaN	NaN	NaN	NaN	NaN	0	0	0	0	0	0	0	0	0	0	0	0	0	1	8
Ifi30	Q9ESY9	Gamma-interferon-inducible lysosomal thiol reductase	14.2665	15.056	14.2779	14.6527	15.4934	14.3716	14.6864	0.45303	10.418	12.5043	11.1084	11.4129	11.9979	12.2731	11.6191	0.718866	11.262	11.0171	NaN	12.4259	10.1109	NaN	11.204	0.825569	10.8481	10.6083	NaN	NaN	NaN	NaN	10.7282	0.119885	0	0	0	0	1	0	0	0	0	0	0	0	1	1	4
Ifnar2	O35664	Interferon alpha/beta receptor 2	NaN	13.4293	12.8416	12.3081	14.2559	11.8502	12.937	0.844704	NaN	NaN	NaN	9.82716	NaN	NaN	9.82716	0	15.5078	14.5364	14.8019	13.5538	13.2156	14.3543	14.3283	0.763479	14.3124	13.5734	13.4923	13.4478	13.6543	14.2435	13.7873	0.353446	0	0	0	1	1	0	1	0	0	0	0	1	1	1	NaN
Igdcc4	Q9EQS9	Immunoglobulin superfamily DCC subclass member 4	12.703	12.8625	NaN	NaN	NaN	NaN	12.7827	0.0797772	15.0901	15.335	14.8976	14.6308	14.6065	13.3463	14.6511	0.635874	13.0409	12.8014	12.3309	10.9187	11.1117	12.6161	12.1366	0.82271	NaN	NaN	NaN	NaN	NaN	NaN	NaN	NaN	0	0	0	1	0	0	1	0	0	0	0	1	1	1	2
Igf1	P05017	Insulin-like growth factor I	14.7026	15.8339	14.4059	15.4339	15.9671	15.6985	15.3403	0.585002	12.5302	13.0111	13.3005	13.0019	12.3014	12.5414	12.7811	0.346863	11.5494	NaN	NaN	NaN	NaN	NaN	11.5494	0	12.9392	12.8123	12.5699	13.2476	12.7627	13.0038	12.8892	0.211319	0	0	0	0	1	0	0	0	0	0	0	0	0	1	2
Igf2	P09535	Insulin-like growth factor II	13.1849	14.6955	13.9566	13.9532	14.7725	14.3719	14.1558	0.538769	16.0215	15.6591	15.7867	14.9327	15.0876	15.2725	15.46	0.39021	NaN	10.8236	NaN	NaN	9.49681	NaN	10.1602	0.663416	14.5766	14.5491	14.3149	14.938	15.3997	15.403	14.8636	0.421565	0	0	0	0	1	0	0	0	0	0	0	0	0	1	2
Igf2r	Q07113	Cation-independent mannose-6-phosphate receptor	16.3846	15.2946	14.6855	15.1295	15.6302	14.8354	15.3266	0.563262	16.3153	16.3792	16.3519	15.8376	15.9666	16.364	16.2024	0.216467	14.1017	12.5018	13.4086	14.3718	12.6117	13.9851	13.4968	0.724684	14.0718	13.0303	12.7589	13.6451	13.6786	13.5253	13.4517	0.435207	0	0	0	1	0	0	1	0	0	0	0	1	1	1	8
Igfals	P70389	Insulin-like growth factor-binding protein complex acid labile subunit	16.9959	17.349	16.9744	16.9055	17.6733	16.7536	17.1086	0.309485	12.9188	12.8054	12.6314	12.4924	12.6905	13.1118	12.775	0.201107	NaN	13.4242	NaN	12.2951	NaN	NaN	12.8596	0.564546	12.4129	12.9899	12.6337	13.5114	13.8428	13.3048	13.1159	0.493811	0	0	0	0	1	0	0	0	0	0	0	0	1	1	5
Igfbp2	P47877	Insulin-like growth factor-binding protein 2	12.7132	13.0136	12.9781	11.6578	14.0905	13.6625	13.0193	0.764893	15.0245	14.3744	14.0129	14.1246	14.0555	14.2068	14.2998	0.344515	NaN	10.885	NaN	10.8402	NaN	NaN	10.8626	0.0224209	NaN	NaN	NaN	NaN	NaN	NaN	NaN	NaN	0	0	0	0	1	0	0	0	0	0	0	0	1	1	5
Igfbp3	P47878	Insulin-like growth factor-binding protein 3	17.8217	18.7757	18.3592	18.5212	19.434	19.0667	18.6631	0.514816	17.3908	17.0652	17.2515	16.3854	16.408	16.7898	16.8818	0.389153	15.7516	16.2931	15.962	15.2892	15.1548	15.8269	15.7129	0.388185	16.7983	16.7381	16.681	16.9877	17.4032	17.6057	17.0357	0.349522	0	0	0	0	1	0	0	0	0	0	0	0	1	1	18
Igfbp4	P47879	Insulin-like growth factor-binding protein 4	NaN	NaN	NaN	NaN	NaN	NaN	NaN	NaN	12.5607	11.36	11.5094	10.8148	10.5627	NaN	11.3615	0.692362	11.3863	11.3252	NaN	NaN	NaN	NaN	11.3558	0.0305271	NaN	NaN	NaN	NaN	NaN	NaN	NaN	NaN	0	0	0	0	1	0	0	0	0	0	0	0	1	1	NaN
Igfbp5	Q07079	Insulin-like growth factor-binding protein 5	15.3288	16.4005	16.1146	15.3534	15.7455	15.8909	15.8056	0.385598	9.83276	9.25252	NaN	9.21426	8.76423	7.6562	8.94399	0.727857	13.952	13.7726	13.8608	15.2135	12.8153	13.4942	13.8514	0.71564	NaN	NaN	NaN	NaN	NaN	NaN	NaN	NaN	0	0	0	0	1	0	0	0	0	0	0	0	0	1	7
Igfbp6	P47880	Insulin-like growth factor-binding protein 6	NaN	NaN	NaN	NaN	NaN	NaN	NaN	NaN	13.3816	13.3805	12.3096	12.6013	13.0229	12.9746	12.9451	0.389255	NaN	NaN	NaN	NaN	NaN	NaN	NaN	NaN	NaN	NaN	NaN	NaN	NaN	NaN	NaN	NaN	0	0	0	0	1	0	0	0	0	0	0	0	1	1	NaN
Igfbp7	Q61581	Insulin-like growth factor-binding protein 7	10.5044	12.0719	11.1972	8.06066	11.5094	11.9883	10.8886	1.3684	12.6103	12.478	11.8788	11.9548	11.766	12.5113	12.1999	0.340153	7.85107	NaN	NaN	NaN	7.22696	NaN	7.53901	0.312056	12.0047	11.6201	11.3987	11.8995	12.0946	12.0016	11.8366	0.246525	0	0	0	0	1	0	0	0	0	0	0	0	1	1	1
Igfbpl1	Q80W15	Insulin-like growth factor-binding protein-like 1	11.847	12.4864	12.1666	12.2574	12.5125	12.6244	12.3157	0.260902	8.12376	NaN	NaN	8.93496	NaN	NaN	8.52936	0.405602	14.3468	14.5122	14.4122	15.3658	13.9706	15.0811	14.6148	0.469022	11.0594	NaN	9.32736	NaN	11.7809	NaN	10.7226	1.0296	0	0	0	0	1	0	0	0	0	0	0	0	1	1	3
Ighm	P01872	Ig mu chain C region	19.1477	18.7261	17.814	18.2814	19.3417	17.9421	18.5422	0.577073	12.9716	12.695	12.6052	12.1019	12.4373	12.7409	12.592	0.271177	13.3876	13.551	14.0197	12.37	12.452	13.4597	13.2067	0.598059	NaN	NaN	NaN	NaN	NaN	NaN	NaN	NaN	0	0	0	1	1	0	0	0	0	0	0	0	1	1	1
Iglon5	Q8HW98	IgLON family member 5	NaN	NaN	NaN	NaN	NaN	NaN	NaN	NaN	NaN	NaN	NaN	NaN	NaN	NaN	NaN	NaN	12.3243	11.0799	10.9923	10.7486	10.7795	10.7582	11.1138	0.555708	NaN	NaN	NaN	NaN	NaN	NaN	NaN	NaN	0	0	0	0	1	0	0	0	0	0	0	0	1	1	NaN
Il1rap	Q61730	Interleukin-1 receptor accessory protein	14.3385	14.3025	13.2819	13.2255	15.0525	13.8522	14.0089	0.639104	13.3132	13.9574	14.021	13.6138	13.6571	13.7272	13.7149	0.233632	14.0825	13.7262	13.9195	14.5232	13.5384	14.2318	14.0036	0.323713	16.669	16.6379	16.0526	16.875	17.3953	17.408	16.8397	0.469456	0	0	0	1	1	0	1	0	0	0	0	1	1	1	3
Insrr	Q9WTL4	Insulin receptor-related protein	17.7863	12.9324	13.8839	NaN	14.58	15.4057	14.9177	1.64869	11.841	10.8888	11.3077	10.0803	9.84423	11.2587	10.8701	0.702584	13.7105	14.7388	14.6172	17.4388	14.8994	13.276	14.7801	1.32398	14.8107	13.4167	12.4193	14.3169	13.8232	14.4836	13.8784	0.792971	0	0	0	1	0	0	1	0	0	0	0	1	1	1	3
Islr	Q6GU68	Immunoglobulin superfamily containing leucine-rich repeat protein	11.5237	11.1902	10.2546	10.6679	12.577	9.63196	10.9742	0.942574	NaN	NaN	NaN	NaN	NaN	NaN	NaN	NaN	12.3336	11.6856	10.8868	12.891	NaN	12.7277	12.1049	0.737267	NaN	11.7842	11.5213	NaN	NaN	12.2419	11.8491	0.297757	0	0	0	0	1	0	0	0	0	0	0	0	1	1	3
Islr2	Q5RKR3	Immunoglobulin superfamily containing leucine-rich repeat protein 2	NaN	NaN	NaN	NaN	NaN	NaN	NaN	NaN	NaN	NaN	NaN	NaN	NaN	NaN	NaN	NaN	15.8398	15.0348	15.3328	17.1005	14.0047	15.7998	15.5187	0.934973	NaN	NaN	NaN	NaN	NaN	NaN	NaN	NaN	0	0	0	1	0	0	0	0	0	0	0	0	1	1	NaN
Itih1	Q61702	Inter-alpha-trypsin inhibitor heavy chain H1	17.4719	16.9115	16.7175	18.0929	17.7374	17.2252	17.3594	0.469768	14.4901	14.1504	13.8455	13.9084	15.154	15.8765	14.5708	0.729515	11.5491	12.039	12.2903	10.6864	11.4805	11.7716	11.6361	0.507022	17.9621	17.2096	17.1357	17.4835	18.0642	18.6686	17.7539	0.536639	0	0	0	0	1	0	0	0	0	0	0	0	1	1	3
Itih2	Q61703	Inter-alpha-trypsin inhibitor heavy chain H2	19.8553	19.9487	19.1533	19.4701	20.5677	19.8616	19.8095	0.436803	19.1125	19.4967	19.0509	18.7327	18.8133	19.1258	19.0553	0.246901	14.3095	13.8543	14.0473	13.9726	13.3587	14.1047	13.9412	0.294818	16.0395	16.0049	16.1876	17.0941	17.3178	17.306	16.6583	0.588191	0	0	0	0	1	0	0	0	0	0	0	0	1	1	11
Itih3	Q61704	Inter-alpha-trypsin inhibitor heavy chain H3	16.7351	15.8875	16.0374	14.968	16.9777	16.0585	16.1107	0.646189	17.226	17.3355	17.0999	16.8596	16.8218	17.4442	17.1311	0.230636	13.9342	13.0866	13.3939	13.4309	13.924	14.5213	13.7151	0.469128	14.3111	13.4292	13.3312	13.9894	14.0918	14.6163	13.9615	0.456314	0	0	0	0	1	0	0	0	0	0	0	0	1	1	8
Itih4	A6X935	Inter alpha-trypsin inhibitor, heavy chain 4	19.9399	19.7387	19.6329	20.279	20.8903	19.8203	20.0502	0.427067	19.0997	19.1376	19.0726	18.8546	18.5185	19.0436	18.9544	0.21468	14.4744	14.078	14.1495	14.1251	13.6798	14.8075	14.2191	0.350209	16.3163	15.2531	15.9642	16.4052	17.1887	17.0975	16.3708	0.66027	0	0	0	0	1	0	0	0	0	0	0	0	1	1	5
Itih5	Q8BJD1	Inter-alpha-trypsin inhibitor heavy chain H5	15.6493	16.3711	16.3018	17.4536	16.5908	16.1806	16.4245	0.542392	14.1955	14.0369	14.0554	13.4951	13.1854	12.8401	13.6347	0.501013	9.65884	9.12176	10.2373	11.2976	NaN	10.5372	10.1706	0.744445	11.9639	11.5534	11.8105	10.8445	10.1473	NaN	11.2639	0.677544	0	0	0	0	1	0	0	0	0	0	0	0	1	1	12
Itln1b	Q80ZA0	Intelectin-1b	NaN	10.7258	11.1111	8.27107	NaN	11.5835	10.4229	1.27894	9.27365	10.2456	8.92077	8.6656	10.6945	8.06533	9.3109	0.904559	NaN	NaN	NaN	NaN	NaN	NaN	NaN	NaN	NaN	NaN	NaN	NaN	NaN	NaN	NaN	NaN	0	0	0	1	1	1	0	0	0	0	0	1	1	1	NaN
Itm2b	O89051	Integral membrane protein 2B	11.3233	11.4779	8.51233	7.68357	11.2755	NaN	10.0545	1.62027	9.62508	12.3131	11.6778	11.6825	12.3175	12.6884	11.7174	1.0032	13.8227	14.0133	13.9836	13.5227	13.1209	14.2096	13.7788	0.361199	11.6921	11.4129	11.6588	12.0693	NaN	11.6172	11.6901	0.213021	0	0	0	1	1	0	0	1	0	0	0	1	1	1	1
Jag1	Q9QXX0	Protein jagged-1	10.8487	10.2279	11.3017	NaN	NaN	11.8031	11.0454	0.580266	10.051	9.30672	9.33318	8.66668	9.1726	9.71507	9.37422	0.432392	6.35718	NaN	NaN	7.18305	NaN	NaN	6.77012	0.412938	11.6313	11.7139	10.8671	10.9161	11.5342	11.5183	11.3635	0.340135	0	0	0	1	0	0	1	0	0	0	0	1	1	1	2
Jup	Q02257	Junction plakoglobin	15.8673	14.6244	15.3736	14.3842	15.0156	15.764	15.1715	0.550681	12.9583	11.8773	12.3918	11.1162	10.6218	12.5037	11.9115	0.813858	15.2452	15.8523	16.8699	15.4849	17.4052	14.7012	15.9265	0.93476	14.2942	13.8194	13.105	13.8491	14.373	14.044	13.9141	0.416291	1	0	0	1	0	0	0	0	0	0	0	0	1	1	36
Kif20b	Q80WE4	Kinesin-like protein KIF20B	NaN	12.2169	12.0679	NaN	NaN	12.4549	12.2465	0.15938	14.2102	13.957	14.0643	13.5892	12.9279	13.6478	13.7327	0.421049	NaN	NaN	NaN	NaN	NaN	NaN	NaN	NaN	NaN	NaN	NaN	NaN	NaN	NaN	NaN	NaN	1	1	0	0	0	0	0	0	0	0	0	0	0	1	NaN
Kit	P05532	Mast/stem cell growth factor receptor Kit	NaN	NaN	NaN	NaN	NaN	NaN	NaN	NaN	NaN	NaN	NaN	NaN	NaN	NaN	NaN	NaN	11.1667	11.7441	12.0416	12.8732	10.2291	12.3813	11.7393	0.856142	10.7589	10.3719	10.4646	10.2367	NaN	NaN	10.458	0.191693	1	0	0	1	0	0	1	0	0	0	0	1	1	1	NaN
Klkb1	P26262	Plasma kallikrein	15.6954	15.8385	15.8272	18.615	17.233	16.5535	16.6271	1.03715	15.2806	15.2039	14.7936	13.7084	14.4812	14.7297	14.6996	0.521485	NaN	NaN	NaN	10.5566	9.78821	11.9553	10.7667	0.897079	12.9521	13.763	12.9667	12.944	14.0886	14.2208	13.4892	0.551969	0	0	0	0	1	0	0	0	0	0	0	0	1	1	3
Kng1	O08677	Kininogen-1	19.1284	19.4232	17.8848	17.9444	18.6479	17.6482	18.4462	0.666371	14.761	14.6996	14.7666	14.3256	13.7178	13.4356	14.2844	0.528385	11.6597	NaN	NaN	NaN	10.2019	NaN	10.9308	0.728915	15.5987	15.2033	14.1422	15.6895	15.4208	15.8825	15.3228	0.568833	0	0	0	0	1	0	0	0	0	0	0	0	1	1	1
Kpnb1	P70168	Importin subunit beta-1	NaN	NaN	NaN	NaN	NaN	NaN	NaN	NaN	8.8052	8.60317	8.4194	8.36747	7.72201	7.82861	8.29098	0.391947	NaN	NaN	NaN	NaN	10.9349	NaN	10.9349	0	9.2345	8.63444	NaN	NaN	NaN	NaN	8.93447	0.300032	1	1	0	0	0	0	0	0	0	0	0	0	0	1	NaN
Krt10	P02535	Keratin, type I cytoskeletal 10	20.0283	19.6572	20.6748	20.6556	20.7801	21.1627	20.4931	0.500791	18.3949	17.7507	17.8369	17.0487	16.7128	17.8428	17.5978	0.556873	18.8862	18.9877	20.3379	20.1559	19.5979	18.609	19.4291	0.651274	19.3141	18.6994	18.5597	19.209	19.391	19.6189	19.132	0.378131	0	0	0	0	0	0	0	0	0	0	0	0	0	1	9
Krt13	P08730	Keratin, type I cytoskeletal 13	17.2734	16.8036	17.8426	16.7866	17.6372	17.7392	17.3471	0.427858	15.7815	15.58	15.3317	14.6039	13.8081	15.6187	15.1207	0.698816	17.5023	16.9981	18.868	18.0237	17.7559	16.3224	17.5784	0.797194	17.1696	16.7417	16.3274	16.8625	16.8456	17.3294	16.8794	0.319303	0	0	0	0	0	0	0	0	0	0	0	0	1	1	9
Krt14	Q61781	Keratin, type I cytoskeletal 14	21.1656	19.5602	20.8361	20.7791	20.2926	20.472	20.5176	0.509752	17.6859	17.4851	17.1077	16.4176	15.9531	17.2293	16.9798	0.605878	19.4571	19.6154	20.6007	20.1681	20.5261	19.1384	19.9177	0.549257	19.4839	18.9442	18.4306	19.0111	19.0098	19.6867	19.0944	0.404121	1	1	0	0	0	0	0	0	0	0	0	0	0	1	31
Krt19	P19001	Keratin, type I cytoskeletal 19	14.5186	12.0023	12.6575	10.6656	NaN	12.8444	12.5377	1.25091	10.1953	NaN	NaN	NaN	NaN	NaN	10.1953	0	10.963	14.6013	12.3805	12.1081	13.255	11.1894	12.4162	1.2377	11.8877	15.1561	NaN	NaN	15.2566	11.9233	13.5559	1.65086	0	0	0	0	0	0	0	0	0	0	0	0	0	1	3
Krt5	Q922U2	Keratin, type II cytoskeletal 5	18.4595	16.5201	18.4603	18.4929	17.7144	18.413	18.01	0.719672	16.2427	14.9682	15.2711	14.3322	13.8025	16.0043	15.1035	0.860544	16.1233	16.8667	17.5578	17.3597	18.4025	16.4325	17.1238	0.755445	17.4055	17.9022	16.4618	17.5269	17.2339	18.0849	17.4359	0.522411	0	0	0	0	0	0	0	0	0	0	0	0	0	1	28
Krt6a	P50446	Keratin, type II cytoskeletal 6A	22.3489	19.6924	21.3112	18.3776	20.7245	21.0827	20.5896	1.26327	18.1643	17.5616	17.6166	16.8659	16.4322	17.951	17.4319	0.6023	18.5044	19.6859	20.203	19.619	20.3955	18.519	19.4878	0.741353	19.2796	19.1766	18.5745	19.2201	19.3583	19.7691	19.2297	0.351718	0	0	0	0	0	0	0	0	0	0	0	0	0	1	50
Krt77	Q6IFZ6	Keratin, type II cytoskeletal 1b	12.9685	16.4271	17.9009	14.4314	16.2759	15.8296	15.6389	1.56894	10.3576	10.5807	13.7459	13.2054	13.3457	14.2404	12.5793	1.52914	12.9611	15.3869	14.1652	16.4332	16.2935	13.0081	14.708	1.42519	15.301	15.9549	11.966	12.2233	14.3159	15.8533	14.2691	1.62829	0	0	0	0	0	0	0	0	0	0	0	0	0	1	3
L1cam	P11627	Neural cell adhesion molecule L1	NaN	NaN	8.66331	NaN	NaN	7.81107	8.23719	0.426121	NaN	NaN	NaN	NaN	NaN	NaN	NaN	NaN	17.0662	17.2016	17.6076	18.425	16.7878	17.7199	17.468	0.531323	12.0218	11.2579	11.2357	10.9802	11.5699	10.6992	11.2941	0.420878	0	0	0	1	0	0	1	0	0	0	0	1	1	1	NaN
Lag3	Q61790	Lymphocyte activation gene 3 protein	NaN	NaN	NaN	NaN	NaN	NaN	NaN	NaN	9.81132	11.1232	11.9585	10.8443	11.3349	11.0847	11.0262	0.643733	NaN	NaN	NaN	NaN	NaN	NaN	NaN	NaN	NaN	NaN	NaN	NaN	NaN	NaN	NaN	NaN	0	0	0	1	0	0	1	0	0	0	0	1	1	1	NaN
Lama2	Q60675	Laminin subunit alpha-2	NaN	NaN	NaN	NaN	NaN	NaN	NaN	NaN	12.5015	12.0963	12.2527	12.6691	11.8818	11.8281	12.2049	0.30656	10.533	9.48835	8.9911	12.1673	11.907	12.1203	10.8678	1.28287	9.45403	10.0781	8.90799	NaN	NaN	NaN	9.48005	0.478065	0	0	0	0	1	0	0	0	0	0	0	0	1	1	NaN
Lama3	Q61789	Laminin subunit alpha-3	NaN	NaN	NaN	NaN	NaN	NaN	NaN	NaN	12.7772	12.6508	11.8835	11.6458	11.3283	11.2838	11.9282	0.591598	NaN	NaN	NaN	NaN	NaN	NaN	NaN	NaN	NaN	NaN	NaN	NaN	NaN	NaN	NaN	NaN	0	0	0	0	1	0	0	0	0	0	0	0	1	1	NaN
Lama4	P97927	Laminin subunit alpha-4	NaN	NaN	NaN	NaN	NaN	NaN	NaN	NaN	NaN	NaN	NaN	NaN	NaN	NaN	NaN	NaN	13.5358	12.7599	13.1862	11.4898	11.1802	13.6954	12.6412	0.973221	14.7464	14.1892	13.8122	14.6328	15.3381	15.224	14.6571	0.536425	0	0	0	0	1	0	0	0	0	0	0	0	1	1	NaN
Lama5	Q61001	Laminin subunit alpha-5	11.9839	11.4672	7.43855	9.30006	NaN	NaN	10.0474	1.8118	11.7014	10.9503	10.9018	10.0826	10.5432	10.7208	10.8167	0.488306	NaN	NaN	NaN	8.52215	NaN	9.21841	8.87028	0.348128	14.0108	13.2588	13.4686	15.2962	14.5567	14.7632	14.2257	0.718618	0	0	0	0	1	0	0	0	0	0	0	0	1	1	1
Lamb1	P02469	Laminin subunit beta-1	NaN	NaN	NaN	NaN	NaN	NaN	NaN	NaN	12.1248	12.1369	11.8383	11.5144	11.8493	11.4466	11.8184	0.266877	12.1181	12.2159	12.4707	11.6137	13.7449	12.3637	12.4212	0.651174	15.0699	14.2591	14.3524	14.817	14.8983	15.2636	14.7767	0.362262	0	0	0	0	1	0	0	0	0	0	0	0	1	1	NaN
Lamb2	Q61292	Laminin subunit beta-2	NaN	NaN	NaN	8.52094	NaN	NaN	8.52094	0	10.527	NaN	9.80589	8.9736	9.15787	NaN	9.61608	0.610013	10.7655	9.58171	9.67772	10.8837	9.60765	11.2435	10.2933	0.68676	15.1413	14.9771	15.1727	15.8304	16.4403	16.242	15.6339	0.569405	0	0	0	0	1	0	0	0	0	0	0	0	1	1	NaN
Lamc1	P02468	Laminin subunit gamma-1	NaN	NaN	10.9227	10.806	12.3115	9.74627	10.9466	0.911618	10.7763	11.9792	11.0472	10.639	11.0997	10.5494	11.0151	0.474877	14.3598	13.9946	14.172	14.1347	13.1553	14.5245	14.0568	0.437105	14.88	14.4974	13.9693	14.3634	15.1604	15.235	14.6842	0.450438	0	0	0	0	1	0	0	0	0	0	0	0	1	1	NaN
Large1	Q9Z1M7	LARGE xylosyl- and glucuronyltransferase 1	NaN	NaN	NaN	NaN	NaN	NaN	NaN	NaN	NaN	NaN	NaN	NaN	NaN	NaN	NaN	NaN	11.8914	10.9591	12.3507	13.0751	11.4175	12.9808	12.1124	0.77455	NaN	NaN	NaN	NaN	NaN	NaN	NaN	NaN	0	0	0	1	0	0	0	1	0	0	0	1	1	1	NaN
Lasp1	Q61792	LIM and SH3 domain protein 1	NaN	NaN	NaN	NaN	NaN	NaN	NaN	NaN	13.4676	12.5282	13.2168	12.4762	12.1189	12.5339	12.7236	0.465103	NaN	NaN	NaN	NaN	NaN	NaN	NaN	NaN	NaN	NaN	NaN	NaN	NaN	NaN	NaN	NaN	1	0	0	0	0	0	0	0	0	0	0	0	0	1	NaN
Lbp	Q61805	Lipopolysaccharide-binding protein	13.4606	13.7101	13.867	14.5984	14.0787	13.5866	13.8836	0.375622	7.35155	NaN	NaN	7.62933	NaN	10.1276	8.3695	1.24834	NaN	NaN	NaN	NaN	NaN	NaN	NaN	NaN	NaN	NaN	NaN	NaN	NaN	NaN	NaN	NaN	0	0	0	1	1	0	0	0	0	0	0	0	1	1	5
Lcat	P16301	Phosphatidylcholine-sterol acyltransferase	16.3116	16.0219	15.5507	16.1917	16.9729	16.0482	16.1828	0.425143	15.3678	15.4943	15.2278	14.9425	14.8569	14.8912	15.1301	0.246828	12.955	13.0275	12.3291	12.0507	10.3425	12.8905	12.2659	0.930491	15.2793	15.1078	14.7905	15.0846	15.274	15.1265	15.1104	0.162563	0	0	0	0	1	0	0	0	0	0	0	0	1	1	1
Lcp1	Q61233	Plastin-2	12.1658	12.782	12.5304	13.0162	12.1162	12.491	12.5169	0.317349	11.0934	11.1888	11.0859	10.621	10.7296	10.7546	10.9122	0.216977	NaN	NaN	NaN	NaN	13.0496	NaN	13.0496	0	NaN	NaN	NaN	NaN	NaN	NaN	NaN	NaN	1	0	0	1	0	0	0	0	0	0	0	0	0	1	5
Ldhb	P16125	L-lactate dehydrogenase B chain	14.6737	14.6899	14.1467	14.7269	14.9563	14.4128	14.6011	0.257262	14.4128	14.0739	14.0438	13.534	13.5831	13.8965	13.924	0.301326	12.3962	11.4145	11.1465	13.2945	12.6878	11.3998	12.0566	0.787193	12.7091	12.5632	12.2878	12.6775	12.8519	13.0852	12.6958	0.245142	1	0	0	0	0	0	0	0	0	0	0	0	0	1	6
Ldlr	P35951	Low-density lipoprotein receptor	NaN	NaN	NaN	NaN	NaN	NaN	NaN	NaN	NaN	NaN	NaN	NaN	NaN	NaN	NaN	NaN	12.3244	11.786	12.3041	11.6899	11.7378	12.2297	12.012	0.276974	NaN	11.0419	9.62021	NaN	NaN	10.5442	10.4021	0.589057	0	0	0	1	0	0	1	0	0	0	0	1	1	1	NaN
Lfng	O09010	Beta-1,3-N-acetylglucosaminyltransferase lunatic fringe	12.0174	12.6265	13.4887	NaN	13.7498	11.8673	12.75	0.758462	NaN	NaN	NaN	NaN	NaN	NaN	NaN	NaN	12.1375	11.9729	11.8904	12.2915	10.9602	12.0529	11.8842	0.432078	NaN	NaN	NaN	NaN	NaN	NaN	NaN	NaN	0	0	0	1	0	0	0	1	0	0	0	1	1	1	1
Lgals3bp	Q07797	Galectin-3-binding protein	NaN	NaN	NaN	NaN	NaN	NaN	NaN	NaN	10.9786	11.9271	11.6866	11.2658	11.7832	11.924	11.5942	0.353698	NaN	NaN	NaN	NaN	NaN	NaN	NaN	NaN	12.5172	12.0985	11.4243	NaN	9.90305	8.25737	10.8401	1.56755	0	0	0	0	1	0	0	0	0	0	0	0	1	1	NaN
Lgi1	Q9JIA1	Leucine-rich glioma-inactivated protein 1	NaN	NaN	NaN	NaN	NaN	NaN	NaN	NaN	NaN	NaN	NaN	NaN	NaN	NaN	NaN	NaN	13.9648	13.1773	13.3586	13.935	13.2504	13.5847	13.5451	0.31268	NaN	NaN	NaN	NaN	NaN	NaN	NaN	NaN	0	0	0	0	1	0	0	0	0	0	0	0	1	1	NaN
Lgmn	O89017	Legumain	18.6664	20.0871	19.3893	19.1325	19.8733	19.8144	19.4938	0.487299	17.9296	19.0629	18.6163	18.445	18.9024	19.2814	18.7063	0.442741	15.9638	16.1247	16.1317	17.2279	17.4333	17.9401	16.8036	0.762217	13.6969	14.2246	14.119	14.7069	15.2895	14.4555	14.4154	0.498527	0	0	0	0	0	0	0	0	0	0	0	0	1	1	29
Lifr	P42703	Leukemia inhibitory factor receptor	12.2737	13.7093	14.0924	11.6091	NaN	14.2585	13.1886	1.05494	10.856	12.2935	12.8494	12.121	12.7564	13.6287	12.4175	0.847535	10.7877	9.23211	10.5095	8.79377	NaN	NaN	9.83077	0.838171	10.962	10.3425	10.7194	NaN	11.7514	10.4936	10.8538	0.495275	0	0	0	1	1	0	1	0	0	0	0	1	1	1	1
Lingo1	Q9D1T0	Leucine-rich repeat and immunoglobulin-like domain-containing nogo receptor-interacting protein 1	NaN	NaN	NaN	NaN	NaN	NaN	NaN	NaN	NaN	NaN	NaN	NaN	NaN	NaN	NaN	NaN	17.785	17.2071	17.5939	18.8378	15.6791	18.1651	17.5447	0.975657	11.5671	12.0715	11.1279	11.8665	11.9963	12.0474	11.7794	0.336977	0	0	0	1	0	0	1	0	0	0	0	1	1	1	NaN
Lingo2	Q3URE9	Leucine-rich repeat and immunoglobulin-like domain-containing nogo receptor-interacting protein 2	NaN	NaN	NaN	NaN	NaN	NaN	NaN	NaN	NaN	NaN	NaN	NaN	NaN	NaN	NaN	NaN	11.2955	12.9282	13.6166	14.8481	12.4087	12.5541	12.9419	1.09807	NaN	NaN	NaN	NaN	NaN	NaN	NaN	NaN	0	0	0	1	0	0	1	0	0	0	0	1	1	1	NaN
Lipa	Q9Z0M5	Lysosomal acid lipase/cholesteryl ester hydrolase	12.9135	13.5819	13.8221	14.2734	13.6208	13.5263	13.623	0.403539	14.3628	15.9262	15.6966	14.7185	14.719	15.1989	15.1036	0.560126	NaN	NaN	NaN	NaN	NaN	NaN	NaN	NaN	NaN	NaN	NaN	NaN	NaN	NaN	NaN	NaN	0	0	0	0	0	0	0	0	0	0	0	0	1	1	5
Lmna	P48678	Prelamin-A/C	NaN	NaN	10.6528	NaN	NaN	NaN	10.6528	0	11.9676	11.5727	10.9745	11.4105	10.9178	10.951	11.299	0.388627	NaN	10.485	11.7794	12.0061	14.2446	11.7278	12.0486	1.22019	NaN	11.2187	11.1323	11.776	12.0386	12.6013	11.7534	0.542675	0	1	0	0	0	0	0	0	0	0	0	0	0	1	NaN
Lmnb1	P14733	Lamin-B1	NaN	NaN	NaN	NaN	NaN	NaN	NaN	NaN	11.7529	NaN	NaN	10.9335	NaN	NaN	11.3432	0.409692	10.4154	11.4819	10.9315	10.932	11.0331	10.6473	10.9069	0.330841	11.8338	12.9839	13.0255	11.9652	13.0104	12.8582	12.6128	0.508683	0	1	0	1	0	0	0	0	0	0	0	0	0	1	NaN
Lox	P28301	Protein-lysine 6-oxidase	15.8279	17.1609	16.6417	16.6521	17.427	16.8402	16.7583	0.501094	16.9437	16.589	16.9182	16.8903	16.2398	15.6736	16.5424	0.460418	NaN	12.1067	12.2317	13.6884	12.0794	13.4237	12.706	0.700976	NaN	10.6835	10.6403	NaN	NaN	NaN	10.6619	0.0215778	0	0	0	0	1	0	0	0	0	0	0	0	1	1	1
Loxl2	P58022	Lysyl oxidase homolog 2	11.5651	11.9005	11.697	10.8229	12.7261	12.6515	11.8938	0.653237	12.7109	10.8373	12.5972	13.2325	12.8495	11.1655	12.2322	0.897019	10.8015	10.5712	9.481	NaN	8.52837	NaN	9.84552	0.909431	11.9461	11.5785	11.7704	11.1041	11.3621	12.3588	11.6867	0.40467	0	1	0	0	1	0	0	0	0	0	0	0	1	1	1
Loxl3	Q9Z175	Lysyl oxidase homolog 3	13.6894	15.2424	14.9055	14.552	15.3253	14.959	14.7789	0.547779	8.69341	7.76686	8.47915	9.39224	9.98813	9.53128	8.97518	0.741027	NaN	8.07219	8.72123	NaN	8.19579	8.67796	8.41679	0.286568	10.5142	10.4701	9.849	NaN	10.4621	NaN	10.3238	0.274871	1	1	0	0	1	0	0	0	0	0	0	0	1	1	6
Lpl	P11152	Lipoprotein lipase	11.6104	10.8916	10.9623	10.858	10.2422	NaN	10.9129	0.434136	13.8906	15.9256	14.4173	15.1204	15.5298	15.9984	15.147	0.773435	11.9516	9.94939	15.6028	13.2434	11.5261	12.9111	12.5307	1.73678	NaN	NaN	NaN	NaN	NaN	NaN	NaN	NaN	0	0	0	1	1	1	0	0	0	0	0	1	1	1	1
Lrfn1	Q2WF71	Leucine-rich repeat and fibronectin type III domain-containing protein 1	NaN	NaN	NaN	NaN	NaN	NaN	NaN	NaN	NaN	NaN	NaN	NaN	NaN	NaN	NaN	NaN	12.2023	11.0785	11.3789	10.2375	11.1818	11.6194	11.2831	0.593378	NaN	NaN	NaN	NaN	NaN	NaN	NaN	NaN	0	0	0	1	0	0	1	0	0	0	0	1	1	1	NaN
Lrfn4	Q80XU8	Leucine-rich repeat and fibronectin type-III domain-containing protein 4	NaN	NaN	NaN	NaN	NaN	NaN	NaN	NaN	NaN	NaN	NaN	NaN	NaN	NaN	NaN	NaN	13.936	12.5825	13.5467	13.1805	11.1414	13.4629	12.975	0.917134	NaN	NaN	NaN	NaN	NaN	NaN	NaN	NaN	0	0	0	1	0	0	1	0	0	0	0	1	1	1	NaN
Lrp1	Q91ZX7	Prolow-density lipoprotein receptor-related protein 1	12.4527	13.0326	11.9963	12.6595	13.3211	12.6556	12.6863	0.419353	12.8627	12.6914	12.5615	12.2492	12.1881	12.6166	12.5282	0.238385	14.8119	14.5839	14.8797	16.0052	13.417	15.4637	14.8603	0.799703	14.7466	13.901	13.9788	14.2753	14.5605	14.4358	14.3163	0.301972	1	1	0	1	0	0	1	0	0	0	0	1	1	1	21
Lrp1b	Q9JI18	Low-density lipoprotein receptor-related protein 1B	NaN	NaN	NaN	NaN	NaN	NaN	NaN	NaN	NaN	NaN	NaN	NaN	NaN	NaN	NaN	NaN	12.1257	11.6157	11.3086	11.6816	NaN	11.3031	11.607	0.302026	NaN	NaN	NaN	NaN	NaN	NaN	NaN	NaN	0	0	0	1	0	0	1	0	0	0	0	1	1	1	NaN
Lrp2	A2ARV4	Low-density lipoprotein receptor-related protein 2	13.9656	12.0127	13.4606	14.3022	13.2191	12.3266	13.2145	0.82061	17.1095	17.207	17.0107	16.1695	16.6139	17.1642	16.8791	0.372625	13.179	12.579	13.2088	14.3648	11.5752	13.8851	13.132	0.896726	NaN	NaN	NaN	NaN	NaN	NaN	NaN	NaN	0	0	0	1	0	0	1	0	0	0	0	1	1	1	1
Lrpap1	P55302	Alpha-2-macroglobulin receptor-associated protein	NaN	NaN	NaN	NaN	NaN	9.74838	9.74838	0	12.3914	10.5306	12.2057	10.5849	10.2717	10.3665	11.0585	0.88445	NaN	NaN	NaN	NaN	NaN	NaN	NaN	NaN	14.1579	13.6834	14.1153	14.2208	14.7579	14.254	14.1982	0.313698	0	0	0	0	0	0	0	0	0	0	0	0	1	1	NaN
Lrrc4b	P0C192	Leucine-rich repeat-containing protein 4B	NaN	NaN	NaN	NaN	NaN	NaN	NaN	NaN	NaN	NaN	NaN	NaN	NaN	NaN	NaN	NaN	17.182	16.4189	16.7358	17.2542	15.9433	16.8818	16.736	0.450494	15.9062	14.5509	14.6159	14.8795	14.6563	14.8378	14.9078	0.461582	0	0	0	1	0	0	0	0	0	0	0	0	1	1	NaN
Lrrtm1	Q8K377	Leucine-rich repeat transmembrane neuronal protein 1	NaN	NaN	NaN	NaN	NaN	NaN	NaN	NaN	NaN	NaN	NaN	NaN	NaN	NaN	NaN	NaN	8.84335	12.1111	10.5042	12.4393	10.9005	12.5343	11.2221	1.30836	NaN	NaN	NaN	NaN	NaN	NaN	NaN	NaN	0	0	0	1	0	0	1	0	0	0	0	1	1	1	NaN
Lrrtm2	Q8BGA3	Leucine-rich repeat transmembrane neuronal protein 2	15.0434	NaN	NaN	NaN	NaN	NaN	15.0434	0	14.5144	16.2635	NaN	NaN	NaN	NaN	15.3889	0.874549	15.7484	15.7216	12.3975	13.9066	17.8385	11.2753	14.4813	2.21228	NaN	NaN	NaN	NaN	NaN	NaN	NaN	NaN	0	0	0	1	0	0	1	0	0	0	0	1	1	1	1
Lsamp	Q8BLK3	Limbic system-associated membrane protein	NaN	NaN	NaN	NaN	11.6059	NaN	11.6059	0	8.31695	13.9203	7.76675	9.26385	7.82427	NaN	9.41843	2.31403	13.9422	13.8976	13.1048	13.5837	12.6194	13.5849	13.4554	0.463228	13.7769	13.2199	13.3988	13.4345	13.2203	13.3444	13.3991	0.187541	0	0	0	1	0	1	0	0	0	0	0	1	1	1	NaN
Ltbp4	Q8K4G1	Latent-transforming growth factor beta-binding protein 4	10.9571	11.821	11.2503	11.8784	NaN	11.9674	11.5748	0.398456	15.7015	15.7389	15.7961	15.1871	15.2404	15.5677	15.5386	0.240244	10.0289	8.86826	NaN	9.26175	NaN	9.72724	9.47153	0.442713	12.6158	12.8332	12.5606	12.9747	13.3093	13.1217	12.9026	0.26542	0	0	0	0	1	0	0	0	0	0	0	0	1	1	1
Ltf	P08071	Lactotransferrin	15.9466	NaN	NaN	12.3162	13.2248	13.0496	13.6343	1.37784	10.4787	8.95262	9.19795	8.64013	9.30935	9.75568	9.38907	0.593864	NaN	11.2091	17.005	12.8954	NaN	NaN	13.7032	2.43412	NaN	NaN	NaN	NaN	NaN	NaN	NaN	NaN	0	0	0	0	1	0	0	0	0	0	0	0	1	1	2
Lum	P51885	Lumican	18.4427	18.8747	17.3869	17.3424	18.5115	17.8327	18.0652	0.582182	18.157	18.1906	17.8742	17.6056	17.6288	17.9786	17.9058	0.229977	15.8262	15.0285	15.7501	15.6666	14.9817	16.8291	15.6804	0.61359	16.1557	15.7342	15.9691	16.6351	16.7484	16.0218	16.2107	0.363646	0	0	0	0	1	0	0	0	0	0	0	0	1	1	5
Lyz2	P08905	Lysozyme C-2	12.8994	11.2118	13.0768	13.8394	13.0964	13.2034	12.8879	0.805564	13.5873	13.6375	13.0137	13.461	13.4847	13.2328	13.4028	0.215848	10.8936	10.3587	10.9726	11.9289	9.33032	11.4078	10.8153	0.820137	9.89221	NaN	NaN	10.9325	11.761	NaN	10.8619	0.764549	0	0	0	0	1	0	0	0	0	0	0	0	0	1	2
Man1a1	P45700	Mannosyl-oligosaccharide 1,2-alpha-mannosidase IA	12.1248	12.6631	12.5578	10.8324	12.5366	13.4177	12.3554	0.782042	9.5582	8.94195	NaN	7.98165	8.03285	11.0906	9.12105	1.14757	NaN	9.35868	NaN	NaN	NaN	NaN	9.35868	0	12.171	11.7917	11.9299	11.772	12.0766	12.4012	12.0237	0.220974	0	0	0	1	0	0	0	1	0	0	0	1	1	1	1
Man2a1	P27046	Alpha-mannosidase 2	10.8173	11.7147	11.5842	11.741	12.1093	12.0072	11.6623	0.417897	11.2488	12.4771	11.7705	11.9609	12.7079	12.9526	12.1863	0.584011	11.9985	11.5358	12.2388	14.3468	11.7531	13.6959	12.5948	1.04833	NaN	NaN	NaN	NaN	NaN	NaN	NaN	NaN	0	0	0	1	0	0	0	1	0	0	0	1	1	1	3
Man2b1	O09159	Lysosomal alpha-mannosidase	15.9615	16.0328	15.6919	16.3466	16.8641	16.197	16.1823	0.36597	14.6856	16.7357	15.702	15.5063	15.5115	16.4179	15.7598	0.666899	14.3006	13.964	14.3871	15.3626	13.2585	15.0312	14.384	0.686382	14.121	13.3035	13.3662	13.8123	14.0063	13.9158	13.7542	0.311241	0	0	0	0	0	0	0	0	0	0	0	0	1	1	44
Man2b2	O54782	Epididymis-specific alpha-mannosidase	16.8085	17.3997	16.3403	16.8405	18.2716	17.0647	17.1209	0.604209	9.41082	11.15	11.0123	10.1491	9.89009	11.256	10.478	0.699407	13.1334	12.772	12.6295	11.5167	11.4457	12.6416	12.3565	0.641226	13.6006	11.7978	12.3508	13.2093	12.6434	12.969	12.7618	0.585834	0	0	0	0	1	0	0	0	0	0	0	0	1	1	36
Manba	Q8K2I4	Beta-mannosidase	15.4474	16.1236	15.4105	15.5996	16.8224	15.5348	15.823	0.505527	13.543	15.2641	14.6164	14.51	14.751	15.6436	14.7213	0.657051	13.4891	13.0325	12.9926	12.5555	12.3951	13.0599	12.9208	0.358184	14.1786	13.6876	13.6619	14.0786	14.2226	14.2129	14.007	0.239624	0	0	0	0	0	0	0	0	0	0	0	0	1	1	11
Map1b	P14873	Microtubule-associated protein 1B	NaN	NaN	NaN	NaN	NaN	NaN	NaN	NaN	NaN	NaN	12.9193	NaN	NaN	NaN	12.9193	0	12.3642	12.2985	12.8443	15.9643	12.2992	13.3617	13.1887	1.29846	10.3004	10.3512	11.9173	11.5324	NaN	NaN	11.0253	0.712857	1	0	0	0	0	0	0	0	0	0	0	0	0	1	NaN
Mapre2	Q8R001	Microtubule-associated protein RP/EB family member 2	NaN	NaN	NaN	NaN	NaN	NaN	NaN	NaN	11.9117	11.4692	10.9256	9.14077	10.1284	9.7193	10.5492	0.974173	NaN	NaN	NaN	NaN	NaN	NaN	NaN	NaN	NaN	NaN	NaN	NaN	NaN	NaN	NaN	NaN	1	0	0	0	0	0	0	0	0	0	0	0	0	1	NaN
Marcks	P26645	Myristoylated alanine-rich C-kinase substrate	NaN	NaN	NaN	NaN	NaN	NaN	NaN	NaN	9.00079	10.1146	10.2617	9.0631	9.87827	10.032	9.72507	0.503345	NaN	NaN	NaN	NaN	7.88447	6.8866	7.38554	0.498938	10.8044	11.8728	10.8779	11.6215	11.6104	11.728	11.4192	0.418233	1	0	0	1	0	0	0	0	0	0	0	0	0	1	NaN
Marcksl1	P28667	MARCKS-related protein	NaN	NaN	NaN	NaN	NaN	NaN	NaN	NaN	10.368	8.85603	8.87045	8.82485	8.6991	8.69841	9.0528	0.592219	10.6596	9.75833	10.3529	13.7085	10.1294	11.4175	11.0044	1.31303	9.43797	10.112	9.45946	NaN	NaN	NaN	9.66981	0.312811	1	0	0	1	0	0	0	0	0	0	0	0	0	1	NaN
Masp1	P98064	Mannan-binding lectin serine protease 1	NaN	NaN	NaN	NaN	NaN	NaN	NaN	NaN	13.2849	14.2249	13.6254	13.5681	13.488	13.2234	13.5691	0.326615	14.6494	14.3697	14.2894	14.0214	13.0629	14.4341	14.1378	0.515652	13.3775	12.7393	12.8807	12.9886	12.3759	13.3349	12.9495	0.344285	0	0	0	0	1	0	0	0	0	0	0	0	1	1	NaN
Masp2	Q91WP0	Mannan-binding lectin serine protease 2	NaN	NaN	NaN	NaN	NaN	NaN	NaN	NaN	13.6386	13.6915	13.4874	12.8912	11.6463	11.1493	12.7507	1.00168	NaN	NaN	NaN	NaN	NaN	NaN	NaN	NaN	NaN	NaN	NaN	NaN	NaN	NaN	NaN	NaN	0	0	0	0	1	0	0	0	0	0	0	0	1	1	NaN
Mat1a	Q91X83	S-adenosylmethionine synthase isoform type-1	NaN	NaN	NaN	NaN	NaN	NaN	NaN	NaN	12.0933	11.9539	11.7535	10.8791	11.2109	10.6605	11.4252	0.542001	NaN	NaN	NaN	NaN	NaN	NaN	NaN	NaN	NaN	NaN	NaN	NaN	NaN	NaN	NaN	NaN	0	0	0	0	0	0	0	0	0	0	0	0	0	1	NaN
Matn4	O89029	Matrilin-4	NaN	NaN	NaN	NaN	NaN	NaN	NaN	NaN	NaN	NaN	NaN	9.24326	NaN	NaN	9.24326	0	NaN	NaN	NaN	NaN	NaN	NaN	NaN	NaN	14.5323	14.4955	14.7972	14.3198	14.4337	13.8352	14.4023	0.291822	0	0	0	0	1	0	0	0	0	0	0	0	1	1	NaN
Mbtps1	Q9WTZ2	Membrane-bound transcription factor site-1 protease	NaN	10.748	10.7376	8.47085	NaN	11.688	10.4111	1.18481	NaN	8.91615	NaN	8.04306	NaN	9.38398	8.78106	0.5557	12.7752	12.8992	12.9365	12.8575	11.8396	12.9745	12.7138	0.395936	11.5182	11.1604	11.3899	10.6946	11.5004	11.3163	11.2633	0.281084	0	0	0	1	0	0	1	0	0	0	0	1	1	1	NaN
Mcam	Q8R2Y2	Cell surface glycoprotein MUC18	NaN	NaN	NaN	NaN	10.2542	NaN	10.2542	0	9.6816	10.9914	10.644	9.9047	9.88545	9.68617	10.1322	0.502472	NaN	NaN	NaN	13.1219	NaN	NaN	13.1219	0	11.2375	10.5287	10.8216	11.7617	11.9331	11.5052	11.298	0.497277	0	0	0	1	0	0	1	0	0	0	0	1	1	1	NaN
Mdga1	Q0PMG2	MAM domain-containing glycosylphosphatidylinositol anchor protein 1	NaN	10.9823	10.8845	10.9527	10.7258	10.4461	10.7983	0.197195	10.6201	10.4412	9.56845	9.01997	9.00401	10.2138	9.81126	0.651898	11.6645	10.5885	12.0445	11.9986	8.84066	12.0498	11.1978	1.17113	NaN	NaN	NaN	NaN	NaN	NaN	NaN	NaN	0	0	0	1	0	1	0	0	0	0	0	1	1	1	NaN
Mdh1	P14152	Malate dehydrogenase, cytoplasmic	18.5783	18.2818	17.7306	19.5005	19.3178	18.5268	18.656	0.601437	13.3605	13.4284	13.3228	12.8377	13.0805	12.9776	13.1679	0.216727	9.02987	NaN	10.1831	10.3782	12.4288	10.6324	10.5305	1.09633	13.3784	12.7238	13.1528	13.7707	13.2077	12.9606	13.199	0.327582	1	0	0	0	0	0	0	0	0	0	0	0	0	1	1
Mdh2	P08249	Malate dehydrogenase, mitochondrial	NaN	NaN	NaN	NaN	NaN	12.2934	12.2934	0	NaN	NaN	NaN	NaN	NaN	NaN	NaN	NaN	12.6177	NaN	12.9072	NaN	12.4977	12.2007	12.5558	0.253387	11.9632	11.3085	11.5173	11.2328	NaN	11.789	11.5622	0.278249	0	0	1	0	0	0	0	0	0	0	0	0	1	1	NaN
Mdk	P12025	Midkine	NaN	NaN	NaN	NaN	NaN	NaN	NaN	NaN	NaN	NaN	NaN	NaN	NaN	NaN	NaN	NaN	8.97653	9.67497	9.25108	9.29408	8.88998	9.30281	9.23158	0.254196	NaN	NaN	NaN	NaN	NaN	NaN	NaN	NaN	0	0	0	0	1	0	0	0	0	0	0	0	0	1	NaN
Megf10	Q6DIB5	Multiple epidermal growth factor-like domains protein 10	13.9747	14.5375	13.8519	14.5123	15.4855	14.5421	14.484	0.527415	15.0906	15.0692	15.0517	14.5138	14.8356	14.9248	14.9143	0.200287	14.6098	14.9905	14.4701	13.9554	14.1122	14.3434	14.4136	0.336688	15.0865	14.6204	14.4784	14.9625	15.2895	15.3086	14.9576	0.314469	0	0	0	1	0	0	1	0	0	0	0	1	1	1	13
Megf11	Q80T91	Multiple epidermal growth factor-like domains protein 11	NaN	NaN	NaN	NaN	NaN	NaN	NaN	NaN	NaN	NaN	NaN	NaN	NaN	NaN	NaN	NaN	6.40577	NaN	NaN	NaN	6.46628	NaN	6.43602	0.0302527	12.2007	10.6644	10.7942	11.6944	11.6475	11.8495	11.4751	0.557603	0	0	0	1	0	0	1	0	0	0	0	1	1	1	NaN
Megf6	Q80V70	Multiple epidermal growth factor-like domains protein 6	NaN	NaN	NaN	NaN	NaN	NaN	NaN	NaN	8.69487	NaN	6.65049	10.5601	10.4501	6.55982	8.58309	1.7456	11.6023	10.6706	10.9531	11.7628	10.9103	11.7622	11.2769	0.444279	NaN	NaN	NaN	NaN	NaN	NaN	NaN	NaN	0	0	0	0	1	0	0	0	0	0	0	0	1	1	NaN
Met	P16056	Hepatocyte growth factor receptor	11.6525	11.9601	11.0763	10.7083	12.0604	11.4917	11.4915	0.475223	11.3688	NaN	12.9339	NaN	9.31963	10.2663	10.9721	1.34488	13.8601	14.1913	14.3643	15.0502	13.0809	14.188	14.1225	0.58905	NaN	NaN	NaN	NaN	NaN	NaN	NaN	NaN	0	0	0	1	0	0	1	0	0	0	0	1	1	1	1
Metrnl	Q8VE43	Meteorin-like protein	NaN	NaN	NaN	NaN	13.1031	12.1423	12.6227	0.480423	13.7401	12.6114	12.412	12.0747	12.0631	12.4483	12.5583	0.564507	NaN	NaN	NaN	NaN	NaN	NaN	NaN	NaN	NaN	NaN	NaN	NaN	NaN	NaN	NaN	NaN	0	0	0	0	1	0	0	0	0	0	0	0	1	1	NaN
Mfge8	P21956	Lactadherin	7.18111	8.93528	7.94451	NaN	NaN	NaN	8.0203	0.71814	6.40453	NaN	NaN	7.65485	7.1608	NaN	7.07339	0.51417	11.6037	10.8165	10.7453	10.6042	10.4201	11.4284	10.9364	0.431087	NaN	NaN	NaN	NaN	NaN	NaN	NaN	NaN	0	0	0	1	1	0	0	0	0	0	0	0	1	1	1
Mgat2	Q921V5	Alpha-1,6-mannosyl-glycoprotein 2-beta-N-acetylglucosaminyltransferase	NaN	NaN	NaN	11.864	NaN	NaN	11.864	0	12.5198	10.1724	11.6795	10.6913	11.0722	12.6306	11.461	0.907477	NaN	NaN	13.0232	14.813	11.7755	14.8636	13.6188	1.29692	NaN	NaN	NaN	NaN	NaN	NaN	NaN	NaN	0	0	0	1	0	0	0	1	0	0	0	1	1	1	NaN
Mgat5	Q8R4G6	Alpha-1,6-mannosylglycoprotein 6-beta-N-acetylglucosaminyltransferase A	9.11629	8.89782	9.89443	11.2637	10.7809	10.9305	10.1473	0.908218	NaN	NaN	NaN	NaN	8.18089	9.09533	8.63811	0.457221	14.9921	14.158	14.1484	NaN	NaN	NaN	14.4328	0.395503	NaN	NaN	NaN	NaN	NaN	NaN	NaN	NaN	0	0	0	1	1	0	0	1	0	0	0	1	1	1	1
Minpp1	Q9Z2L6	Multiple inositol polyphosphate phosphatase 1	10.6981	10.7478	11.401	11.3122	11.7134	NaN	11.1745	0.392382	10.3512	12.39	11.7404	11.8789	11.6405	12.5095	11.7518	0.703785	14.9707	13.9239	14.2853	13.744	14.0176	14.5825	14.254	0.417826	14.2013	13.7774	13.3665	13.8456	14.5829	14.3319	14.0176	0.400674	0	0	0	1	0	0	0	0	0	0	0	0	1	1	3
Mmp12	P34960	Macrophage metalloelastase	NaN	NaN	NaN	NaN	NaN	NaN	NaN	NaN	9.67954	12.2376	11.3367	11.5559	10.7003	12.1338	11.274	0.877755	NaN	NaN	NaN	NaN	NaN	NaN	NaN	NaN	NaN	NaN	NaN	NaN	NaN	NaN	NaN	NaN	0	0	0	0	1	0	0	0	0	0	0	0	1	1	NaN
Mmp19	Q9JHI0	Matrix metalloproteinase-19	NaN	NaN	NaN	NaN	NaN	NaN	NaN	NaN	NaN	NaN	8.93324	9.04512	8.61901	9.16349	8.94021	0.202534	NaN	NaN	NaN	NaN	NaN	NaN	NaN	NaN	13.3298	12.5747	12.4122	13.3416	13.5752	13.3791	13.1021	0.440428	0	0	0	1	1	1	0	0	0	0	0	1	1	1	NaN
Mmp2	P33434	72 kDa type IV collagenase	NaN	NaN	NaN	NaN	NaN	NaN	NaN	NaN	9.2195	10.2912	9.92372	9.6015	9.84839	10.0683	9.82544	0.342403	NaN	NaN	NaN	NaN	NaN	NaN	NaN	NaN	10.8853	11.0959	11.1957	NaN	NaN	11.3728	11.1374	0.176151	1	1	1	1	1	0	0	0	0	0	0	0	1	1	NaN
Mmp9	P41245	Matrix metalloproteinase-9	NaN	NaN	NaN	NaN	NaN	9.95686	9.95686	0	13.6035	NaN	10.8682	10.5535	11.0051	11.0313	11.4123	1.10869	NaN	NaN	NaN	NaN	NaN	NaN	NaN	NaN	NaN	NaN	NaN	NaN	NaN	NaN	NaN	NaN	0	0	0	0	1	0	0	0	0	0	0	0	1	1	NaN
Mrc1	Q61830	Macrophage mannose receptor 1	14.3499	13.8862	12.9208	13.1012	14.6861	13.1464	13.6817	0.670788	12.7865	13.6349	12.9596	13.2802	13.9141	14.0163	13.4319	0.461483	11.4872	10.8248	NaN	NaN	11.2525	10.519	11.0209	0.374628	15.439	15.0862	15.3883	15.8698	15.9893	16.4116	15.6973	0.439875	0	0	0	1	0	0	1	0	0	0	0	1	1	1	6
Mrc2	Q64449	C-type mannose receptor 2	12.9879	11.8802	11.018	11.4505	12.1183	11.2165	11.7786	0.657036	11.6023	11.4187	11.5546	11.0336	11.1927	11.5864	11.398	0.2149	13.791	13.4501	13.5086	13.9485	12.9899	14.0342	13.6204	0.352844	12.5762	12.4805	12.5543	11.6499	12.7306	12.5545	12.4243	0.354388	0	0	0	1	0	0	1	0	0	0	0	1	1	1	5
Msn	P26041	Moesin	11.0515	11.834	11.3164	10.8498	11.6682	11.3788	11.3498	0.335848	13.2315	13.226	13.2724	12.9029	13.1764	13.1217	13.1551	0.122345	NaN	NaN	NaN	NaN	11.9827	NaN	11.9827	0	NaN	9.93506	9.8207	10.9736	NaN	9.68432	10.1034	0.510178	1	0	0	1	0	0	0	0	0	0	0	0	0	1	2
Mst1	P26928	Hepatocyte growth factor-like protein	11.6116	12.6161	11.9125	12.6569	13.198	12.6744	12.4449	0.527884	14.8399	14.4347	14.5709	14.1364	14.1829	14.4216	14.4311	0.236382	NaN	NaN	NaN	NaN	14.1686	NaN	14.1686	0	NaN	11.3394	11.6165	NaN	12.0219	12.3119	11.8224	0.372521	0	0	0	0	1	0	0	0	0	0	0	0	1	1	1
Mstn	O08689	Growth/differentiation factor 8	NaN	NaN	NaN	NaN	NaN	NaN	NaN	NaN	12.0331	11.9531	11.9209	11.471	11.4384	11.6625	11.7465	0.235634	NaN	NaN	NaN	NaN	NaN	NaN	NaN	NaN	NaN	NaN	NaN	NaN	NaN	NaN	NaN	NaN	0	0	0	0	1	0	0	0	0	0	0	0	1	1	NaN
Mt2	P02798	Metallothionein-2	11.2789	10.6161	10.7533	NaN	10.8582	11.8366	11.0686	0.443292	13.8297	13.5189	12.9783	12.7124	13.2087	13.6607	13.3181	0.390246	NaN	NaN	NaN	NaN	NaN	NaN	NaN	NaN	10.1691	10.185	8.94328	10.1746	11.1271	11.5844	10.3639	0.836264	0	0	0	0	0	0	0	0	0	0	0	0	0	1	1
Mug1	P28665	Murinoglobulin-1	18.6861	18.4648	17.4604	NaN	20.1995	18.0169	18.5656	0.91836	19.0468	18.8728	17.6309	16.2966	18.0682	18.2746	18.0317	0.910078	16.2345	15.8562	14.9246	15.3464	13.3578	15.5688	15.2147	0.924347	14.9425	13.7416	13.8769	14.3802	14.5427	14.5282	14.3353	0.410997	0	0	0	0	1	0	0	0	0	0	0	0	1	1	1
Mxra8	Q9DBV4	Matrix remodeling-associated protein 8	12.8398	11.3767	10.6863	12.445	11.9739	11.1286	11.7417	0.750262	NaN	NaN	NaN	NaN	NaN	NaN	NaN	NaN	NaN	NaN	NaN	NaN	NaN	NaN	NaN	NaN	NaN	9.24904	9.59628	10.8672	10.746	NaN	10.1146	0.704079	1	1	0	1	0	0	1	0	0	0	0	1	1	1	1
Myh14	Q6URW6	Myosin-14	18.7656	16.8027	15.7597	17.7918	17.7094	15.6163	17.0742	1.1333	14.2872	15.1457	14.4828	14.465	14.1043	14.9664	14.5752	0.366042	13.8263	12.3816	13.0843	12.5714	12.2265	13.558	12.9413	0.597936	12.8143	13.3322	12.7226	13.7844	14.297	13.8597	13.4684	0.568939	0	0	0	0	0	0	0	0	0	0	0	0	0	1	1
Myh9	Q8VDD5	Myosin-9	11.4968	NaN	11.0439	10.2159	12.7549	11.9888	11.5001	0.856795	14.6246	13.9939	14.1452	14.1851	13.9806	13.345	14.0457	0.379115	NaN	10.4202	9.85603	12.4913	12.6621	8.80324	10.8466	1.50596	11.2773	12.0718	11.3632	11.5395	12.3108	11.9306	11.7489	0.380338	1	0	0	0	0	0	0	0	0	0	0	0	0	1	2
Mylk	Q6PDN3	Myosin light chain kinase, smooth muscle	NaN	NaN	NaN	NaN	11.1712	NaN	11.1712	0	12.1054	11.3507	11.8519	11.646	11.1304	11.2376	11.5537	0.346916	NaN	NaN	NaN	NaN	11.8957	NaN	11.8957	0	NaN	NaN	NaN	NaN	NaN	NaN	NaN	NaN	1	0	0	0	0	0	0	0	0	0	0	0	0	1	NaN
Myoc	O70624	Myocilin	NaN	NaN	NaN	NaN	NaN	NaN	NaN	NaN	12.2141	12.4161	12.173	12.7237	12.4569	12.6025	12.431	0.195625	NaN	NaN	NaN	NaN	NaN	NaN	NaN	NaN	NaN	NaN	NaN	NaN	NaN	NaN	NaN	NaN	0	0	1	1	1	0	0	0	0	0	0	0	1	1	NaN
Naaa	Q9D7V9	N-acylethanolamine-hydrolyzing acid amidase	9.88164	NaN	10.2129	10.8062	10.4341	10.9569	10.4584	0.390649	NaN	NaN	NaN	NaN	NaN	NaN	NaN	NaN	NaN	NaN	NaN	NaN	NaN	14.7701	14.7701	0	NaN	NaN	NaN	NaN	NaN	NaN	NaN	NaN	0	0	0	0	0	0	0	0	0	0	0	0	1	1	1
Naca	P70670;Q60817	Nascent polypeptide-associated complex subunit alpha, muscle-specific form;Nascent polypeptide-associated complex subunit alpha	NaN	NaN	NaN	NaN	NaN	NaN	NaN	NaN	13.3438	12.3512	12.3028	12.4698	12.1506	12.0234	12.4403	0.428515	NaN	8.60844	NaN	11.7139	11.295	12.0547	10.918	1.3603	NaN	NaN	NaN	NaN	NaN	NaN	NaN	NaN	1	1	0	0	0	0	0	0	0	0	0	0	0	1	NaN
Naga	Q9QWR8	Alpha-N-acetylgalactosaminidase	13.256	14.4712	13.8653	14.9807	15.1436	14.4084	14.3542	0.642551	12.5576	13.5481	13.5097	13.1535	13.0464	13.5683	13.2306	0.36184	12.2901	11.9651	11.5679	10.8168	10.5942	11.3136	11.4246	0.596248	NaN	12.5574	12.666	12.8281	12.6134	13.3801	12.809	0.299508	0	0	0	0	0	0	0	0	0	0	0	0	1	1	4
Nbea	Q9EPN1	Neurobeachin	15.9738	15.4969	14.9119	13.4803	16.3581	15.6502	15.3119	0.930598	15.202	15.107	15.8622	15.2718	13.9389	17.608	15.4983	1.10355	15.0609	14.5106	15.1272	NaN	NaN	NaN	14.8996	0.276344	NaN	NaN	NaN	NaN	NaN	NaN	NaN	NaN	0	0	0	1	0	0	0	0	0	0	0	0	0	1	1
Ncam1	P13595	Neural cell adhesion molecule 1	8.27445	NaN	NaN	NaN	NaN	15.0834	11.6789	3.40449	9.89555	11.05	11.4493	10.8134	11.2549	11.4422	10.9842	0.535109	14.3733	14.0152	14.2325	13.8879	12.8981	14.1265	13.9223	0.483063	14.7411	14.0353	13.941	13.9042	14.04	13.7999	14.0769	0.308041	0	0	0	1	0	1	1	0	0	0	0	2	1	1	1
Ncam2	O35136	Neural cell adhesion molecule 2	12.8211	NaN	NaN	NaN	NaN	NaN	12.8211	0	10.9802	11.4	11.0392	10.4378	10.5652	10.336	10.7931	0.376621	NaN	9.7367	10.4967	11.3723	7.81099	13.3616	10.5557	1.83017	14.1861	13.7043	13.6446	13.2807	13.3811	13.2261	13.5705	0.32681	0	0	0	1	0	1	1	0	0	0	0	2	1	1	3
Ncan	P55066	Neurocan core protein	NaN	10.1724	11.1766	NaN	NaN	NaN	10.6745	0.502118	NaN	NaN	NaN	8.34023	7.40061	NaN	7.87042	0.469806	17.6357	18.2754	17.7069	18.2032	16.6381	18.2792	17.7897	0.577828	15.1235	14.4832	14.5949	12.1133	11.2622	9.25168	12.8048	2.11663	0	0	0	0	1	0	0	0	0	0	0	0	1	1	NaN
Ncl	P09405	Nucleolin	NaN	NaN	NaN	NaN	NaN	12.3258	12.3258	0	14.1854	12.8161	13.1699	13.0856	12.3911	12.3348	12.9971	0.617564	14.3656	13.0603	13.2751	15.0701	13.3293	13.5867	13.7812	0.709524	10.6921	NaN	11.3768	10.1035	NaN	NaN	10.7241	0.520322	1	1	0	0	0	0	0	0	0	0	0	0	0	1	NaN
Ndst1	Q3UHN9	Bifunctional heparan sulfate N-deacetylase/N-sulfotransferase 1	13.7389	13.6644	14.2143	14.8459	14.2722	13.7926	14.088	0.410895	9.40805	7.90919	9.55536	9.96763	10.6334	10.3694	9.64051	0.883446	14.5366	14.5918	14.4206	15.8999	13.357	15.3117	14.6863	0.788754	12.3891	11.777	11.9842	11.5506	11.907	11.6261	11.8723	0.275069	0	0	0	1	0	0	0	1	0	0	0	1	1	1	10
Negr1	Q80Z24	Neuronal growth regulator 1	NaN	NaN	NaN	NaN	NaN	10.4585	10.4585	0	NaN	NaN	NaN	NaN	NaN	NaN	NaN	NaN	14.9696	15.1298	15.26	15.3892	13.9144	14.7485	14.9019	0.486657	13.9582	NaN	13.1947	12.8178	12.7012	12.4816	13.0307	0.518183	0	0	0	1	0	1	0	0	0	0	0	1	1	1	NaN
Nell1	Q2VWQ2	Protein kinase C-binding protein NELL1	NaN	NaN	NaN	NaN	NaN	NaN	NaN	NaN	NaN	NaN	NaN	NaN	NaN	NaN	NaN	NaN	17.5725	16.9834	17.0722	17.4899	16.2181	17.7845	17.1868	0.51493	NaN	NaN	NaN	NaN	NaN	NaN	NaN	NaN	1	1	0	0	1	0	0	0	0	0	0	0	1	1	NaN
Nell2	Q61220	Protein kinase C-binding protein NELL2	11.0794	14.0392	15.3119	11.4509	NaN	13.8438	13.145	1.61988	10.0272	12.4876	9.49844	13.3819	10.4124	10.5595	11.0612	1.39071	20.2707	19.3735	19.3078	19.4556	18.266	20.3514	19.5042	0.694781	16.0121	15.0278	15.0264	15.3447	15.1537	15.1966	15.2936	0.339104	0	0	0	0	1	0	0	0	0	0	0	0	1	1	1
Neo1	P97798	Neogenin	14.6347	15.1369	14.3633	14.8405	15.7603	14.5697	14.8842	0.45931	16.8951	16.0215	15.6954	15.525	15.2082	15.5882	15.8222	0.536501	17.9639	18.0617	17.9791	18.4538	16.5611	18.2998	17.8866	0.618406	16.6264	16.1506	16.3181	16.0341	16.1668	15.9743	16.2117	0.214846	0	0	0	1	0	0	1	0	0	0	0	1	1	1	8
Neu1	O35657	Sialidase-1	11.979	13.2175	12.5157	11.8932	13.3204	12.8225	12.6247	0.553531	10.3779	12.0282	11.7358	11.4307	11.697	12.1678	11.5729	0.584723	13.3279	12.4106	12.5158	13.0406	10.4514	12.2884	12.3391	0.919444	NaN	NaN	NaN	NaN	NaN	NaN	NaN	NaN	0	0	0	1	0	0	0	0	0	0	0	0	1	1	2
Nfasc	Q810U3	Neurofascin	13.0609	12.5701	13.4043	13.2183	13.6759	12.9567	13.1477	0.348183	13.931	12.4017	12.3605	11.9346	12.1295	12.1312	12.4814	0.666817	13.5898	13.6781	13.8518	15.7666	13.1705	14.8861	14.1571	0.888785	15.8752	15.9929	15.7934	15.8153	15.8773	16.0353	15.8982	0.0881278	0	0	0	1	0	0	1	0	0	0	0	1	1	1	3
Nid1	P10493	Nidogen-1	NaN	NaN	NaN	NaN	10.8651	NaN	10.8651	0	12.1429	11.5863	12.656	13.0124	13.4318	12.0246	12.4756	0.624514	15.1278	14.8791	14.7659	14.9135	13.5545	15.5664	14.8012	0.614606	15.0315	14.3416	14.063	13.9666	14.1615	13.9106	14.2458	0.377997	0	0	0	0	1	0	0	0	0	0	0	0	1	1	NaN
Nid2	O88322	Nidogen-2	16.1719	20.1488	13.2682	15.7364	17.1808	15.74	16.3743	2.05733	15.3663	15.4329	15.4451	15.1833	14.8796	16.1079	15.4025	0.370403	17.0085	17.0278	17.1869	18.8615	15.9609	20.527	17.7621	1.50197	16.6071	16.1276	16.1536	17.0904	17.2585	17.7163	16.8256	0.582715	0	0	0	0	1	0	0	0	0	0	0	0	1	1	9
Nlgn2	Q69ZK9	Neuroligin-2	NaN	NaN	NaN	NaN	NaN	NaN	NaN	NaN	NaN	NaN	NaN	NaN	NaN	NaN	NaN	NaN	13.9421	13.002	13.5903	15.0395	13.1212	14.304	13.8332	0.700642	10.9391	11.3646	11.9544	12.3028	12.6311	11.9601	11.8587	0.563188	0	0	0	1	0	0	1	0	0	0	0	1	1	1	NaN
Nlgn3	Q8BYM5	Neuroligin-3	NaN	NaN	NaN	NaN	NaN	NaN	NaN	NaN	NaN	NaN	NaN	NaN	NaN	NaN	NaN	NaN	12.8263	12.7775	12.7775	13.0151	12.2167	12.2932	12.651	0.292107	NaN	10.4542	10.7268	NaN	NaN	NaN	10.5905	0.136304	0	0	0	1	0	0	1	0	0	0	0	1	1	1	NaN
Nomo1	Q6GQT9	Nodal modulator 1	NaN	NaN	NaN	NaN	NaN	NaN	NaN	NaN	NaN	NaN	NaN	NaN	NaN	NaN	NaN	NaN	12.526	12.0476	12.3345	11.5589	12.2243	12.4898	12.1969	0.327399	12.9707	12.1836	11.7095	12.701	13.6909	13.5969	12.8087	0.711375	0	0	0	1	0	0	1	0	0	0	0	1	1	1	NaN
Notch1	Q01705	Neurogenic locus notch homolog protein 1	NaN	NaN	NaN	NaN	NaN	NaN	NaN	NaN	NaN	NaN	NaN	NaN	NaN	NaN	NaN	NaN	11.505	10.2505	10.3357	10.1374	9.9924	9.60704	10.3047	0.585488	8.82322	8.69198	NaN	NaN	NaN	NaN	8.7576	0.0656185	0	1	0	1	0	0	1	0	0	0	0	1	1	1	NaN
Notch2	O35516	Neurogenic locus notch homolog protein 2	NaN	NaN	NaN	NaN	NaN	NaN	NaN	NaN	NaN	8.21968	NaN	NaN	NaN	NaN	8.21968	0	12.2846	12.5272	12.4263	11.4655	11.8776	12.0595	12.1068	0.359722	13.1333	12.6426	12.2907	13.2973	13.5258	13.7467	13.1061	0.500602	1	1	0	1	0	0	1	0	0	0	0	1	1	1	NaN
Notch3	Q61982	Neurogenic locus notch homolog protein 3	NaN	NaN	NaN	NaN	NaN	NaN	NaN	NaN	12.5395	12.9309	12.6513	12.0053	12.207	12.8611	12.5325	0.332879	NaN	NaN	NaN	NaN	9.7853	10.0665	9.92588	0.140579	10.699	10.1153	10.7522	11.2442	12.0256	11.9742	11.1351	0.693502	0	1	0	1	0	0	1	0	0	0	0	1	1	1	NaN
Nov	Q64299	Protein NOV homolog	NaN	13.5038	12.9789	11.9354	13.1851	12.9453	12.9097	0.526145	10.8191	NaN	NaN	NaN	NaN	NaN	10.8191	0	14.9037	14.5845	14.4729	14.4602	14.2342	14.0748	14.455	0.261954	10.5537	9.3695	11.0599	NaN	NaN	NaN	10.3277	0.708355	1	0	0	0	1	0	0	0	0	0	0	0	1	1	NaN
Npc2	Q9Z0J0	Epididymal secretory protein E1	16.2506	17.3212	16.9998	18.3339	17.9611	17.4995	17.3943	0.668869	11.8119	13.8526	13.7498	12.7351	13.0911	14.6208	13.3102	0.897092	16.9127	15.8733	16.1692	17.1026	15.2469	16.1422	16.2412	0.623432	15.3786	15.36	15.5604	15.8277	15.3558	15.7403	15.5371	0.189598	0	0	0	0	1	0	0	0	0	0	0	0	1	1	9
Npm1	Q61937	Nucleophosmin	NaN	NaN	NaN	NaN	NaN	10.3968	10.3968	0	14.2342	11.9491	11.6799	10.6493	11.3895	10.5214	11.7373	1.2292	12.6928	11.7142	NaN	14.424	NaN	NaN	12.9436	1.12041	NaN	12.8634	NaN	NaN	NaN	NaN	12.8634	0	1	1	0	0	0	0	0	0	0	0	0	0	0	1	NaN
Nptn	P97300	Neuroplastin	NaN	NaN	NaN	NaN	NaN	NaN	NaN	NaN	NaN	NaN	NaN	NaN	NaN	NaN	NaN	NaN	12.1503	NaN	11.5618	8.31063	11.644	12.2364	11.1806	1.45957	11.1632	NaN	NaN	NaN	NaN	NaN	11.1632	0	0	0	0	1	0	0	1	0	0	0	0	1	1	1	NaN
Nptx1	Q62443	Neuronal pentraxin-1	11.0231	12.0986	11.5287	12.6296	12.5392	12.2741	12.0156	0.569643	13.638	12.9117	13.3709	13.1158	13.1797	13.732	13.3247	0.289096	13.6358	13.568	13.5114	14.1197	11.9281	14.2387	13.5003	0.755388	9.20272	11.447	11.3637	NaN	NaN	NaN	10.6711	1.0389	0	0	0	0	0	0	0	0	0	0	0	0	1	1	2
Nptx2	O70340	Neuronal pentraxin-2	NaN	NaN	NaN	NaN	NaN	NaN	NaN	NaN	NaN	NaN	NaN	NaN	NaN	NaN	NaN	NaN	14.5165	14.4813	14.5131	14.4865	13.2537	14.5349	14.2977	0.467221	NaN	12.4112	12.2893	NaN	NaN	11.8105	12.1703	0.259269	0	0	0	0	1	0	0	0	0	0	0	0	1	1	NaN
Nptxr	Q99J85	Neuronal pentraxin receptor	NaN	NaN	NaN	NaN	NaN	NaN	NaN	NaN	NaN	NaN	NaN	NaN	NaN	NaN	NaN	NaN	15.7642	15.4369	15.5119	14.9543	14.4719	15.8018	15.3235	0.471319	NaN	NaN	NaN	NaN	NaN	NaN	NaN	NaN	0	0	0	1	0	0	0	1	0	0	0	1	1	1	NaN
Nrcam	Q810U4	Neuronal cell adhesion molecule	8.78338	9.15577	10.2237	11.579	NaN	12.6858	10.4855	1.46771	12.8851	12.7232	12.7088	12.2225	12.3543	12.9805	12.6457	0.271825	17.3314	16.9913	16.8502	16.8154	16.5171	17.3078	16.9689	0.285358	15.2825	14.5559	14.5591	14.3456	14.5695	14.542	14.6425	0.296545	0	0	0	1	1	0	1	0	0	0	0	1	1	1	1
Nrp1	P97333	Neuropilin-1	11.8847	12.4459	11.9867	12.5467	13.235	13.0112	12.5184	0.491054	14.0864	13.6835	13.0563	12.8762	13.3748	14.1641	13.5402	0.484849	11.5736	11.2296	11.1874	11.402	9.92046	11.3098	11.1038	0.543939	NaN	11.2352	10.9627	NaN	NaN	NaN	11.0989	0.136282	0	0	0	1	0	0	1	0	0	0	0	1	1	1	3
Nrp2	O35375	Neuropilin-2	NaN	NaN	NaN	NaN	NaN	NaN	NaN	NaN	12.4356	12.3256	11.8832	11.7653	11.7061	11.7341	11.975	0.29379	13.347	13.263	12.9646	12.3767	11.9342	13.5921	12.9129	0.580299	11.1945	10.8419	NaN	NaN	NaN	NaN	11.0182	0.176326	0	0	0	1	0	0	1	0	0	0	0	1	1	1	NaN
Nrxn1	Q9CS84	Neurexin-1	NaN	NaN	NaN	NaN	NaN	NaN	NaN	NaN	10.4196	10.162	10.008	9.71686	9.48279	9.84835	9.9396	0.303081	15.5302	15.2003	15.4903	15.9011	14.0303	15.7028	15.3092	0.610245	11.1967	NaN	10.4888	NaN	10.8944	11.2113	10.9478	0.293656	0	0	0	1	0	0	1	0	0	0	0	1	1	1	NaN
Nrxn3	Q6P9K9	Neurexin-3	NaN	NaN	NaN	NaN	NaN	NaN	NaN	NaN	NaN	NaN	NaN	NaN	NaN	NaN	NaN	NaN	12.7373	12.5372	12.3302	12.3663	11.1364	12.9715	12.3465	0.583781	NaN	NaN	NaN	NaN	NaN	NaN	NaN	NaN	0	0	0	1	0	0	1	0	0	0	0	1	1	1	NaN
Nsfl1c	Q9CZ44	NSFL1 cofactor p47	NaN	NaN	NaN	NaN	NaN	NaN	NaN	NaN	12.3581	11.3852	11.8105	11.4462	11.1908	11.2269	11.5696	0.406205	NaN	NaN	NaN	NaN	NaN	NaN	NaN	NaN	NaN	NaN	NaN	NaN	NaN	NaN	NaN	NaN	1	1	0	0	0	0	0	0	0	0	0	0	0	1	NaN
Ntm	Q99PJ0	Neurotrimin	NaN	NaN	NaN	NaN	NaN	NaN	NaN	NaN	11.5673	11.5107	11.4286	10.6877	11.0428	10.8263	11.1772	0.343367	16.1132	15.9017	15.4567	15.8063	14.7988	16.1428	15.7033	0.463688	13.0735	12.8706	12.7614	12.3294	12.7438	12.4029	12.6969	0.258149	0	0	0	1	0	1	0	0	0	0	0	1	1	1	NaN
Ntng1	Q8R4G0	Netrin-G1	NaN	NaN	NaN	NaN	NaN	NaN	NaN	NaN	NaN	NaN	NaN	NaN	NaN	NaN	NaN	NaN	12.0081	11.4192	11.6732	11.7664	NaN	12.1614	11.8057	0.259214	NaN	NaN	NaN	NaN	NaN	NaN	NaN	NaN	0	0	0	1	0	1	0	0	0	0	0	1	1	1	NaN
Nucb1	Q02819	Nucleobindin-1	NaN	NaN	NaN	NaN	NaN	NaN	NaN	NaN	12.0168	11.3702	11.2924	11.1425	10.9386	11.0438	11.3007	0.351148	NaN	NaN	10.7221	NaN	12.2203	NaN	11.4712	0.749112	NaN	12.3372	NaN	NaN	NaN	NaN	12.3372	0	1	0	0	1	1	0	0	0	0	0	0	0	0	1	NaN
Nudc	O35685	Nuclear migration protein nudC	NaN	NaN	NaN	NaN	NaN	NaN	NaN	NaN	10.5243	NaN	9.48868	8.84824	8.00307	9.46979	9.26682	0.829941	NaN	NaN	NaN	NaN	NaN	NaN	NaN	NaN	NaN	NaN	NaN	NaN	NaN	NaN	NaN	NaN	1	1	0	0	0	0	0	0	0	0	0	0	0	1	NaN
Nxph1	Q61200	Neurexophilin-1	NaN	NaN	NaN	NaN	NaN	NaN	NaN	NaN	NaN	NaN	NaN	NaN	NaN	NaN	NaN	NaN	15.9952	15.6346	NaN	14.5992	14.0538	15.4263	15.1418	0.711374	13.5244	NaN	13.7591	NaN	NaN	NaN	13.6417	0.11735	0	0	0	0	1	0	0	0	0	0	0	0	1	1	NaN
Oaf	Q8QZR4	Out at first protein homolog	12.3597	12.8625	12.8353	12.9091	13.3868	12.6502	12.8339	0.308443	12.8355	12.1746	13.3909	13.007	12.6059	12.3554	12.7282	0.405959	NaN	NaN	NaN	11.5549	8.86526	NaN	10.2101	1.34482	NaN	NaN	NaN	NaN	NaN	NaN	NaN	NaN	0	0	0	0	0	0	0	0	0	0	0	0	0	1	1
Ogn	Q62000	Mimecan	12.0217	12.4102	11.9233	12.7943	12.8766	13.207	12.5388	0.46343	12.4899	12.7972	12.8247	12.4326	11.8654	12.8484	12.543	0.344318	NaN	NaN	NaN	NaN	12.0012	12.825	12.4131	0.411934	NaN	15.8684	9.23853	10.5963	NaN	10.2619	11.4913	2.57617	0	0	0	0	1	0	0	0	0	0	0	0	1	1	4
Oit3	Q8R4V5	Oncoprotein-induced transcript 3 protein	13.6177	13.7275	13.661	13.5284	14.5735	13.8422	13.8251	0.348311	15.8149	15.2152	15.1746	14.739	15.0663	15.1611	15.1952	0.319039	NaN	12.1379	NaN	NaN	10.6163	NaN	11.3771	0.760779	11.6761	11.1747	NaN	12.3325	NaN	NaN	11.7278	0.474057	0	1	0	0	0	0	0	0	0	0	0	0	1	1	4
Olfm1	O88998	Noelin	13.9584	15.4804	15.303	15.9052	15.8507	14.8599	15.2263	0.666215	13.4099	13.3527	13.273	12.2679	12.3731	12.8	12.9128	0.463716	19.4415	19.9301	19.6672	20.0233	18.4204	20.2605	19.6238	0.597514	15.8324	15.6221	15.756	15.7573	15.5474	15.7659	15.7135	0.0970779	0	0	0	0	1	0	0	0	0	0	0	0	1	1	5
Olfm2	Q8BM13	Noelin-2	14.9385	16.6429	16.1768	16.3707	16.6857	15.8826	16.1162	0.593265	14.5492	14.6254	14.4112	14.2536	14.536	14.7358	14.5185	0.153594	17.8458	17.9605	17.9355	18.7812	16.837	18.1168	17.9128	0.571621	15.1854	15.1003	15.3362	15.3641	15.422	14.7581	15.1944	0.223632	1	1	0	1	1	0	0	0	0	0	0	0	1	1	8
Olfml3	Q8BK62	Olfactomedin-like protein 3	11.8582	14.1179	14.2394	13.0123	13.9349	13.4915	13.4424	0.819666	12.4421	12.7806	12.2158	12.1823	12.3718	12.2361	12.3714	0.204412	NaN	NaN	NaN	NaN	NaN	NaN	NaN	NaN	NaN	NaN	NaN	NaN	NaN	NaN	NaN	NaN	0	0	0	0	1	0	0	0	0	0	0	0	1	1	6
Omd	O35103	Osteomodulin	16.2632	16.1271	15.3489	15.5438	16.3402	15.7724	15.8993	0.370593	14.304	14.7297	14.5385	14.1504	14.397	14.3404	14.41	0.183661	NaN	10.0931	NaN	NaN	NaN	NaN	10.0931	0	NaN	NaN	NaN	NaN	NaN	NaN	NaN	NaN	0	0	0	0	1	0	0	0	0	0	0	0	1	1	3
Omg	Q63912	Oligodendrocyte-myelin glycoprotein	NaN	NaN	NaN	NaN	NaN	NaN	NaN	NaN	NaN	NaN	10.193	NaN	NaN	NaN	10.193	0	11.872	8.95486	13.7907	14.5349	13.2658	13.3142	12.6221	1.82249	16.022	15.1754	15.3579	15.3254	14.0646	14.3493	15.0491	0.657396	0	0	0	1	0	1	0	0	0	0	0	1	1	1	NaN
P4hb	P09103	Protein disulfide-isomerase	NaN	9.22612	8.78626	8.67921	9.73878	9.94262	9.2746	0.501405	12.2633	14.6792	11.4579	15.0278	11.3069	11.2773	12.6687	1.58264	13.3068	12.8346	13.034	13.1508	13.2287	12.6896	13.0408	0.217558	12.2913	12.9859	12.9993	12.9476	13.6696	13.3033	13.0328	0.416152	0	0	0	1	0	0	0	0	0	0	0	0	0	1	NaN
Pam	P97467	Peptidyl-glycine alpha-amidating monooxygenase	NaN	NaN	NaN	NaN	NaN	NaN	NaN	NaN	9.87613	9.63858	8.74375	9.70948	NaN	10.1893	9.63145	0.482749	NaN	NaN	NaN	NaN	NaN	13.1416	13.1416	0	NaN	NaN	NaN	NaN	NaN	NaN	NaN	NaN	0	0	0	1	0	0	0	0	0	0	0	0	1	1	NaN
Park7	Q99LX0	Protein/nucleic acid deglycase DJ-1	11.7957	12.1877	12.6309	11.4165	NaN	11.3944	11.8851	0.472476	14.1445	13.8104	13.8294	13.4185	12.7465	13.7983	13.6246	0.445435	11.5897	10.1498	13.1724	13.1645	12.1179	12.345	12.0899	1.03332	12.6293	14.2738	14.4868	13.7272	13.4917	13.6268	13.7059	0.597792	1	1	1	1	0	0	0	0	0	0	0	0	0	1	1
Pcbp1	P60335	Poly(rC)-binding protein 1	NaN	NaN	NaN	NaN	NaN	10.7848	10.7848	0	12.6358	12.1442	12.1575	11.8121	11.9252	12.3428	12.1696	0.269465	NaN	NaN	NaN	13.7246	12.5172	13.1352	13.1257	0.492965	12.6079	12.7424	13.0375	12.5091	12.3205	12.7045	12.6536	0.220528	0	1	0	0	0	0	0	0	0	0	0	0	0	1	NaN
Pcdh20	Q8BIZ0	Protocadherin-20	NaN	NaN	NaN	NaN	NaN	NaN	NaN	NaN	NaN	NaN	NaN	NaN	NaN	NaN	NaN	NaN	10.7447	10.7431	10.5154	11.2432	10.3443	11.0093	10.7667	0.296798	NaN	NaN	NaN	NaN	NaN	NaN	NaN	NaN	0	0	0	1	0	0	1	0	0	0	0	1	1	1	NaN
Pcolce	Q61398	Procollagen C-endopeptidase enhancer 1	NaN	12.2242	11.7054	NaN	NaN	NaN	11.9648	0.259388	12.8048	11.1068	10.9868	10.4998	10.8754	11.1667	11.24	0.732195	NaN	NaN	NaN	NaN	NaN	NaN	NaN	NaN	NaN	NaN	NaN	NaN	NaN	NaN	NaN	NaN	0	0	0	0	1	0	0	0	0	0	0	0	1	1	NaN
Pcsk1n	Q9QXV0	ProSAAS	NaN	NaN	NaN	NaN	NaN	NaN	NaN	NaN	NaN	NaN	NaN	NaN	NaN	NaN	NaN	NaN	13.3227	13.4313	13.5868	13.6936	12.1628	12.8806	13.1797	0.522358	NaN	10.2082	7.72694	NaN	NaN	NaN	8.96757	1.24063	0	0	0	0	1	0	0	0	0	0	0	0	0	1	NaN
Pcsk2	P21661	Neuroendocrine convertase 2	NaN	NaN	NaN	NaN	NaN	NaN	NaN	NaN	NaN	NaN	NaN	NaN	NaN	NaN	NaN	NaN	14.0708	13.6647	13.7531	13.9103	12.3953	13.9982	13.6321	0.569963	NaN	NaN	NaN	NaN	NaN	NaN	NaN	NaN	0	0	0	0	1	0	0	0	0	0	0	0	1	1	NaN
Pcsk5	Q04592	Proprotein convertase subtilisin/kexin type 5	NaN	NaN	NaN	NaN	NaN	NaN	NaN	NaN	8.14286	NaN	NaN	7.66178	7.68723	8.8562	8.08702	0.483585	14.1939	13.7706	14.0051	13.7132	13.3474	14.0489	13.8465	0.276707	NaN	NaN	NaN	NaN	NaN	NaN	NaN	NaN	0	0	0	1	1	0	1	0	0	0	0	1	1	1	NaN
Pcyox1l	Q8C7K6	Prenylcysteine oxidase-like	NaN	NaN	NaN	NaN	NaN	NaN	NaN	NaN	11.0058	11.0927	10.9881	10.8276	11.0667	10.7027	10.9473	0.138229	NaN	10.6371	NaN	NaN	NaN	NaN	10.6371	0	NaN	NaN	NaN	NaN	NaN	NaN	NaN	NaN	0	0	0	0	1	0	0	0	0	0	0	0	1	1	NaN
Pdap1	Q3UHX2	28 kDa heat- and acid-stable phosphoprotein	NaN	NaN	NaN	NaN	NaN	NaN	NaN	NaN	14.5118	12.7708	13.0109	12.7425	12.2639	9.81053	12.5184	1.39806	NaN	NaN	NaN	15.4308	13.7075	13.9819	14.3734	0.756058	NaN	NaN	NaN	NaN	NaN	NaN	NaN	NaN	0	0	0	0	0	0	0	0	0	0	0	0	0	1	NaN
Pdgfra	P26618	Platelet-derived growth factor receptor alpha	NaN	NaN	NaN	NaN	NaN	NaN	NaN	NaN	NaN	NaN	NaN	NaN	NaN	NaN	NaN	NaN	NaN	NaN	NaN	NaN	NaN	NaN	NaN	NaN	10.9671	10.2878	10.9344	12.0169	11.5395	NaN	11.1491	0.587639	0	0	0	1	0	0	1	0	0	0	0	1	1	1	NaN
Pdia3	P27773	Protein disulfide-isomerase A3	13.2384	13.1186	12.4439	12.6528	13.8017	12.8229	13.013	0.442298	13.5202	12.4513	11.7779	12.3809	12.0672	12.6316	12.4715	0.544436	10.7912	11.3484	11.0361	11.3312	10.2829	10.9068	10.9494	0.361378	13.6899	13.8626	13.8239	14.2383	14.7311	14.5477	14.1489	0.388224	0	0	0	0	0	0	0	0	0	0	0	0	0	1	2
Pdia4	P08003	Protein disulfide-isomerase A4	NaN	NaN	NaN	NaN	NaN	NaN	NaN	NaN	14.5791	13.0794	13.4385	12.9201	12.8217	13.6391	13.413	0.593795	NaN	NaN	NaN	12.6168	12.1841	11.0511	11.9507	0.6602	NaN	12.1256	12.1184	NaN	NaN	13.1289	12.4576	0.474697	0	0	0	0	0	0	0	0	0	0	0	0	1	1	NaN
Pea15	Q62048	Astrocytic phosphoprotein PEA-15	NaN	NaN	NaN	NaN	NaN	NaN	NaN	NaN	8.46536	7.26847	6.86221	8.40105	8.3334	8.91731	8.0413	0.72451	NaN	NaN	NaN	NaN	NaN	NaN	NaN	NaN	NaN	NaN	NaN	NaN	NaN	NaN	NaN	NaN	1	0	0	0	0	0	0	0	0	0	0	0	0	1	NaN
Pear1	Q8VIK5	Platelet endothelial aggregation receptor 1	NaN	9.1465	NaN	NaN	NaN	NaN	9.1465	0	12.4482	13.1641	12.8235	12.2365	12.6533	12.7411	12.6778	0.291493	NaN	NaN	NaN	NaN	8.27564	NaN	8.27564	0	11.0137	10.1486	10.3989	12.0945	12.5989	12.7487	11.5005	1.03241	0	0	0	1	0	0	0	0	0	0	0	0	1	1	NaN
Pebp1	P70296	Phosphatidylethanolamine-binding protein 1	NaN	NaN	NaN	NaN	NaN	NaN	NaN	NaN	14.0145	13.4694	13.6124	13.264	13.4865	13.2907	13.5229	0.24992	11.4394	NaN	11.4809	12.438	11.4463	11.7893	11.7188	0.382387	12.3261	12.6475	12.7869	13.1946	13.5682	13.2809	12.9674	0.419737	1	0	0	0	0	0	0	0	0	0	0	0	0	1	NaN
Pfkl	P12382	ATP-dependent 6-phosphofructokinase, liver type	NaN	NaN	NaN	NaN	NaN	NaN	NaN	NaN	10.717	10.4822	10.7171	9.89145	10.0306	10.6642	10.4171	0.334392	NaN	NaN	NaN	NaN	10.3171	NaN	10.3171	0	NaN	NaN	NaN	NaN	NaN	NaN	NaN	NaN	1	0	0	0	0	0	0	0	0	0	0	0	1	1	NaN
Pgam1	Q9DBJ1	Phosphoglycerate mutase 1	NaN	NaN	13.065	NaN	NaN	10.5087	11.7869	1.27818	13.0437	13.5127	12.9564	13.5535	13.2584	13.3798	13.2841	0.223555	13.3089	12.2552	12.81	12.6775	13.6674	13.3827	13.017	0.479668	12.9263	12.4533	12.6396	12.9269	13.4149	13.3565	12.9529	0.347725	0	0	0	0	0	0	0	0	0	0	0	0	0	1	NaN
Pgk1	P09411	Phosphoglycerate kinase 1	12.5701	12.4451	12.3504	12.2915	12.5064	12.9546	12.5197	0.215313	13.9007	14.0486	13.626	12.5938	13.4046	13.6123	13.531	0.468073	12.824	11.8612	12.4175	13.5446	14.1813	12.2881	12.8528	0.7891	13.1118	12.9065	13.0848	12.9988	13.4437	13.0134	13.0932	0.169987	1	0	0	0	0	0	0	0	0	0	0	0	0	1	6
Pglyrp2	Q8VCS0	N-acetylmuramoyl-L-alanine amidase	16.8135	17.3841	17.1515	17.0704	18.2383	17.3766	17.3391	0.446402	11.8285	13.3212	12.6519	12.6738	12.6564	13.0111	12.6905	0.455814	14.6179	15.5977	17.0681	13.6566	14.055	14.9674	14.9938	1.11646	15.4855	14.4075	14.1787	15.125	15.4639	15.8485	15.0849	0.601242	0	0	0	1	1	0	0	0	0	0	0	0	1	1	2
Pgm1	Q9D0F9	Phosphoglucomutase-1	NaN	NaN	NaN	NaN	NaN	NaN	NaN	NaN	11.8065	11.7652	11.685	11.1782	11.1452	11.4895	11.5116	0.26686	NaN	NaN	NaN	NaN	NaN	NaN	NaN	NaN	11.5727	11.5972	11.6928	12.5249	12.854	12.4773	12.1198	0.514098	1	0	0	0	0	0	0	0	0	0	0	0	0	1	NaN
Pkhd1l1	Q80ZA4	Fibrocystin-L	NaN	NaN	NaN	NaN	NaN	NaN	NaN	NaN	10.5534	8.93921	10.3934	9.21275	9.41485	8.63374	9.52455	0.714003	NaN	NaN	NaN	NaN	NaN	NaN	NaN	NaN	NaN	NaN	NaN	NaN	NaN	NaN	NaN	NaN	0	0	0	1	0	0	0	0	0	0	0	0	1	1	NaN
Pkm	P52480	Pyruvate kinase PKM	15.8867	16.2774	16.1023	15.926	16.6761	16.1408	16.1682	0.262309	15.6136	15.3007	15.5504	15.181	15.0229	15.064	15.2888	0.226164	13.8201	14.0831	14.4889	14.0294	15.7714	14.4636	14.4428	0.639757	14.4285	14.5858	14.5052	14.9097	14.94	14.8999	14.7115	0.210357	1	1	0	0	0	0	0	0	0	0	0	0	0	1	15
Pkp1	P97350	Plakophilin-1	15.2254	13.7612	14.8346	13.5923	16.2543	15.376	14.8406	0.92706	12.2371	12.754	13.9054	13.3475	12.9381	13.4048	13.0978	0.531257	15.4867	16.2435	16.3931	15.494	18.1405	15.1087	16.1444	0.998676	14.1552	14.423	13.4817	14.4188	14.6645	14.6581	14.3002	0.404331	0	1	0	0	0	0	0	0	0	0	0	0	0	1	10
Pla2g15	Q8VEB4	Group XV phospholipase A2	14.2059	14.275	13.8313	14.152	14.6354	13.8534	14.1588	0.271842	10.3229	12.9178	12.4577	11.7447	11.8316	12.372	11.9411	0.824163	12.5638	12.441	12.1905	12.9682	11.5209	12.5223	12.3678	0.442876	11.6308	11.3048	11.6869	11.1999	12.2104	11.8612	11.649	0.337172	0	0	0	1	1	0	0	0	0	0	0	0	1	1	3
Pla2g7	Q60963	Platelet-activating factor acetylhydrolase	14.21	13.927	14.0568	14.3319	14.1564	14.1121	14.1323	0.125649	10.6882	11.4584	11.7869	11.93	12.0336	11.9709	11.6447	0.467055	15.3933	14.8785	14.8358	15.7838	14.3071	15.4116	15.1017	0.482752	NaN	NaN	NaN	NaN	NaN	NaN	NaN	NaN	0	0	0	0	1	0	0	0	0	0	0	0	1	1	8
Plau	P06869	Urokinase-type plasminogen activator	NaN	NaN	NaN	NaN	NaN	NaN	NaN	NaN	9.18454	9.92932	NaN	7.56767	9.08185	11.2432	9.40131	1.19854	NaN	NaN	NaN	NaN	NaN	NaN	NaN	NaN	NaN	NaN	NaN	NaN	NaN	NaN	NaN	NaN	0	0	0	0	1	0	0	0	0	0	0	0	0	1	NaN
Plbd2	Q3TCN2	Putative phospholipase B-like 2	13.942	13.9791	13.4807	13.742	14.5284	13.9465	13.9365	0.315658	12.8329	12.1492	12.0667	11.5815	10.582	11.7461	11.8264	0.681891	13.6983	12.547	13.5777	NaN	11.7148	13.6946	13.0465	0.793737	13.6179	12.8973	12.731	13.5298	13.5119	13.6834	13.3285	0.371242	0	0	0	0	0	0	0	0	0	0	0	0	1	1	4
Plch1	Q4KWH5	1-phosphatidylinositol 4,5-bisphosphate phosphodiesterase eta-1	11.3478	12.4352	13.6844	NaN	NaN	11.37	12.2094	0.958347	12.7561	12.0062	13.1603	12.5879	13.637	11.402	12.5916	0.730423	NaN	NaN	NaN	NaN	9.20326	NaN	9.20326	0	NaN	NaN	NaN	NaN	NaN	NaN	NaN	NaN	1	0	0	1	0	0	0	0	0	0	0	0	0	1	1
Pld3	O35405	Phospholipase D3	11.7585	11.8613	11.9481	11.6636	12.4608	12.0165	11.9515	0.255552	11.6583	12.1741	11.389	11.7384	11.7912	11.079	11.6383	0.340557	15.0348	14.8947	14.8305	16.2337	13.0922	15.5856	14.9452	0.959811	13.1668	12.5659	12.7462	12.4259	12.852	12.438	12.6991	0.25978	0	0	0	1	0	0	0	1	0	0	0	1	1	1	1
Plg	P20918	Plasminogen	15.2084	15.117	15.8088	16.2119	16.9971	16.7892	16.0221	0.719014	19.0053	19.4244	19.4563	18.9679	19.1087	19.9979	19.3267	0.355042	12.836	12.8105	13.2731	12.9619	12.5219	13.0714	12.9125	0.233294	17.6735	18.1377	17.9454	18.5141	19.1254	19.0998	18.416	0.552351	0	0	0	0	1	0	0	0	0	0	0	0	0	1	1
Plod1	Q9R0E2	Procollagen-lysine,2-oxoglutarate 5-dioxygenase 1	17.0369	16.4986	16.7954	17.8075	17.5208	16.7197	17.0632	0.460544	13.8059	15.0723	14.262	14.4405	14.8487	14.9118	14.5569	0.436148	16.7756	16.8314	16.529	16.8204	15.5153	17.495	16.6611	0.590636	17.2646	16.6203	16.6772	16.563	16.7443	16.8015	16.7785	0.230855	0	0	0	1	0	0	0	0	0	0	0	0	1	1	36
Plod2	Q9R0B9	Procollagen-lysine,2-oxoglutarate 5-dioxygenase 2	13.3156	12.9698	13.4555	13.4511	13.1977	12.8397	13.2049	0.232522	NaN	NaN	NaN	NaN	NaN	NaN	NaN	NaN	11.9752	12.0054	11.7652	12.3663	10.6998	12.4603	11.8787	0.577931	13.0006	12.7734	13.0215	12.9164	12.3222	12.9138	12.8247	0.238464	0	0	0	1	0	0	0	0	0	0	0	0	1	1	6
Plod3	Q9R0E1	Procollagen-lysine,2-oxoglutarate 5-dioxygenase 3	10.2007	NaN	9.81138	10.7523	11.1038	10.5651	10.4867	0.446176	7.61001	NaN	NaN	NaN	7.63402	NaN	7.62201	0.0120065	12.327	12.6244	11.2542	12.552	10.7255	13.2062	12.1149	0.852245	10.4795	9.61453	8.41839	NaN	10.5452	NaN	9.7644	0.859535	0	0	0	1	1	0	0	0	0	0	0	0	1	1	1
Pltp	P55065	Phospholipid transfer protein	15.097	14.3694	14.4194	14.9533	15.273	14.7709	14.8138	0.333028	NaN	NaN	NaN	NaN	NaN	NaN	NaN	NaN	11.9438	11.9307	11.3206	13.4422	12.0844	11.0257	11.9579	0.763236	NaN	NaN	10.2873	NaN	NaN	NaN	10.2873	0	0	0	0	0	1	0	0	0	0	0	0	0	1	1	11
Plvap	Q91VC4	Plasmalemma vesicle-associated protein	13.1027	13.2377	12.6643	13.0179	14.1367	12.9584	13.1863	0.45928	14.8808	14.4706	14.146	14.071	13.9449	14.0862	14.2666	0.318256	NaN	NaN	NaN	NaN	NaN	NaN	NaN	NaN	NaN	NaN	NaN	NaN	NaN	NaN	NaN	NaN	1	0	0	1	0	0	0	1	0	0	0	1	1	1	1
Plxdc2	Q9DC11	Plexin domain-containing protein 2	11.3178	11.069	10.7144	9.87942	12.2316	10.7513	10.9939	0.709643	12.1108	12.3102	10.9627	9.44726	10.0841	11.6042	11.0865	1.04257	13.9072	13.1437	13.1577	13.1611	12.5049	13.6628	13.2563	0.444401	10.3758	NaN	NaN	NaN	10.3362	NaN	10.356	0.0198326	0	0	0	1	0	0	1	0	0	0	0	1	1	1	1
Plxna1	P70206	Plexin-A1	13.1919	12.0972	12.6122	11.4288	12.6999	NaN	12.406	0.599457	11.2013	10.7088	11.1397	10.7995	10.8101	11.4275	11.0145	0.259037	11.4862	10.1208	10.5184	14.1753	10.5123	13.4717	11.7141	1.56052	NaN	NaN	NaN	NaN	NaN	NaN	NaN	NaN	0	0	0	1	0	0	1	0	0	0	0	1	1	1	3
Plxna2	P70207	Plexin-A2	NaN	NaN	NaN	NaN	NaN	NaN	NaN	NaN	NaN	NaN	NaN	8.14153	NaN	NaN	8.14153	0	11.3546	11.3983	12.3916	12.1318	NaN	10.3881	11.5329	0.700931	NaN	NaN	NaN	NaN	NaN	NaN	NaN	NaN	0	0	0	1	0	0	1	0	0	0	0	1	1	1	NaN
Plxna4	Q80UG2	Plexin-A4	NaN	NaN	NaN	NaN	NaN	NaN	NaN	NaN	NaN	NaN	NaN	8.37296	NaN	8.86855	8.62075	0.247795	10.9575	10.4511	11.4355	11.2503	10.2522	11.3676	10.9524	0.453893	NaN	NaN	NaN	NaN	NaN	NaN	NaN	NaN	0	0	0	1	0	0	1	0	0	0	0	1	1	1	NaN
Plxnb2	B2RXS4	Plexin-B2	14.6378	13.9148	12.7725	13.3646	13.1528	13.3993	13.5403	0.596545	14.5247	14.5605	14.3609	13.9183	14.1529	14.118	14.2726	0.230198	12.2064	12.7585	12.9424	13.2569	11.1	11.7642	12.3381	0.737744	11.9616	11.2075	11.4318	11.691	11.4054	11.6002	11.5496	0.239445	0	0	0	1	0	0	1	0	0	0	0	1	1	1	14
Plxnb3	Q9QY40	Plexin-B3	NaN	NaN	NaN	NaN	NaN	NaN	NaN	NaN	NaN	NaN	NaN	NaN	NaN	NaN	NaN	NaN	NaN	NaN	NaN	NaN	NaN	NaN	NaN	NaN	12.5144	11.8369	12.4453	11.4967	12.0535	12.4605	12.1346	0.376194	0	0	0	1	0	0	1	0	0	0	0	1	1	1	NaN
Plxnd1	Q3UH93	Plexin-D1	11.0444	NaN	NaN	NaN	NaN	11.9169	11.4806	0.436252	10.9939	12.0419	11.1258	10.8478	11.2046	11.0378	11.2086	0.388747	NaN	NaN	NaN	NaN	NaN	NaN	NaN	NaN	NaN	NaN	NaN	NaN	NaN	NaN	NaN	NaN	0	0	0	1	0	0	0	0	0	0	0	0	1	1	2
Podxl2	Q8CAE9	Podocalyxin-like protein 2	NaN	NaN	NaN	NaN	NaN	NaN	NaN	NaN	NaN	NaN	NaN	NaN	NaN	NaN	NaN	NaN	13.8193	13.2762	13.4821	13.6158	12.6763	13.3261	13.366	0.357468	10.3713	NaN	9.6183	NaN	NaN	NaN	9.99482	0.376526	0	0	0	1	0	0	1	0	0	0	0	1	1	1	NaN
Pofut1	Q91ZW2	GDP-fucose protein O-fucosyltransferase 1	NaN	NaN	NaN	NaN	NaN	NaN	NaN	NaN	NaN	NaN	NaN	NaN	NaN	NaN	NaN	NaN	NaN	NaN	NaN	NaN	NaN	NaN	NaN	NaN	12.2408	12.0859	11.8853	11.6974	NaN	12.2759	12.0371	0.218793	0	0	0	0	0	0	0	0	0	0	0	0	1	1	NaN
Pon1	P52430	Serum paraoxonase/arylesterase 1	14.0379	14.0852	14.1979	14.1782	14.3591	13.7901	14.1081	0.174448	6.17385	NaN	NaN	NaN	NaN	6.89638	6.53512	0.361266	NaN	NaN	NaN	NaN	NaN	NaN	NaN	NaN	13.9769	13.1249	13.4683	14.0418	14.3335	14.4741	13.9033	0.470932	0	0	0	0	1	0	0	0	0	0	0	0	1	1	3
Postn	Q62009	Periostin	15.8989	15.536	15.8264	16.3002	16.4108	15.6072	15.9299	0.326418	18.9999	19.1433	19.187	18.8475	18.6425	19.2052	19.0042	0.203543	12.5961	11.9102	12.4435	13.5527	12.0493	13.3975	12.6582	0.622767	NaN	NaN	NaN	11.0998	NaN	NaN	11.0998	0	0	0	0	0	1	0	0	0	0	0	0	0	1	1	13
Ppia	P17742	Peptidyl-prolyl cis-trans isomerase A	8.70305	8.84362	8.64594	NaN	NaN	11.264	9.36415	1.09922	14.2941	14.2757	14.3187	13.73	13.7941	13.8647	14.0462	0.253272	12.0776	11.9778	12.3689	13.5397	14.8161	12.1107	12.8151	1.03839	12.5381	12.8039	12.3581	12.8695	13.4667	13.8903	12.9877	0.530785	1	0	0	0	1	0	0	0	0	0	0	0	1	1	1
Ppib	P24369	Peptidyl-prolyl cis-trans isomerase B	NaN	NaN	NaN	NaN	NaN	NaN	NaN	NaN	11.5102	11.2786	10.957	10.5104	10.4857	10.2829	10.8375	0.447157	11.3725	11.3917	11.2038	NaN	10.813	NaN	11.1953	0.232469	13.1662	10.6825	12.6118	12.1843	11.3484	NaN	11.9986	0.886401	0	0	0	0	0	0	0	0	0	0	0	0	0	1	NaN
Ppie	Q9QZH3	Peptidyl-prolyl cis-trans isomerase E	NaN	NaN	NaN	NaN	NaN	NaN	NaN	NaN	14.6108	14.4427	14.5129	14.3702	13.8727	14.275	14.3474	0.236987	NaN	NaN	NaN	NaN	NaN	NaN	NaN	NaN	10.5159	10.7706	10.7358	11.3803	12.1125	11.6429	11.193	0.567002	0	1	0	0	0	0	0	0	0	0	0	0	0	1	NaN
Ppp1cb	P62141	Serine/threonine-protein phosphatase PP1-beta catalytic subunit	NaN	NaN	NaN	NaN	NaN	NaN	NaN	NaN	11.1687	10.5319	10.1275	10.2712	9.74903	8.0235	9.97863	0.975136	NaN	NaN	NaN	NaN	11.4128	NaN	11.4128	0	10.9744	11.9103	NaN	NaN	NaN	NaN	11.4424	0.467957	1	1	0	0	0	0	0	0	0	0	0	0	0	1	NaN
Ppp2r1a	Q76MZ3	Serine/threonine-protein phosphatase 2A 65 kDa regulatory subunit A alpha isoform	NaN	NaN	NaN	NaN	NaN	NaN	NaN	NaN	9.25428	7.51139	9.35465	6.91664	9.33023	9.47497	8.64036	1.02513	NaN	NaN	NaN	8.46584	12.8205	NaN	10.6432	2.17733	NaN	NaN	NaN	9.60753	NaN	NaN	9.60753	0	1	0	0	1	0	0	0	0	0	0	0	0	0	1	NaN
Ppt1	O88531	Palmitoyl-protein thioesterase 1	15.0602	15.6475	15.6048	17.2103	16.305	16.091	15.9865	0.674367	12.775	13.8705	13.683	13.2925	13.7146	14.1253	13.5768	0.436089	14.574	14.4696	14.4125	13.3062	14.0026	14.4149	14.1966	0.436226	13.9337	13.3372	13.4597	14.3556	14.3383	14.1242	13.9248	0.399578	0	0	0	0	1	0	0	0	0	0	0	0	1	1	13
Ppt2	O35448	Lysosomal thioesterase PPT2	12.7758	13.7242	13.0452	13.9971	14.2658	14.0557	13.644	0.547653	NaN	NaN	7.87731	6.20346	5.72124	8.28207	7.02102	1.08182	13.1101	12.9129	11.8986	13.3226	NaN	NaN	12.811	0.546348	12.6612	12.0879	10.8	12.5057	11.3454	10.7719	11.6953	0.765986	0	0	0	0	0	0	0	0	0	0	0	0	1	1	2
Prcp	Q7TMR0	Lysosomal Pro-X carboxypeptidase	12.9983	13.0269	12.065	12.3772	13.6151	13.3817	12.9107	0.538353	11.2778	12.5671	12.0298	11.8772	11.7836	12.4913	12.0045	0.437276	13.4175	13.1302	13.1014	12.9726	11.8196	13.081	12.9204	0.510569	NaN	10.0082	9.78898	NaN	12.1273	13.0019	11.2316	1.37058	0	0	0	0	0	0	0	0	0	0	0	0	1	1	6
Prdx1	P35700	Peroxiredoxin-1	14.2008	13.7565	13.7569	13.3048	13.9565	13.8826	13.8097	0.270922	15.1304	14.6054	15.2942	14.3165	14.1057	14.4173	14.6449	0.429961	14.2086	13.9597	15.3592	15.2374	15.2935	14.6088	14.7779	0.553317	14.0244	14.011	13.6406	14.4797	14.5057	14.5391	14.2001	0.333183	1	0	0	0	0	0	0	0	0	0	0	0	0	1	5
Prdx3	P20108	Thioredoxin-dependent peroxide reductase, mitochondrial	NaN	NaN	NaN	NaN	NaN	NaN	NaN	NaN	NaN	NaN	NaN	NaN	NaN	11.6263	11.6263	0	NaN	NaN	NaN	NaN	NaN	NaN	NaN	NaN	13.6315	NaN	13.2247	13.4234	14.7449	15.0914	14.0232	0.750029	1	0	1	0	0	0	0	0	0	0	0	0	0	1	NaN
Prdx4	O08807	Peroxiredoxin-4	NaN	NaN	10.0548	11.5946	11.9887	11.7065	11.3361	0.753576	13.4208	13.9569	13.6911	13.4723	13.187	13.9622	13.615	0.284168	NaN	9.3329	NaN	NaN	NaN	NaN	9.3329	0	12.9818	13.1238	12.7453	13.159	13.6559	13.7921	13.243	0.36725	1	0	0	0	0	0	0	0	0	0	0	0	0	1	NaN
Prdx6	O08709	Peroxiredoxin-6	NaN	8.86687	NaN	7.81074	NaN	8.87515	8.51759	0.499828	12.1056	13.8208	12.8387	12.63	12.7225	13.2234	12.8902	0.530895	NaN	11.7548	NaN	NaN	14.027	NaN	12.8909	1.13612	11.3522	11.8758	11.4443	11.6693	12.4168	12.5264	11.8808	0.450689	1	0	0	0	0	0	0	0	0	0	0	0	0	1	NaN
Prelp	Q9JK53	Prolargin	12.6851	13.736	13.3665	13.965	14.144	13.5733	13.5783	0.472052	NaN	NaN	NaN	NaN	NaN	NaN	NaN	NaN	NaN	NaN	NaN	NaN	NaN	9.83538	9.83538	0	NaN	NaN	NaN	NaN	NaN	NaN	NaN	NaN	0	0	0	0	1	0	0	0	0	0	0	0	1	1	2
Prg4	Q9JM99	Proteoglycan 4	11.6798	12.9567	12.9809	13.4937	14.2053	14.1895	13.251	0.863973	9.06451	8.07347	8.06873	7.74723	9.10273	10.0486	8.68422	0.79699	NaN	NaN	NaN	NaN	NaN	NaN	NaN	NaN	NaN	9.799	NaN	NaN	NaN	NaN	9.799	0	0	0	0	0	1	0	0	0	0	0	0	0	1	1	5
Prkcsh	O08795	Glucosidase 2 subunit beta	NaN	NaN	NaN	NaN	NaN	NaN	NaN	NaN	7.92176	9.69704	NaN	NaN	NaN	NaN	8.8094	0.887637	13.5038	13.6505	13.8678	13.9467	12.9499	13.7715	13.615	0.33026	12.8435	13.1142	13.1335	13.6579	12.5253	12.108	12.8971	0.490847	0	0	0	0	0	0	0	0	0	0	0	0	1	1	NaN
Prnp	P04925	Major prion protein	12.3501	12.4833	12.4306	12.1654	NaN	NaN	12.3574	0.120524	NaN	NaN	NaN	NaN	NaN	NaN	NaN	NaN	12.2609	12.268	11.9026	11.8186	11.2096	12.2288	11.9481	0.374884	NaN	NaN	NaN	NaN	NaN	NaN	NaN	NaN	0	0	0	1	0	1	0	0	0	0	0	1	1	1	1
Proc	P33587	Vitamin K-dependent protein C	10.2315	NaN	NaN	NaN	NaN	NaN	10.2315	0	11.7879	11.2314	11.6463	11.4077	12.2776	12.4316	11.7971	0.433579	NaN	NaN	NaN	NaN	NaN	NaN	NaN	NaN	15.1752	15.3123	15.2143	15.3693	15.7988	15.7523	15.437	0.247852	0	0	0	0	1	0	0	0	0	0	0	0	1	1	1
Pros1	Q08761	Vitamin K-dependent protein S	11.9187	NaN	NaN	12.3101	NaN	NaN	12.1144	0.195711	15.3387	15.1885	14.7035	14.835	14.0939	15.0731	14.8721	0.40696	NaN	NaN	NaN	NaN	NaN	NaN	NaN	NaN	11.3359	NaN	NaN	NaN	10.9392	NaN	11.1375	0.198375	0	0	0	0	1	0	0	0	0	0	0	0	1	1	1
Prss23	Q9D6X6	Serine protease 23	15.9735	17.0133	16.1095	16.8226	16.9025	16.4476	16.5448	0.397895	10.7927	8.07755	9.38089	8.32344	7.74475	8.03821	8.72625	1.05817	NaN	NaN	NaN	NaN	NaN	NaN	NaN	NaN	NaN	NaN	9.43242	NaN	NaN	NaN	9.43242	0	0	0	0	0	1	0	0	0	0	0	0	0	1	1	2
Psap	Q61207	Prosaposin	17.245	17.8171	17.4586	18.2107	18.5097	17.83	17.8452	0.425429	17.5364	19.5632	18.5296	18.9189	19.2347	19.7103	18.9155	0.730769	17.7918	17.7513	17.4053	17.061	16.6744	17.3027	17.3311	0.387148	15.4497	16.3011	16.4434	16.4086	16.4423	16.2628	16.218	0.350408	0	0	0	0	1	0	0	0	0	0	0	0	1	1	25
Psat1	Q99K85	Phosphoserine aminotransferase	NaN	NaN	NaN	NaN	NaN	NaN	NaN	NaN	11.1755	10.628	10.6387	10.515	10.4831	10.6885	10.6881	0.229334	NaN	NaN	NaN	NaN	NaN	NaN	NaN	NaN	10.8742	11.4138	10.7246	9.07138	NaN	NaN	10.521	0.875298	0	0	0	0	0	0	0	0	0	0	0	0	0	1	NaN
Ptk7	Q8BKG3	Inactive tyrosine-protein kinase 7	13.6044	12.5372	12.8874	13.5043	13.3401	10.7513	12.7708	0.974986	15.0599	15.161	15.1718	14.6832	14.4404	14.9993	14.9193	0.268798	15.1816	14.8288	14.493	14.9143	13.8616	15.1177	14.7328	0.448734	15.1568	14.0506	13.877	14.7621	13.9804	14.5134	14.3901	0.463302	0	0	0	1	0	0	1	0	0	0	0	1	1	1	3
Ptprd	Q64487	Receptor-type tyrosine-protein phosphatase delta	11.0902	11.7254	11.6892	12.1614	11.7565	12.1471	11.7616	0.357254	13.2784	11.5517	12.1904	11.977	11.9737	12.1435	12.1858	0.530144	13.0806	13.6593	12.6024	13.1009	11.8527	13.2075	12.9172	0.566847	11.5767	9.52363	10.0525	10.5662	10.4342	NaN	10.4306	0.677864	0	0	0	1	0	0	1	0	0	0	0	1	1	1	1
Ptprf	A2A8L5	Receptor-type tyrosine-protein phosphatase F	14.1971	13.0384	13.1786	13.4897	14.443	13.5799	13.6544	0.509083	13.4537	12.2964	12.3034	12.0602	12.4355	12.184	12.4555	0.461026	14.0238	14.0016	13.7761	14.8652	13.1801	14.6142	14.0768	0.549752	12.8615	13.0789	12.8707	12.726	13.2771	13.6154	13.0716	0.300541	0	0	0	1	0	0	0	0	0	0	0	0	1	1	11
Ptprg	Q05909	Receptor-type tyrosine-protein phosphatase gamma	12.4462	10.8987	11.278	10.4516	11.3613	11.37	11.301	0.606067	10.1026	11.6234	11.0803	10.6288	10.7159	10.8479	10.8331	0.460973	14.9581	14.4632	14.3777	14.3699	13.6614	14.8551	14.4476	0.419511	13.5842	12.6844	12.2885	12.6921	12.7308	12.8687	12.8081	0.389577	0	0	0	1	0	0	1	0	0	0	0	1	1	1	3
Ptprk	P35822	Receptor-type tyrosine-protein phosphatase kappa	12.6688	12.2409	11.9878	11.4813	12.4837	NaN	12.1725	0.414659	10.9141	10.81	10.8263	10.4397	11.8038	10.8566	10.9417	0.41511	15.6406	14.9577	14.0703	16.3073	14.0462	16.1973	15.2032	0.920242	12.1959	11.3935	11.3267	7.50075	NaN	NaN	10.6042	1.82414	0	0	0	1	0	0	1	0	0	0	0	1	1	1	5
Ptprm	P28828	Receptor-type tyrosine-protein phosphatase mu	12.0708	11.8534	NaN	NaN	NaN	11.6419	11.8554	0.175089	13.3015	13.5875	13.4647	13.0756	13.3735	13.0283	13.3052	0.199655	NaN	NaN	NaN	NaN	NaN	NaN	NaN	NaN	11.8977	NaN	10.3199	NaN	NaN	NaN	11.1088	0.788891	0	0	0	1	0	0	1	0	0	0	0	1	1	1	4
Ptprs	B0V2N1	Receptor-type tyrosine-protein phosphatase S	12.0476	12.6292	12.7414	13.4276	13.2693	13.0274	12.8571	0.45554	12.0569	11.5851	11.0893	10.6232	10.8785	11.9261	11.3598	0.533049	12.3776	12.1508	12.1675	13.3969	11.7255	12.5367	12.3925	0.513789	11.9375	11.1993	12.2817	12.0914	13.4205	13.1476	12.3463	0.746987	0	0	0	1	0	0	1	0	0	0	0	1	1	1	8
Ptprt	Q99M80	Receptor-type tyrosine-protein phosphatase T	NaN	NaN	NaN	NaN	NaN	NaN	NaN	NaN	NaN	NaN	NaN	NaN	NaN	NaN	NaN	NaN	12.0907	12.4784	12.1912	12.2762	9.99612	12.5127	11.9242	0.875012	13.6423	13.2001	13.0777	12.728	12.9614	12.6143	13.0373	0.335283	0	0	0	1	0	0	1	0	0	0	0	1	1	1	NaN
Ptprz1	B9EKR1	Receptor-type tyrosine-protein phosphatase zeta	11.7401	13.3262	12.903	11.903	13.5429	11.9094	12.5541	0.730036	NaN	NaN	NaN	NaN	11.2864	NaN	11.2864	0	19.8539	20.2191	19.6539	19.3042	19.2683	19.735	19.6724	0.325307	18.4841	17.7741	17.9831	17.8459	17.6888	17.379	17.8592	0.334906	0	0	0	1	1	0	1	0	0	0	0	1	1	1	3
Pxdn	Q3UQ28	Peroxidasin homolog	8.85087	9.82496	10.9544	11.6391	11.6039	10.7916	10.6108	0.992402	8.20787	NaN	NaN	9.09328	8.98925	9.45097	8.93534	0.453579	13.1917	11.6359	12.4406	13.2176	11.2468	12.9824	12.4525	0.767375	NaN	9.34901	10.0591	9.667	11.3508	9.57837	10.0008	0.712827	0	0	0	0	1	0	0	0	0	0	0	0	1	1	1
Pygb	Q8CI94	Glycogen phosphorylase, brain form	NaN	NaN	NaN	NaN	9.85335	NaN	9.85335	0	10.4675	10.2819	10.1745	9.66957	8.54282	8.62316	9.62659	0.776763	NaN	NaN	NaN	NaN	NaN	NaN	NaN	NaN	12.2232	11.9726	11.8384	12.5037	12.5932	13.0078	12.3565	0.394871	0	0	0	0	0	0	0	0	0	0	0	0	0	1	NaN
Pygl	Q9ET01	Glycogen phosphorylase, liver form	12.6083	11.9846	11.6834	11.3563	12.8841	NaN	12.1033	0.567981	13.0905	13.3161	13.0152	12.8055	12.6013	13.1967	13.0042	0.239343	13.2572	12.911	13.2258	13.2873	12.5911	13.9195	13.1987	0.404881	16.842	16.5996	16.6151	17.3267	17.8184	17.8012	17.1672	0.513852	0	0	0	0	0	0	0	0	0	0	0	0	0	1	1
Pzp	Q61838	Pregnancy zone protein	20.1318	19.9572	19.2539	20.4932	20.7025	20.2395	20.1297	0.459896	17.5783	17.3732	17.3015	16.9904	16.9416	17.1765	17.2269	0.219982	13.2039	13.5323	12.4068	12.5848	12.6513	12.7044	12.8473	0.391205	19.3176	18.6457	19.0061	19.1036	19.3262	20.1846	19.264	0.470599	0	0	0	0	1	0	0	0	0	0	0	0	1	1	4
Qpct	Q9CYK2	Glutaminyl-peptide cyclotransferase	NaN	NaN	NaN	NaN	NaN	NaN	NaN	NaN	11.3188	9.9554	10.1366	10.6903	9.69042	11.6457	10.5729	0.715492	12.5893	11.968	13.2765	10.9594	11.9961	12.8838	12.2788	0.750019	12.796	NaN	13.0465	13.5005	13.3955	12.8239	13.1125	0.289283	0	0	0	0	1	0	0	0	0	0	0	0	1	1	NaN
Qsox1	Q8BND5	Sulfhydryl oxidase 1	15.6585	12.3532	12.6468	12.7737	12.501	14.3514	13.3808	1.21568	11.5699	12.2239	11.5756	13.0041	12.3333	12.007	12.119	0.491518	12.144	11.7384	11.7275	11.8933	10.5925	11.957	11.6754	0.504284	NaN	9.9157	NaN	NaN	NaN	NaN	9.9157	0	0	0	0	1	1	0	0	0	0	0	0	0	1	1	7
Rack1	P68040	Receptor of activated protein C kinase 1	NaN	NaN	NaN	NaN	NaN	10.4258	10.4258	0	11.2706	NaN	NaN	10.3506	9.66658	NaN	10.4292	0.657184	12.6166	12.6922	12.1576	11.5106	13.4625	11.2188	12.2764	0.754389	14.065	14.0097	13.747	13.8917	14.3584	14.1846	14.0427	0.196467	1	1	0	1	0	0	0	0	0	0	0	0	0	1	NaN
Rala;Ralb	P63321;Q9JIW9	Ras-related protein Ral-A;Ras-related protein Ral-B	20.9949	20.1918	19.2782	20.4923	21.264	20.1764	20.3996	0.640391	17.436	17.2002	16.8264	16.6271	16.7237	16.7119	16.9209	0.294699	11.1041	NaN	NaN	NaN	NaN	10.5174	10.8107	0.293365	NaN	NaN	NaN	NaN	NaN	NaN	NaN	NaN	0	0	0	1	0	0	0	0	0	0	0	0	0	1	1
Ranbp1	P34022	Ran-specific GTPase-activating protein	NaN	NaN	NaN	NaN	NaN	NaN	NaN	NaN	12.4413	11.2275	11.6688	11.2645	10.9623	11.7201	11.5474	0.477548	NaN	12.5029	NaN	15.3824	NaN	13.427	13.7708	1.20044	NaN	11.7233	11.6805	11.9344	12.2605	12.3399	11.9877	0.27039	0	0	0	0	0	0	0	0	0	0	0	0	0	1	NaN
Rap1b	Q99JI6	Ras-related protein Rap-1b	10.1285	9.83171	12.0167	10.4788	12.675	12.506	11.2728	1.15883	13.1314	13.8508	13.7857	13.5251	13.1243	13.6102	13.5046	0.287024	11.4873	11.6964	11.5023	11.509	12.1237	11.5618	11.6467	0.224501	12.3579	12.5495	12.4905	12.8967	13.5967	12.0765	12.6613	0.484081	1	0	0	1	0	0	0	0	0	0	0	0	0	1	1
Rcn3	Q8BH97	Reticulocalbin-3	NaN	NaN	NaN	NaN	NaN	NaN	NaN	NaN	10.91	11.0957	10.7611	10.7049	10.9663	11.3233	10.9602	0.207181	NaN	NaN	NaN	NaN	NaN	NaN	NaN	NaN	NaN	NaN	NaN	NaN	NaN	NaN	NaN	NaN	0	0	0	0	0	0	0	0	0	0	0	0	1	1	NaN
Reck	Q9Z0J1	Reversion-inducing cysteine-rich protein with Kazal motifs	12.7391	13.1085	13.079	14.0094	14.2442	13.2242	13.4007	0.538493	15.5381	15.7035	15.5585	15.019	15.2199	15.6925	15.4553	0.252052	10.3619	NaN	NaN	NaN	NaN	8.83469	9.59828	0.763596	12.3972	12.1018	12.0632	12.8905	13.4309	13.3417	12.7042	0.553341	0	0	0	1	0	1	0	0	0	0	0	1	1	1	6
Reln	Q60841	Reelin	NaN	NaN	12.081	12.8667	NaN	9.94581	11.6312	1.23413	10.3667	10.9894	10.8912	10.4498	10.013	10.2996	10.5016	0.339161	13.651	13.6235	13.5063	14.9953	12.7523	14.5965	13.8541	0.73971	10.9766	10.3364	11.7891	NaN	14.0165	NaN	11.7797	1.39028	0	0	0	0	1	0	0	0	0	0	0	0	1	1	NaN
Ret	P35546	Proto-oncogene tyrosine-protein kinase receptor Ret	11.0574	10.0063	NaN	NaN	10.8552	10.7217	10.6601	0.395973	11.1261	10.7608	11.1057	10.6656	11.0495	10.6352	10.8905	0.208037	NaN	NaN	NaN	NaN	NaN	NaN	NaN	NaN	NaN	NaN	NaN	NaN	NaN	NaN	NaN	NaN	0	0	0	1	0	0	1	0	0	0	0	1	1	1	1
Rgma	Q6PCX7	Repulsive guidance molecule A	11.6856	13.5753	12.8888	13.0116	13.4093	12.4255	12.8327	0.632561	12.8607	11.5303	11.221	10.8464	10.8337	10.5709	11.3105	0.758188	15.587	16.0708	15.8602	15.7071	14.7227	16.0179	15.661	0.451459	12.4168	NaN	11.2178	NaN	NaN	NaN	11.8173	0.599484	0	0	0	1	0	1	0	0	0	0	0	1	1	1	2
Rgmb	Q7TQ33	RGM domain family member B	NaN	NaN	NaN	NaN	NaN	NaN	NaN	NaN	12.2391	12.1284	12.608	12.36	12.0566	11.9219	12.219	0.221543	13.4238	13.3661	12.9906	13.0127	11.852	12.753	12.8997	0.521605	NaN	NaN	NaN	NaN	NaN	NaN	NaN	NaN	0	0	0	1	0	1	0	0	0	0	0	1	1	1	NaN
Rgn	Q64374	Regucalcin	NaN	NaN	NaN	NaN	NaN	NaN	NaN	NaN	14.7415	13.5891	13.7356	13.1047	13.3122	13.0598	13.5905	0.568755	NaN	NaN	NaN	NaN	NaN	NaN	NaN	NaN	NaN	NaN	NaN	NaN	12.5286	12.3896	12.4591	0.0695052	1	0	0	0	0	0	0	0	0	0	0	0	0	1	NaN
Rnaset2a;Rnaset2b	C0HKG5;C0HKG6	Ribonuclease T2-A;Ribonuclease T2-B	16.0735	17.164	16.8625	17.9455	18.1136	17.3087	17.2446	0.680004	12.7884	14.406	13.9063	13.5498	13.2155	14.3457	13.702	0.583963	16.313	15.8307	15.563	16.1243	14.6688	16.1514	15.7752	0.551487	15.2095	14.3889	14.0608	14.3963	14.2053	14.6617	14.4871	0.372244	0	0	0	0	1	0	0	0	0	0	0	0	1	1	8
Robo1	O89026	Roundabout homolog 1	15.723	15.8725	15.7005	16.3736	16.4619	15.3099	15.9069	0.399946	14.3713	13.896	13.6215	13.2569	13.2001	13.6367	13.6638	0.395315	14.6591	14.777	14.0989	14.8117	12.9722	15.2278	14.4245	0.729113	13.5389	12.957	12.7228	13.1641	13.5975	13.3463	13.2211	0.310817	0	0	0	1	0	0	1	0	0	0	0	1	1	1	9
Robo2	Q7TPD3	Roundabout homolog 2	13.1862	11.7256	11.8829	12.7954	13.9286	12.542	12.6768	0.752082	12.3348	12.0518	11.9201	11.9474	12.1447	12.5124	12.1519	0.211747	10.1761	11.1048	12.0567	12.3506	10.2984	11.8865	11.3122	0.848893	NaN	NaN	NaN	11.0663	NaN	NaN	11.0663	0	0	0	0	1	0	0	1	0	0	0	0	1	1	1	10
Rpl12	P35979	60S ribosomal protein L12	NaN	NaN	NaN	NaN	NaN	NaN	NaN	NaN	10.6685	NaN	10.7065	10.9818	10.4378	10.1651	10.592	0.274597	NaN	10.6602	11.9681	14.2124	13.0001	12.9109	12.5503	1.18375	12.5831	13.205	13.2571	12.7423	13.5839	13.0267	13.0664	0.332554	0	0	0	0	0	0	0	0	0	0	0	0	0	1	NaN
Rpl3	P27659	60S ribosomal protein L3	NaN	NaN	NaN	NaN	NaN	NaN	NaN	NaN	NaN	10.795	11.3157	11.0001	NaN	11.345	11.1139	0.228487	15.3224	15.5718	14.4596	NaN	13.3787	14.5577	14.658	0.769746	NaN	NaN	NaN	NaN	NaN	NaN	NaN	NaN	1	1	0	0	0	0	0	0	0	0	0	0	0	1	NaN
Rpl30	P62889	60S ribosomal protein L30	NaN	NaN	NaN	NaN	NaN	NaN	NaN	NaN	NaN	NaN	NaN	NaN	NaN	8.50567	8.50567	0	12.2991	12.351	13.0071	13.83	13.7312	12.6594	12.9796	0.612325	12.1825	12.0031	12.1461	12.215	13.0886	14.0911	12.6211	0.746595	0	0	0	0	0	0	0	0	0	0	0	0	0	1	NaN
Rpl9	P51410	60S ribosomal protein L9	NaN	NaN	NaN	NaN	NaN	NaN	NaN	NaN	8.43308	NaN	NaN	NaN	NaN	NaN	8.43308	0	NaN	8.42865	10.5035	NaN	9.18052	9.81165	9.48107	0.766898	14.158	13.7918	13.4544	13.1943	14.1129	13.8432	13.7591	0.342591	0	0	0	0	0	0	0	0	0	0	0	0	0	1	NaN
Rplp0	P14869	60S acidic ribosomal protein P0	NaN	NaN	NaN	NaN	NaN	NaN	NaN	NaN	9.18073	NaN	8.95128	8.57643	9.18363	8.99676	8.97777	0.221679	8.58787	7.58426	10.2233	NaN	11.5167	9.40203	9.46283	1.3487	10.7593	10.006	10.4556	NaN	10.4892	NaN	10.4275	0.270335	1	1	0	0	0	0	0	0	0	0	0	0	0	1	NaN
Rps4x	P62702	40S ribosomal protein S4, X isoform	NaN	NaN	NaN	NaN	NaN	NaN	NaN	NaN	9.53216	NaN	NaN	NaN	NaN	8.86862	9.20039	0.331771	10.3213	NaN	10.7919	11.8019	12.0311	12.6351	11.5162	0.842766	14.7023	14.5859	14.5912	14.6639	14.4316	14.4146	14.5649	0.10815	1	0	0	0	0	0	0	0	0	0	0	0	0	1	NaN
Rtl1	Q7M732	Retrotransposon-like protein 1	13.5186	12.1577	12.6656	16.1664	13.8908	13.9926	13.732	1.27023	11.3762	10.8938	NaN	10.5085	9.33878	11.8779	10.799	0.862885	12.2994	12.4015	NaN	12.2233	13.8985	12.6581	12.6961	0.618858	12.6288	10.4206	NaN	12.6801	13.446	NaN	12.2939	1.12893	0	0	0	1	0	0	0	0	0	0	1	1	0	1	1
Rtn4r	Q99PI8	Reticulon-4 receptor	NaN	11.1231	NaN	NaN	NaN	10.1888	10.6559	0.467146	9.53842	NaN	NaN	NaN	7.45402	NaN	8.49622	1.0422	13.2304	12.927	13.0832	13.0887	12.0238	13.3554	12.9514	0.435547	NaN	NaN	NaN	NaN	NaN	NaN	NaN	NaN	0	0	0	1	0	1	0	0	0	0	0	1	1	1	NaN
Rtn4rl1	Q8K0S5	Reticulon-4 receptor-like 1	NaN	NaN	NaN	NaN	NaN	NaN	NaN	NaN	NaN	10.6784	9.65381	10.0905	10.5439	10.5939	10.3121	0.387235	15.7262	15.6513	15.7597	16.1016	14.413	15.4984	15.525	0.529349	NaN	NaN	NaN	NaN	NaN	NaN	NaN	NaN	0	0	0	1	0	1	0	0	0	0	0	1	1	1	NaN
Rtn4rl2	Q7M6Z0	Reticulon-4 receptor-like 2	NaN	10.7723	10.3822	NaN	11.0093	9.50063	10.4161	0.574036	NaN	NaN	NaN	NaN	NaN	NaN	NaN	NaN	17.6697	17.2757	17.3793	17.2024	16.2915	17.785	17.2673	0.482865	NaN	NaN	NaN	NaN	10.4657	NaN	10.4657	0	0	0	0	1	0	1	0	0	0	0	0	1	1	1	NaN
Scg3	P47867	Secretogranin-3	12.6982	13.3612	12.6345	13.4162	13.7902	13.2242	13.1874	0.406677	10.9478	11.0735	10.9681	10.6835	10.8225	9.24045	10.6226	0.63013	16.5871	16.9652	16.7598	16.2589	15.7473	16.6774	16.4993	0.397429	12.615	13.1288	13.2731	13.1848	13.2056	13.5637	13.1618	0.281792	0	0	0	1	1	0	0	0	0	0	0	0	0	1	5
Scn3b	Q8BHK2	Sodium channel subunit beta-3	NaN	NaN	NaN	NaN	NaN	NaN	NaN	NaN	NaN	NaN	NaN	NaN	NaN	NaN	NaN	NaN	13.9763	13.7582	13.6779	12.3704	11.0692	13.8502	13.117	1.06087	NaN	NaN	NaN	NaN	NaN	NaN	NaN	NaN	0	0	0	1	0	0	1	0	0	0	0	1	1	1	NaN
Scpep1	Q920A5	Retinoid-inducible serine carboxypeptidase	15.1073	14.7391	15.4072	15.906	15.5275	15.1775	15.3108	0.364359	10.7764	12.9093	12.1593	12.0332	11.8713	12.9715	12.1202	0.733075	13.1498	11.9603	12.8178	10.9258	11.6145	12.3223	12.1318	0.740992	11.4119	10.6322	11.3748	11.3578	12.2498	12.3605	11.5645	0.587985	0	0	0	0	1	0	0	0	0	0	0	0	1	1	26
Sdk2	Q6V4S5	Protein sidekick-2	NaN	NaN	NaN	NaN	NaN	12.3789	12.3789	0	9.72664	9.42413	10.8255	8.3664	NaN	8.83566	9.43567	0.83903	9.42806	8.21367	10.9482	9.53959	10.5053	10.0168	9.77528	0.873861	9.47205	NaN	7.68725	5.73582	NaN	NaN	7.63171	1.52581	0	0	0	1	0	0	1	0	0	0	0	1	1	1	NaN
Selenbp1;Selenbp2	P17563;Q63836	Selenium-binding protein 1;Selenium-binding protein 2	NaN	NaN	NaN	NaN	NaN	NaN	NaN	NaN	7.93479	NaN	NaN	NaN	7.89798	9.22065	8.35114	0.61502	NaN	NaN	NaN	NaN	NaN	7.03764	7.03764	0	12.8053	12.7824	12.951	12.9077	13.5917	13.5252	13.0939	0.333986	1	1	0	1	0	0	0	0	0	0	0	0	0	1	NaN
Selenop	P70274	Selenoprotein P	13.4935	13.9228	13.6443	14.0652	14.7658	14.3268	14.0364	0.424007	16.4968	15.2421	15.9855	14.8628	14.1417	14.8963	15.2709	0.774204	15.232	14.8478	15.0821	14.517	14.0642	15.1289	14.812	0.407701	17.5966	16.9504	16.7314	17.5177	17.5128	17.3556	17.2774	0.323043	0	0	0	0	1	0	0	0	0	0	0	0	1	1	1
Sema3a	O08665	Semaphorin-3A	11.3754	12.3423	13.0093	NaN	13.5693	12.3929	12.5378	0.734376	NaN	NaN	NaN	NaN	NaN	9.54329	9.54329	0	12.3924	11.0445	10.7933	12.5419	8.83272	11.102	11.1178	1.22373	11.0017	11.0221	9.96035	NaN	NaN	NaN	10.6614	0.495783	0	0	0	0	1	0	0	0	0	0	0	0	1	1	1
Sema3c	Q62181	Semaphorin-3C	12.6514	12.3701	12.3384	12.549	12.6244	12.2664	12.4666	0.14815	11.8401	9.91431	10.5757	9.92024	10.0374	9.9985	10.381	0.690568	14.2203	13.9463	14.0418	14.7408	12.9923	13.1977	13.8565	0.596875	NaN	NaN	NaN	NaN	NaN	NaN	NaN	NaN	0	0	0	0	1	0	0	0	0	0	0	0	1	1	1
Sema3e	P70275	Semaphorin-3E	12.3231	13.4856	13.7118	13.9289	14.2017	13.7175	13.5614	0.595976	8.07136	NaN	10.5327	NaN	NaN	6.07953	8.22786	1.82135	13.2753	14.1418	13.7811	15.4579	12.1218	14.8017	13.9299	1.06925	NaN	7.2746	NaN	NaN	NaN	NaN	7.2746	0	0	0	0	0	1	0	0	0	0	0	0	0	1	1	5
Sema3f	O88632	Semaphorin-3F	13.122	14.2488	14.6705	13.9903	14.427	13.8346	14.0488	0.496284	11.9015	8.47387	9.70915	10.5166	9.95293	9.28105	9.97253	1.06544	NaN	8.82691	10.0572	11.3662	NaN	10.1558	10.1015	0.898478	NaN	NaN	NaN	NaN	NaN	NaN	NaN	NaN	0	0	0	0	1	0	0	0	0	0	0	0	1	1	6
Sema4b	Q62179	Semaphorin-4B	14.6084	15.7008	14.8429	16.0573	15.9508	14.8811	15.3402	0.578884	12.059	12.1392	11.7726	10.3519	11.4096	11.5921	11.5541	0.593389	15.2102	14.9965	14.7524	15.3307	13.7498	15.4453	14.9141	0.567438	12.7703	11.1811	11.6507	10.622	12.238	11.4334	11.6493	0.698138	0	0	0	1	0	0	1	0	0	0	0	1	1	1	11
Sema4c	Q64151	Semaphorin-4C	11.8688	10.319	NaN	NaN	12.347	11.0948	11.4074	0.771037	NaN	NaN	NaN	NaN	NaN	9.82419	9.82419	0	14.0937	14.3444	14.0016	13.9908	13.2615	14.4711	14.0272	0.385214	12.482	11.3492	10.9491	9.08612	NaN	10.0932	10.7919	1.14801	0	0	0	1	0	0	1	0	0	0	0	1	1	1	1
Sema4d	O09126	Semaphorin-4D	10.8361	11.1338	11.3724	11.3996	11.9362	11.2063	11.3141	0.334269	8.38633	NaN	9.97926	8.9855	9.38956	10.5394	9.45601	0.750677	8.40687	NaN	10.2009	12.176	8.98313	9.36093	9.82555	1.31176	11.2	11.2038	10.3448	9.55871	10.7859	NaN	10.6186	0.617536	0	0	0	1	0	0	1	0	0	0	0	1	1	1	1
Sema4g	Q9WUH7	Semaphorin-4G	NaN	12.9967	NaN	NaN	NaN	13.0473	13.022	0.0252662	12.366	12.231	12.1489	11.885	11.6292	11.843	12.0172	0.252682	11.3608	11.8117	10.2535	11.274	10.7581	11.8654	11.2206	0.568174	NaN	NaN	NaN	NaN	NaN	NaN	NaN	NaN	0	0	0	1	0	0	1	0	0	0	0	1	1	1	NaN
Sema5a	Q62217	Semaphorin-5A	NaN	NaN	NaN	NaN	NaN	NaN	NaN	NaN	NaN	NaN	NaN	NaN	NaN	NaN	NaN	NaN	9.39291	11.0896	11.387	NaN	NaN	NaN	10.6232	0.878372	12.5444	11.8218	12.6777	12.486	8.83567	9.42501	11.2984	1.56599	0	0	0	1	0	0	1	0	0	0	0	1	1	1	NaN
Sema5b	Q60519	Semaphorin-5B	11.7682	11.6913	NaN	NaN	11.1532	11.2887	11.4754	0.260297	NaN	NaN	NaN	NaN	NaN	NaN	NaN	NaN	12.9322	13.2478	12.1216	12.8039	11.8342	12.4291	12.5615	0.48428	12.5211	11.8936	11.878	11.8827	11.7243	11.6919	11.9319	0.275274	0	0	0	1	0	0	1	0	0	0	0	1	1	1	1
Sema6a	O35464	Semaphorin-6A	15.2185	16.5964	15.9756	16.1818	17.2786	16.1198	16.2285	0.62398	12.6235	11.9283	11.6314	11.209	10.7842	10.2474	11.404	0.771763	15.757	16.5369	15.6889	15.5986	14.8095	15.9549	15.7243	0.511301	16.0817	15.5569	15.7209	15.4404	15.1447	15.2345	15.5299	0.312353	0	0	0	1	0	0	1	0	0	0	0	1	1	1	11
Sema6b	O54951	Semaphorin-6B	NaN	NaN	NaN	NaN	10.8141	NaN	10.8141	0	9.70359	NaN	5.1068	NaN	NaN	NaN	7.40519	2.29839	12.4688	12.1374	11.4293	11.2408	11.6636	12.8274	11.9612	0.567083	NaN	NaN	NaN	NaN	NaN	NaN	NaN	NaN	0	0	0	1	0	0	1	0	0	0	0	1	1	1	NaN
Sema6d	Q76KF0	Semaphorin-6D	15.6034	15.6561	15.134	15.355	15.6676	15.0213	15.4062	0.256408	11.2516	10.8983	10.6354	9.14016	10.239	9.70778	10.312	0.715869	14.5684	14.3443	14.3676	15.0051	13.5515	14.66	14.4162	0.444324	14.7427	13.955	14.0545	14.5258	14.5812	14.4814	14.3901	0.285628	0	0	0	1	0	0	1	0	0	0	0	1	1	1	18
Sema7a	Q9QUR8	Semaphorin-7A	16.1948	17.6829	16.5591	15.6087	17.7873	16.8134	16.7744	0.773966	13.3249	12.7019	12.6438	12.3875	12.4744	13.0338	12.761	0.324382	18.0746	17.4103	17.1825	17.7007	16.626	17.3531	17.3912	0.446053	14.3554	13.4371	13.416	13.3575	12.8412	12.9762	13.3972	0.484444	0	0	0	1	0	1	0	0	0	0	0	1	1	1	13
Sept11	Q8C1B7	Septin-11	NaN	NaN	NaN	NaN	NaN	NaN	NaN	NaN	11.025	10.7294	11.297	10.1056	9.70893	9.95462	10.4701	0.582661	NaN	NaN	NaN	NaN	NaN	NaN	NaN	NaN	NaN	NaN	NaN	NaN	NaN	NaN	NaN	NaN	1	0	0	0	0	0	0	0	0	0	0	0	0	1	NaN
Sept7	O55131	Septin-7	NaN	NaN	NaN	NaN	NaN	NaN	NaN	NaN	11.3633	11.1003	11.2035	11.0474	11.0167	11.3849	11.186	0.145207	NaN	NaN	NaN	NaN	9.42075	NaN	9.42075	0	11.0629	11.1519	10.2875	NaN	11.8707	NaN	11.0933	0.560818	1	0	0	0	0	0	0	0	0	0	0	0	0	1	NaN
Serpina10	Q8R121	Protein Z-dependent protease inhibitor	12.7564	11.3802	NaN	12.1937	13.5142	11.4235	12.2536	0.812066	NaN	11.3829	NaN	NaN	NaN	NaN	11.3829	0	10.9	11.5773	10.0525	11.8328	11.7382	12.4366	11.4229	0.760506	12.8793	13.0539	13.0004	13.1482	13.0309	12.7102	12.9705	0.140901	0	0	0	0	1	0	0	0	0	0	0	0	1	1	1
Serpina11	Q8CIE0	Serpin A11	10.9784	11.2281	11.2115	11.812	10.8177	10.9165	11.1607	0.327078	11.1341	11.0566	10.7201	10.0912	10.4382	10.943	10.7305	0.367111	NaN	NaN	NaN	NaN	NaN	NaN	NaN	NaN	NaN	NaN	NaN	NaN	NaN	NaN	NaN	NaN	0	0	0	0	1	0	0	0	0	0	0	0	1	1	1
Serpina3n	Q91WP6	Serine protease inhibitor A3N	13.1963	13.9509	13.9223	13.6399	14.2841	13.8502	13.8073	0.332761	NaN	NaN	NaN	6.3339	7.11978	NaN	6.72684	0.392942	NaN	NaN	NaN	NaN	NaN	NaN	NaN	NaN	12.0363	12.1484	11.6303	11.9746	11.9791	12.1283	11.9828	0.171171	0	0	0	0	1	0	0	0	0	0	0	0	1	1	12
Serpinb1b	Q8VHP7	Leukocyte elastase inhibitor B	10.4567	15.3968	16.8353	17.1882	16.597	16.7829	15.5428	2.34227	12.953	13.1484	13.1532	NaN	13.1559	13.7859	13.2393	0.28402	NaN	NaN	NaN	NaN	NaN	NaN	NaN	NaN	NaN	NaN	NaN	NaN	NaN	NaN	NaN	NaN	1	0	0	0	0	0	0	0	0	0	0	0	0	1	2
Serpinb5	P70124	Serpin B5	NaN	NaN	NaN	NaN	NaN	NaN	NaN	NaN	NaN	NaN	NaN	NaN	NaN	NaN	NaN	NaN	9.3926	11.949	8.9107	13.8832	15.9852	NaN	12.0241	2.67471	NaN	NaN	NaN	NaN	NaN	NaN	NaN	NaN	0	0	0	0	1	0	0	0	0	0	0	0	1	1	NaN
Serpinc1	P32261	Antithrombin-III	22.2155	22.0818	21.5982	21.2308	23.0965	22.4952	22.1197	0.601103	16.6027	17.2923	17.2861	16.8499	17.0704	17.4501	17.0919	0.289991	20.7177	20.6663	20.2404	20.2153	19.8332	20.8062	20.4132	0.345594	20.2803	20.1774	19.9588	20.5482	20.875	21.0501	20.4816	0.384848	0	0	0	0	1	0	0	0	0	0	0	0	1	1	24
Serpind1	P49182	Heparin cofactor 2	19.178	18.9039	19.2941	19.7516	19.6932	18.505	19.221	0.43298	16.6041	16.6657	16.7398	16.2852	16.4244	16.6139	16.5555	0.153914	14.3857	14.8065	14.5026	14.0559	14.3319	15.1027	14.5309	0.339127	16.1459	16.3567	15.9858	15.859	16.4027	16.5868	16.2228	0.250735	0	0	0	0	0	0	0	0	0	0	0	0	1	1	5
Serpine1	P22777	Plasminogen activator inhibitor 1	12.5153	13.1446	13.0393	13.5646	13.2095	12.7429	13.036	0.336222	14.9005	13.7388	14.9805	15.3736	15.1657	13.7133	14.6454	0.666964	NaN	NaN	NaN	NaN	13.4248	11.5412	12.483	0.941814	11.2432	NaN	NaN	NaN	NaN	NaN	11.2432	0	0	0	0	0	1	0	0	0	0	0	0	0	1	1	11
Serpine2	Q07235	Glia-derived nexin	12.3484	13.3378	13.2141	13.3651	14.0681	13.1028	13.2394	0.504192	11.2738	13.0132	12.5239	12.2693	12.2932	12.8331	12.3678	0.558216	13.8223	13.4935	13.347	14.2831	13.5137	14.0666	13.7544	0.335052	13.4349	12.6334	13.0801	13.0186	13.4249	12.3835	12.9959	0.385315	0	0	0	0	1	0	0	0	0	0	0	0	1	1	11
Serpinf1	P97298	Pigment epithelium-derived factor	18.8237	20.0444	19.3469	18.724	19.5919	19.3126	19.3073	0.447216	16.7054	17.2589	17.0719	16.7581	16.9289	17.1013	16.9707	0.1948	14.0415	14.2659	12.5251	12.6573	12.4551	14.378	13.3872	0.849169	14.8894	15.1625	14.9228	15.2615	15.7133	15.7324	15.2803	0.338297	0	0	0	0	1	0	0	0	0	0	0	0	1	1	6
Serpinf2	Q61247	Alpha-2-antiplasmin	NaN	NaN	NaN	NaN	NaN	NaN	NaN	NaN	NaN	NaN	NaN	NaN	NaN	NaN	NaN	NaN	NaN	NaN	NaN	NaN	NaN	NaN	NaN	NaN	13.1368	12.1091	11.9598	11.7744	12.0699	13.0625	12.3521	0.539564	0	0	0	0	1	0	0	0	0	0	0	0	1	1	NaN
Serping1	P97290	Plasma protease C1 inhibitor	12.333	13.1204	12.617	12.8307	13.7976	12.9941	12.9488	0.457376	15.7347	15.3238	15.0958	14.6442	14.3324	15.1873	15.053	0.455396	NaN	NaN	NaN	NaN	NaN	NaN	NaN	NaN	NaN	NaN	9.71258	NaN	NaN	NaN	9.71258	0	0	0	0	0	1	0	0	0	0	0	0	0	1	1	2
Serpinh1	P19324	Serpin H1	15.9369	17.3073	16.6155	17.1102	17.5669	17.3055	16.9737	0.547001	12.016	11.649	11.7319	11.2888	11.4064	11.8094	11.6502	0.243539	11.9809	11.9344	12.3708	10.7682	9.23434	13.183	11.5786	1.2677	10.8543	11.0739	10.886	10.7078	NaN	10.7173	10.8479	0.133604	0	0	0	0	0	0	0	0	0	0	0	0	1	1	28
Serpini1	O35684	Neuroserpin	NaN	NaN	NaN	NaN	NaN	NaN	NaN	NaN	NaN	NaN	NaN	NaN	NaN	NaN	NaN	NaN	15.7038	15.443	15.5708	15.9821	14.7658	15.3248	15.465	0.375181	10.9274	NaN	NaN	NaN	9.4975	NaN	10.2125	0.714967	0	0	0	0	1	0	0	0	0	0	0	0	1	1	NaN
Sez6	Q7TSK2	Seizure protein 6	NaN	NaN	NaN	NaN	NaN	NaN	NaN	NaN	NaN	NaN	NaN	NaN	NaN	NaN	NaN	NaN	17.8615	17.9275	17.5571	16.8562	16.6473	17.2991	17.3581	0.4792	9.88508	10.5757	10.3741	11.1491	10.7287	NaN	10.5425	0.415772	1	0	0	1	1	0	1	0	0	0	0	1	1	1	NaN
Sez6l	Q6P1D5	Seizure 6-like protein	NaN	11.48	NaN	NaN	NaN	NaN	11.48	0	7.47765	NaN	NaN	NaN	NaN	NaN	7.47765	0	15.7859	15.246	14.7673	14.1316	14.2279	15.8121	14.9951	0.676021	12.2072	11.0769	11.6727	10.9953	11.0246	10.8061	11.2971	0.487191	0	0	0	1	0	0	1	0	0	0	0	1	1	1	NaN
Sfn	O70456	14-3-3 protein sigma	NaN	NaN	NaN	NaN	NaN	NaN	NaN	NaN	13.278	12.5214	8.23923	12.64	12.799	12.085	11.9271	1.68681	13.2703	12.3693	13.1048	13.4413	15.1838	12.7456	13.3525	0.891133	12.9764	13.6709	14.0032	13.7139	13.8753	13.6257	13.6442	0.325074	1	1	0	0	1	0	0	0	0	0	0	0	0	1	NaN
Sfrp4	Q9Z1N6	Secreted frizzled-related sequence protein 4	11.9013	13.6747	12.3442	12.2574	13.2834	12.2746	12.6226	0.631925	14.2131	12.1478	12.1399	11.9168	11.8353	12.4003	12.4422	0.812416	NaN	NaN	NaN	NaN	NaN	NaN	NaN	NaN	NaN	NaN	NaN	NaN	NaN	NaN	NaN	NaN	0	0	0	0	1	0	0	0	0	0	0	0	1	1	1
Sgce	O70258	Epsilon-sarcoglycan	NaN	NaN	NaN	NaN	NaN	NaN	NaN	NaN	8.99242	10.3754	9.96516	9.6813	9.36	9.94326	9.71959	0.4472	NaN	NaN	NaN	NaN	NaN	NaN	NaN	NaN	NaN	NaN	NaN	NaN	NaN	NaN	NaN	NaN	1	0	0	1	0	0	0	0	0	0	0	0	1	1	NaN
Sh3d21	Q7TSG5	SH3 domain-containing protein 21	23.3693	24.5494	20.3507	23.0438	21.3956	21.2642	22.3288	1.44001	21.4317	21.6706	21.0906	20.9513	20.4662	18.3041	20.6524	1.11616	19.1316	19.1265	21.4943	21.4815	18.9756	20.695	20.1508	1.10611	23.2554	20.0689	16.5021	18.0378	18.24	20.0537	19.3597	2.13417	0	0	0	0	0	0	0	0	0	0	0	0	0	1	3
Sirpa	P97797	Tyrosine-protein phosphatase non-receptor type substrate 1	NaN	NaN	NaN	NaN	NaN	NaN	NaN	NaN	NaN	NaN	NaN	NaN	NaN	NaN	NaN	NaN	12.1515	12.3482	11.8897	11.8492	10.0756	11.9476	11.7103	0.750742	9.14021	9.71513	9.01326	NaN	NaN	NaN	9.28954	0.305372	0	0	0	1	0	0	1	0	0	0	0	1	1	1	NaN
Slc25a12	Q8BH59	Calcium-binding mitochondrial carrier protein Aralar1	16.2355	16.0051	15.6529	15.5172	15.865	15.2199	15.7493	0.331335	14.8148	15.0092	14.8023	14.6426	14.795	14.6958	14.7933	0.115025	NaN	16.6855	NaN	NaN	NaN	NaN	16.6855	0	13.6261	NaN	10.3075	NaN	NaN	NaN	11.9668	1.65931	0	0	1	1	0	0	0	0	0	0	1	1	0	1	1
Slc39a10	Q6P5F6	Zinc transporter ZIP10	12.4258	13.1999	12.8761	13.0518	13.0456	11.9426	12.757	0.43846	13.4719	12.8052	12.6755	12.3521	12.3237	12.9899	12.7697	0.392661	13.4112	12.5223	NaN	14.299	10.3829	13.6604	12.8551	1.36126	NaN	NaN	NaN	NaN	NaN	NaN	NaN	NaN	0	0	0	1	0	0	0	0	0	0	1	1	1	1	2
Slc9a3r1	P70441	Na(+)/H(+) exchange regulatory cofactor NHE-RF1	NaN	NaN	NaN	NaN	NaN	NaN	NaN	NaN	11.8481	12.0155	12.0075	11.8324	11.8562	12.0528	11.9354	0.0911829	NaN	NaN	8.25405	10.995	NaN	NaN	9.62451	1.37045	NaN	NaN	NaN	NaN	NaN	NaN	NaN	NaN	1	0	0	1	0	0	0	0	0	0	0	0	0	1	NaN
Slitrk3	Q810B9	SLIT and NTRK-like protein 3	NaN	NaN	NaN	NaN	NaN	NaN	NaN	NaN	NaN	NaN	NaN	11.3185	NaN	NaN	11.3185	0	15.203	14.1319	14.6616	14.9119	12.9448	14.1088	14.327	0.732323	12.5551	11.4057	12.3075	12.5133	13.2742	12.7318	12.4646	0.560281	0	0	0	1	0	0	1	0	0	0	0	1	1	1	NaN
Slitrk4	Q810B8	SLIT and NTRK-like protein 4	NaN	NaN	NaN	NaN	NaN	NaN	NaN	NaN	9.12717	NaN	10.0229	9.98045	NaN	NaN	9.71018	0.412615	12.5527	12.0533	12.0431	NaN	11.7752	12.8568	12.2562	0.39154	13.5239	13.9778	13.1868	13.8486	14.6973	15.2501	14.0808	0.69777	0	0	0	1	0	0	1	0	0	0	0	1	1	1	NaN
Slitrk5	Q810B7	SLIT and NTRK-like protein 5	NaN	NaN	NaN	NaN	NaN	NaN	NaN	NaN	NaN	NaN	NaN	NaN	NaN	NaN	NaN	NaN	11.7404	11.2965	11.196	12.4057	NaN	11.8361	11.6949	0.432395	11.0561	10.7782	10.5212	11.1738	11.0365	9.96743	10.7555	0.412462	0	0	0	1	0	0	1	0	0	0	0	1	1	1	NaN
Smoc1	Q8BLY1	SPARC-related modular calcium-binding protein 1	NaN	NaN	NaN	NaN	NaN	NaN	NaN	NaN	9.7065	9.12765	8.71995	8.17222	8.53004	8.76171	8.83634	0.482361	NaN	NaN	NaN	NaN	NaN	NaN	NaN	NaN	10.1915	10.0564	9.85765	10.5407	NaN	NaN	10.1616	0.249021	0	0	0	0	1	0	0	0	0	0	0	0	1	1	NaN
Smpd1	Q04519	Sphingomyelin phosphodiesterase	14.4263	15.0523	14.9924	14.736	15.2317	14.8069	14.8743	0.257477	11.5704	12.2569	11.7369	11.7612	11.6413	12.5403	11.9178	0.355194	13.4906	13.4086	13.2005	15.5047	10.558	13.9809	13.3572	1.46523	11.7697	11.9342	12.0054	11.343	12.3002	12.1527	11.9175	0.305968	0	0	0	0	1	0	0	0	0	0	0	0	1	1	5
Smpdl3a	P70158	Acid sphingomyelinase-like phosphodiesterase 3a	14.0442	15.3954	14.548	14.7552	14.8818	15.6178	14.8737	0.521878	NaN	10.1327	8.24773	7.23104	9.23801	10.7172	9.11334	1.25852	13.2671	13.2309	12.5957	12.7831	11.7228	11.933	12.5888	0.590223	11.282	15.6721	13.699	10.1097	11.1969	10.4437	12.0672	1.97904	0	0	0	0	1	0	0	0	0	0	0	0	1	1	12
Sorcs1	Q9JLC4	VPS10 domain-containing receptor SorCS1	NaN	NaN	NaN	NaN	NaN	NaN	NaN	NaN	10.5881	NaN	NaN	NaN	NaN	NaN	10.5881	0	12.0515	12.5842	11.6356	11.7346	9.51546	12.1765	11.6163	0.98894	11.422	9.89998	10.0978	10.1478	10.5181	NaN	10.4171	0.540743	0	0	0	1	0	0	1	0	0	0	0	1	1	1	NaN
Sorl1	O88307	Sortilin-related receptor	NaN	NaN	NaN	NaN	NaN	NaN	NaN	NaN	NaN	NaN	NaN	12.7001	NaN	NaN	12.7001	0	12.5778	12.1457	12.5373	12.747	9.97014	12.1964	12.0291	0.944772	NaN	NaN	13.0337	NaN	NaN	NaN	13.0337	0	0	0	0	1	1	0	1	0	0	0	0	1	1	1	NaN
Sort1	Q6PHU5	Sortilin	10.2512	NaN	NaN	NaN	NaN	NaN	10.2512	0	NaN	NaN	NaN	NaN	NaN	NaN	NaN	NaN	11.8722	10.7328	11.4665	NaN	10.5253	8.97574	10.7145	0.996505	NaN	NaN	NaN	NaN	NaN	NaN	NaN	NaN	0	1	0	1	0	0	1	0	0	0	0	1	1	1	1
Sparc	P07214	SPARC	NaN	13.1557	12.0596	12.1847	14.1779	11.9068	12.697	0.859829	16.5256	15.5449	15.9624	14.951	14.9371	14.8001	15.4535	0.627542	12.5235	11.7633	11.2723	NaN	11.6052	11.7342	11.7797	0.410732	10.8638	11.8731	11.0795	9.99737	NaN	NaN	10.9535	0.667792	0	0	0	0	1	0	0	0	0	0	0	0	1	1	NaN
Sparcl1	P70663	SPARC-like protein 1	NaN	NaN	NaN	8.92402	11.905	NaN	10.4145	1.49047	11.6037	11.747	12.0298	10.5998	10.5196	11.4751	11.3292	0.570024	18.7418	18.7617	18.6208	18.8503	16.9853	18.6133	18.4289	0.650786	11.1172	11.1779	10.1712	NaN	NaN	NaN	10.8221	0.460905	0	0	0	0	1	0	0	0	0	0	0	0	1	1	NaN
Spock2	Q9ER58	Testican-2	NaN	NaN	NaN	NaN	NaN	NaN	NaN	NaN	8.73084	NaN	NaN	NaN	NaN	NaN	8.73084	0	12.8238	13.4008	13.7202	13.1979	11.8367	12.8123	12.9653	0.595944	NaN	NaN	7.0964	8.20662	NaN	NaN	7.65151	0.555113	0	0	0	0	1	0	0	0	0	0	0	0	1	1	NaN
Spon1	Q8VCC9	Spondin-1	13.5749	12.9853	11.4837	11.387	11.7826	11.539	12.1254	0.842491	14.0958	13.3197	13.1137	12.7832	12.7216	13.0681	13.1837	0.455088	13.9051	14.083	13.9268	14.4511	12.7635	13.9963	13.8543	0.520619	13.9692	14.2278	13.9486	14.4516	14.373	13.8518	14.137	0.226548	0	0	0	0	1	0	0	0	0	0	0	0	1	1	2
Spp1	P10923	Osteopontin	14.5297	15.4431	15.1226	15.282	15.669	15.6078	15.2757	0.381454	16.0176	15.2976	14.0433	15.8304	16.2172	14.8363	15.3737	0.752692	NaN	NaN	NaN	NaN	10.4097	NaN	10.4097	0	NaN	NaN	NaN	NaN	NaN	NaN	NaN	NaN	0	0	0	0	1	0	0	0	0	0	0	0	1	1	3
Spp2	Q8K1I3	Secreted phosphoprotein 24	12.7635	13.9852	13.6699	13.5901	14.5505	13.9589	13.753	0.539259	16.9659	16.7266	16.1278	16.4249	15.9748	16.4371	16.4429	0.334859	NaN	NaN	NaN	NaN	NaN	NaN	NaN	NaN	NaN	NaN	NaN	NaN	NaN	NaN	NaN	NaN	0	0	0	0	1	0	0	0	0	0	0	0	0	1	1
Sptan1	P16546	Spectrin alpha chain, non-erythrocytic 1	NaN	NaN	NaN	NaN	NaN	NaN	NaN	NaN	NaN	NaN	NaN	9.12359	NaN	NaN	9.12359	0	NaN	10.6232	10.0174	13.0961	10.8074	11.3447	11.1778	1.04871	12.3035	12.4481	12.4808	12.9549	13.1713	13.07	12.7381	0.33764	1	0	0	0	0	0	0	0	0	0	0	0	0	1	NaN
Sptbn1	Q62261	Spectrin beta chain, non-erythrocytic 1	14.4025	14.949	14.6394	15.1893	14.8964	14.9526	14.8382	0.252129	14.1451	15.2801	14.3624	14.9652	15.1906	15.6338	14.9295	0.520463	16.8992	15.6205	16.7274	15.8614	17.0971	16.3343	16.4233	0.538686	15.7098	14.6121	14.4733	14.6541	15.3978	15.2996	15.0245	0.464716	1	0	0	1	0	0	0	0	0	0	0	0	1	1	1
Srsf1	Q6PDM2	Serine/arginine-rich splicing factor 1	NaN	12.1097	NaN	NaN	NaN	NaN	12.1097	0	10.387	11.8503	11.9599	11.7604	11.1309	10.9781	11.3444	0.563359	NaN	NaN	6.44441	NaN	8.53526	NaN	7.48984	1.04543	10.9423	11.5784	11.0294	10.9133	12.4617	12.2592	11.5307	0.629615	1	1	0	0	0	0	0	0	0	0	0	0	0	1	NaN
St13	Q99L47	Hsc70-interacting protein	10.6299	12.5172	12.6661	11.8071	12.6922	11.9833	12.0493	0.717703	14.8452	13.5753	13.8503	13.9352	14.0115	13.4872	13.9508	0.441569	13.7332	13.4498	13.6548	14.9472	12.4063	13.569	13.6267	0.739328	9.58467	10.6594	11.0038	10.8516	11.5473	NaN	10.7293	0.644127	1	0	0	0	0	0	0	0	0	0	0	0	0	1	1
St6gal2	Q76K27	Beta-galactoside alpha-2,6-sialyltransferase 2	NaN	NaN	NaN	NaN	NaN	NaN	NaN	NaN	NaN	NaN	NaN	NaN	NaN	NaN	NaN	NaN	14.6275	12.521	12.4564	14.9918	10.5753	13.2892	13.0769	1.47583	11.7892	11.9591	11.674	12.1718	NaN	NaN	11.8986	0.18757	0	0	0	1	0	0	0	1	0	0	0	1	1	1	NaN
St6galnac5	Q9QYJ1	Alpha-N-acetylgalactosaminide alpha-2,6-sialyltransferase 5	NaN	NaN	NaN	NaN	NaN	NaN	NaN	NaN	NaN	NaN	NaN	NaN	NaN	NaN	NaN	NaN	13.1659	12.8427	12.8101	12.3927	12.1649	12.5782	12.6591	0.325349	NaN	NaN	NaN	NaN	NaN	NaN	NaN	NaN	0	0	0	1	0	0	0	1	0	0	0	1	1	1	NaN
St8sia1	Q64687	Alpha-N-acetylneuraminide alpha-2,8-sialyltransferase	NaN	NaN	NaN	NaN	NaN	NaN	NaN	NaN	NaN	NaN	NaN	NaN	NaN	NaN	NaN	NaN	13.2235	13.4923	13.5758	13.6794	12.3901	13.1805	13.257	0.426985	10.6075	11.0781	11.0551	10.6071	NaN	NaN	10.837	0.229799	0	0	0	1	0	0	0	1	0	0	0	1	1	1	NaN
St8sia2	O35696	Alpha-2,8-sialyltransferase 8B	12.647	14.0494	14.2077	14.1235	14.9822	13.7315	13.9569	0.697279	NaN	NaN	NaN	NaN	NaN	NaN	NaN	NaN	15.5435	15.6113	15.8249	15.1656	15.14	15.8173	15.5171	0.276936	NaN	NaN	NaN	NaN	NaN	NaN	NaN	NaN	0	0	0	1	0	0	0	1	0	0	0	1	1	1	5
St8sia4	Q64692	CMP-N-acetylneuraminate-poly-alpha-2,8-sialyltransferase	NaN	NaN	NaN	NaN	NaN	NaN	NaN	NaN	6.47912	NaN	NaN	8.03761	8.80863	9.40835	8.18343	1.09741	13.1063	12.9466	13.0101	12.76	11.7683	13.3984	12.8316	0.512773	NaN	NaN	NaN	NaN	NaN	NaN	NaN	NaN	0	0	0	1	0	0	0	1	0	0	0	1	1	1	NaN
Stab1	Q8R4Y4	Stabilin-1	15.5825	16.6876	16.219	16.5425	17.1939	16.7718	16.4995	0.502177	11.9945	13.6066	12.1526	12.1044	12.8419	14.0078	12.7846	0.781196	NaN	NaN	NaN	NaN	NaN	NaN	NaN	NaN	NaN	NaN	11.9803	NaN	12.2904	NaN	12.1354	0.155057	0	0	0	1	0	0	1	0	0	0	0	1	1	1	33
Stc1	O55183	Stanniocalcin-1	NaN	NaN	NaN	NaN	NaN	NaN	NaN	NaN	NaN	NaN	NaN	NaN	NaN	NaN	NaN	NaN	12.3666	12.0945	12.025	11.7405	11.3207	11.8293	11.8961	0.325849	NaN	NaN	NaN	NaN	NaN	NaN	NaN	NaN	0	0	0	0	1	0	0	0	0	0	0	0	1	1	NaN
Stip1	Q60864	Stress-induced-phosphoprotein 1	NaN	NaN	NaN	NaN	NaN	NaN	NaN	NaN	12.7952	12.6829	12.6159	12.6414	12.0126	12.3594	12.5179	0.26122	8.05895	8.11057	NaN	12.7336	11.3011	NaN	10.0511	2.03057	12.0916	12.7045	12.1097	12.8205	13.0383	NaN	12.5529	0.38455	1	1	0	0	0	0	0	0	0	0	0	0	0	1	NaN
Stmn2	P55821	Stathmin-2	NaN	NaN	NaN	NaN	NaN	NaN	NaN	NaN	10.8225	NaN	NaN	NaN	NaN	NaN	10.8225	0	NaN	11.4158	10.7189	12.4071	9.60886	12.0972	11.2496	1.00595	NaN	NaN	NaN	NaN	NaN	NaN	NaN	NaN	1	0	0	1	0	0	0	0	0	0	0	0	0	1	NaN
Sugt1	Q9CX34	Protein SGT1 homolog	NaN	NaN	NaN	NaN	NaN	NaN	NaN	NaN	10.599	10.3673	NaN	9.89249	9.53048	9.99324	10.0765	0.373223	NaN	NaN	NaN	NaN	NaN	NaN	NaN	NaN	NaN	9.84053	9.4268	NaN	NaN	NaN	9.63367	0.206864	1	1	0	0	0	0	0	0	0	0	0	0	0	1	NaN
Sumf2	Q8BPG6	Sulfatase-modifying factor 2	NaN	NaN	NaN	NaN	NaN	10.4548	10.4548	0	NaN	NaN	NaN	NaN	NaN	NaN	NaN	NaN	NaN	NaN	NaN	8.3927	NaN	NaN	8.3927	0	12.8415	12.6784	11.8679	12.5372	12.7659	13.2663	12.6595	0.419245	0	0	0	0	0	0	0	0	0	0	0	0	1	1	NaN
Tek	Q02858	Angiopoietin-1 receptor	9.4329	10.5583	11.1062	11.6915	12.3339	11.3807	11.0839	0.914913	9.50641	9.16727	9.01955	8.81159	8.67603	9.3383	9.08653	0.287169	NaN	NaN	NaN	NaN	NaN	NaN	NaN	NaN	NaN	NaN	NaN	NaN	NaN	NaN	NaN	NaN	1	0	0	1	1	0	1	0	0	0	0	1	1	1	1
Tenm1	Q9WTS4	Teneurin-1	NaN	NaN	NaN	NaN	NaN	NaN	NaN	NaN	NaN	NaN	NaN	NaN	NaN	NaN	NaN	NaN	9.54952	8.38435	8.80834	14.2256	8.38255	9.70826	9.8431	2.0266	NaN	NaN	NaN	NaN	NaN	NaN	NaN	NaN	1	1	0	1	1	0	0	0	0	0	0	0	1	1	NaN
Tenm2	Q9WTS5	Teneurin-2	NaN	NaN	NaN	NaN	NaN	NaN	NaN	NaN	NaN	NaN	NaN	NaN	NaN	NaN	NaN	NaN	9.92024	8.88757	9.42835	10.6387	8.45202	10.5887	9.65261	0.816231	NaN	NaN	NaN	NaN	NaN	NaN	NaN	NaN	0	1	0	1	0	0	0	0	0	0	0	0	1	1	NaN
Tf	Q921I1	Serotransferrin	21.2212	20.0336	19.025	18.9478	20.4319	18.8994	19.7598	0.8758	13.6655	15.2002	15.0751	14.7768	14.849	15.0154	14.7636	0.510624	18.9811	18.5422	16.4339	15.8108	18.2367	19.2645	17.8782	1.29536	16.7391	16.0505	16.3074	16.8656	17.2711	17.6066	16.8067	0.529874	0	0	0	0	1	0	0	0	0	0	0	0	1	1	11
Tfrc	Q62351	Transferrin receptor protein 1	NaN	NaN	11.0491	NaN	NaN	NaN	11.0491	0	12.0016	NaN	12.2516	11.816	10.9352	12.2903	11.8589	0.493095	13.5122	12.8825	13.1872	13.7234	12.0176	13.5556	13.1464	0.574416	12.5721	10.5975	10.009	10.6481	11.9298	12.0987	11.3092	0.93429	0	0	0	1	0	0	0	1	0	0	0	1	1	1	NaN
Tg	O08710	Thyroglobulin	NaN	10.43	NaN	NaN	11.1156	10.4357	10.6604	0.321862	13.5489	19.9721	15.9934	13.5859	13.2342	13.6459	14.9967	2.40712	NaN	NaN	NaN	NaN	NaN	15.3842	15.3842	0	NaN	NaN	NaN	NaN	NaN	NaN	NaN	NaN	0	0	0	0	1	0	0	0	0	0	0	0	1	1	NaN
Tgfb1	P04202	Transforming growth factor beta-1	NaN	NaN	NaN	NaN	NaN	NaN	NaN	NaN	9.95695	11.1855	10.23	10.9322	11.7129	12.0377	11.0092	0.742097	NaN	NaN	NaN	NaN	NaN	NaN	NaN	NaN	NaN	NaN	NaN	NaN	NaN	NaN	NaN	NaN	0	0	0	0	1	0	0	0	0	0	0	0	1	1	NaN
Tgfb2	P27090	Transforming growth factor beta-2	11.9864	13.4771	13.1916	13.8398	14.0041	12.8544	13.2256	0.673414	10.8491	10.7238	10.7491	10.9154	11.1934	10.6433	10.8457	0.17839	13.3133	13.5776	13.3454	13.653	12.6265	13.3415	13.3095	0.331347	10.8846	10.7202	10.8906	NaN	10.1912	NaN	10.6716	0.285701	0	0	0	0	1	0	0	0	0	0	0	0	1	1	3
Tgfbi	P82198	Transforming growth factor-beta-induced protein ig-h3	12.8397	12.536	12.8142	13.9063	13.001	12.866	12.9939	0.431015	14.9301	15.0918	14.1719	14.2998	14.0504	14.7623	14.551	0.395431	NaN	NaN	NaN	NaN	NaN	NaN	NaN	NaN	10.5748	12.6262	12.6341	12.7747	13.2813	12.8469	12.4563	0.869414	0	0	0	0	1	0	0	0	0	0	0	0	0	1	1
Tgfbr3	O88393	Transforming growth factor beta receptor type 3	NaN	NaN	NaN	NaN	NaN	NaN	NaN	NaN	11.5305	9.42737	9.14458	11.1891	10.814	11.3751	10.5801	0.944325	NaN	NaN	NaN	NaN	NaN	NaN	NaN	NaN	NaN	NaN	NaN	NaN	NaN	NaN	NaN	NaN	0	0	0	1	1	0	1	0	0	0	0	1	1	1	NaN
Tgm1	Q9JLF6	Protein-glutamine gamma-glutamyltransferase K	12.8364	12.7699	13.319	12.0475	13.1878	13.0287	12.8649	0.411355	10.9321	11.3976	10.4889	10.2275	9.60074	10.8859	10.5888	0.574042	12.8473	12.6672	14.5846	14.628	14.3289	12.5013	13.5929	0.931053	12.652	11.4459	9.43447	10.9888	12.8231	12.7553	11.6832	1.22354	0	0	0	1	0	0	0	0	0	0	0	0	0	1	4
Thbs1	P35441	Thrombospondin-1	16.5928	16.9145	15.5333	16.9401	16.6259	16.5475	16.5257	0.469547	19.2296	17.5877	17.7964	17.8099	17.6863	18.0781	18.0313	0.556506	15.8454	15.6701	15.5033	15.7239	14.954	15.9107	15.6012	0.31721	15.2236	15.1003	15.0301	15.0845	15.6548	15.3884	15.2469	0.216716	0	0	0	0	1	0	0	0	0	0	0	0	1	1	8
Thbs2	Q03350	Thrombospondin-2	14.4669	14.0726	15.2586	13.8067	15.2796	15.5696	14.7423	0.663252	13.2488	12.85	12.8836	12.4775	13.7075	12.9262	13.0156	0.381997	14.2629	13.6403	15.1385	15.8359	16.0965	15.7146	15.1148	0.889183	13.9944	13.2027	13.3027	14.195	14.1565	14.6325	13.914	0.506622	0	0	0	0	0	0	0	0	0	0	0	0	1	1	1
Thbs4	Q9Z1T2	Thrombospondin-4	14.8759	15.6649	15.4104	14.7377	16.0405	14.8647	15.2657	0.47823	17.6429	17.5892	17.627	17.102	17.3825	17.3286	17.4454	0.195021	14.1515	13.2665	12.944	12.6212	12.283	13.3042	13.0951	0.591057	13.8392	10.5257	13.4326	13.1151	13.5407	13.8147	13.0447	1.15259	0	0	0	0	1	0	0	0	0	0	0	0	1	1	1
Thsd7b	Q6P4U0	Thrombospondin type-1 domain-containing protein 7B	NaN	NaN	NaN	NaN	NaN	NaN	NaN	NaN	NaN	NaN	NaN	NaN	NaN	NaN	NaN	NaN	12.4929	12.7297	12.2762	13.0595	12.0029	12.6624	12.5373	0.336918	NaN	NaN	NaN	NaN	NaN	NaN	NaN	NaN	0	0	0	1	0	0	1	0	0	0	0	1	1	1	NaN
Thy1	P01831	Thy-1 membrane glycoprotein	13.0285	11.7868	NaN	12.5739	13.0257	11.8965	12.4623	0.534217	NaN	NaN	NaN	NaN	NaN	NaN	NaN	NaN	12.9201	13.3102	12.5098	12.7103	11.8127	12.5941	12.6428	0.453865	NaN	NaN	NaN	NaN	NaN	NaN	NaN	NaN	0	0	0	1	0	1	0	0	0	0	0	1	1	1	1
Tie1	Q06806	Tyrosine-protein kinase receptor Tie-1	NaN	NaN	13.23	12.7429	11.0699	12.4967	12.3849	0.803755	15.2613	14.8634	14.7377	14.438	14.5457	14.7033	14.7582	0.263083	NaN	NaN	NaN	NaN	NaN	NaN	NaN	NaN	NaN	NaN	NaN	NaN	NaN	NaN	NaN	NaN	0	0	0	1	0	0	1	0	0	0	0	1	1	1	NaN
Timp1	P12032	Metalloproteinase inhibitor 1	11.7555	13.4571	13.0353	12.4673	14.2368	13.6729	13.1041	0.812406	NaN	NaN	NaN	12.7891	12.7147	NaN	12.7519	0.0371866	NaN	NaN	NaN	NaN	NaN	NaN	NaN	NaN	10.4336	8.66587	10.0873	NaN	NaN	NaN	9.7289	0.764858	0	0	0	0	1	0	0	0	0	0	0	0	1	1	1
Tjp2	Q9Z0U1	Tight junction protein ZO-2	NaN	NaN	NaN	NaN	NaN	NaN	NaN	NaN	9.83073	NaN	NaN	NaN	NaN	NaN	9.83073	0	NaN	NaN	NaN	NaN	NaN	NaN	NaN	NaN	14.9505	13.948	13.7726	13.9417	16.0289	14.9328	14.5957	0.797754	0	1	0	1	0	0	0	0	0	0	0	0	0	1	NaN
Tlk1	Q8C0V0	Serine/threonine-protein kinase tousled-like 1	15.7715	15.2017	15.2717	15.9079	15.7336	15.6054	15.582	0.260303	15.3408	15.349	15.2288	14.9892	14.9313	14.9945	15.1389	0.17287	NaN	NaN	NaN	NaN	9.11885	NaN	9.11885	0	NaN	NaN	NaN	NaN	NaN	NaN	NaN	NaN	0	1	0	0	0	0	0	0	0	0	0	0	0	1	1
Tln1	P26039	Talin-1	NaN	9.66306	10.3942	10.2565	8.78459	10.611	9.94188	0.658548	13.9761	14.3169	14.2485	13.9709	13.818	14.2742	14.1008	0.187518	NaN	NaN	11.6943	NaN	10.4743	11.2852	11.1513	0.50699	11.5276	11.209	11.2367	11.7995	12.4616	12.4276	11.777	0.5114	1	0	0	1	0	0	0	0	0	0	0	0	0	1	NaN
Tmem132a	Q922P8	Transmembrane protein 132A	NaN	9.63871	10.2145	NaN	NaN	NaN	9.9266	0.287892	NaN	NaN	NaN	6.41454	NaN	NaN	6.41454	0	15.2507	14.9416	15.0908	15.6193	13.6199	15.5933	15.0193	0.672366	NaN	11.2905	11.3619	NaN	NaN	NaN	11.3262	0.0356975	0	0	0	1	0	0	1	0	0	0	0	1	1	1	NaN
Tmem132c	Q8CEF9	Transmembrane protein 132C	12.5259	13.0544	12.5708	12.6123	13.2041	12.5747	12.757	0.26789	13.1514	13.3462	12.8717	12.6645	12.7048	13.4429	13.0303	0.30265	NaN	NaN	NaN	NaN	NaN	NaN	NaN	NaN	NaN	NaN	NaN	NaN	NaN	NaN	NaN	NaN	0	0	0	1	0	0	1	0	0	0	0	1	1	1	1
Tmem2	Q5FWI3	Cell surface hyaluronidase	16.1763	15.2651	13.732	13.7716	15.0108	14.9735	14.8216	0.854473	NaN	12.3141	12.5232	11.8208	12.777	12.9651	12.48	0.39686	NaN	NaN	NaN	10.5449	NaN	NaN	10.5449	0	NaN	NaN	NaN	NaN	NaN	NaN	NaN	NaN	0	0	0	1	0	0	0	1	0	0	0	1	1	1	1
Tnc	Q80YX1	Tenascin	13.9309	14.4436	13.2929	13.8577	14.0676	13.9919	13.9308	0.340997	14.7022	14.2553	14.0866	13.6799	13.7474	14.1758	14.1079	0.3399	19.534	19.9425	19.5934	19.4479	18.9603	19.4837	19.4936	0.288578	14.3817	13.961	14.1628	12.2023	11.8765	11.7528	13.0562	1.12694	0	0	0	0	1	0	0	0	0	0	0	0	1	1	5
Tnfrsf21	Q9EPU5	Tumor necrosis factor receptor superfamily member 21	NaN	NaN	NaN	NaN	NaN	NaN	NaN	NaN	NaN	NaN	NaN	NaN	NaN	NaN	NaN	NaN	12.2536	12.7627	11.7884	11.8465	11.8406	12.0797	12.0952	0.33952	11.8973	11.6447	11.092	10.8703	10.9933	NaN	11.2995	0.399393	0	0	0	1	0	0	1	0	0	0	0	1	1	1	NaN
Tnn	Q80Z71	Tenascin-N	NaN	11.0393	10.8936	NaN	11.0215	9.81774	10.693	0.508458	11.7004	9.89175	9.76934	9.3203	9.67057	9.52133	9.97895	0.790929	11.1	10.7466	10.6544	11.573	10.3456	10.3656	10.7976	0.42948	NaN	NaN	NaN	NaN	NaN	NaN	NaN	NaN	0	0	0	0	1	0	0	0	0	0	0	0	1	1	NaN
Tnr	Q8BYI9	Tenascin-R	14.3341	NaN	NaN	NaN	NaN	NaN	14.3341	0	NaN	NaN	NaN	10.7278	NaN	NaN	10.7278	0	13.417	12.8061	12.5064	14.1518	12.1687	12.8601	12.985	0.644319	16.4146	15.2769	15.721	14.7173	14.0544	14.111	15.0492	0.851221	0	0	0	0	1	0	0	0	0	0	0	0	1	1	1
Tor1aip2	Q8BYU6	Torsin-1A-interacting protein 2	NaN	NaN	NaN	NaN	NaN	NaN	NaN	NaN	NaN	NaN	8.67454	7.31939	NaN	NaN	7.99697	0.677574	NaN	NaN	NaN	NaN	NaN	NaN	NaN	NaN	11.7769	11.6184	11.395	11.5181	NaN	10.9952	11.4607	0.264262	0	1	0	1	0	0	0	0	0	0	0	0	1	1	NaN
Tpi1	P17751	Triosephosphate isomerase	11.1907	10.5579	12.0369	10.1854	12.8294	12.1877	11.498	0.93451	14.2623	14.1522	14.0989	13.7276	13.8706	14.0988	14.0351	0.180316	10.0628	11.1593	11.8989	12.4847	13.4988	11.8381	11.8238	1.06387	11.2838	11.6377	11.4666	11.7895	13.0272	12.6941	11.9831	0.646554	1	0	0	0	0	0	0	0	0	0	0	0	0	1	3
Tpm3	P21107	Tropomyosin alpha-3 chain	12.1023	12.0773	11.4423	11.7613	11.462	11.2258	11.6785	0.329913	14.1292	14.4301	14.0809	13.6826	13.3118	12.6338	13.7114	0.598524	13.1966	13.4389	13.8091	13.8225	13.0586	12.4996	13.3042	0.458449	13.5541	13.6754	13.4833	13.9842	13.8495	13.7501	13.7161	0.16976	1	0	0	0	0	0	0	0	0	0	0	0	0	1	2
Tpp1	O89023	Tripeptidyl-peptidase 1	14.1837	15.4132	14.9421	15.1026	15.6578	15.2162	15.0859	0.462995	13.7977	14.8545	14.6943	14.6095	14.254	15.288	14.583	0.467052	13.0332	10.6991	11.5703	11.3492	11.469	13.2152	11.8893	0.917705	NaN	11.0331	10.0355	9.35326	NaN	NaN	10.1406	0.689804	0	0	0	0	0	0	0	0	0	0	0	0	1	1	13
Treh	Q9JLT2	Trehalase	14.0179	NaN	14.2516	NaN	NaN	NaN	14.1347	0.116879	16.4618	16.7772	16.4921	16.2631	16.2514	16.6607	16.4844	0.191756	12.6128	11.9356	11.6143	12.2885	11.1336	11.9288	11.9189	0.47046	15.2674	14.4507	14.847	14.9828	15.361	15.1642	15.0122	0.303689	0	0	0	1	0	1	0	0	0	0	0	1	1	1	1
Trem2	Q99NH8	Triggering receptor expressed on myeloid cells 2	NaN	NaN	NaN	NaN	NaN	NaN	NaN	NaN	9.2345	11.4351	10.5402	10.3155	10.9723	11.6099	10.6846	0.791843	NaN	NaN	NaN	NaN	NaN	NaN	NaN	NaN	NaN	NaN	NaN	NaN	NaN	NaN	NaN	NaN	0	0	0	1	1	0	1	0	0	0	0	1	1	1	NaN
Trim23	Q8BGX0	E3 ubiquitin-protein ligase TRIM23	NaN	NaN	NaN	NaN	NaN	NaN	NaN	NaN	NaN	NaN	NaN	NaN	NaN	NaN	NaN	NaN	13.0571	12.8822	12.2023	11.8243	11.3066	13.1519	12.4041	0.682581	NaN	NaN	NaN	NaN	NaN	NaN	NaN	NaN	1	0	0	1	0	0	0	0	0	0	0	0	0	1	NaN
Ttr	P07309	Transthyretin	NaN	15.228	15.0751	NaN	15.8672	15.5417	15.428	0.30428	15.4261	15.2709	15.2978	13.6585	13.8859	15.3778	14.8195	0.745181	19.9847	19.4605	19.2482	19.3869	18.5328	17.9853	19.0997	0.655915	18.4243	17.7911	18.336	18.4201	19.1935	19.2259	18.5651	0.503986	0	0	0	0	1	0	0	0	0	0	0	0	1	1	NaN
Tuba1a	P68369	Tubulin alpha-1A chain	NaN	NaN	NaN	9.2494	NaN	NaN	9.2494	0	10.0036	NaN	8.98743	8.91689	9.98853	8.90152	9.3596	0.520511	13.6857	13.4013	13.195	15.1117	15.1773	15.0166	14.2646	0.850552	11.6072	11.367	10.9884	NaN	12.5855	11.7655	11.6627	0.530549	1	0	0	0	0	0	0	0	0	0	0	0	0	1	NaN
Tuba1b	P05213	Tubulin alpha-1B chain	12.7193	12.8976	12.2257	16.9666	13.6983	13.5496	13.6762	1.55291	14.4095	14.2534	14.3688	13.9987	14.33	14.3267	14.2812	0.134871	16.3262	16.1291	16.4079	18.5171	17.5739	17.7515	17.1176	0.882793	14.6026	14.521	14.662	14.4762	14.9764	14.583	14.6369	0.162922	1	0	0	0	0	0	0	0	0	0	0	0	0	1	11
Tuba4a	P68368	Tubulin alpha-4A chain	12.193	10.84	NaN	NaN	9.01056	NaN	10.6812	1.30405	13.3612	13.9637	13.8189	13.3536	13.6482	13.273	13.5698	0.25877	NaN	11.9716	11.627	NaN	15.867	NaN	13.1552	1.92269	12.8452	12.2943	13.7103	12.7879	14.3251	14.3717	13.3891	0.79589	1	0	0	0	0	0	0	0	0	0	0	0	0	1	2
Tubb1	A2AQ07	Tubulin beta-1 chain	NaN	NaN	NaN	NaN	NaN	NaN	NaN	NaN	12.7323	13.6768	13.1072	12.7881	13.2571	13.0987	13.11	0.313381	NaN	NaN	NaN	NaN	NaN	NaN	NaN	NaN	12.192	13.4656	13.3689	13.1843	14.4085	NaN	13.3238	0.706968	1	0	0	0	0	0	0	0	0	0	0	0	0	1	NaN
Tubb2a	Q7TMM9	Tubulin beta-2A chain	11.0478	NaN	NaN	NaN	NaN	11.9279	11.4879	0.440081	12.3233	13.3816	12.6648	11.6232	12.9476	12.5354	12.5793	0.542871	16.3692	14.9283	15.4448	16.9138	15.0149	16.5298	15.8668	0.771671	13.597	13.6661	13.6473	13.8605	14.2328	13.5378	13.7569	0.234872	1	0	0	0	0	0	0	0	0	0	0	0	0	1	1
Tubb2b	Q9CWF2	Tubulin beta-2B chain	NaN	NaN	NaN	NaN	NaN	NaN	NaN	NaN	NaN	NaN	NaN	NaN	NaN	NaN	NaN	NaN	13.8163	13.6567	13.7673	14.7537	13.4889	14.7801	14.0438	0.521572	13.5788	14.0146	13.9053	13.0882	13.0957	12.4522	13.3558	0.538737	1	0	0	0	0	0	0	0	0	0	0	0	0	1	NaN
Tubb3	Q9ERD7	Tubulin beta-3 chain	NaN	NaN	NaN	NaN	NaN	NaN	NaN	NaN	12.3656	NaN	NaN	10.4996	NaN	12.9618	11.9423	1.04881	10.9049	10.9568	NaN	13.138	11.0174	12.8537	11.7742	1.00216	15.7773	NaN	NaN	NaN	NaN	NaN	15.7773	0	1	0	0	0	0	0	0	0	0	0	0	0	0	1	NaN
Tubb4a	Q9D6F9	Tubulin beta-4A chain	NaN	NaN	NaN	NaN	NaN	NaN	NaN	NaN	8.10596	8.15555	8.90657	7.94547	8.35801	NaN	8.29431	0.33327	NaN	NaN	NaN	NaN	NaN	NaN	NaN	NaN	NaN	NaN	NaN	NaN	NaN	NaN	NaN	NaN	1	0	0	0	0	0	0	0	0	0	0	0	0	1	NaN
Tubb4b	P68372	Tubulin beta-4B chain	10.8141	11.2424	11.1026	12.0818	10.5315	10.63	11.0671	0.516959	12.9676	12.856	12.6871	12.4468	12.7177	12.757	12.7387	0.160614	13.6045	12.0821	12.0403	16.6038	13.9709	13.597	13.6498	1.52107	13.8178	13.9572	13.0814	13.792	14.2482	14.4172	13.8857	0.424133	1	0	0	0	0	0	0	0	0	0	0	0	0	1	3
Tubb5	P99024	Tubulin beta-5 chain	NaN	11.3702	12.057	NaN	NaN	NaN	11.7136	0.343384	13.1837	12.8633	13.6082	13.2941	12.8745	12.88	13.1173	0.275819	13.5162	13.5745	13.7693	15.7916	15.6247	15.4055	14.6136	1.00282	11.5259	12.0164	12.2478	NaN	11.3487	11.4142	11.7106	0.356376	1	0	0	0	0	0	0	0	0	0	0	0	0	1	NaN
Twsg1	Q9EP52	Twisted gastrulation protein homolog 1	NaN	NaN	10.1898	NaN	NaN	9.67677	9.93327	0.256505	NaN	NaN	NaN	NaN	NaN	NaN	NaN	NaN	NaN	NaN	NaN	NaN	NaN	7.17119	7.17119	0	12.6048	11.7334	11.3347	11.5069	12.3041	12.4287	11.9855	0.482616	0	0	0	0	1	0	0	0	0	0	0	0	1	1	NaN
Uba1	Q02053	Ubiquitin-like modifier-activating enzyme 1	NaN	NaN	NaN	NaN	NaN	NaN	NaN	NaN	11.9588	11.1037	11.4457	10.141	11.3891	10.4429	11.0802	0.617765	12.6917	NaN	11.6239	13.2734	13.0731	13.0046	12.7333	0.585367	10.5586	11.7753	11.9425	NaN	11.2241	NaN	11.3751	0.541199	1	1	1	0	0	0	0	0	0	0	0	0	0	1	NaN
Uchl1	Q9R0P9	Ubiquitin carboxyl-terminal hydrolase isozyme L1	NaN	NaN	NaN	NaN	NaN	NaN	NaN	NaN	NaN	NaN	NaN	NaN	NaN	NaN	NaN	NaN	12.557	12.3725	13.1172	14.1064	12.7586	13.5926	13.0841	0.604806	13.9744	13.9105	14.2708	13.69	13.6051	14.3496	13.9667	0.273758	1	0	0	1	0	0	0	0	0	0	0	0	1	1	NaN
Upk2	P38575	Uroplakin-2	NaN	NaN	NaN	NaN	NaN	9.34392	9.34392	0	11.3758	11.6091	11.5978	11.0246	11.3861	11.413	11.4011	0.193539	NaN	NaN	NaN	NaN	NaN	NaN	NaN	NaN	NaN	NaN	NaN	NaN	NaN	NaN	NaN	NaN	0	0	0	1	0	0	1	0	0	0	0	1	1	1	NaN
Upp2	Q8CGR7	Uridine phosphorylase 2	12.8118	12.0453	13.7762	NaN	13.4396	NaN	13.0182	0.659783	11.0963	10.3356	11.784	NaN	NaN	11.6445	11.2151	0.569137	14.4218	14.883	16.4391	15.8914	15.7746	14.4931	15.3172	0.760169	NaN	NaN	NaN	NaN	12.3999	NaN	12.3999	0	0	0	0	0	0	0	0	0	0	0	0	0	0	1	1
Uroc1	Q8VC12	Urocanate hydratase	NaN	NaN	NaN	NaN	NaN	NaN	NaN	NaN	9.58528	NaN	NaN	NaN	8.21414	9.52031	9.10658	0.631608	NaN	NaN	9.04531	NaN	NaN	NaN	9.04531	0	12.4166	12.7638	12.3406	13.2851	13.9522	14.2075	13.161	0.721289	0	0	0	0	0	0	0	0	0	0	0	0	0	1	NaN
Vasn	Q9CZT5	Vasorin	16.597	16.618	16.0205	16.5488	17.1196	15.686	16.4316	0.460809	18.4585	18.2883	18.2033	17.7649	16.8064	17.1438	17.7775	0.612467	NaN	NaN	NaN	NaN	9.68065	NaN	9.68065	0	9.36855	10.0329	9.37952	NaN	NaN	NaN	9.59366	0.310641	0	0	0	1	0	0	1	0	0	0	0	1	1	1	4
Vcam1	P29533	Vascular cell adhesion protein 1	13.7551	12.4947	18.6048	11.7015	13.1233	12.5508	13.705	2.27887	8.56607	NaN	17.3403	17.0328	NaN	NaN	14.3131	4.06569	13.7281	13.4826	16.5545	13.5213	12.2221	13.5911	13.8499	1.30953	10.9002	12.5018	10.4326	NaN	NaN	NaN	11.2782	0.886037	0	0	0	1	0	1	1	0	0	0	0	2	1	1	14
Vcl	Q64727	Vinculin	NaN	NaN	NaN	6.05093	NaN	11.4521	8.75153	2.7006	12.173	12.4776	12.4495	11.8591	11.974	12.289	12.2037	0.229189	NaN	NaN	10.6776	NaN	10.3399	10.3937	10.4704	0.148171	11.7928	12.0376	11.8576	12.5551	12.5246	12.8184	12.2643	0.386992	1	0	0	1	0	0	0	0	0	0	0	0	0	1	NaN
Vcp	Q01853	Transitional endoplasmic reticulum ATPase	NaN	NaN	NaN	NaN	NaN	NaN	NaN	NaN	NaN	8.72199	8.38036	10.1883	8.32631	8.46919	8.81723	0.698835	11.552	11.0242	NaN	13.7262	13.2855	11.1651	12.1506	1.12862	NaN	15.0053	15.7262	15.9457	16.5993	16.5679	15.9689	0.590605	1	1	0	0	0	0	0	0	0	0	0	0	0	1	NaN
Vegfa	Q00731	Vascular endothelial growth factor A	NaN	NaN	11.0076	NaN	NaN	10.6955	10.8515	0.156008	12.4641	NaN	NaN	NaN	NaN	NaN	12.4641	0	13.2695	12.9456	12.5852	12.7579	11.5699	12.4882	12.6027	0.52702	10.967	11.8261	11.7995	NaN	NaN	NaN	11.5309	0.398855	0	0	0	1	1	0	0	0	0	0	0	0	1	1	NaN
Vim	P20152	Vimentin	15.0363	12.4095	11.8035	NaN	13.8373	12.6146	13.1403	1.1557	11.2069	10.8731	11.1899	9.90343	10.3754	9.96742	10.586	0.536263	11.9359	11.3281	12.0301	11.0294	10.8395	11.3435	11.4177	0.436334	11.4866	12.1475	12.1938	12.2252	11.7976	12.3027	12.0256	0.289313	1	1	0	0	0	0	0	0	0	0	0	0	1	1	1
Vit	Q8VHI5	Vitrin	12.9263	14.9955	14.448	14.0639	14.5511	13.7327	14.1196	0.663062	NaN	NaN	NaN	NaN	NaN	NaN	NaN	NaN	NaN	NaN	NaN	NaN	NaN	NaN	NaN	NaN	NaN	NaN	NaN	NaN	NaN	NaN	NaN	NaN	0	0	0	0	1	0	0	0	0	0	0	0	1	1	2
Vnn1	Q9Z0K8	Pantetheinase	NaN	NaN	NaN	NaN	NaN	NaN	NaN	NaN	9.68461	10.9669	11.8218	10.4352	11.9339	9.46782	10.7184	0.95477	13.6388	13.6973	13.3098	12.4611	13.3685	13.4898	13.3275	0.410824	11.0884	10.9095	11.0217	13.4812	12.5421	12.0802	11.8538	0.943695	0	0	0	1	0	1	0	0	0	0	0	1	1	1	NaN
Vstm2a	Q8R0A6	V-set and transmembrane domain-containing protein 2A	NaN	NaN	NaN	NaN	NaN	NaN	NaN	NaN	NaN	NaN	NaN	NaN	NaN	NaN	NaN	NaN	13.0654	12.2001	13.5616	12.477	11.674	14.0002	12.8297	0.797671	NaN	NaN	NaN	NaN	NaN	NaN	NaN	NaN	0	0	0	0	1	0	0	0	0	0	0	0	1	1	NaN
Vtn	P29788	Vitronectin	15.487	16.0301	16.0059	14.7753	18.0893	16.595	16.1638	1.02649	13.7627	13.628	13.897	12.8737	13.3094	12.903	13.3956	0.40056	NaN	NaN	NaN	NaN	NaN	9.51306	9.51306	0	15.2536	14.7386	14.965	15.0191	16.297	16.1154	15.3981	0.592948	0	0	0	0	1	0	0	0	0	0	0	0	1	1	2
Vwf	Q8CIZ8	von Willebrand factor	12.1735	12.4904	12.82	13.3874	13.5769	12.9062	12.8924	0.482578	14.2906	15.3453	14.5862	14.3432	14.1813	13.6775	14.404	0.502195	NaN	NaN	NaN	NaN	NaN	NaN	NaN	NaN	12.7223	12.9758	12.1702	12.3457	13.1384	13.4464	12.7998	0.442019	0	0	0	0	1	0	0	0	0	0	0	0	1	1	2
Wdr1	O88342	WD repeat-containing protein 1	NaN	12.716	10.756	11.1515	10.9625	12.0254	11.5223	0.737043	13.0355	12.6883	13.5284	12.5983	12.7706	12.7618	12.8971	0.312199	NaN	NaN	NaN	NaN	11.7134	9.72714	10.7203	0.993123	11.8113	11.6197	13.8291	12.5804	13.1424	13.0168	12.6666	0.767623	1	0	0	0	0	0	0	0	0	0	0	0	0	1	NaN
Wfikkn2	Q7TQN3	WAP, Kazal, immunoglobulin, Kunitz and NTR domain-containing protein 2	NaN	12.0098	NaN	11.7591	NaN	12.0152	11.928	0.119491	13.8493	13.5571	13.4443	13.1544	12.8903	13.3948	13.3817	0.301828	NaN	NaN	NaN	NaN	NaN	NaN	NaN	NaN	NaN	NaN	NaN	NaN	NaN	NaN	NaN	NaN	0	0	0	0	1	0	0	0	0	0	0	0	1	1	NaN
Ywhab	Q9CQV8	14-3-3 protein beta/alpha	12.2542	11.1047	11.3551	11.9188	13.0346	11.1986	11.811	0.681523	12.8045	14.554	14.1659	13.6621	13.88	13.7932	13.8099	0.535169	14.1361	14.4127	14.2798	16.0099	16.2583	14.7781	14.9791	0.842577	13.9534	14.8613	14.9842	14.891	15.2885	15.7226	14.9502	0.534975	1	0	0	0	0	0	0	0	0	0	0	0	0	1	2
Ywhae	P62259	14-3-3 protein epsilon	NaN	NaN	NaN	NaN	NaN	NaN	NaN	NaN	12.3386	11.9518	10.8753	11.3831	11.9535	12.0822	11.7641	0.489482	12.3803	11.2759	11.5283	13.3004	12.991	11.7425	12.2031	0.75095	13.3497	13.753	14.079	13.5157	14.1597	14.0185	13.8126	0.299962	1	1	0	0	0	0	0	0	0	0	0	0	0	1	NaN
Ywhag	P61982	14-3-3 protein gamma	NaN	11.1299	NaN	NaN	NaN	NaN	11.1299	0	12.4974	12.1898	12.2111	11.848	11.7676	12.1035	12.1029	0.242298	11.8329	11.8924	NaN	13.2899	13.2399	12.4824	12.5475	0.628429	12.5524	13.1454	13.3348	13.3848	13.7973	13.5563	13.2951	0.388146	1	0	0	0	0	0	0	0	0	0	0	0	0	1	NaN
Ywhaq	P68254	14-3-3 protein theta	NaN	NaN	NaN	NaN	NaN	8.56766	8.56766	0	12.3479	12.3023	12.1453	11.8514	11.8688	12.0941	12.1016	0.191352	12.7981	12.0249	12.0923	13.6703	13.1373	13.0146	12.7896	0.579972	11.7494	12.8358	12.9354	12.6877	13.1004	12.924	12.7054	0.444969	1	0	0	0	0	0	0	0	0	0	0	0	0	1	NaN
Ywhaz	P63101	14-3-3 protein zeta/delta	11.3542	11.1021	10.8732	10.767	10.9786	10.7509	10.971	0.209646	13.2957	13.5064	13.4308	12.8646	13.1234	13.3204	13.2569	0.21203	12.5728	12.7649	12.4282	13.7067	15.72	12.8633	13.3426	1.13851	12.9597	13.1832	13.2463	13.4472	14.3704	13.8994	13.5177	0.478661	1	0	0	0	0	0	0	0	0	0	0	0	0	1	1
	P10404	MLV-related proviral Env polyprotein	14.1473	15.2313	15.0665	15.1196	15.5608	15.0278	15.0256	0.430243	10.7773	11.0416	10.7111	10.3594	11.1517	10.4384	10.7466	0.288154	NaN	NaN	NaN	13.5931	12.1328	13.2201	12.982	0.619462	12.9852	12.2816	12.4371	11.3661	NaN	NaN	12.2675	0.582363	0	0	0	1	0	0	1	0	0	0	0	1	1	1	6
Aarsd1	Q3THG9	Alanyl-tRNA editing protein Aarsd1	18.7338	19.6571	19.2806	19.7666	20.4083	19.6048	19.5752	0.505479	20.9148	20.0007	20.3258	19.879	19.6668	19.8889	20.1127	0.409243	NaN	NaN	NaN	NaN	NaN	NaN	NaN	NaN	NaN	NaN	NaN	NaN	NaN	NaN	NaN	NaN	1	0	0	0	0	0	0	0	0	0	0	0	0	0	1
Aco1	P28271	Cytoplasmic aconitate hydratase	NaN	NaN	NaN	NaN	NaN	NaN	NaN	NaN	11.5122	10.8764	10.6315	10.3987	10.308	10.8014	10.7547	0.394165	NaN	NaN	NaN	NaN	NaN	NaN	NaN	NaN	10.1902	10.4753	11.1309	11.4615	12.2558	12.0073	11.2535	0.749143	1	0	0	0	0	0	0	0	0	0	0	0	0	0	NaN
Acot7	Q91V12	Cytosolic acyl coenzyme A thioester hydrolase	NaN	NaN	NaN	NaN	NaN	NaN	NaN	NaN	NaN	9.57555	9.55367	9.57483	NaN	NaN	9.56802	0.0101474	12.7366	11.3433	NaN	14.4209	12.2635	13.603	12.8734	1.06388	12.3083	11.8475	12.0391	11.7897	11.7096	NaN	11.9388	0.214318	1	0	0	0	0	0	0	0	0	0	0	0	0	0	NaN
Acss3	Q14DH7	Acyl-CoA synthetase short-chain family member 3, mitochondrial	NaN	NaN	NaN	NaN	NaN	NaN	NaN	NaN	NaN	NaN	NaN	NaN	NaN	NaN	NaN	NaN	NaN	NaN	NaN	NaN	NaN	NaN	NaN	NaN	13.3061	13.5114	12.3969	14.5901	15.3901	15.3416	14.0894	1.10474	0	0	1	0	0	0	0	0	0	0	0	0	0	0	NaN
Actr3	Q99JY9	Actin-related protein 3	NaN	NaN	NaN	NaN	NaN	NaN	NaN	NaN	11.3374	10.9215	11.5304	10.7755	11.097	10.4449	11.0178	0.357621	NaN	NaN	NaN	NaN	11.4124	NaN	11.4124	0	NaN	11.1305	NaN	NaN	NaN	NaN	11.1305	0	1	1	0	0	0	0	0	0	0	0	0	0	0	0	NaN
Acy1	Q99JW2	Aminoacylase-1	NaN	NaN	NaN	NaN	NaN	NaN	NaN	NaN	13.0333	12.8418	13.2087	13.0515	13.1208	13.446	13.117	0.184245	NaN	NaN	NaN	NaN	NaN	NaN	NaN	NaN	14.9886	15.8333	15.1934	15.9762	16.5067	16.4393	15.8229	0.572059	1	0	0	0	0	0	0	0	0	0	0	0	0	0	NaN
Adh5	P28474	Alcohol dehydrogenase class-3	NaN	NaN	NaN	NaN	NaN	NaN	NaN	NaN	12.6329	12.0645	11.8295	11.6728	12.8684	12.3762	12.2407	0.425991	NaN	NaN	NaN	NaN	NaN	NaN	NaN	NaN	NaN	12.8697	NaN	NaN	13.5296	NaN	13.1997	0.329967	1	0	0	0	0	0	0	0	0	0	0	0	0	0	NaN
Adssl1	P28650	Adenylosuccinate synthetase isozyme 1	NaN	NaN	NaN	NaN	NaN	NaN	NaN	NaN	7.20029	5.88048	6.79892	6.55312	6.16887	NaN	6.52034	0.463457	NaN	NaN	NaN	NaN	NaN	NaN	NaN	NaN	NaN	NaN	NaN	NaN	NaN	NaN	NaN	NaN	1	0	0	1	0	0	0	0	0	0	0	0	0	0	NaN
Akr1c6	P70694	Estradiol 17 beta-dehydrogenase 5	NaN	NaN	NaN	NaN	NaN	13.1429	13.1429	0	9.49642	9.89735	10.2264	10.1867	10.3137	10.5818	10.1171	0.34276	12.2234	12.3909	NaN	NaN	14.1895	11.1823	12.4965	1.08157	NaN	NaN	NaN	NaN	NaN	NaN	NaN	NaN	0	0	0	0	0	0	0	0	0	0	0	0	0	0	NaN
Aldh1l1	Q8R0Y6	Cytosolic 10-formyltetrahydrofolate dehydrogenase	NaN	NaN	NaN	NaN	NaN	NaN	NaN	NaN	NaN	NaN	NaN	NaN	NaN	NaN	NaN	NaN	13.4945	12.5816	13.1208	13.2671	12.6141	12.991	13.0115	0.330089	16.5575	16.4727	16.2367	17.1869	17.7927	17.4916	16.9563	0.57009	1	0	0	0	0	0	0	0	0	0	0	0	0	0	NaN
Aldh8a1	Q8BH00	Aldehyde dehydrogenase family 8 member A1	NaN	NaN	NaN	NaN	NaN	NaN	NaN	NaN	10.4656	NaN	NaN	NaN	NaN	NaN	10.4656	0	13.3005	12.8621	13.2852	13.0742	12.5314	14.0222	13.1793	0.459691	13.8693	13.3856	13.1948	14.9302	15.6234	14.8661	14.3116	0.886135	1	0	0	0	0	0	0	0	0	0	0	0	0	0	NaN
Aldh9a1	Q9JLJ2	4-trimethylaminobutyraldehyde dehydrogenase	10.6132	NaN	NaN	NaN	NaN	NaN	10.6132	0	12.5753	12.2729	12.1949	11.7567	12.0026	12.3539	12.1927	0.259833	13.3	13.3641	13.407	13.0584	13.1637	13.4884	13.2969	0.146024	14.2603	14.6184	14.7142	15.1703	15.6756	15.8136	15.0421	0.564392	1	0	0	0	0	0	0	0	0	0	0	0	0	0	1
Anp32a	O35381	Acidic leucine-rich nuclear phosphoprotein 32 family member A	NaN	NaN	NaN	NaN	NaN	NaN	NaN	NaN	NaN	NaN	NaN	NaN	NaN	NaN	NaN	NaN	13.1761	11.8018	11.6591	13.9147	11.0575	13.4774	12.5145	1.05578	NaN	NaN	NaN	NaN	NaN	NaN	NaN	NaN	1	1	0	0	0	0	0	0	0	0	0	0	0	0	NaN
Aox1	O54754	Aldehyde oxidase 1	NaN	NaN	NaN	18.6077	NaN	18.4269	18.5173	0.0904016	17.1533	17.203	16.9407	16.9038	16.5112	8.95133	15.6105	2.98646	12.3534	12.3521	12.3737	12.0475	12.319	12.8284	12.379	0.229802	14.9531	14.8256	14.6232	15.5131	16.1682	15.7995	15.3138	0.555436	1	0	0	0	0	0	0	0	0	0	0	0	0	0	NaN
Apom	Q9Z1R3	Apolipoprotein M	15.5369	16.3908	15.8102	15.9378	16.6336	15.9021	16.0352	0.367575	15.3644	15.8621	15.7305	15.4909	15.5927	15.9841	15.6708	0.212399	NaN	NaN	NaN	NaN	NaN	NaN	NaN	NaN	NaN	NaN	NaN	12.475	NaN	NaN	12.475	0	0	0	0	0	1	0	0	0	0	0	0	0	0	0	1
Arhgdia	Q99PT1	Rho GDP-dissociation inhibitor 1	NaN	NaN	NaN	NaN	NaN	NaN	NaN	NaN	12.7174	12.8386	12.3343	12.0978	11.6808	10.1925	11.9769	0.885522	NaN	NaN	NaN	NaN	NaN	NaN	NaN	NaN	10.7692	11.8621	11.9921	12.0597	12.7711	12.4788	11.9888	0.627227	1	0	0	0	0	0	0	0	0	0	0	0	0	0	NaN
Arpc1b	Q9WV32	Actin-related protein 2/3 complex subunit 1B	12.0394	12.7232	13.5268	11.65	14.0077	12.9679	12.8192	0.808253	11.9008	12.3793	11.9971	11.4958	10.4158	11.1708	11.5599	0.638113	NaN	NaN	NaN	NaN	10.6295	13.5287	12.0791	1.44959	NaN	NaN	NaN	11.6755	NaN	NaN	11.6755	0	1	1	0	0	0	0	0	0	0	0	0	0	0	0	2
Arrdc2	Q9D668	Arrestin domain-containing protein 2	16.2418	16.5122	16.6353	16.8179	16.8137	16.4506	16.5786	0.204104	NaN	NaN	NaN	10.8171	11.1502	10.1822	10.7165	0.401543	NaN	NaN	NaN	NaN	NaN	NaN	NaN	NaN	NaN	NaN	NaN	NaN	NaN	NaN	NaN	NaN	0	0	0	0	0	0	0	0	0	0	0	0	0	0	1
Asl	Q91YI0	Argininosuccinate lyase	NaN	NaN	NaN	NaN	NaN	NaN	NaN	NaN	11.2401	11.5678	11.4197	10.5239	10.7538	10.78	11.0475	0.382602	13.5243	13.4114	13.6145	13.6171	13.413	13.5481	13.5214	0.0840615	13.8848	13.6839	13.7468	14.4385	15.3864	15.0976	14.373	0.66603	0	0	0	0	0	0	0	0	0	0	0	0	0	0	NaN
Atic	Q9CWJ9	Bifunctional purine biosynthesis protein PURH	NaN	NaN	NaN	NaN	NaN	NaN	NaN	NaN	9.27063	9.03549	9.23633	9.04572	9.12124	9.56294	9.21206	0.17992	NaN	NaN	NaN	NaN	NaN	NaN	NaN	NaN	NaN	NaN	NaN	NaN	NaN	NaN	NaN	NaN	0	0	0	0	0	0	0	0	0	0	0	0	0	0	NaN
Atp6v1e1	P50518	V-type proton ATPase subunit E 1	NaN	NaN	12.8731	NaN	11.1821	10.7606	11.6053	0.912836	13.231	12.8829	12.9089	12.0373	12.4118	NaN	12.6944	0.419782	NaN	NaN	NaN	NaN	NaN	NaN	NaN	NaN	NaN	NaN	NaN	NaN	NaN	NaN	NaN	NaN	0	0	0	0	0	0	0	0	0	0	0	0	0	0	NaN
Bin2	D3Z6Q9	Bridging integrator 2	NaN	NaN	NaN	NaN	NaN	NaN	NaN	NaN	9.78623	9.36443	9.21012	9.49279	9.60172	9.51797	9.49554	0.180251	NaN	NaN	NaN	NaN	NaN	NaN	NaN	NaN	NaN	NaN	NaN	NaN	NaN	NaN	NaN	NaN	1	0	0	1	0	0	0	0	0	0	0	0	0	0	NaN
Blmh	Q8R016	Bleomycin hydrolase	10.9423	9.93234	10.7903	NaN	12.0012	12.0237	11.138	0.792756	9.63804	9.95785	10.3605	10.1255	9.70618	10.4051	10.0322	0.29515	NaN	NaN	13.5497	10.6123	12.7419	NaN	12.3013	1.23901	11.5334	10.5397	NaN	11.7875	12.2555	12.8555	11.7943	0.772131	1	0	0	0	0	0	0	0	0	0	0	0	0	0	4
C1qtnf3	Q9ES30	Complement C1q tumor necrosis factor-related protein 3	14.7894	15.5489	15.9701	15.1868	17.1072	15.7278	15.7217	0.72644	18.5482	17.7913	17.7278	17.3292	17.0553	17.9087	17.7268	0.469189	NaN	12.4105	12.9279	14.5946	14.7972	16.0052	14.1471	1.30977	12.8625	12.7425	12.0978	11.4393	NaN	NaN	12.2855	0.568551	0	0	0	0	1	0	0	0	0	0	0	0	0	0	2
Cand1	Q6ZQ38	Cullin-associated NEDD8-dissociated protein 1	NaN	NaN	NaN	NaN	NaN	NaN	NaN	NaN	7.2885	7.03375	7.2058	NaN	6.50101	6.6695	6.93971	0.30554	NaN	NaN	NaN	NaN	NaN	NaN	NaN	NaN	NaN	NaN	NaN	NaN	NaN	NaN	NaN	NaN	1	1	0	0	0	0	0	0	0	0	0	0	0	0	NaN
Capg	P24452	Macrophage-capping protein	NaN	NaN	NaN	NaN	NaN	NaN	NaN	NaN	12.7687	11.8563	12.5756	11.8437	11.6069	10.5011	11.8587	0.735832	NaN	NaN	NaN	NaN	10.2349	NaN	10.2349	0	NaN	NaN	NaN	NaN	NaN	NaN	NaN	NaN	1	1	0	0	0	0	0	0	0	0	0	0	0	0	NaN
Capn2	O08529	Calpain-2 catalytic subunit	NaN	NaN	NaN	NaN	NaN	NaN	NaN	NaN	NaN	11.1779	10.5288	10.9127	11.3893	10.5409	10.9099	0.34149	NaN	NaN	NaN	NaN	NaN	NaN	NaN	NaN	NaN	NaN	NaN	NaN	NaN	NaN	NaN	NaN	1	0	0	1	0	0	0	0	0	0	0	0	0	0	NaN
Capza1	P47753	F-actin-capping protein subunit alpha-1	NaN	NaN	NaN	NaN	NaN	NaN	NaN	NaN	11.9696	11.8798	12.0594	11.7165	11.6973	10.1282	11.5751	0.659734	NaN	NaN	NaN	NaN	12.7653	NaN	12.7653	0	NaN	NaN	NaN	NaN	NaN	NaN	NaN	NaN	1	0	0	0	0	0	0	0	0	0	0	0	0	0	NaN
Capza2	P47754	F-actin-capping protein subunit alpha-2	11.4581	NaN	NaN	NaN	NaN	NaN	11.4581	0	12.6059	13.1823	12.3935	12.5864	11.315	12.3523	12.4059	0.558015	NaN	NaN	12.5834	15.5614	13.1926	13.3824	13.6799	1.12565	12.2829	12.5278	11.7682	12.356	12.4142	NaN	12.2698	0.263295	0	0	0	0	0	0	0	0	0	0	0	0	0	0	1
Cbx1	P83917	Chromobox protein homolog 1	NaN	NaN	NaN	NaN	NaN	NaN	NaN	NaN	11.6525	12.1504	12.1046	11.8218	11.4527	11.4534	11.7726	0.28108	12.4275	12.0985	12.4092	13.9096	12.3374	13.5317	12.7856	0.678607	12.036	11.7842	12.4473	9.64373	12.5284	12.5471	11.8311	1.01713	0	1	0	0	0	0	0	0	0	0	0	0	0	0	NaN
Cbx3	P23198	Chromobox protein homolog 3	NaN	NaN	NaN	NaN	NaN	NaN	NaN	NaN	11.9749	10.8928	11.4558	10.2375	10.7363	9.59003	10.8146	0.774843	12.3589	NaN	12.0568	13.9245	12.0998	12.2582	12.5397	0.700885	11.9569	12.5295	12.3339	12.1618	12.5909	12.7387	12.3853	0.26587	0	1	0	0	0	0	0	0	0	0	0	0	0	0	NaN
Cfl1	P18760	Cofilin-1	13.0268	13.4154	12.9555	12.9324	13.7246	11.9743	13.0048	0.541106	14.8661	14.4437	14.6706	14.2079	14.1437	14.4006	14.4554	0.250515	12.694	12.8799	12.903	13.4827	13.9283	13.5172	13.2342	0.437921	13.7187	13.9561	14.2566	14.5594	14.6706	14.6048	14.2944	0.354835	1	1	0	1	0	0	0	0	0	0	0	0	0	0	1
Cndp2	Q9D1A2	Cytosolic non-specific dipeptidase	NaN	NaN	NaN	NaN	NaN	NaN	NaN	NaN	12.9232	12.556	12.8952	12.74	12.5124	12.3516	12.6631	0.207627	NaN	NaN	NaN	NaN	NaN	NaN	NaN	NaN	NaN	NaN	NaN	NaN	NaN	NaN	NaN	NaN	1	0	0	0	0	0	0	0	0	0	0	0	0	0	NaN
Coro1a	O89053	Coronin-1A	10.1521	9.97915	9.25176	9.68179	9.95868	9.44619	9.74494	0.316958	12.7455	12.3788	12.5766	12.2862	12.6039	12.8082	12.5665	0.185179	NaN	NaN	NaN	NaN	NaN	NaN	NaN	NaN	8.40701	10.4103	10.4019	10.1794	11.7543	11.221	10.3957	1.04314	1	0	0	1	0	0	0	0	0	0	0	0	0	0	1
Cotl1	Q9CQI6	Coactosin-like protein	NaN	NaN	NaN	NaN	NaN	NaN	NaN	NaN	13.8814	14.2216	14.3801	13.8719	14.1149	14.4341	14.1507	0.219655	NaN	NaN	NaN	9.58113	NaN	10.0645	9.8228	0.241675	NaN	NaN	10.5486	10.8179	NaN	10.029	10.4652	0.327426	1	1	0	0	0	0	0	0	0	0	0	0	0	0	NaN
Cpa1	Q7TPZ8	Carboxypeptidase A1	15.1419	15.7694	14.8594	13.405	15.3575	14.8183	14.8919	0.737858	12.4376	12.8388	12.0548	11.2992	11.6858	11.8186	12.0225	0.502949	NaN	NaN	NaN	NaN	NaN	NaN	NaN	NaN	NaN	NaN	NaN	NaN	NaN	NaN	NaN	NaN	0	0	0	0	1	0	0	0	0	0	0	0	0	0	1
Cycs	P62897	Cytochrome c, somatic	11.7083	12.5925	11.7628	11.072	12.2384	11.7059	11.8466	0.475348	NaN	NaN	NaN	NaN	NaN	NaN	NaN	NaN	NaN	NaN	NaN	NaN	NaN	NaN	NaN	NaN	NaN	11.3651	11.7977	11.9068	12.5069	11.6883	11.853	0.373827	0	0	1	0	0	0	0	0	0	0	0	0	0	0	1
D1Pas1;Ddx3y;Ddx3x	P16381;Q62095;Q62167	Putative ATP-dependent RNA helicase Pl10;ATP-dependent RNA helicase DDX3Y;ATP-dependent RNA helicase DDX3X	9.50668	10.2011	9.93985	NaN	11.6756	10.0461	10.2739	0.73787	8.65872	8.17837	9.14176	8.83535	8.44817	8.46412	8.62108	0.307939	NaN	NaN	NaN	NaN	13.8663	NaN	13.8663	0	10.0876	10.1576	10.6351	NaN	NaN	NaN	10.2934	0.243287	1	1	1	1	0	0	0	0	0	0	0	0	0	0	1
Dcxr	Q91X52	L-xylulose reductase	NaN	NaN	NaN	NaN	NaN	NaN	NaN	NaN	NaN	10.2875	11.1008	10.5025	10.6418	10.849	10.6763	0.280228	NaN	NaN	NaN	NaN	NaN	NaN	NaN	NaN	11.7904	12.3153	12.3687	13.1747	13.638	13.5472	12.8057	0.688114	0	0	0	1	0	0	0	0	0	0	0	0	0	0	NaN
Deptor	Q570Y9	DEP domain-containing mTOR-interacting protein	NaN	NaN	NaN	NaN	NaN	NaN	NaN	NaN	NaN	NaN	NaN	NaN	NaN	NaN	NaN	NaN	NaN	NaN	NaN	NaN	NaN	NaN	NaN	NaN	14.5815	13.4281	13.3872	13.9457	16.363	16.3521	14.6763	1.25273	0	0	0	0	0	0	0	0	0	0	0	0	0	0	NaN
Dpp3	Q99KK7	Dipeptidyl peptidase 3	NaN	NaN	NaN	NaN	NaN	NaN	NaN	NaN	NaN	NaN	NaN	7.61458	NaN	NaN	7.61458	0	NaN	NaN	NaN	NaN	NaN	NaN	NaN	NaN	11.3962	11.1652	11.1248	11.8419	12.6575	12.5887	11.7957	0.629946	1	0	0	0	0	0	0	0	0	0	0	0	0	0	NaN
Dpys	Q9EQF5	Dihydropyrimidinase	12.3324	12.6662	NaN	12.3184	12.8073	11.6859	12.362	0.387504	11.8689	11.118	10.8391	10.4319	10.3626	10.4833	10.8506	0.52553	12.7801	13.2138	12.2116	12.3339	11.9368	13.2919	12.628	0.507368	15.9234	15.8021	15.4479	16.2763	16.4206	16.302	16.0287	0.338963	0	0	0	0	0	0	0	0	0	0	0	0	0	0	1
Dsp	E9Q557	Desmoplakin	16.433	15.5113	15.9968	14.503	15.4561	16.1305	15.6718	0.623678	13.8973	13.1226	13.1418	12.2067	11.3356	12.6171	12.7202	0.807942	15.5604	16.4428	17.3353	15.8112	17.8461	15.3933	16.3982	0.915864	15.0016	15.1257	13.9745	14.8327	15.0792	14.7012	14.7858	0.390672	1	0	0	1	0	0	0	0	0	0	0	0	0	0	84
Ech1	O35459	Delta(3,5)-Delta(2,4)-dienoyl-CoA isomerase, mitochondrial	20.388	20.523	19.3326	19.7352	21.2474	20.3312	20.2596	0.60566	16.1748	16.4478	16.1935	15.9447	15.9348	16.1005	16.1327	0.173335	NaN	NaN	12.7043	NaN	NaN	11.4698	12.0871	0.617214	12.3304	12.4492	12.6664	13.2407	14.4537	14.303	13.2406	0.854883	0	0	1	0	0	0	0	0	0	0	0	0	0	0	1
Echs1	Q8BH95	Enoyl-CoA hydratase, mitochondrial	NaN	NaN	NaN	NaN	NaN	NaN	NaN	NaN	NaN	NaN	NaN	NaN	NaN	NaN	NaN	NaN	NaN	NaN	NaN	NaN	NaN	11.5328	11.5328	0	13.5903	13.1821	13.4629	14.0386	14.8701	15.3169	14.0768	0.772733	0	0	1	0	0	0	0	0	0	0	0	0	0	0	NaN
Eef1b	O70251	Elongation factor 1-beta	NaN	NaN	NaN	NaN	NaN	NaN	NaN	NaN	11.4409	11.9445	11.8566	11.3407	11.3964	12.3473	11.7211	0.36265	NaN	NaN	NaN	13.822	10.846	11.9691	12.2124	1.22705	11.307	NaN	12.6096	11.6962	12.1007	11.801	11.9029	0.435141	0	0	0	0	0	0	0	0	0	0	0	0	0	0	NaN
Eef1g	Q9D8N0	Elongation factor 1-gamma	NaN	NaN	NaN	NaN	NaN	NaN	NaN	NaN	12.4655	11.9976	12.4193	11.9625	11.99	11.81	12.1075	0.245213	10.8861	11.9837	11.9136	11.2123	12.7668	11.9788	11.7902	0.604624	12.4829	13.2308	12.8886	12.9668	12.7404	12.7548	12.8441	0.22941	0	0	0	0	0	0	0	0	0	0	0	0	0	0	NaN
Eif2s2	Q99L45	Eukaryotic translation initiation factor 2 subunit 2	NaN	NaN	NaN	NaN	NaN	NaN	NaN	NaN	NaN	10.3901	8.5929	NaN	7.31955	11.7837	9.52156	1.70168	12.0663	12.3295	11.4383	11.7236	11.0981	12.241	11.8162	0.44224	11.2104	11.565	11.7938	13.0525	13.5053	12.0608	12.198	0.816223	0	0	0	0	0	0	0	0	0	0	0	0	0	0	NaN
Eif4b	Q8BGD9	Eukaryotic translation initiation factor 4B	NaN	NaN	NaN	NaN	NaN	NaN	NaN	NaN	10.5124	9.31143	10.1006	8.97377	8.71158	8.73338	9.39053	0.687457	NaN	NaN	NaN	10.1005	7.91775	9.84771	9.28865	0.974849	10.4833	10.9899	9.07852	10.6945	10.9881	NaN	10.4469	0.710334	0	0	0	0	0	0	0	0	0	0	0	0	0	0	NaN
Ethe1	Q9DCM0	Persulfide dioxygenase ETHE1, mitochondrial	NaN	NaN	NaN	NaN	NaN	NaN	NaN	NaN	NaN	NaN	NaN	NaN	NaN	NaN	NaN	NaN	12.3172	11.185	12.9037	12.6989	11.3566	12.7668	12.2047	0.685615	13.9237	13.7403	13.8574	14.4253	14.9459	14.394	14.2144	0.418061	1	1	1	0	0	0	0	0	0	0	0	0	0	0	NaN
Ezr	P26040	Ezrin	NaN	NaN	NaN	7.7796	NaN	NaN	7.7796	0	10.5195	10.5203	10.5507	10.2648	9.91486	10.6621	10.4054	0.249538	NaN	NaN	NaN	NaN	10.2602	NaN	10.2602	0	NaN	NaN	NaN	NaN	NaN	NaN	NaN	NaN	1	0	0	1	0	0	0	0	0	0	0	0	0	0	NaN
Fabp7	P51880	Fatty acid-binding protein, brain	NaN	14.2891	12.3822	13.4464	14.4137	13.5999	13.6263	0.726656	NaN	NaN	NaN	NaN	NaN	NaN	NaN	NaN	11.5368	12.6019	10.8459	11.1789	10.8848	10.6993	11.2913	0.646097	11.7418	14.6665	14.3307	12.5766	12.9171	12.7127	13.1576	1.02069	1	0	0	0	0	0	0	0	0	0	0	0	0	0	NaN
Fah	P35505	Fumarylacetoacetase	NaN	NaN	NaN	NaN	NaN	NaN	NaN	NaN	NaN	NaN	NaN	NaN	NaN	NaN	NaN	NaN	10.8724	9.63133	NaN	9.91947	10.0535	11.1222	10.3198	0.575222	13.1626	11.9898	12.7792	13.2554	13.7502	13.791	13.1213	0.613873	0	0	0	0	0	0	0	0	0	0	0	0	0	0	NaN
Fam53c	Q8BXQ8	Protein FAM53C	NaN	NaN	NaN	NaN	NaN	NaN	NaN	NaN	13.4402	14.2189	14.1532	13.8732	13.2514	13.4055	13.7237	0.37787	NaN	NaN	NaN	NaN	NaN	NaN	NaN	NaN	NaN	NaN	NaN	NaN	NaN	NaN	NaN	NaN	0	0	0	0	0	0	0	0	0	0	0	0	0	0	NaN
Farsa	Q8C0C7	Phenylalanine--tRNA ligase alpha subunit	NaN	NaN	NaN	NaN	NaN	NaN	NaN	NaN	6.11135	6.07966	6.60181	6.58245	6.66591	5.90192	6.32385	0.301094	NaN	NaN	NaN	NaN	NaN	NaN	NaN	NaN	12.3335	10.9177	12.5092	11.3743	13.0086	11.7912	11.9891	0.706332	1	0	0	0	0	0	0	0	0	0	0	0	0	0	NaN
Fen1	P39749	Flap endonuclease 1	20.2827	21.0355	20.7547	21.4572	21.828	21.1302	21.0814	0.491219	20.4322	19.8641	20.1976	19.8593	19.8143	20.0298	20.0329	0.22098	NaN	NaN	12.9961	NaN	NaN	NaN	12.9961	0	NaN	NaN	NaN	NaN	NaN	NaN	NaN	NaN	0	1	1	0	0	0	0	0	0	0	0	0	0	0	1
Fermt3	Q8K1B8	Fermitin family homolog 3	NaN	NaN	NaN	NaN	NaN	11.3269	11.3269	0	12.3996	12.4574	12.3462	12.0254	11.9123	12.0769	12.2029	0.206481	NaN	NaN	NaN	NaN	NaN	NaN	NaN	NaN	11.2282	12.0867	11.2608	12.0731	12.758	12.1763	11.9305	0.537212	0	0	0	0	0	0	0	0	0	0	0	0	0	0	NaN
Fhl1	P97447	Four and a half LIM domains protein 1	NaN	NaN	NaN	NaN	NaN	NaN	NaN	NaN	11.5156	10.853	10.6189	10.1689	10.2109	10.4825	10.6416	0.45521	NaN	NaN	NaN	NaN	NaN	NaN	NaN	NaN	9.10845	NaN	NaN	NaN	NaN	NaN	9.10845	0	1	1	0	0	0	0	0	0	0	0	0	0	0	0	NaN
Fkbp3	Q62446	Peptidyl-prolyl cis-trans isomerase FKBP3	NaN	NaN	NaN	NaN	NaN	NaN	NaN	NaN	10.526	8.32851	8.54913	7.95593	7.07882	NaN	8.48769	1.13593	NaN	NaN	NaN	NaN	NaN	NaN	NaN	NaN	NaN	NaN	NaN	NaN	NaN	NaN	NaN	NaN	0	1	0	0	0	0	0	0	0	0	0	0	0	0	NaN
G6pdx	Q00612	Glucose-6-phosphate 1-dehydrogenase X	NaN	NaN	NaN	NaN	NaN	NaN	NaN	NaN	11.9672	11.7066	12.0113	11.2607	10.9168	11.7891	11.6086	0.394225	NaN	NaN	NaN	NaN	11.889	NaN	11.889	0	NaN	11.0138	NaN	NaN	NaN	NaN	11.0138	0	0	0	0	0	0	0	0	0	0	0	0	0	0	0	NaN
Galk1	Q9R0N0	Galactokinase	NaN	NaN	NaN	NaN	NaN	NaN	NaN	NaN	12.3749	12.234	11.9013	11.434	11.2895	10.9324	11.6944	0.517918	NaN	NaN	NaN	NaN	NaN	NaN	NaN	NaN	NaN	NaN	NaN	NaN	NaN	NaN	NaN	NaN	0	0	0	0	0	0	0	0	0	0	0	0	0	0	NaN
Galm	Q8K157	Aldose 1-epimerase	NaN	NaN	NaN	NaN	NaN	NaN	NaN	NaN	13.3151	13.0435	12.9776	12.5908	12.5309	12.8496	12.8846	0.268282	NaN	NaN	NaN	NaN	NaN	NaN	NaN	NaN	NaN	NaN	NaN	NaN	NaN	NaN	NaN	NaN	1	0	0	0	0	0	0	0	0	0	0	0	0	0	NaN
Gamt	O35969	Guanidinoacetate N-methyltransferase	NaN	NaN	NaN	NaN	NaN	NaN	NaN	NaN	11.9812	11.7332	10.0375	9.81061	9.85252	10.8925	10.7179	0.884335	NaN	NaN	NaN	NaN	NaN	NaN	NaN	NaN	NaN	NaN	NaN	NaN	NaN	NaN	NaN	NaN	0	0	0	0	0	0	0	0	0	0	0	0	0	0	NaN
Gcat	O88986	2-amino-3-ketobutyrate coenzyme A ligase, mitochondrial	NaN	NaN	NaN	NaN	NaN	NaN	NaN	NaN	NaN	NaN	NaN	NaN	NaN	NaN	NaN	NaN	NaN	NaN	NaN	NaN	NaN	NaN	NaN	NaN	12.8921	13.3164	13.6252	13.2831	12.9419	13.0676	13.1877	0.251427	0	1	1	0	0	0	0	0	0	0	0	0	0	0	NaN
Glipr2	Q9CYL5	Golgi-associated plant pathogenesis-related protein 1	15.3603	15.1673	15.7204	14.6447	15.5961	14.688	15.1961	0.413307	9.46096	10.8274	10.9358	10.2714	9.29299	10.9725	10.2935	0.6896	NaN	NaN	NaN	NaN	NaN	NaN	NaN	NaN	NaN	NaN	NaN	NaN	NaN	NaN	NaN	NaN	0	0	0	1	0	0	0	0	0	0	0	0	0	0	1
Glod4	Q9CPV4	Glyoxalase domain-containing protein 4	NaN	NaN	NaN	NaN	NaN	NaN	NaN	NaN	11.8354	11.5551	11.6517	11.2391	11.4824	11.0168	11.4634	0.268437	NaN	NaN	NaN	NaN	NaN	NaN	NaN	NaN	NaN	NaN	NaN	NaN	NaN	NaN	NaN	NaN	0	0	1	0	0	0	0	0	0	0	0	0	0	0	NaN
Gm1673	Q3UR78	Neuropeptide-like protein C4orf48 homolog	NaN	NaN	NaN	NaN	NaN	NaN	NaN	NaN	NaN	NaN	NaN	NaN	NaN	NaN	NaN	NaN	18.4421	18.2762	17.6467	18.0024	16.6073	18.5349	17.9183	0.65604	14.6184	14.0432	14.0619	14.3253	14.5855	14.8596	14.4157	0.299726	0	0	0	0	1	0	0	0	0	0	0	0	0	0	NaN
Gmfb	Q9CQI3	Glia maturation factor beta	NaN	NaN	NaN	NaN	NaN	NaN	NaN	NaN	11.2219	10.8138	11.1674	10.9976	10.7903	10.8324	10.9706	0.172635	NaN	NaN	NaN	14.1567	10.9532	11.8374	12.3158	1.35086	NaN	12.5122	12.4769	12.4836	13.2019	12.4179	12.6185	0.293313	0	0	0	0	0	0	0	0	0	0	0	0	0	0	NaN
Gsta1	P13745	Glutathione S-transferase A1	NaN	11.9129	10.6971	NaN	10.7453	10.4707	10.9565	0.561812	15.6018	15.0753	14.8747	14.5211	14.454	15.1107	14.9396	0.387572	NaN	NaN	NaN	NaN	NaN	NaN	NaN	NaN	NaN	NaN	NaN	NaN	NaN	NaN	NaN	NaN	0	0	0	0	0	0	0	0	0	0	0	0	0	0	NaN
Gstm1	P10649	Glutathione S-transferase Mu 1	10.4412	9.585	10.6195	11.2188	11.8165	11.367	10.8413	0.725422	11.3209	10.7668	10.9222	10.2635	10.0249	10.8981	10.6994	0.433017	9.09545	NaN	NaN	10.2957	10.7461	NaN	10.0457	0.696648	12.0529	11.9659	11.2652	12.2232	13.4201	13.0552	12.3304	0.715182	1	0	0	0	0	0	0	0	0	0	0	0	0	0	2
Gsto1;Gsto2	O09131;Q8K2Q2	Glutathione S-transferase omega-1;Glutathione S-transferase omega-2	NaN	NaN	NaN	NaN	NaN	NaN	NaN	NaN	8.88495	10.6009	10.2575	10.3468	9.95528	9.65687	9.95038	0.56213	NaN	NaN	NaN	NaN	NaN	NaN	NaN	NaN	NaN	NaN	NaN	NaN	12.1332	NaN	12.1332	0	1	0	0	0	0	0	0	0	0	0	0	0	0	0	NaN
Hal	P35492	Histidine ammonia-lyase	12.3184	12.5809	12.5104	10.84	12.2486	12.7241	12.2037	0.630071	10.1361	NaN	9.53418	8.61383	NaN	7.52109	8.95131	0.987799	10.8788	8.03022	13.2673	12.4508	12.7664	11.0548	11.4081	1.74183	10.6782	10.7636	10.0376	10.8389	11.0689	NaN	10.6774	0.345289	0	0	0	0	0	0	0	0	0	0	0	0	0	0	3
Hba	P01942	Hemoglobin subunit alpha	20.1661	21.7189	20.1181	20.8844	20.8409	20.5338	20.7104	0.538902	21.2354	20.8654	20.582	20.2756	19.9842	20.9443	20.6478	0.42108	14.802	14.4394	15.3569	14.3662	13.5158	16.1353	14.7693	0.822081	17.2666	17.4784	16.7088	17.4431	17.9168	17.6116	17.4042	0.368602	0	0	0	0	0	0	0	0	0	0	0	0	0	0	4
Hbb-y	P02104	Hemoglobin subunit epsilon-Y2	19.5001	19.9198	18.9995	19.6262	19.4924	19.0972	19.4392	0.311666	15.6522	16.4565	16.1515	15.8222	15.871	16.0769	16.0051	0.260248	15.4223	14.8629	14.9265	14.3518	14.223	14.5433	14.7216	0.402084	13.3536	13.9739	14.0181	14.0809	14.2758	13.6364	13.8898	0.305712	0	0	0	0	0	0	0	0	0	0	0	0	0	0	3
Hint1	P70349	Histidine triad nucleotide-binding protein 1	NaN	NaN	NaN	NaN	NaN	NaN	NaN	NaN	12.3473	11.6626	11.9865	11.4732	11.5284	11.202	11.7	0.372239	11.5046	12.388	11.7723	11.8718	11.9943	12.7714	12.0504	0.417136	13.1482	13.4603	13.654	13.8469	13.0635	NaN	13.4346	0.29614	1	1	0	0	0	0	0	0	0	0	0	0	0	0	NaN
Hist1h2ab;Hist1h2ac;Hist1h2ad;Hist1h2ae;Hist1h2ag;Hist1h2ai;Hist1h2an;Hist1h2ao;Hist1h2ap;Hist2h2ac;Hist2h2aa1;Hist3h2a;Hist1h2af;Hist1h2ah;Hist1h2ak;H2afj	C0HKE1;C0HKE2;C0HKE3;C0HKE4;C0HKE5;C0HKE6;C0HKE7;C0HKE8;C0HKE9;Q64523;Q6GSS7;Q8BFU2;Q8CGP5;Q8CGP6;Q8CGP7;Q8R1M2	Histone H2A type 1-B;Histone H2A type 1-C;Histone H2A type 1-D;Histone H2A type 1-E;Histone H2A type 1-G;Histone H2A type 1-I;Histone H2A type 1-N;Histone H2A type 1-O;Histone H2A type 1-P;Histone H2A type 2-C;Histone H2A type 2-A;Histone H2A type 3;Histone H2A type 1-F;Histone H2A type 1-H;Histone H2A type 1-K;Histone H2A.J	12.3257	13.2417	12.3298	13.5147	13.3123	13.277	13.0002	0.483307	12.7986	10.9318	11.5985	10.1188	10.2241	9.57597	10.8746	1.07315	16.5801	15.7135	15.7936	19.5248	15.4283	15.1111	16.3586	1.48497	12.0695	11.7249	11.2973	12.7801	12.6727	11.9404	12.0808	0.516365	0	1	0	0	0	0	0	0	0	0	0	0	0	0	2
Hist1h4a	P62806	Histone H4	11.4373	11.8556	11.3906	11.9295	12.1673	12.6676	11.908	0.435249	14.0609	11.7246	12.2821	11.3656	11.191	11.3057	11.9884	0.995059	17.0008	15.0078	15.3276	19.4592	16.967	15.587	16.5582	1.50776	13.4143	13.5457	13.3299	13.7919	13.4536	13.7701	13.5509	0.174692	0	1	0	0	0	0	0	0	0	0	0	0	0	0	2
Hmgb2	P30681	High mobility group protein B2	NaN	NaN	NaN	NaN	NaN	NaN	NaN	NaN	12.6468	12.1277	12.2978	11.9465	12.1595	11.6014	12.1299	0.318649	13.6605	13.3189	13.3608	14.4357	12.6761	12.6842	13.356	0.601868	12.772	13.6209	12.908	12.4663	12.2634	NaN	12.8061	0.46592	1	1	0	0	1	0	0	0	0	0	0	0	0	0	NaN
Hmgb3	O54879	High mobility group protein B3	NaN	NaN	NaN	NaN	NaN	NaN	NaN	NaN	NaN	NaN	NaN	9.13287	9.06866	NaN	9.10077	0.032104	13.3803	12.9077	12.8347	15.0565	12.8327	13.6456	13.4429	0.782864	12.2575	12.3307	11.6739	11.8151	12.2143	11.9527	12.0407	0.243058	1	1	0	0	0	0	0	0	0	0	0	0	0	0	NaN
Hmox1	P14901	Heme oxygenase 1	NaN	NaN	NaN	NaN	NaN	NaN	NaN	NaN	10.4285	9.56356	10.8209	9.05909	8.44533	NaN	9.66346	0.869927	NaN	NaN	NaN	NaN	9.12054	NaN	9.12054	0	NaN	NaN	NaN	NaN	NaN	NaN	NaN	NaN	0	0	0	1	0	0	0	0	0	0	0	0	0	0	NaN
Hoga1	Q9DCU9	4-hydroxy-2-oxoglutarate aldolase, mitochondrial	NaN	NaN	NaN	NaN	NaN	NaN	NaN	NaN	NaN	NaN	NaN	NaN	NaN	NaN	NaN	NaN	NaN	NaN	NaN	NaN	NaN	NaN	NaN	NaN	13.8981	14.3959	13.9798	14.3316	14.5407	14.5937	14.29	0.263895	0	0	1	0	0	0	0	0	0	0	0	0	0	0	NaN
Hprt1	P00493	Hypoxanthine-guanine phosphoribosyltransferase	NaN	NaN	NaN	NaN	NaN	NaN	NaN	NaN	7.5556	6.70702	7.34986	7.1933	7.30527	NaN	7.22221	0.283054	NaN	NaN	NaN	NaN	NaN	NaN	NaN	NaN	NaN	NaN	NaN	NaN	NaN	NaN	NaN	NaN	1	0	0	0	0	0	0	0	0	0	0	0	0	0	NaN
Hsd17b10	O08756	3-hydroxyacyl-CoA dehydrogenase type-2	NaN	NaN	NaN	NaN	NaN	NaN	NaN	NaN	NaN	NaN	NaN	NaN	NaN	NaN	NaN	NaN	NaN	NaN	NaN	NaN	6.74677	NaN	6.74677	0	11.6254	12.6773	11.6712	12.097	13.1131	12.8866	12.3451	0.581241	0	0	1	0	0	0	0	0	0	0	0	0	0	0	NaN
Hspa1b;Hspa1a	P17879;Q61696	Heat shock 70 kDa protein 1B;Heat shock 70 kDa protein 1A	NaN	NaN	NaN	NaN	NaN	NaN	NaN	NaN	13.1963	13.5242	13.4982	13.0199	13.1616	13.2914	13.2819	0.180744	NaN	12.1901	10.3967	NaN	14.3495	11.2737	12.0525	1.46998	11.2725	11.4092	12.0737	NaN	11.5094	11.3288	11.5187	0.288691	1	1	0	0	0	0	0	0	0	0	0	0	0	0	NaN
Hspb1	P14602	Heat shock protein beta-1	NaN	NaN	9.64726	11.9926	NaN	10.9088	10.8496	0.958392	10.683	10.706	10.832	10.4616	10.1263	10.365	10.529	0.238208	NaN	NaN	NaN	NaN	10.4066	NaN	10.4066	0	11.6449	11.3721	11.7064	NaN	12.5617	13.3503	12.1271	0.730029	1	1	0	0	0	0	0	0	0	0	0	0	0	0	NaN
Hspe1	Q64433	10 kDa heat shock protein, mitochondrial	NaN	NaN	NaN	NaN	NaN	NaN	NaN	NaN	NaN	NaN	NaN	NaN	NaN	NaN	NaN	NaN	11.4869	NaN	NaN	12.216	12.0607	11.8639	11.9069	0.272695	12.9024	13.4712	13.8934	14.5598	14.8601	14.7715	14.0764	0.719834	0	0	1	0	0	0	0	0	0	0	0	0	0	0	NaN
Idh1	O88844	Isocitrate dehydrogenase [NADP] cytoplasmic	11.2814	10.3759	11.0804	7.68279	12.4713	11.2784	10.695	1.48117	11.2027	11.4564	11.2281	10.9436	10.7845	10.9778	11.0989	0.22095	11.9197	10.511	11.1439	14.4415	10.3281	12.0428	11.7312	1.37118	13.9721	14.2067	13.7538	14.2598	14.8884	15.3216	14.4004	0.5394	1	0	0	0	0	0	0	0	0	0	0	0	0	0	1
Ilk	O55222	Integrin-linked protein kinase	9.48676	14.4655	13.6441	14.2998	15.0868	14.3758	13.5598	1.86915	11.9636	12.5428	12.3563	12.0558	12.0435	12.4744	12.2394	0.226965	12.8947	12.4052	12.36	13.0468	14.6708	13.1898	13.0945	0.769268	12.6019	9.81795	10.9446	11.3785	12.0282	13.2863	11.6762	1.12917	1	0	0	1	0	0	0	0	0	0	0	0	0	0	1
Isoc1	Q91V64	Isochorismatase domain-containing protein 1	NaN	NaN	NaN	NaN	NaN	NaN	NaN	NaN	NaN	NaN	NaN	NaN	NaN	NaN	NaN	NaN	NaN	NaN	NaN	NaN	NaN	NaN	NaN	NaN	NaN	10.5986	10.4328	11.4962	12.0374	12.3182	11.3766	0.752787	0	0	0	0	0	0	0	0	0	0	0	0	0	0	NaN
Krt1	P04104	Keratin, type II cytoskeletal 1	20.3885	19.3974	20.4121	18.1603	19.29	19.0557	19.4507	0.780351	17.2715	16.2025	16.5139	15.1239	15.1134	17.1489	16.229	0.864176	18.4643	19.3316	20.524	18.7522	20.1098	17.9092	19.1818	0.913218	18.9463	19.0372	17.7365	18.2922	18.9439	18.6749	18.6052	0.46101	0	0	0	1	0	0	0	0	0	0	0	0	0	0	7
Krt15	Q61414	Keratin, type I cytoskeletal 15	10.9588	11.8575	12.6693	10.606	12.0121	9.56444	11.278	1.02471	NaN	NaN	NaN	NaN	NaN	NaN	NaN	NaN	15.2216	11.3657	11.9413	NaN	NaN	NaN	12.8428	1.69835	10.568	NaN	9.41775	NaN	10.7077	10.0623	10.189	0.505863	0	0	0	0	0	0	0	0	0	0	0	0	0	0	2
Krt16	Q9Z2K1	Keratin, type I cytoskeletal 16	19.9149	15.8529	17.2698	15.2205	15.6188	16.4758	16.7255	1.5696	14.5477	13.3366	13.4503	12.5478	12.3629	14.4889	13.4557	0.845848	14.3737	16.6884	16.5301	15.28	17.8842	14.5415	15.883	1.2592	15.825	15.3384	14.5412	15.7459	15.2571	15.93	15.4396	0.471435	0	0	0	0	0	0	0	0	0	0	0	0	0	0	24
Krt17	Q9QWL7	Keratin, type I cytoskeletal 17	23.2456	22.0019	22.8761	22.1456	22.9645	22.7651	22.6665	0.445492	20.111	19.1757	19.2432	18.2941	17.9962	19.3104	19.0218	0.698041	21.6932	22.7005	23.2937	22.7109	23.2763	21.8443	22.5865	0.62627	22.0155	21.4517	20.799	21.5639	21.5274	21.542	21.4833	0.356939	1	0	0	0	0	0	0	0	0	0	0	0	0	0	51
Krt2	Q3TTY5	Keratin, type II cytoskeletal 2 epidermal	21.1601	20.8649	22.0116	21.3996	21.5345	21.6793	21.4417	0.365978	19.2304	18.5169	18.6442	17.7251	17.4499	18.4435	18.335	0.591287	20.4709	20.7437	21.8197	20.8062	21.6564	20.1259	20.9371	0.609167	20.2036	19.9288	19.3282	19.9904	20.1161	20.3026	19.9783	0.316254	0	0	0	0	0	0	0	0	0	0	0	0	0	0	13
Krt31	Q61765	Keratin, type I cuticular Ha1	14.9727	NaN	NaN	NaN	13.6747	12.414	13.6871	1.0446	NaN	9.89151	11.9241	7.69522	9.92604	NaN	9.85922	1.49601	13.7762	11.215	12.2896	12.5966	8.5146	7.97648	11.0614	2.13159	9.81279	13.9443	13.1585	8.88371	NaN	NaN	11.4498	2.14517	0	0	0	0	0	0	0	0	0	0	0	0	0	0	10
Krt35	Q497I4	Keratin, type I cuticular Ha5	15.0945	NaN	NaN	NaN	11.3878	12.2636	12.9153	1.58187	NaN	NaN	10.6777	11.1329	8.96184	NaN	10.2575	0.934798	14.8563	10.1787	13.7414	14.038	10.1301	16.9389	13.3139	2.45602	NaN	12.653	14.1551	NaN	9.44586	11.2524	11.8766	1.73871	0	0	0	0	0	0	0	0	0	0	0	0	0	0	3
Krt42	Q6IFX2	Keratin, type I cytoskeletal 42	19.9356	17.4465	18.6329	16.4307	17.453	17.538	17.9061	1.10874	15.6764	14.6836	14.5641	13.8892	13.0128	15.0031	14.4716	0.842129	16.8574	18.1977	18.4614	17.4105	19.006	16.8583	17.7985	0.814134	17.8821	17.5505	16.2881	17.1963	17.4126	17.7129	17.3404	0.517944	1	0	0	0	0	0	0	0	0	0	0	0	0	0	6
Krt71	Q9R0H5	Keratin, type II cytoskeletal 71	21.1798	20.9866	21.8978	21.3752	22.2191	22.0276	21.6144	0.457719	20.4348	19.7972	19.8246	18.809	18.2997	20.2918	19.5762	0.77222	19.1832	20.3223	21.4834	21.1509	22.4071	21.0062	20.9255	0.996926	20.4399	20.4415	20.85	21.3428	21.6447	21.2992	21.003	0.4602	1	0	0	0	0	0	0	0	0	0	0	0	0	0	3
Krt72	Q6IME9	Keratin, type II cytoskeletal 72	17.5551	16.8319	17.9445	16.293	17.3804	17.2849	17.215	0.528662	14.9688	13.7297	14.4011	13.059	12.5616	14.4665	13.8645	0.840049	14.2496	16.7166	17.4736	16.3201	17.8933	15.9986	16.442	1.17361	16.1513	16.3189	16.0794	16.6914	16.9529	17.0376	16.5386	0.377097	0	0	0	0	0	0	0	0	0	0	0	0	0	0	1
Krt73	Q6NXH9	Keratin, type II cytoskeletal 73	12.2484	NaN	10.6351	12.9183	15.8419	12.483	12.8253	1.69442	14.4814	13.8214	10.185	13.1778	NaN	13.6708	13.0673	1.50017	NaN	NaN	NaN	NaN	NaN	17.0598	17.0598	0	16.1392	13.7495	15.4954	9.67193	15.6074	NaN	14.1327	2.37078	0	0	0	0	0	0	0	0	0	0	0	0	0	0	1
Krt76	Q3UV17	Keratin, type II cytoskeletal 2 oral	21.4994	20.1682	21.9795	23.366	21.6093	21.3592	21.6636	0.944888	19.7545	19.8148	20.1308	17.9345	18.7572	20.0551	19.4078	0.798051	20.1549	20.281	21.5043	21.4828	21.8272	20.341	20.9319	0.684284	21.3681	20.969	21.4934	21.4734	21.9369	22.5702	21.6352	0.504417	0	0	0	0	0	0	0	0	0	0	0	0	0	0	2
Krt79	Q8VED5	Keratin, type II cytoskeletal 79	20.5823	19.4035	20.9808	19.9772	20.053	20.3953	20.232	0.498903	17.6733	17.1382	17.22	16.3406	17.5806	17.2797	17.2054	0.431658	19.8684	19.7329	21.6573	21.6713	22.0899	20.4403	20.91	0.932843	19.1621	18.8282	18.0728	18.8828	20.39	19.7893	19.1875	0.738628	0	0	0	0	0	0	0	0	0	0	0	0	0	0	7
Krt80	Q0VBK2	Keratin, type II cytoskeletal 80	13.0469	12.1372	13.1646	11.7365	12.8121	13.2053	12.6838	0.55492	10.4488	9.81496	9.9724	8.96743	8.78112	10.2614	9.70768	0.625022	13.658	13.2346	14.5696	14.0204	14.2365	12.715	13.739	0.62263	12.6782	12.0081	11.5873	12.1815	13.4098	12.5766	12.4069	0.575881	0	0	0	0	0	0	0	0	0	0	0	0	0	0	2
Krt86	P97861	Keratin, type II cuticular Hb6	15.4664	17.8027	11.8524	16.3302	16.9743	13.3608	15.2978	2.07372	15.7879	8.29314	12.2247	9.14304	NaN	11.0342	11.2966	2.63668	15.032	11.5	12.7179	13.1637	10.5825	10.6924	12.2814	1.55759	12.3335	14.8865	13.8187	11.9003	12.7457	13.4085	13.1822	0.992886	0	0	0	0	0	0	0	0	0	0	0	0	0	0	13
Krt9	Q6RHW0	Keratin, type I cytoskeletal 9	12.177	12.5569	12.0818	NaN	13.1743	12.2539	12.4488	0.39613	11.7432	11.4601	11.1166	10.7471	NaN	11.1438	11.2421	0.337364	NaN	NaN	NaN	NaN	NaN	NaN	NaN	NaN	NaN	NaN	NaN	NaN	NaN	NaN	NaN	NaN	0	0	0	0	0	0	0	0	0	0	0	0	0	0	1
Ldha	P06151	L-lactate dehydrogenase A chain	15.4461	15.2941	14.9769	15.6197	16.229	15.2726	15.4731	0.389872	15.4703	15.3631	15.2346	14.716	14.8191	14.7222	15.0542	0.311178	12.6519	13.2697	12.5801	13.108	15.001	13.1657	13.296	0.804922	14.0682	13.8421	13.1354	13.781	14.2894	13.7669	13.8138	0.354792	1	0	0	0	0	0	0	0	0	0	0	0	0	0	4
Lgals3	P16110	Galectin-3	NaN	NaN	NaN	NaN	NaN	NaN	NaN	NaN	11.6102	10.53	11.4894	10.1933	10.0435	9.84045	10.6178	0.691183	10.2369	10.615	NaN	NaN	12.0601	NaN	10.9707	0.785676	NaN	7.70091	10.8258	10.3429	NaN	NaN	9.6232	1.37349	1	1	0	0	1	0	0	0	0	0	0	0	0	0	NaN
Lims1	Q99JW4	LIM and senescent cell antigen-like-containing domain protein 1	NaN	NaN	NaN	NaN	NaN	NaN	NaN	NaN	11.4026	11.6955	11.6446	11.02	12.7047	12.1338	11.7669	0.536152	NaN	NaN	NaN	NaN	NaN	NaN	NaN	NaN	11.2688	11.3809	NaN	NaN	NaN	NaN	11.3249	0.0560403	0	0	0	1	0	0	0	0	0	0	0	0	0	0	NaN
Lta4h	P24527	Leukotriene A-4 hydrolase	12.6839	9.45072	9.08518	11.3599	13.2191	12.4816	11.3801	1.59608	12.3041	9.72223	9.96725	9.5106	9.67469	10.3437	10.2538	0.954293	NaN	NaN	NaN	NaN	NaN	NaN	NaN	NaN	NaN	NaN	NaN	NaN	9.73229	NaN	9.73229	0	1	0	0	0	0	0	0	0	0	0	0	0	0	0	1
Lyz1	P17897	Lysozyme C-1	13.2913	NaN	NaN	NaN	NaN	NaN	13.2913	0	11.658	11.9885	12.977	12.6261	11.0043	12.226	12.08	0.641314	14.2454	15.9745	15.186	NaN	13.5284	15.1646	14.8198	0.846657	12.1314	11.8684	11.6346	12.2417	13.5522	12.9982	12.4044	0.664703	0	0	0	0	1	0	0	0	0	0	0	0	0	0	1
Map2k5	Q9WVS7	Dual specificity mitogen-activated protein kinase kinase 5	16.5139	15.9172	16.2723	NaN	17.3732	16.9238	16.6001	0.506715	13.3674	13.4652	13.0281	12.5532	12.6449	12.9539	13.0021	0.336656	14.6497	14.1755	NaN	NaN	13.6559	14.6367	14.2795	0.407509	15.2205	15.2252	14.0365	15.0313	15.9678	16.3891	15.3117	0.74297	1	0	0	0	0	0	0	0	0	0	0	0	0	0	1
Mat2a	Q3THS6	S-adenosylmethionine synthase isoform type-2	NaN	NaN	NaN	NaN	NaN	NaN	NaN	NaN	11.8366	11.1559	11.0509	10.2487	10.4833	10.5586	10.889	0.529023	NaN	NaN	NaN	NaN	NaN	NaN	NaN	NaN	NaN	NaN	NaN	NaN	NaN	NaN	NaN	NaN	0	0	0	0	0	0	0	0	0	0	0	0	0	0	NaN
Matr3	Q8K310	Matrin-3	NaN	NaN	NaN	NaN	NaN	NaN	NaN	NaN	NaN	NaN	NaN	9.57123	9.16984	NaN	9.37053	0.200691	NaN	12.0786	13.2693	13.7115	11.6897	13.4283	12.8355	0.799078	13.7279	13.0259	13.2399	13.3011	14.0635	13.0585	13.4028	0.374082	0	1	0	0	0	0	0	0	0	0	0	0	0	0	NaN
Mcf2l	Q64096	Guanine nucleotide exchange factor DBS	17.8567	18.7051	18.7003	18.6678	19.5198	19.4241	18.8123	0.552721	19.7562	19.8215	20.0281	19.427	19.5795	19.5519	19.694	0.198475	NaN	NaN	12.0082	11.5284	12.6463	13.0775	12.3151	0.592446	NaN	NaN	NaN	NaN	NaN	NaN	NaN	NaN	1	0	0	1	0	0	0	0	0	0	0	0	0	0	2
Me1	P06801	NADP-dependent malic enzyme	NaN	NaN	NaN	NaN	NaN	12.4443	12.4443	0	11.5069	12.1008	11.5865	11.4339	11.4111	12.2234	11.7104	0.3262	NaN	NaN	NaN	NaN	NaN	NaN	NaN	NaN	NaN	NaN	11.1248	NaN	NaN	NaN	11.1248	0	1	0	0	0	0	0	0	0	0	0	0	0	0	0	NaN
Mif	P34884	Macrophage migration inhibitory factor	NaN	NaN	NaN	NaN	NaN	12.0638	12.0638	0	11.9739	11.292	11.5298	11.6716	11.2508	11.2883	11.5011	0.25984	13.7073	12.6893	13.1911	15.2341	11.9585	14.3059	13.5144	1.06671	14.7827	13.6313	14.2108	14.0286	13.5807	14.8884	14.1871	0.50806	1	0	0	0	1	0	0	0	0	0	0	0	0	0	NaN
Mthfd1	Q922D8	C-1-tetrahydrofolate synthase, cytoplasmic	NaN	NaN	NaN	NaN	NaN	NaN	NaN	NaN	9.9929	9.06843	9.21157	NaN	8.32274	5.9868	8.51649	1.37146	NaN	NaN	NaN	NaN	NaN	NaN	NaN	NaN	NaN	NaN	NaN	NaN	NaN	NaN	NaN	NaN	1	0	0	0	0	0	0	0	0	0	0	0	0	0	NaN
Mum1l1	Q4VA55	PWWP domain-containing protein MUM1L1	16.4636	14.5404	15.0473	14.8494	15.5425	14.9312	15.229	0.627502	13.1892	13.8272	13.8503	13.332	13.6191	13.9253	13.6239	0.276194	NaN	11.9642	11.6938	NaN	NaN	12.5651	12.0744	0.364155	NaN	12.0512	NaN	NaN	NaN	NaN	12.0512	0	0	0	0	0	0	0	0	0	0	0	0	0	0	0	1
Myl6	Q60605	Myosin light polypeptide 6	NaN	6.68728	6.54912	NaN	NaN	NaN	6.6182	0.0690813	8.22001	7.77554	8.28535	8.08164	7.97825	6.78431	7.85418	0.50624	NaN	NaN	9.40368	9.11622	10.9036	9.39945	9.70575	0.701346	NaN	10.2136	10.851	11.2607	NaN	11.2103	10.8839	0.417993	0	0	0	0	0	0	0	0	0	0	0	0	0	0	NaN
Nap1l1	P28656	Nucleosome assembly protein 1-like 1	NaN	NaN	NaN	NaN	NaN	NaN	NaN	NaN	8.99145	10.8424	10.4043	9.97578	10.7734	10.5218	10.2515	0.630033	9.83376	NaN	NaN	11.4547	NaN	NaN	10.6442	0.810475	NaN	NaN	NaN	NaN	NaN	NaN	NaN	NaN	1	1	0	0	0	0	0	0	0	0	0	0	0	0	NaN
Nccrp1	G3X9C2	F-box only protein 50	11.9733	10.2509	11.9572	NaN	11.7859	11.9562	11.5847	0.670437	9.6445	8.85755	9.28338	7.61782	NaN	9.86828	9.05431	0.795682	10.8696	10.4257	12.7376	11.795	12.0126	9.7939	11.2724	1.00274	10.3634	9.86039	9.79856	10.9423	11.6092	11.4876	10.6769	0.722652	1	0	0	0	0	0	0	0	0	0	0	0	0	0	2
Ndrg2	Q9QYG0	Protein NDRG2	14.0711	12.9079	12.5908	13.1026	13.8283	13.4511	13.3253	0.514527	12.0467	11.5438	11.6919	11.4823	11.6867	11.5779	11.6716	0.183627	NaN	NaN	NaN	NaN	NaN	NaN	NaN	NaN	NaN	NaN	NaN	NaN	NaN	NaN	NaN	NaN	1	0	0	0	0	0	0	0	0	0	0	0	0	0	1
Nme1;Nme2	P15532;Q01768	Nucleoside diphosphate kinase A;Nucleoside diphosphate kinase B	12.3849	NaN	NaN	NaN	NaN	12.6421	12.5135	0.128596	12.6434	11.3749	11.7249	11.1334	10.9205	11.0806	11.4796	0.579822	NaN	NaN	NaN	12.2004	12.6716	9.19856	11.3569	1.53822	11.7405	12.1878	12.9514	12.7595	12.2012	12.2449	12.3475	0.400066	1	1	0	0	0	0	0	0	0	0	0	0	0	0	1
Nono	Q99K48	Non-POU domain-containing octamer-binding protein	NaN	NaN	NaN	NaN	NaN	NaN	NaN	NaN	8.25589	7.65391	11.1183	10.5532	10.4352	10.7066	9.78719	1.32412	11.745	12.1724	12.0378	12.5895	12.7583	12.9702	12.3789	0.42793	12.3891	12.3373	11.7937	13.2801	13.2878	12.9866	12.6791	0.549401	0	1	0	0	0	0	0	0	0	0	0	0	0	0	NaN
Nucks1	Q80XU3	Nuclear ubiquitous casein and cyclin-dependent kinase substrate 1	NaN	NaN	NaN	NaN	NaN	9.43229	9.43229	0	12.6533	11.351	11.2262	12.3821	15.4643	11.8404	12.4862	1.42601	NaN	5.90418	NaN	NaN	NaN	NaN	5.90418	0	NaN	NaN	NaN	NaN	NaN	NaN	NaN	NaN	0	1	0	0	0	0	0	0	0	0	0	0	0	0	NaN
Nutf2	P61971	Nuclear transport factor 2	NaN	NaN	NaN	NaN	NaN	NaN	NaN	NaN	11.5532	11.0581	9.17413	10.3358	9.93711	10.3244	10.3971	0.762637	12.3674	11.9344	12.7147	13.0987	11.5243	13.0223	12.4436	0.569767	12.9354	12.5713	12.9763	12.9805	13.4787	12.6361	12.9297	0.294627	1	1	0	1	0	0	0	0	0	0	0	0	0	0	NaN
Ola1	Q9CZ30	Obg-like ATPase 1	NaN	NaN	NaN	NaN	NaN	NaN	NaN	NaN	9.40188	9.35091	6.96477	9.70287	6.92245	6.10924	8.07535	1.44128	NaN	NaN	NaN	NaN	NaN	NaN	NaN	NaN	NaN	NaN	NaN	NaN	NaN	NaN	NaN	NaN	1	1	0	0	0	0	0	0	0	0	0	0	0	0	NaN
Ostf1	Q62422	Osteoclast-stimulating factor 1	NaN	NaN	NaN	NaN	NaN	NaN	NaN	NaN	12.4513	8.72328	10.5776	8.82635	8.86878	10.3559	9.96719	1.33851	NaN	NaN	NaN	NaN	NaN	NaN	NaN	NaN	NaN	NaN	7.30714	NaN	NaN	NaN	7.30714	0	1	0	0	0	0	0	0	0	0	0	0	0	0	0	NaN
Otub1	Q7TQI3	Ubiquitin thioesterase OTUB1	NaN	NaN	NaN	NaN	NaN	NaN	NaN	NaN	10.5415	NaN	NaN	10.6713	10.2622	NaN	10.4917	0.170677	NaN	NaN	NaN	NaN	9.5387	NaN	9.5387	0	NaN	12.8313	12.5774	12.3565	12.8442	11.8021	12.4823	0.384779	1	0	0	0	0	0	0	0	0	0	0	0	0	0	NaN
Pafah1b2	Q61206	Platelet-activating factor acetylhydrolase IB subunit beta	NaN	NaN	NaN	NaN	NaN	NaN	NaN	NaN	10.3478	10.4809	10.3319	9.81251	10.0272	9.79878	10.1332	0.26843	NaN	NaN	NaN	NaN	NaN	NaN	NaN	NaN	NaN	9.72571	10.1869	NaN	NaN	NaN	9.95629	0.230582	1	0	0	0	0	0	0	0	0	0	0	0	0	0	NaN
Pak2	Q8CIN4	Serine/threonine-protein kinase PAK 2	NaN	NaN	NaN	NaN	NaN	NaN	NaN	NaN	9.99144	10.0009	9.77229	9.20432	9.43908	8.62993	9.50632	0.485531	NaN	NaN	NaN	NaN	NaN	NaN	NaN	NaN	NaN	NaN	NaN	NaN	NaN	NaN	NaN	NaN	1	1	0	1	0	0	0	0	0	0	0	0	0	0	NaN
Parvb	Q9ES46	Beta-parvin	NaN	NaN	NaN	NaN	NaN	NaN	NaN	NaN	11.1867	12.2561	10.8522	11.6874	10.8415	11.5562	11.3967	0.499537	NaN	NaN	NaN	NaN	NaN	NaN	NaN	NaN	NaN	NaN	NaN	NaN	NaN	NaN	NaN	NaN	1	0	0	1	0	0	0	0	0	0	0	0	0	0	NaN
Pcbd1	P61458	Pterin-4-alpha-carbinolamine dehydratase	NaN	NaN	NaN	NaN	NaN	NaN	NaN	NaN	NaN	NaN	NaN	NaN	NaN	NaN	NaN	NaN	NaN	NaN	NaN	NaN	NaN	NaN	NaN	NaN	13.3498	14.2591	13.2687	14.2961	15.3884	14.3562	14.1531	0.710226	1	1	0	0	0	0	0	0	0	0	0	0	0	0	NaN
Pcbp2	Q61990	Poly(rC)-binding protein 2	NaN	NaN	NaN	NaN	NaN	NaN	NaN	NaN	12.6918	12.0275	12.5466	11.521	11.7569	11.2423	11.9643	0.521705	11.7231	10.8653	10.9235	11.2998	13.2493	12.022	11.6805	0.812611	NaN	12.4536	11.915	12.3167	12.1095	NaN	12.1987	0.204527	1	1	0	0	0	0	0	0	0	0	0	0	0	0	NaN
Pcca	Q91ZA3	Propionyl-CoA carboxylase alpha chain, mitochondrial	NaN	NaN	NaN	NaN	NaN	NaN	NaN	NaN	NaN	NaN	NaN	NaN	NaN	NaN	NaN	NaN	8.1408	NaN	13.8881	13.1402	11.8704	12.5349	11.9149	2.00124	13.8064	13.6445	13.6	14.5982	14.9139	14.9175	14.2468	0.576406	0	0	1	0	0	0	0	0	0	0	0	0	0	0	NaN
Pccb	Q99MN9	Propionyl-CoA carboxylase beta chain, mitochondrial	NaN	NaN	NaN	NaN	NaN	NaN	NaN	NaN	NaN	NaN	NaN	NaN	NaN	NaN	NaN	NaN	NaN	NaN	12.3102	NaN	NaN	NaN	12.3102	0	12.1697	12.2737	11.7324	13.507	13.4694	13.6732	12.8042	0.76642	0	0	1	0	0	0	0	0	0	0	0	0	0	0	NaN
Pdcd6	P12815	Programmed cell death protein 6	NaN	NaN	NaN	NaN	NaN	NaN	NaN	NaN	10.2979	8.84884	9.25015	9.23022	9.43939	9.93924	9.50095	0.48174	NaN	NaN	NaN	NaN	NaN	NaN	NaN	NaN	NaN	NaN	9.23772	9.27871	8.9969	NaN	9.17111	0.124315	1	1	0	1	0	0	0	0	0	0	0	0	0	0	NaN
Pdia6	Q922R8	Protein disulfide-isomerase A6	NaN	NaN	NaN	NaN	NaN	NaN	NaN	NaN	11.2517	10.4176	10.7252	10.5103	11.1488	10.81	10.8106	0.305743	NaN	NaN	NaN	NaN	11.7017	NaN	11.7017	0	NaN	11.3943	12.2578	NaN	12.9452	12.8077	12.3512	0.609433	0	0	0	1	0	0	0	0	0	0	0	0	0	0	NaN
Pepd	Q11136	Xaa-Pro dipeptidase	10.2298	NaN	NaN	NaN	NaN	NaN	10.2298	0	11.5895	12.5584	12.962	11.68	11.9358	12.8098	12.2559	0.543909	NaN	NaN	NaN	NaN	NaN	NaN	NaN	NaN	12.5128	12.6376	12.8333	13.005	13.2906	13.4332	12.9521	0.330356	0	0	0	0	0	0	0	0	0	0	0	0	0	0	1
Pfn1	P62962	Profilin-1	NaN	NaN	NaN	9.6214	NaN	11.5598	10.5906	0.969212	13.4753	13.6898	13.6898	13.3686	13.6701	13.8001	13.6156	0.146475	11.7536	10.4091	11.5694	12.9194	13.1138	13.5211	12.2144	1.07245	13.1675	12.9075	13.1412	13.6178	13.8214	12.88	13.2559	0.349882	1	0	0	0	0	0	0	0	0	0	0	0	0	0	NaN
Pgd	Q9DCD0	6-phosphogluconate dehydrogenase, decarboxylating	NaN	NaN	NaN	NaN	NaN	NaN	NaN	NaN	11.8733	12.0593	11.6924	10.8872	10.9537	10.6672	11.3555	0.53719	NaN	NaN	NaN	NaN	NaN	NaN	NaN	NaN	NaN	NaN	NaN	NaN	NaN	NaN	NaN	NaN	1	0	0	0	0	0	0	0	0	0	0	0	0	0	NaN
Phgdh	Q61753	D-3-phosphoglycerate dehydrogenase	NaN	NaN	NaN	NaN	NaN	NaN	NaN	NaN	12.6181	12.26	12.2068	11.9151	11.6597	12.0178	12.1129	0.299788	NaN	NaN	NaN	NaN	14.2763	NaN	14.2763	0	NaN	NaN	NaN	NaN	NaN	NaN	NaN	NaN	0	0	0	0	0	0	0	0	0	0	0	0	0	0	NaN
Plec	Q9QXS1	Plectin	13.1597	NaN	NaN	NaN	NaN	13.028	13.0938	0.0658913	NaN	NaN	NaN	NaN	NaN	NaN	NaN	NaN	9.87597	11.1794	11.2803	11.6258	14.307	10.959	11.5379	1.35203	NaN	NaN	9.02981	NaN	9.7782	11.6411	10.1497	1.09794	1	0	0	0	0	0	0	0	0	0	0	0	0	0	1
Pof1b	Q8K4L4	Protein POF1B	12.1901	10.9562	11.597	11.5469	10.6697	13.2202	11.6967	0.836667	9.76087	9.21856	9.90927	NaN	NaN	9.15314	9.51046	0.329638	12.5223	12.8871	14.1066	NaN	13.561	12.1013	13.0357	0.718551	11.3539	11.1739	11.3196	10.9739	12.2221	11.5242	11.4279	0.393244	0	0	0	0	0	0	0	0	0	0	0	0	0	0	2
Ppp1ca;Ppp1cc	P62137;P63087	Serine/threonine-protein phosphatase PP1-alpha catalytic subunit;Serine/threonine-protein phosphatase PP1-gamma catalytic subunit	NaN	NaN	NaN	NaN	NaN	NaN	NaN	NaN	10.3484	10.2562	9.90252	9.69527	9.76561	10.1366	10.0174	0.245339	11.2948	10.5521	10.6533	NaN	11.3969	11.7917	11.1378	0.468412	10.9902	10.5296	11.1225	NaN	12.1668	NaN	11.2023	0.598767	1	1	1	0	0	0	0	0	0	0	0	0	0	0	NaN
Ppp1r2	Q9DCL8	Protein phosphatase inhibitor 2	NaN	NaN	NaN	NaN	NaN	NaN	NaN	NaN	11.6711	11.445	10.9695	10.6932	10.7295	11.175	11.1139	0.358102	NaN	NaN	NaN	NaN	NaN	NaN	NaN	NaN	NaN	NaN	NaN	NaN	NaN	NaN	NaN	NaN	0	0	0	0	0	0	0	0	0	0	0	0	0	0	NaN
Prdx2	Q61171	Peroxiredoxin-2	13.8738	13.2419	13.7277	12.1578	13.7331	13.6456	13.3967	0.587515	10.6875	12.5745	11.517	11.0647	10.3868	11.1561	11.2311	0.698578	13.8641	13.7309	15.1994	14.3278	13.9144	13.7089	14.1242	0.522235	14.0025	14.5637	14.5912	14.3809	15.3305	14.4899	14.5598	0.39634	1	0	0	0	0	0	0	0	0	0	0	0	0	0	1
Prmt1	Q9JIF0	Protein arginine N-methyltransferase 1	NaN	NaN	NaN	NaN	NaN	NaN	NaN	NaN	NaN	NaN	NaN	NaN	NaN	NaN	NaN	NaN	12.1636	11.7345	11.9442	13.5127	11.9742	13.3412	12.4451	0.70705	11.8944	12.3157	12.3391	11.9189	12.276	12.0824	12.1378	0.18326	1	1	0	0	0	0	0	0	0	0	0	0	0	0	NaN
Psma4	Q9R1P0	Proteasome subunit alpha type-4	11.9604	12.6463	12.8704	11.31	12.4619	10.3477	11.9328	0.872669	11.2669	NaN	NaN	10.5831	8.00408	9.77913	9.9083	1.219	12.5653	12.111	13.8026	15.0047	12.0296	12.4735	12.9978	1.06935	13.0664	12.5131	12.1072	12.0236	12.8295	13.0469	12.5978	0.418842	1	1	0	0	0	0	0	0	0	0	0	0	0	0	2
Ptms	Q9D0J8	Parathymosin	NaN	NaN	NaN	NaN	NaN	NaN	NaN	NaN	10.9041	NaN	NaN	NaN	10.5116	NaN	10.7079	0.196289	11.6131	12.2874	10.4449	13.2025	11.6885	12.2758	11.9187	0.839661	NaN	NaN	10.9815	11.6268	12.341	12.3372	11.8216	0.565519	0	0	0	0	0	0	0	0	0	0	0	0	0	0	1
Ptpn6	P29351	Tyrosine-protein phosphatase non-receptor type 6	NaN	NaN	NaN	NaN	NaN	NaN	NaN	NaN	9.4174	9.46156	10.1905	9.75296	8.94404	9.20594	9.49541	0.396776	NaN	NaN	NaN	NaN	NaN	NaN	NaN	NaN	NaN	NaN	NaN	NaN	15.3371	NaN	15.3371	0	1	1	0	0	0	0	0	0	0	0	0	0	0	0	NaN
Rab10	P61027	Ras-related protein Rab-10	9.63354	NaN	NaN	9.74779	NaN	NaN	9.69066	0.057128	12.2391	12.8666	11.5684	11.1487	11.8084	12.4432	12.0124	0.570272	NaN	NaN	13.6189	15.7787	13.0518	12.7808	13.8076	1.17756	12.018	11.7931	NaN	12.8748	13.3936	10.829	12.1817	0.889561	1	0	0	1	0	0	0	0	0	0	0	0	0	0	1
Rab6a;Rab6b;Rab39a	P35279;P61294;Q8BHD0	Ras-related protein Rab-6A;Ras-related protein Rab-6B;Ras-related protein Rab-39A	10.8168	NaN	10.6301	NaN	NaN	NaN	10.7234	0.0933332	12.3885	12.0037	12.0325	NaN	12.0245	11.7669	12.0432	0.198788	NaN	NaN	NaN	13.6778	13.9211	NaN	13.7995	0.121644	12.273	12.1332	12.3451	12.3086	NaN	12.2015	12.2523	0.0761318	0	0	0	1	0	0	0	0	0	0	0	0	0	0	1
Rab7a	P51150	Ras-related protein Rab-7a	NaN	NaN	NaN	NaN	NaN	NaN	NaN	NaN	10.131	NaN	9.39975	NaN	NaN	9.29605	9.60892	0.371556	12.0392	10.7811	NaN	12.0175	12.6597	NaN	11.8743	0.681841	11.8519	11.952	11.9523	NaN	11.5629	12.3368	11.9312	0.247914	0	0	0	1	0	0	0	0	0	0	0	0	0	0	NaN
Rac1	P63001	Ras-related C3 botulinum toxin substrate 1	NaN	NaN	NaN	NaN	NaN	9.65497	9.65497	0	13.7651	13.5008	13.6043	13.0551	12.9686	13.2218	13.3526	0.291137	12.789	12.6775	13.6492	12.6757	12.7584	12.8172	12.8945	0.341619	14.0716	14.4945	14.5358	14.6083	14.919	14.9372	14.5944	0.291479	1	0	0	1	0	0	0	0	0	0	0	0	0	0	NaN
Ran	P62827	GTP-binding nuclear protein Ran	11.6506	11.5402	NaN	10.6586	11.659	12.2496	11.5516	0.511106	13.7923	13.5619	14.1038	13.733	13.213	13.1949	13.5998	0.322419	14.2244	14.0416	14.0687	15.7033	14.125	14.6321	14.4659	0.587533	15.723	15.7661	15.7928	15.8877	15.8152	15.8861	15.8118	0.0600534	1	1	0	0	0	0	0	0	0	0	0	0	0	0	2
Rdx	P26043	Radixin	NaN	NaN	NaN	NaN	NaN	NaN	NaN	NaN	7.97638	7.21888	6.0651	5.43848	5.98013	NaN	6.5358	0.924803	NaN	NaN	NaN	NaN	NaN	NaN	NaN	NaN	NaN	NaN	NaN	NaN	NaN	NaN	NaN	NaN	1	0	0	1	0	0	0	0	0	0	0	0	0	0	NaN
Rgs10	Q9CQE5	Regulator of G-protein signaling 10	NaN	NaN	NaN	NaN	NaN	NaN	NaN	NaN	9.11839	8.39376	8.81194	8.41827	8.55477	8.58464	8.64696	0.251082	NaN	NaN	NaN	NaN	NaN	NaN	NaN	NaN	NaN	NaN	NaN	NaN	NaN	NaN	NaN	NaN	1	1	0	0	0	0	0	0	0	0	0	0	0	0	NaN
Rhoa	Q9QUI0	Transforming protein RhoA	NaN	NaN	10.5246	10.36	NaN	11.3621	10.7489	0.438812	12.3554	12.4117	12.6412	12.3576	12.3682	12.3313	12.4109	0.105758	11.9039	11.4203	12.1034	12.1978	12.1136	11.2115	11.8251	0.375549	13.0397	13.3368	13.3051	13.26	13.4047	12.9344	13.2134	0.16852	1	0	0	1	0	0	0	0	0	0	0	0	0	0	NaN
Rpl11	Q9CXW4	60S ribosomal protein L11	NaN	NaN	NaN	14.1955	NaN	NaN	14.1955	0	NaN	NaN	8.31885	NaN	NaN	NaN	8.31885	0	10.4489	10.3761	10.2241	13.7965	12.8981	12.6577	11.7335	1.42813	13.7759	13.5211	13.0306	13.4025	13.8837	13.7684	13.5637	0.289036	1	1	0	0	0	0	0	0	0	0	0	0	0	0	NaN
Rpl22	P67984	60S ribosomal protein L22	NaN	NaN	NaN	NaN	NaN	NaN	NaN	NaN	10.9011	NaN	9.12289	NaN	NaN	NaN	10.012	0.889117	11.1698	11.8277	11.8099	12.9472	12.2912	12.0596	12.0176	0.538337	12.6801	12.7023	12.2149	NaN	12.9337	13.6884	12.8439	0.482461	0	0	0	0	0	0	0	0	0	0	0	0	0	0	NaN
Rps12	P63323	40S ribosomal protein S12	NaN	NaN	NaN	NaN	NaN	NaN	NaN	NaN	11.1573	10.7796	10.7316	11.2786	10.533	10.1868	10.7778	0.366575	13.4508	10.8765	13.1061	13.211	12.161	12.0777	12.4805	0.885405	12.7377	12.4821	12.7305	12.5944	13.3576	12.9439	12.8077	0.283802	1	0	0	0	0	0	0	0	0	0	0	0	0	0	NaN
Rps15a	P62245	40S ribosomal protein S15a	NaN	NaN	NaN	NaN	NaN	NaN	NaN	NaN	NaN	NaN	NaN	NaN	NaN	NaN	NaN	NaN	12.4643	12.3183	11.7739	13.0292	14.6375	12.7418	12.8275	0.896792	15.2228	14.6982	14.8041	15.2187	15.887	14.8509	15.1136	0.399696	0	0	0	0	0	0	0	0	0	0	0	0	0	0	NaN
Rps16	P14131	40S ribosomal protein S16	NaN	9.75766	9.45423	NaN	10.2484	10.5582	10.0046	0.427144	10.775	10.3355	10.6509	10.2331	10.5106	10.3035	10.4681	0.195487	12.8451	12.4212	12.4614	14.3702	14.0654	13.4064	13.2616	0.754565	14.7958	14.4254	14.4303	14.6899	14.9381	14.5585	14.6397	0.18809	0	0	0	0	0	0	0	0	0	0	0	0	0	0	NaN
Rps2	P25444	40S ribosomal protein S2	NaN	NaN	NaN	NaN	NaN	NaN	NaN	NaN	9.15919	NaN	NaN	NaN	NaN	10.0663	9.61277	0.453579	10.0616	NaN	NaN	10.4379	11.9525	10.1599	10.653	0.762861	12.3101	12.4512	12.6204	11.8443	11.9564	12.0319	12.2024	0.278702	0	0	0	0	0	0	0	0	0	0	0	0	0	0	NaN
Rps20	P60867	40S ribosomal protein S20	NaN	NaN	NaN	NaN	NaN	NaN	NaN	NaN	NaN	NaN	NaN	NaN	NaN	NaN	NaN	NaN	10.5798	9.56561	10.7227	9.8806	10.4464	10.0937	10.2148	0.406742	11.3028	11.8723	11.869	11.6458	11.2965	11.664	11.6084	0.235492	1	0	0	0	0	0	0	0	0	0	0	0	0	0	NaN
Rps26	P62855	40S ribosomal protein S26	NaN	NaN	NaN	NaN	NaN	NaN	NaN	NaN	NaN	NaN	NaN	NaN	NaN	NaN	NaN	NaN	11.0218	11.3358	NaN	12.985	12.1301	12.1743	11.9294	0.69148	11.7634	11.3828	12.6431	12.5865	NaN	13.1621	12.3076	0.643719	1	0	0	0	0	0	0	0	0	0	0	0	0	0	NaN
Rps3	P62908	40S ribosomal protein S3	NaN	NaN	NaN	NaN	NaN	NaN	NaN	NaN	10.5354	NaN	10.8897	9.09656	9.79013	10.8848	10.2393	0.697856	12.5449	12.0897	12.1453	14.219	14.0126	12.6583	12.945	0.854045	14.2397	13.9991	14.0055	14.0781	13.9631	14.0648	14.0584	0.0900838	1	1	1	1	0	0	0	0	0	0	0	0	0	0	NaN
Rps3a	P97351	40S ribosomal protein S3a	NaN	NaN	NaN	NaN	NaN	10.9168	10.9168	0	NaN	NaN	NaN	7.52607	NaN	NaN	7.52607	0	NaN	11.5895	NaN	11.5125	11.7481	NaN	11.6167	0.0980511	13.025	12.7836	12.9678	13.8137	13.6452	13.2687	13.2507	0.370146	1	1	0	0	0	0	0	0	0	0	0	0	0	0	NaN
Rpsa	P14206	40S ribosomal protein SA	16.4106	16.4311	15.1658	15.5597	17.223	16.6198	16.235	0.682261	11.9685	9.66005	10.1731	9.75182	9.40865	11.6247	10.4311	0.996349	18.0106	18.2854	17.8924	16.9773	16.5457	17.3759	17.5146	0.609598	13.8792	14.4198	14.5389	13.9315	13.8802	13.6292	14.0465	0.322694	1	1	0	1	0	0	0	0	0	0	0	0	0	0	1
S100a11	P50543	Protein S100-A11	9.30168	9.00451	NaN	8.69993	9.69335	10.6507	9.47003	0.675554	NaN	NaN	NaN	NaN	NaN	NaN	NaN	NaN	13.8197	10.327	10.9543	11.0073	13.232	11.0835	11.7373	1.29954	10.6777	9.26724	NaN	NaN	NaN	NaN	9.97249	0.705245	1	1	0	0	0	0	0	0	0	0	0	0	0	0	1
S100a14	Q9D2Q8	Protein S100-A14	12.5158	10.7354	11.9727	8.65894	11.3388	12.3907	11.2687	1.31719	8.69669	9.42299	9.31866	NaN	NaN	NaN	9.14611	0.320631	NaN	10.5763	12.4633	10.1086	12.5041	9.71709	11.0739	1.18289	NaN	NaN	NaN	NaN	NaN	NaN	NaN	NaN	1	0	0	0	0	0	0	0	0	0	0	0	0	0	1
S100a16	Q9D708	Protein S100-A16	12.8244	10.7318	12.0349	NaN	11.7666	12.7885	12.0292	0.769587	9.37317	NaN	8.40161	6.13641	NaN	NaN	7.97039	1.35613	9.94436	11.3176	11.214	9.30029	12.3803	NaN	10.8313	1.08747	10.9902	NaN	NaN	NaN	NaN	NaN	10.9902	0	1	1	0	0	0	0	0	0	0	0	0	0	0	0	1
Sarm1	Q6PDS3	Sterile alpha and TIR motif-containing protein 1	13.7817	15.0483	13.8943	14.3048	14.9258	14.2509	14.3677	0.476041	6.70491	4.95861	NaN	NaN	NaN	NaN	5.83176	0.873153	NaN	NaN	NaN	NaN	NaN	NaN	NaN	NaN	NaN	NaN	NaN	NaN	NaN	NaN	NaN	NaN	1	0	1	0	0	0	0	0	0	0	0	0	0	0	1
Scg2	Q03517	Secretogranin-2	NaN	NaN	NaN	NaN	NaN	NaN	NaN	NaN	NaN	NaN	NaN	NaN	NaN	NaN	NaN	NaN	13.7657	13.1842	14.3484	14.5102	12.5847	13.3975	13.6318	0.665176	NaN	NaN	NaN	NaN	NaN	NaN	NaN	NaN	0	0	0	0	1	0	0	0	0	0	0	0	0	0	NaN
Scg5	P12961	Neuroendocrine protein 7B2	NaN	NaN	NaN	NaN	NaN	NaN	NaN	NaN	NaN	NaN	NaN	NaN	NaN	NaN	NaN	NaN	12.1288	11.4731	12.0267	12.2729	11.2724	12.1213	11.8825	0.3721	NaN	NaN	NaN	NaN	NaN	NaN	NaN	NaN	0	0	0	0	1	0	0	0	0	0	0	0	0	0	NaN
Sfpq	Q8VIJ6	Splicing factor, proline- and glutamine-rich	NaN	NaN	NaN	NaN	NaN	NaN	NaN	NaN	NaN	NaN	NaN	NaN	7.72247	8.74306	8.23277	0.510296	8.96462	10.8796	11.1409	11.2148	9.46021	11.5491	10.5349	0.965885	NaN	11.5547	10.3064	NaN	NaN	NaN	10.9305	0.624167	1	1	0	0	0	0	0	0	0	0	0	0	0	0	NaN
Sprr2d;Sprr2h	O70555;O70559	Small proline-rich protein 2D;Small proline-rich protein 2H	16.6228	14.3964	15.6715	NaN	15.8419	15.7961	15.6657	0.717679	12.7502	12.5578	12.7134	10.8638	10.8705	12.1642	11.9867	0.813966	13.7241	14.0918	15.7677	15.573	14.2522	14.0041	14.5688	0.796474	15.4863	15.5931	14.6796	14.5717	15.4655	15.7146	15.2518	0.451163	1	0	0	0	0	0	0	0	0	0	0	0	0	0	1
Ssh3	Q8K330	Protein phosphatase Slingshot homolog 3	18.2102	18.4788	17.9519	NaN	19.6315	18.0248	18.4594	0.613612	NaN	NaN	NaN	10.8396	NaN	NaN	10.8396	0	17.3094	16.3342	16.3209	16.4912	16.1418	16.5429	16.5234	0.374544	19.5373	18.8323	18.795	19.3364	19.6444	19.5477	19.2822	0.343865	1	1	0	0	0	0	0	0	0	0	0	0	0	0	1
Stam	P70297	Signal transducing adapter molecule 1	18.7269	17.6782	18.6541	20.7122	20.7933	20.5805	19.5242	1.22053	18.0292	19.6512	18.457	17.8492	17.748	18.7562	18.4152	0.653239	15.6444	14.9564	14.7696	14.5885	14.3855	15.0818	14.9044	0.40189	NaN	NaN	NaN	NaN	NaN	NaN	NaN	NaN	1	0	0	1	0	0	0	0	0	0	0	0	0	0	2
Sub1	P11031	Activated RNA polymerase II transcriptional coactivator p15	NaN	NaN	NaN	NaN	NaN	NaN	NaN	NaN	12.6908	12.7684	13.2652	13.0945	12.5927	12.4693	12.8135	0.279068	NaN	NaN	NaN	10.7872	NaN	NaN	10.7872	0	NaN	NaN	NaN	NaN	NaN	NaN	NaN	NaN	0	1	0	0	0	0	0	0	0	0	0	0	0	0	NaN
Syne1	Q6ZWR6	Nesprin-1	12.7213	13.8438	12.8092	13.001	NaN	13.6662	13.2083	0.458896	NaN	NaN	NaN	NaN	NaN	9.40466	9.40466	0	NaN	NaN	NaN	NaN	NaN	NaN	NaN	NaN	NaN	NaN	NaN	NaN	NaN	NaN	NaN	NaN	1	1	0	1	0	0	0	0	0	1	0	1	0	0	1
Tagln	P37804	Transgelin	NaN	10.9284	9.78273	NaN	NaN	NaN	10.3556	0.572834	11.1648	10.2982	10.2325	9.97305	10.0347	10.0975	10.3001	0.402218	NaN	NaN	NaN	NaN	NaN	NaN	NaN	NaN	NaN	NaN	NaN	NaN	NaN	NaN	NaN	NaN	1	0	0	0	0	0	0	0	0	0	0	0	0	0	NaN
Tagln2	Q9WVA4	Transgelin-2	NaN	10.953	10.5295	NaN	11.0914	9.931	10.6262	0.451612	13.3007	12.9046	12.8191	12.4312	13.2883	12.632	12.896	0.31869	NaN	NaN	NaN	NaN	11.7674	11.5149	11.6411	0.126231	13.4254	12.8425	12.461	13.5369	13.3957	13.349	13.1684	0.38574	0	0	0	0	0	0	0	0	0	0	0	0	0	0	NaN
Taldo1	Q93092	Transaldolase	NaN	NaN	NaN	NaN	NaN	NaN	NaN	NaN	10.9527	10.9554	10.983	10.4507	10.4099	11.2276	10.8299	0.297944	NaN	NaN	11.4083	NaN	12.0898	NaN	11.749	0.340719	12.3366	12.176	12.536	12.1957	11.9791	NaN	12.2447	0.184927	1	0	0	0	0	0	0	0	0	0	0	0	0	0	NaN
Tbc1d2b	Q3U0J8	TBC1 domain family member 2B	11.9839	11.7042	12.1696	NaN	13.4572	12.613	12.3856	0.611955	9.19767	9.60862	9.53708	8.80182	9.27882	9.92699	9.39183	0.354278	10.267	10.1918	9.95851	NaN	9.97112	10.2268	10.123	0.13143	11.0874	10.6616	10.9676	10.715	12.216	12.3519	11.3333	0.688516	0	0	0	0	0	0	0	0	0	0	0	0	0	0	1
Tgm3	Q08189	Protein-glutamine gamma-glutamyltransferase E	12.9592	11.483	12.6867	12.9814	13.0801	12.9503	12.6901	0.552908	10.9759	10.939	10.4661	9.02618	8.86641	10.5023	10.1293	0.85991	12.3057	NaN	13.6533	11.6769	12.3613	12.3824	12.4759	0.644301	11.6128	11.5787	11.7226	11.0922	12.0325	11.1715	11.5351	0.321138	1	0	0	0	0	0	0	0	0	0	0	0	0	0	1
Tkt	P40142	Transketolase	NaN	NaN	11.2074	12.6214	NaN	11.5147	11.7812	0.607239	12.4282	12.4721	12.4992	12.3367	12.2155	12.6159	12.4279	0.126364	NaN	NaN	12.2977	11.1356	12.9496	NaN	12.1277	0.750268	11.3883	11.4245	11.1436	12.9288	12.4849	11.9068	11.8795	0.640072	0	0	0	0	0	0	0	0	0	0	0	0	0	0	NaN
Tpm2	P58774	Tropomyosin beta chain	NaN	NaN	NaN	NaN	NaN	NaN	NaN	NaN	11.9249	12.7917	12.6472	11.9822	12.2803	11.6733	12.2166	0.399046	NaN	NaN	NaN	9.02231	NaN	NaN	9.02231	0	NaN	NaN	NaN	NaN	NaN	NaN	NaN	NaN	1	0	0	0	0	0	0	0	0	0	0	0	0	0	NaN
Tpm4	Q6IRU2	Tropomyosin alpha-4 chain	NaN	NaN	NaN	NaN	NaN	NaN	NaN	NaN	12.5389	13.1441	13.0391	12.6382	12.0937	12.7009	12.6925	0.343804	NaN	11.9272	12.2636	14.6749	11.3797	12.7717	12.6034	1.13044	12.7825	12.308	12.2448	NaN	12.3366	NaN	12.418	0.213064	1	0	0	0	0	0	0	0	0	0	0	0	0	0	NaN
Txndc17	Q9CQM5	Thioredoxin domain-containing protein 17	NaN	NaN	NaN	NaN	NaN	NaN	NaN	NaN	14.2037	13.0523	12.7763	12.5505	11.8007	12.6713	12.8425	0.718943	NaN	NaN	NaN	NaN	NaN	NaN	NaN	NaN	NaN	NaN	NaN	NaN	NaN	NaN	NaN	NaN	1	0	0	0	0	0	0	0	0	0	0	0	0	0	NaN
Ubb;Ubc;Rps27a;Uba52	P0CG49;P0CG50;P62983;P62984	Polyubiquitin-B;Polyubiquitin-C;Ubiquitin-40S ribosomal protein S27a;Ubiquitin-60S ribosomal protein L40	13.2236	NaN	12.5626	13.4702	13.981	14.0984	13.4672	0.555006	12.7782	12.5631	12.3266	11.6602	11.7849	11.7379	12.1418	0.435721	14.9685	14.1798	15.018	17.2053	14.6839	15.1539	15.2016	0.950171	13.1434	13.2695	13.034	13.3092	13.6499	13.4618	13.3113	0.201729	1	1	0	0	0	0	0	0	0	0	0	0	0	0	2
Ube2l3	P68037	Ubiquitin-conjugating enzyme E2 L3	NaN	NaN	NaN	NaN	10.0116	NaN	10.0116	0	11.3471	9.50398	11.2296	10.3463	10.9947	10.7355	10.6929	0.624833	NaN	NaN	NaN	NaN	NaN	NaN	NaN	NaN	11.9824	11.3913	11.9221	NaN	12.2646	12.0105	11.9142	0.286413	1	1	0	0	0	0	0	0	0	0	0	0	0	0	NaN
Ube2n	P61089	Ubiquitin-conjugating enzyme E2 N	NaN	NaN	NaN	NaN	NaN	NaN	NaN	NaN	10.6078	11.603	10.6671	10.7198	10.7584	11.4225	10.9631	0.394838	NaN	NaN	NaN	NaN	9.95313	NaN	9.95313	0	NaN	12.194	12.1344	NaN	NaN	NaN	12.1642	0.0297894	1	1	0	0	0	0	0	0	0	0	0	0	0	0	NaN
Ugdh	O70475	UDP-glucose 6-dehydrogenase	NaN	NaN	NaN	NaN	NaN	NaN	NaN	NaN	8.40939	NaN	9.27841	NaN	9.25557	8.5175	8.86522	0.403666	11.292	9.76039	10.7583	11.1988	10.4312	10.8515	10.7154	0.51303	14.4623	14.3231	14.1209	14.6562	15.4577	15.443	14.7438	0.52447	0	0	0	0	0	0	0	0	0	0	0	0	0	0	NaN
Upb1	Q8VC97	Beta-ureidopropionase	NaN	NaN	NaN	NaN	NaN	NaN	NaN	NaN	NaN	9.08949	NaN	NaN	10.0261	NaN	9.55779	0.468306	NaN	NaN	NaN	NaN	NaN	NaN	NaN	NaN	11.9261	12.2826	12.0623	12.6842	13.03	13.5678	12.5922	0.57335	1	0	0	0	0	0	0	0	0	0	0	0	0	0	NaN
Uso1	Q9Z1Z0	General vesicular transport factor p115	NaN	NaN	NaN	NaN	NaN	NaN	NaN	NaN	9.44501	9.65631	9.66615	9.90331	9.2143	9.09947	9.49742	0.276806	NaN	NaN	NaN	NaN	NaN	NaN	NaN	NaN	NaN	NaN	NaN	NaN	NaN	NaN	NaN	NaN	1	0	0	1	0	0	0	0	0	0	0	0	0	0	NaN
Vasp	P70460	Vasodilator-stimulated phosphoprotein	NaN	NaN	NaN	NaN	NaN	NaN	NaN	NaN	11.092	10.959	10.9079	10.5862	10.8564	11.3659	10.9612	0.236418	NaN	NaN	NaN	NaN	NaN	NaN	NaN	NaN	NaN	NaN	NaN	NaN	NaN	NaN	NaN	NaN	1	0	0	1	0	0	0	0	0	0	0	0	0	0	NaN
Ybx1	P62960	Nuclease-sensitive element-binding protein 1	NaN	NaN	NaN	NaN	NaN	NaN	NaN	NaN	NaN	NaN	5.55944	3.66971	NaN	NaN	4.61457	0.944862	10.3706	8.94704	NaN	12.4566	10.2319	11.159	10.633	1.15536	11.8218	11.8662	11.6937	12.1176	12.3951	12.6219	12.0861	0.330609	1	1	0	0	1	0	0	0	0	0	0	0	0	0	NaN
Ywhah	P68510	14-3-3 protein eta	NaN	NaN	NaN	NaN	NaN	NaN	NaN	NaN	11.5009	10.3822	11.0004	10.4851	10.1614	9.66236	10.5321	0.58828	9.31137	8.54491	8.29947	14.1407	11.3135	11.3696	10.4966	2.03103	9.25997	10.0245	10.1797	10.901	11.8413	NaN	10.4413	0.8728	1	0	0	0	0	0	0	0	0	0	0	0	0	0	NaN
	P01631	Ig kappa chain V-II region 26-10	NaN	12.9934	NaN	NaN	NaN	NaN	12.9934	0	NaN	NaN	NaN	NaN	NaN	NaN	NaN	NaN	NaN	12.5651	11.8333	11.3003	11.6	12.3558	11.9309	0.468925	16.744	17.414	17.1839	17.6295	18.1202	18.3656	17.5762	0.546921	0	0	0	0	0	0	0	0	0	0	0	0	0	0	NaN
[truncated: 24 more columns]

## Sheet: Secretome resource_Imputation
Table EV2: hiSPECS secretome resources of astrocytes, microglia, neurons and oligodendrocytes.
This sheet contains the cell type-resolved brain secretome resource data obtained with the hiSPECS DIA method after imputation (Missing values were randomly added from a left-shifted normal distribution; for details see Materials and Methods). Proteins detected in at least one cell type in 5 out of 6 biological replicates are considered (Total 995 protein groups).
			Label-free quantification Astrocyte secretome						Average	standard deviation	Label-free quantification Microglia secretome						Average	standard deviation	Label-free quantification Neuron secretome						Average	standard deviation	Label-free quantification Oligodendrocyte secretome						Average	standard deviation
PG.Genes	PG.ProteinAccessions	PG.ProteinDescriptions	log2_LFQ_Astro_1	log2_LFQ_Astro_2	log2_LFQ_Astro_3	log2_LFQ_Astro_4	log2_LFQ_Astro_5	log2_LFQ_Astro_6	log2Avg_Asstrocytes	Std_As	log2_LFQ_Microglia_1	log2_LFQ_Microglia_2	log2_LFQ_Microglia_3	log2_LFQ_Microglia_4	log2_LFQ_Microglia_5	log2_LFQ_Microglia_6	log2Avg_Microglia	Std_As	log2_LFQ_Neurons_1	log2_LFQ_Neurons_2	log2_LFQ_Neurons_3	log2_LFQ_Neurons_4	log2_LFQ_Neurons_5	log2_LFQ_Neurons_6	log2Avg_neurons	Std_As	log2_LFQ_Oligodendrocytes_1	log2_LFQ_Oligodendrocytes_2	log2_LFQ_Oligodendrocytes_3	log2_LFQ_Oligodendrocytes_4	log2_LFQ_Oligodendrocytes_5	log2_LFQ_Oligodendrocytes_6	log2Avg_Oligodendrocytes	Std_As
A2m	Q6GQT1	Alpha-2-macroglobulin-P	20.9261	21.1539	19.8586	20.4568	21.2683	20.404	20.6779	0.488513	19.7949	19.1894	19.1841	18.9342	18.6215	19.4199	19.1907	0.366837	16.6303	16.344	15.9415	15.4032	15.6669	16.5694	16.0925	0.458101	22.0056	21.1297	21.0161	21.693	22.2396	21.8654	21.6582	0.446179
Aarsd1	Q3THG9	Alanyl-tRNA editing protein Aarsd1	18.7338	19.6571	19.2806	19.7666	20.4083	19.6048	19.5752	0.505479	20.9148	20.0007	20.3258	19.879	19.6668	19.8889	20.1127	0.409243	10.1458	9.14923	9.26984	9.72192	9.48742	8.8893	9.44392	0.407548	8.98549	9.54671	9.70778	8.12317	9.82243	9.37463	9.26004	0.574443
Acadvl	P50544	Very long-chain specific acyl-CoA dehydrogenase, mitochondrial	9.6445	9.19098	8.20887	7.52569	10.9166	10.051	9.25627	1.12806	7.59361	7.42673	8.85908	5.9613	6.88662	8.02324	7.45843	0.900784	13.1969	13.167	13.0542	7.31981	12.8659	14.3774	12.3302	2.29339	10.9332	13.3479	13.1393	13.5941	13.9678	14.1584	13.1901	1.06667
Acat2	Q8CAY6	Acetyl-CoA acetyltransferase, cytosolic	10.1059	10.3944	10.2064	10.6303	12.321	9.24556	10.4839	0.92717	12.2224	11.1809	11.7362	11.1371	11.2732	9.90394	11.2423	0.708467	10.1886	9.98704	8.51726	9.5077	8.759	9.87393	9.47226	0.627368	10.7549	11.2316	10.3156	10.4226	13.1413	9.67353	10.9233	1.09734
Ace	P09470	Angiotensin-converting enzyme	7.4823	9.28406	7.5654	8.74205	9.0469	9.08829	8.53483	0.732624	10.1941	10.5613	9.88553	9.54984	9.93552	9.32585	9.90869	0.403545	8.86012	8.7098	9.23116	10.8306	8.12259	10.2178	9.32868	0.923134	8.70947	9.12591	9.44676	9.20391	9.07014	9.92771	9.24732	0.374167
Ache	P21836	Acetylcholinesterase	9.5635	10.1888	8.52056	8.87587	10.7054	8.47772	9.38864	0.841721	12.2141	12.5199	12.5583	12.0617	11.901	12.5516	12.3011	0.258751	10.4797	8.48629	9.51623	9.70687	9.59265	9.39378	9.52925	0.583833	8.18034	8.85806	9.36538	10.1476	10.1989	9.77876	9.42151	0.721144
Acly	Q91V92	ATP-citrate synthase	8.69837	8.95396	9.8086	10.3199	8.60015	8.01219	9.06552	0.774474	9.35993	9.84654	10.1116	9.76281	8.99391	8.9425	9.50289	0.437754	8.42715	8.53023	8.40102	9.09754	10.1808	8.7286	8.89423	0.621558	9.27992	9.82534	8.01372	8.95403	10.6004	10.6438	9.55287	0.927699
Aco1	P28271	Cytoplasmic aconitate hydratase	8.92374	8.9992	10.0557	10.1239	8.33316	9.29037	9.28768	0.634553	11.5122	10.8764	10.6315	10.3987	10.308	10.8014	10.7547	0.394165	8.97994	7.97521	8.68104	8.5527	8.86509	9.04091	8.68248	0.357626	10.1902	10.4753	11.1309	11.4615	12.2558	12.0073	11.2535	0.749143
Acot7	Q91V12	Cytosolic acyl coenzyme A thioester hydrolase	10.5443	10.2293	8.21381	8.69277	9.86704	9.60698	9.5257	0.823666	7.064	9.57555	9.55367	9.57483	6.85703	8.2148	8.47331	1.17337	12.7366	11.3433	9.50834	14.4209	12.2635	13.603	12.3126	1.58618	12.3083	11.8475	12.0391	11.7897	11.7096	9.97968	11.6123	0.755891
Acss3	Q14DH7	Acyl-CoA synthetase short-chain family member 3, mitochondrial	9.38385	6.54717	6.96812	8.53768	10.4536	7.93046	8.30348	1.34486	9.08104	7.87868	7.48252	6.86651	6.79161	6.73786	7.47304	0.828956	9.8769	7.74254	8.99465	9.43969	8.31061	9.72862	9.0155	0.769005	13.3061	13.5114	12.3969	14.5901	15.3901	15.3416	14.0894	1.10474
Acta2;Actg2	P62737;P63268	Actin, aortic smooth muscle;Actin, gamma-enteric smooth muscle	14.0571	14.2436	13.9561	13.8944	14.852	13.467	14.0784	0.418093	13.7589	13.9145	13.8836	13.5235	13.5031	13.5404	13.6873	0.172049	12.0588	12.1727	12.7178	11.9341	14.466	13.191	12.7567	0.87717	12.6527	12.4362	12.297	12.7255	12.7904	13.2165	12.6864	0.291187
Actb	P60710	Actin, cytoplasmic 1	17.4882	17.4636	17.7023	18.7264	18.0178	17.7144	17.8521	0.431409	19.231	19.3188	19.545	19.0701	19.172	19.6767	19.3356	0.211618	16.6175	17.1153	16.621	17.6245	18.3987	17.7487	17.3543	0.639922	17.8655	18.3831	18.3577	18.587	19.0316	19.155	18.5633	0.434297
Actg1	P63260	Actin, cytoplasmic 2	8.60191	8.45007	10.4301	8.66648	8.63006	9.17801	8.99277	0.681371	12.4916	13.2025	13.2874	12.7156	13.0092	14.0729	13.1299	0.502154	14.3319	13.2546	13.8688	15.6204	16.0602	15.1573	14.7155	0.98493	12.9382	12.4841	13.0321	12.7959	14.5939	13.7529	13.2662	0.706496
Actn1	Q7TPR4	Alpha-actinin-1	8.85052	9.67374	7.10548	9.36693	10.5347	7.91421	8.9076	1.13161	10.5225	11.1631	11.251	10.7465	10.7298	11.0708	10.914	0.263174	9.37059	8.23421	9.80861	8.70402	13.9123	10.9649	10.1658	1.88426	11.2235	10.9682	11.6308	11.8127	13.2359	12.4186	11.8816	0.759129
Actn4	P57780	Alpha-actinin-4	8.59799	8.52685	7.72841	7.9328	8.06177	9.81059	8.44307	0.685276	9.70387	11.6164	9.92146	9.80428	9.31043	9.97091	10.0546	0.730674	9.68196	10.0703	8.26042	8.75468	11.0345	9.10735	9.48487	0.909022	9.91123	11.7759	11.8917	10.6791	11.882	11.815	11.3258	0.762765
Actr2	P61161	Actin-related protein 2	9.78599	8.59733	8.34653	10.881	10.0259	6.93964	9.09606	1.29017	12.1693	12.1239	12.522	13.44	12.0046	11.1499	12.2349	0.680865	8.80111	7.498	9.59156	10.0579	13.2305	9.14414	9.72053	1.75915	12.7181	11.5208	12.5038	13.0612	12.6187	12.4083	12.4718	0.472408
Actr3	Q99JY9	Actin-related protein 3	8.27539	8.09442	9.15538	9.56149	8.26934	9.00165	8.72628	0.542965	11.3374	10.9215	11.5304	10.7755	11.097	10.4449	11.0178	0.357621	10.3054	10.1638	6.46196	8.18184	11.4124	9.33597	9.31021	1.60854	8.23459	11.1305	8.22372	8.7991	10.2028	9.38971	9.33007	1.05772
Acy1	Q99JW2	Aminoacylase-1	8.41327	8.89577	8.03044	9.23487	9.98073	7.50887	8.67733	0.807351	13.0333	12.8418	13.2087	13.0515	13.1208	13.446	13.117	0.184245	9.70972	10.1981	9.32508	9.00968	9.70667	9.81998	9.6282	0.376114	14.9886	15.8333	15.1934	15.9762	16.5067	16.4393	15.8229	0.572059
Adam10	O35598	Disintegrin and metalloproteinase domain-containing protein 10	8.34875	11.2919	11.6527	7.38689	11.6508	11.6167	10.3246	1.76361	9.81596	10.4105	9.55508	10.6529	10.2284	11.0631	10.2877	0.502091	14.7335	14.7343	14.8133	15.3193	13.5646	14.8348	14.6666	0.532179	12.4292	12.2991	12.4286	12.0788	11.9516	12.1693	12.2261	0.176938
Adam12	Q61824	Disintegrin and metalloproteinase domain-containing protein 12	10.3453	8.26788	9.67979	8.72474	10.4936	9.16667	9.44633	0.811081	8.24828	10.2291	6.25612	7.83921	11.9159	7.94575	8.73906	1.83291	12.6235	13.5434	8.1758	10.9294	12.0159	12.2791	11.5945	1.71431	12.7138	12.7115	13.0096	11.7955	12.3157	11.7017	12.3746	0.487084
Adam19	O35674	Disintegrin and metalloproteinase domain-containing protein 19	10.3057	8.44001	12.9126	9.18487	9.26725	12.9426	10.5088	1.79429	14.0213	14.562	14.2304	13.6941	12.6969	14.0079	13.8687	0.585641	8.36359	8.02949	10.5162	11.7741	9.31357	7.74678	9.29063	1.44359	9.61414	9.1977	8.86282	9.80967	10.6947	8.67976	9.47647	0.671207
Adam22	Q9R1V6	Disintegrin and metalloproteinase domain-containing protein 22	8.25339	15.4317	15.0784	8.47619	8.78578	9.48721	10.9188	3.09134	8.07462	7.68095	7.74991	6.49138	14.2802	8.00109	8.71302	2.54415	14.3006	13.3586	13.905	13.9118	12.3702	13.7557	13.6003	0.615908	12.3442	12.4164	11.8629	11.7932	12.1721	11.8488	12.0729	0.249674
Adam9	Q61072	Disintegrin and metalloproteinase domain-containing protein 9	7.58576	13.0551	12.0911	9.21613	8.96762	8.4358	9.89191	1.98291	8.04542	10.0342	10.75	10.1893	10.1272	10.8907	10.0061	0.933559	15.0502	12.739	13.3039	14.0098	12.3323	13.4287	13.4773	0.879971	12.7728	12.4042	12.4	11.1459	13.1622	10.8864	12.1286	0.83082
Adamtsl2	Q7TSK7	ADAMTS-like protein 2	8.49538	11.3193	9.39996	13.1745	10.4996	10.4303	10.5532	1.47428	13.6001	12.5731	12.1654	11.9547	11.8144	12.0734	12.3635	0.60072	8.63126	8.55693	8.18096	8.56442	8.37632	9.21359	8.58725	0.317606	10.3206	9.09559	9.46512	9.71093	10.0683	9.83615	9.74945	0.396922
Adamtsl4	Q80T21	ADAMTS-like protein 4	9.42125	10.6018	10.8392	5.80811	8.68735	10.8333	9.36517	1.77823	11.8443	11.0313	11.5313	9.56891	10.6215	11.3775	10.9958	0.744966	9.07277	9.01053	9.71352	9.0435	9.58839	8.54668	9.16257	0.389347	8.1853	9.81845	8.39469	9.23512	9.85514	9.38762	9.14605	0.646633
Adgrb3	Q80ZF8	Adhesion G protein-coupled receptor B3	9.78681	9.86902	9.70063	8.28785	9.06604	9.70052	9.40181	0.562536	8.46664	9.5875	8.06813	7.83086	8.08326	7.25002	8.2144	0.714697	14.5652	14.1185	14.1433	15.5871	13.2026	14.2855	14.317	0.705612	11.7305	10.9832	11.1873	11.1123	11.182	10.9613	11.1928	0.256033
Adgrg1	Q8K209	Adhesion G-protein coupled receptor G1	9.20894	8.87532	9.68393	7.92953	8.10809	15.5675	9.89555	2.60729	12.7462	12.5137	12.1512	11.4872	11.6384	12.171	12.118	0.444049	12.5507	12.0617	12.4208	13.1304	10.9092	12.5329	12.2676	0.683871	7.90578	7.69249	9.9178	9.08915	9.91376	10.4792	9.16637	1.04994
Adgrl1	Q80TR1	Adhesion G protein-coupled receptor L1	8.64437	9.13564	9.86422	8.57291	9.73872	7.79775	8.95893	0.713575	7.86152	7.31688	7.98164	6.05221	6.38071	7.94732	7.25672	0.773528	11.201	11.7134	12.1659	12.6551	10.9441	12.5043	11.864	0.637103	9.8046	9.43278	10.1491	9.58316	9.4828	9.26722	9.61994	0.286847
Adgrl3	Q80TS3	Adhesion G protein-coupled receptor L3	6.47445	15.3284	8.61247	6.95742	9.53036	9.72449	9.43794	2.89842	8.34857	8.14749	6.44619	7.50464	7.18843	7.82905	7.5774	0.634988	11.6117	11.7245	11.5246	11.3943	10.6814	11.104	11.3401	0.353123	11.4201	11.2793	11.6171	11.9417	12.1117	11.6693	11.6732	0.28482
Adh5	P28474	Alcohol dehydrogenase class-3	7.54335	8.37628	8.21243	8.37998	7.6029	10.0753	8.36504	0.83712	12.6329	12.0645	11.8295	11.6728	12.8684	12.3762	12.2407	0.425991	8.90875	8.889	8.61426	9.46782	7.9958	8.38125	8.70948	0.460646	9.22324	12.8697	8.69837	8.8719	13.5296	9.60184	10.4658	1.96301
Adipoq	Q60994	Adiponectin	8.89802	11.4343	8.7781	9.29029	8.96784	9.55106	9.4866	0.908634	9.33426	8.02998	7.28706	6.38823	7.53581	6.05344	7.43813	1.07994	8.27651	8.08982	8.89661	11.8385	9.68295	8.62514	9.23492	1.27119	18.5588	17.5708	17.618	17.785	18.2808	17.9059	17.9532	0.356646
Adk	P55264	Adenosine kinase	7.83353	7.92789	9.39791	8.36083	10.45	8.46716	8.73955	0.917987	11.2561	11.494	11.3238	10.2361	10.6824	9.83211	10.8041	0.610001	9.60517	9.40773	9.20692	9.00974	8.0715	9.35591	9.10949	0.498705	9.8897	9.1038	9.72135	9.22559	8.3217	9.39853	9.27678	0.505446
Adssl1	P28650	Adenylosuccinate synthetase isozyme 1	7.97138	8.45005	8.34345	7.54138	10.0309	9.03998	8.56286	0.799683	7.20029	5.88048	6.79892	6.55312	6.16887	8.41985	6.83692	0.824698	9.61773	8.6944	10.3043	9.56628	8.51785	10.0614	9.46033	0.656321	8.73293	8.89995	8.42525	9.79283	9.61808	9.48378	9.1588	0.500833
Aebp1	Q640N1	Adipocyte enhancer-binding protein 1	8.69296	8.6292	8.90565	9.75024	7.70415	7.81285	8.58251	0.688754	6.61912	6.06549	6.76733	10.0124	10.721	9.95258	8.35632	1.90057	8.63748	8.11813	9.76609	9.32941	8.35555	9.99573	9.03373	0.707636	9.51447	8.33013	7.96144	8.92333	8.9241	8.32866	8.66369	0.512464
Afm	O89020	Afamin	17.8515	16.9178	16.3025	17.0499	18.327	16.9314	17.23	0.666978	16.2054	18.2434	17.3419	17.8155	16.8265	17.9407	17.3956	0.69947	19.1116	17.5269	18.6227	20.4933	17.6761	19.2279	18.7764	1.00493	19.0464	17.7621	16.574	17.9741	17.6374	19.0666	18.0101	0.861607
Ahcy	P50247	Adenosylhomocysteinase	12.7237	12.5502	12.2192	12.7337	12.5432	12.3001	12.5117	0.194509	15.577	14.968	14.9672	14.4468	14.4362	14.5467	14.8237	0.403693	16.0712	16.0236	15.6881	15.8566	15.1855	15.8222	15.7745	0.292536	17.7907	17.9575	17.7933	18.2529	18.6525	18.659	18.1843	0.3671
Ahsg	P29699	Alpha-2-HS-glycoprotein	21.7306	21.86	21.1622	21.5888	22.3781	21.107	21.6378	0.431349	21.1931	21.8673	21.3357	20.8846	20.9426	21.3941	21.2696	0.326112	19.59	19.1881	18.5162	18.0819	18.0913	19.2717	18.7899	0.590899	20.8348	20.0393	20.0029	20.2811	20.2895	20.4359	20.3139	0.276905
Akr1a1	Q9JII6	Alcohol dehydrogenase [NADP(+)]	8.70349	8.44378	8.90046	6.02512	8.92464	7.96686	8.16073	1.00862	13.5667	12.9006	12.7404	12.6842	12.8088	12.7886	12.9149	0.298868	9.42373	8.92628	8.94166	8.87896	7.22566	9.60878	8.83418	0.769952	8.87896	9.2227	9.05099	8.80078	10.2554	8.99452	9.20056	0.490128
Akr1b1	P45376	Aldose reductase	8.59172	8.84767	7.89756	9.27582	8.95233	8.35377	8.65315	0.443355	12.8109	12.715	12.1632	12.1923	11.9038	12.6431	12.4047	0.334768	9.6031	8.78197	8.67734	9.82722	8.49254	9.50565	9.14797	0.513404	9.29835	8.13502	10.9399	8.50088	9.05417	9.6859	9.26904	0.902651
Akr1c6	P70694	Estradiol 17 beta-dehydrogenase 5	9.43761	7.73609	8.27867	9.318	9.35758	13.1429	9.54514	1.72813	9.49642	9.89735	10.2264	10.1867	10.3137	10.5818	10.1171	0.34276	12.2234	12.3909	8.66207	9.75737	14.1895	11.1823	11.4009	1.81123	8.40314	8.62302	8.82351	8.9451	10.364	10.5538	9.28542	0.84837
Alb	P07724	Serum albumin	16.7606	17.1984	16.985	16.6767	17.8581	17.4807	17.1599	0.411378	19.3365	20.364	20.3478	19.8739	19.7957	20.4384	20.026	0.395727	21.8473	21.7153	21.4427	21.4873	20.8182	20.7751	21.3476	0.412607	21.4111	21.3781	21.9045	22.4251	22.583	22.2023	21.984	0.465953
Alcam	Q61490	CD166 antigen	7.6052	7.93589	8.60894	9.26591	8.78205	7.54538	8.29056	0.638362	11.045	12.4743	12.1727	11.6964	11.8272	12.3866	11.9337	0.485088	12.5358	12.0313	10.6925	11.1454	11.2527	12.6807	11.723	0.74045	11.8261	11.337	11.1121	10.9218	10.0638	11.6988	11.1599	0.581091
Aldh1a1	P24549	Retinal dehydrogenase 1	9.28135	12.8214	9.82795	12.1886	12.4248	12.4369	11.4968	1.39471	12.1276	12.0601	8.67183	11.5007	7.00257	11.7192	10.5137	1.96401	15.6484	15.0849	14.2078	14.6632	14.6402	14.5697	14.8024	0.456233	17.3954	17.2315	16.9215	18.263	18.6313	18.7382	17.8635	0.709469
Aldh1a7	O35945	Aldehyde dehydrogenase, cytosolic 1	8.38412	12.8835	9.5047	7.64254	9.03803	7.87808	9.22183	1.75705	10.8211	10.3716	10.0439	9.27818	9.81086	9.66917	9.99912	0.496724	12.2659	12.7918	14.665	14.5653	13.5633	12.8939	13.4575	0.901587	15.6215	14.952	15.5472	15.4016	16.6248	15.9211	15.678	0.513047
Aldh1l1	Q8R0Y6	Cytosolic 10-formyltetrahydrofolate dehydrogenase	8.0078	9.1239	8.01873	7.89617	9.95097	8.30437	8.55032	0.747902	7.73782	7.28146	7.29562	7.07526	9.08697	7.87984	7.72616	0.668625	13.4945	12.5816	13.1208	13.2671	12.6141	12.991	13.0115	0.330089	16.5575	16.4727	16.2367	17.1869	17.7927	17.4916	16.9563	0.57009
Aldh2	P47738	Aldehyde dehydrogenase, mitochondrial	10.0137	7.22962	8.91659	8.32885	9.36963	8.73361	8.76533	0.865677	7.62635	6.18977	7.19471	6.37349	8.15499	11.8284	7.89463	1.88525	14.2687	13.9651	14.0985	14.3723	13.9623	14.3638	14.1718	0.172466	17.5394	18.2232	18.1255	18.6491	19.0489	19.171	18.4595	0.563242
Aldh7a1	Q9DBF1	Alpha-aminoadipic semialdehyde dehydrogenase	7.7845	9.57083	7.74438	7.60948	9.60229	9.50662	8.63635	0.925507	7.13021	8.71518	8.04313	5.5457	8.30758	6.14738	7.31486	1.15497	8.01865	8.47688	9.68049	10.0205	9.22257	8.51423	8.98889	0.710161	10.2414	11.4195	11.3603	11.137	12.9254	12.8642	11.658	0.956121
Aldh8a1	Q8BH00	Aldehyde dehydrogenase family 8 member A1	8.55911	8.98412	6.96458	8.48977	10.2808	9.08589	8.72738	0.983186	10.4656	8.90313	7.30537	6.28169	8.18502	7.6899	8.13845	1.31308	13.3005	12.8621	13.2852	13.0742	12.5314	14.0222	13.1793	0.459691	13.8693	13.3856	13.1948	14.9302	15.6234	14.8661	14.3116	0.886135
Aldh9a1	Q9JLJ2	4-trimethylaminobutyraldehyde dehydrogenase	10.6132	9.3864	8.43902	7.26485	9.83323	8.93674	9.0789	1.05971	12.5753	12.2729	12.1949	11.7567	12.0026	12.3539	12.1927	0.259833	13.3	13.3641	13.407	13.0584	13.1637	13.4884	13.2969	0.146024	14.2603	14.6184	14.7142	15.1703	15.6756	15.8136	15.0421	0.564392
Aldoa	P05064	Fructose-bisphosphate aldolase A	13.5355	14.0121	13.3487	14.0495	14.3454	14.0609	13.892	0.340507	14.324	14.4819	14.0777	13.7049	13.1405	13.2862	13.8358	0.502804	10.5912	11.1886	10.1152	13.7682	12.8741	9.47232	11.3349	1.51776	12.798	13.2429	12.6795	13.0207	13.224	13.3894	13.0591	0.252935
Aldob	Q91Y97	Fructose-bisphosphate aldolase B	12.3825	13.3646	12.8091	13.4361	13.3464	12.2878	12.9377	0.473445	12.7388	12.949	12.758	12.1651	12.3538	12.733	12.6163	0.268289	9.4998	9.04782	8.17859	9.19958	7.49049	9.70138	8.85294	0.775397	12.2835	12.601	12.6884	12.8102	13.8062	13.6989	12.9813	0.568934
Aldoc	P05063	Fructose-bisphosphate aldolase C	8.48347	9.908	10.3887	10.1058	10.056	10.9286	9.97842	0.745338	11.9216	11.6034	12.027	11.0481	11.8998	11.1913	11.6152	0.375475	9.9149	8.50394	9.5613	9.24836	10.9564	10.0687	9.70893	0.754308	10.0521	10.7456	9.90766	8.75343	9.56876	9.47604	9.75061	0.606692
Alpl	P09242	Alkaline phosphatase, tissue-nonspecific isozyme	9.09569	9.29475	8.08351	7.4483	11.0309	8.48892	8.90701	1.1312	11.7638	11.2122	10.9363	11.0324	11.0271	10.6379	11.1016	0.342409	8.97555	8.87198	9.40974	11.2773	8.22068	9.30269	9.34299	0.94552	9.88393	8.88245	8.22017	10.0102	10.5246	9.71866	9.54001	0.765413
Ambp	Q07456	Protein AMBP	19.2309	18.3813	19.2077	19.9483	18.7964	18.0973	18.9436	0.607684	16.606	17.6898	17.0275	16.8457	16.9027	17.0794	17.0252	0.333574	16.333	16.3041	15.3487	14.5135	15.1738	16.1798	15.6422	0.681157	17.58	17.6548	17.4839	17.9024	18.224	18.3627	17.868	0.328782
Amh	P27106	Muellerian-inhibiting factor	8.56362	9.31185	7.91642	8.17485	8.42065	8.11517	8.41709	0.451401	12.2577	11.6719	11.8836	11.0322	11.6472	12.4331	11.821	0.455337	8.74848	8.37429	8.48837	9.60787	8.79273	8.22051	8.70537	0.450146	10.479	9.94574	8.37832	8.96989	10.6807	9.80954	9.71054	0.808317
Amy1	P00687	Alpha-amylase 1	8.58962	7.72104	8.97265	8.43376	8.05714	11.4782	8.87539	1.229	13.4464	13.6907	13.6846	13.2386	13.4418	13.5076	13.5016	0.155501	8.51523	9.99038	8.31352	9.15889	7.52127	9.61007	8.85156	0.830558	11.4668	9.50647	10.9009	10.937	10.1127	10.1334	10.5095	0.652872
Angptl3	Q9R182	Angiopoietin-related protein 3	13.3533	13.989	13.5586	13.2652	14.5342	14.2865	13.8311	0.474226	13.5302	13.1766	13.0926	12.6753	12.7898	13.0702	13.0558	0.275922	8.93184	9.21321	9.93049	10.4245	8.82116	8.64648	9.32795	0.639891	9.92609	9.37693	8.20762	9.21235	8.72933	9.33303	9.13089	0.540686
Anp32a	O35381	Acidic leucine-rich nuclear phosphoprotein 32 family member A	10.1022	9.26291	8.12736	10.3195	10.8501	9.79758	9.74328	0.868989	7.91145	6.26401	7.60567	8.61365	7.43004	7.2329	7.50962	0.709935	13.1761	11.8018	11.6591	13.9147	11.0575	13.4774	12.5145	1.05578	9.76466	8.93756	9.11172	9.08069	9.25333	9.57794	9.28765	0.291356
Antxr1	Q9CZ52	Anthrax toxin receptor 1	10.927	12.7813	8.23042	8.86379	13.1332	12.8633	11.1332	1.97182	10.2167	10.5589	10.2731	9.65393	9.97554	10.6541	10.2221	0.338209	9.28853	9.80935	9.0329	9.48175	10.2688	10.7314	9.76878	0.582068	9.55578	8.76761	8.11504	9.72858	10.407	9.79321	9.39453	0.747407
Anxa2	P07356	Annexin A2	13.7756	12.4242	13.292	12.4284	13.0076	13.5118	13.0733	0.512321	10.8771	10.673	11.1211	9.60037	10.2723	11.1744	10.6197	0.545877	12.8444	13.521	14.2304	13.706	14.8756	13.1179	13.7159	0.67883	12.4528	12.554	11.3336	12.143	13.1596	12.5807	12.3706	0.552904
Aoc1	Q8JZQ5	Amiloride-sensitive amine oxidase [copper-containing]	6.90245	8.07471	8.74442	7.76594	9.26562	9.53583	8.3815	0.904295	11.7219	8.36593	10.3769	7.57728	6.36957	6.26368	8.44587	2.01225	9.78042	8.29711	9.98125	10.1256	7.40097	8.89631	9.08028	0.988425	7.66306	8.36007	8.84825	9.086	8.65558	9.72192	8.72248	0.633117
Aoc3	O70423	Membrane primary amine oxidase	21.0862	21.1916	20.3998	21.9376	21.8286	21.1373	21.2635	0.511889	12.0401	11.9608	12.2396	11.7761	12.0645	12.9206	12.1669	0.364037	13.0624	12.6566	12.0315	12.0741	11.3478	12.5584	12.2885	0.548358	16.939	16.3461	16.3639	17.36	17.3308	17.5981	16.9897	0.488528
Aox1	O54754	Aldehyde oxidase 1	9.34017	9.1853	8.06904	18.6077	9.32845	18.4269	12.1596	4.51665	17.1533	17.203	16.9407	16.9038	16.5112	8.95133	15.6105	2.98646	12.3534	12.3521	12.3737	12.0475	12.319	12.8284	12.379	0.229802	14.9531	14.8256	14.6232	15.5131	16.1682	15.7995	15.3138	0.555436
Aplp1	Q03157	Amyloid-like protein 1	6.67045	8.80383	9.08546	7.94118	9.11346	8.05739	8.27863	0.853699	12.0159	11.4731	10.1612	10.6538	9.79251	10.697	10.7989	0.751286	17.4464	17.8112	17.519	17.3099	16.8253	17.3748	17.3811	0.29505	14.033	13.7857	13.9467	13.8773	13.5712	14.0317	13.8742	0.160678
Aplp2	Q06335	Amyloid-like protein 2	8.03903	9.78616	7.31164	9.58258	7.93196	10.8219	8.91222	1.2346	13.0384	12.6718	11.214	11.7195	11.8986	12.3022	12.1408	0.606727	17.8093	16.8946	16.9341	18.1546	16.0396	16.9313	17.1272	0.687193	12.6384	13.6673	13.2112	12.3943	12.292	12.9518	12.8592	0.478212
Apoa1	Q00623	Apolipoprotein A-I	20.5045	21.611	20.9128	21.3289	21.7052	21.1853	21.2079	0.40963	17.8704	18.9823	18.2931	18.0127	18.3685	18.0419	18.2615	0.364018	15.927	15.7169	15.5497	16.5542	15.6025	16.4001	15.9584	0.387968	15.54	16.2667	15.6606	16.7093	17.4649	16.6616	16.3838	0.658369
Apob	E9Q414	Apolipoprotein B-100	16.8414	14.746	14.9343	15.9249	16.4524	14.879	15.6297	0.82263	13.8155	14.4308	14.1915	13.5382	14.0533	14.6354	14.1108	0.365734	12.857	12.7964	12.485	13.2561	12.5569	13.0519	12.8339	0.266529	13.5408	12.6933	12.7882	13.7368	14.0514	13.5246	13.3892	0.490939
Apoe	P08226	Apolipoprotein E	16.4789	17.2526	16.9402	17.2601	17.3335	16.6409	16.9844	0.327962	15.631	16.4925	16.0813	16.2529	16.4937	16.9067	16.3097	0.395743	14.1594	13.8367	13.5926	13.9528	12.5584	13.966	13.6777	0.52857	9.0524	8.43719	10.1329	10.9324	11.0325	11.9581	10.2576	1.2062
Apoh	Q01339	Beta-2-glycoprotein 1	20.0717	21.6425	20.6211	20.771	21.7875	21.0741	20.9946	0.591049	16.7427	17.4465	17.396	17.0634	17.2616	17.3836	17.2156	0.24597	14.5904	15.225	14.9156	14.1744	14.0676	14.4794	14.5754	0.401197	16.1575	15.9493	16.4212	16.1764	16.3786	16.921	16.334	0.305002
Apom	Q9Z1R3	Apolipoprotein M	15.5369	16.3908	15.8102	15.9378	16.6336	15.9021	16.0352	0.367575	15.3644	15.8621	15.7305	15.4909	15.5927	15.9841	15.6708	0.212399	9.80788	8.58794	8.68499	9.00116	8.63741	9.07136	8.96512	0.418523	10.2086	9.07302	8.16215	12.475	10.2521	10.103	10.0456	1.32084
App	P12023	Amyloid-beta A4 protein	8.97376	8.33454	11.3573	8.83725	9.75153	11.6785	9.82214	1.27216	12.4679	12.6401	11.3635	12.2654	12.1923	12.4429	12.2287	0.413045	17.3584	16.9822	16.8374	18.316	17.1609	16.688	17.2238	0.533835	12.4441	12.0997	11.5203	11.7091	13.0114	11.7365	12.0869	0.51137
Arf3;Arf1	P61205;P84078	ADP-ribosylation factor 3;ADP-ribosylation factor 1	7.66501	8.32943	7.67221	8.95052	8.49303	10.0482	8.5264	0.817236	12.9129	13.0314	13.0411	12.3819	12.6582	12.9645	12.8317	0.238208	12.6223	12.7259	13.1851	14.471	13.2353	13.6571	13.3161	0.619627	12.6075	11.3519	13.0138	12.2845	11.3917	12.5853	12.2058	0.626683
Arg1	Q61176	Arginase-1	13.438	12.7395	13.4616	12.0889	13.8203	13.9058	13.2424	0.638226	11.5415	12.6975	11.572	11.4768	10.7453	12.3919	11.7375	0.641346	14.1348	13.8508	15.7072	16.9361	15.4299	14.6405	15.1165	1.04486	14.8457	13.9797	13.6206	14.4726	14.4499	14.9164	14.3808	0.457362
Arhgdia	Q99PT1	Rho GDP-dissociation inhibitor 1	8.32773	9.78045	8.1709	7.65862	9.34593	10.3374	8.93684	0.951505	12.7174	12.8386	12.3343	12.0978	11.6808	10.1925	11.9769	0.885522	9.10518	8.05011	7.56515	8.80457	8.28248	8.18745	8.33249	0.501995	10.7692	11.8621	11.9921	12.0597	12.7711	12.4788	11.9888	0.627227
Arpc1b	Q9WV32	Actin-related protein 2/3 complex subunit 1B	12.0394	12.7232	13.5268	11.65	14.0077	12.9679	12.8192	0.808253	11.9008	12.3793	11.9971	11.4958	10.4158	11.1708	11.5599	0.638113	9.15128	8.89247	8.63479	7.72993	10.6295	13.5287	9.76112	1.89164	7.59928	9.36071	8.44257	11.6755	8.91403	9.3638	9.22598	1.25129
Arrdc2	Q9D668	Arrestin domain-containing protein 2	16.2418	16.5122	16.6353	16.8179	16.8137	16.4506	16.5786	0.204104	7.80875	6.78781	6.38113	10.8171	11.1502	10.1822	8.85454	1.93078	9.46804	8.64479	9.22445	9.12906	8.12626	9.99414	9.09779	0.592541	8.12167	8.6262	7.6847	9.09797	10.2308	8.8951	8.77608	0.803729
Arsb	P50429	Arylsulfatase B	15.1638	15.978	15.2798	15.9089	16.8708	15.6315	15.8055	0.561796	11.1023	9.8155	10.616	9.79064	9.25744	9.9165	10.0831	0.604057	13.0002	12.0162	12.1958	13.7	11.226	12.6237	12.4603	0.77948	15.6182	14.2949	14.1871	15.0225	14.8764	15.0983	14.8496	0.48817
Arsk	Q9D2L1	Arylsulfatase K	14.7973	15.9421	15.6409	15.3453	16.2968	15.7676	15.6317	0.471784	9.55025	10.8578	10.5425	10.2745	9.89791	10.8842	10.3345	0.487945	14.6152	12.8496	13.286	15.2083	11.7423	14.5288	13.7051	1.19208	7.28687	9.42079	10.2631	10.6658	9.26073	9.93939	9.47277	1.08715
Asah1	Q9WV54	Acid ceramidase	13.8365	14.6629	14.3894	14.3836	14.7227	15.0165	14.5019	0.367197	13.9718	14.7397	14.8174	14.5203	14.3644	14.7495	14.5272	0.292643	12.9364	12.0693	11.9495	12.3176	11.2346	13.0374	12.2575	0.612253	11.8678	12.1064	12.3457	12.2845	12.9358	11.8448	12.2308	0.367281
Asl	Q91YI0	Argininosuccinate lyase	9.02809	7.30249	7.83626	8.65727	9.23798	9.79238	8.64241	0.843738	11.2401	11.5678	11.4197	10.5239	10.7538	10.78	11.0475	0.382602	13.5243	13.4114	13.6145	13.6171	13.413	13.5481	13.5214	0.0840615	13.8848	13.6839	13.7468	14.4385	15.3864	15.0976	14.373	0.66603
Ass1	P16460	Argininosuccinate synthase	10.5096	13.3485	7.56113	7.81535	10.1214	11.0985	10.0757	1.97399	12.8188	12.3457	11.9561	12.5083	11.9263	13.5008	12.5093	0.540308	9.2795	11.5824	11.6417	7.98556	8.04797	8.93664	9.57897	1.50853	11.7929	12.1667	11.8577	7.69756	11.9144	11.7264	11.1926	1.56912
Atf6b	O35451	Cyclic AMP-dependent transcription factor ATF-6 beta	8.5774	9.94751	8.13377	9.61694	13.2961	12.6129	10.3641	1.93874	11.6241	11.8334	11.7344	11.9331	11.6769	12.7076	11.9183	0.367212	12.4609	11.8608	12.3861	8.7046	10.9206	13.1376	11.5784	1.45106	8.79201	9.21784	9.76172	8.64627	9.87624	10.1146	9.40146	0.553668
Atic	Q9CWJ9	Bifunctional purine biosynthesis protein PURH	8.61184	6.30416	8.38145	6.45898	9.56989	9.92971	8.20934	1.39618	9.27063	9.03549	9.23633	9.04572	9.12124	9.56294	9.21206	0.17992	9.74884	7.17485	7.95221	9.62173	6.49682	9.17751	8.36199	1.24039	10.0971	8.00319	9.2731	8.11995	8.78582	9.5488	8.97132	0.751485
Atp5a1	Q03265	ATP synthase subunit alpha, mitochondrial	10.0402	9.12565	7.34015	9.3596	6.81731	13.9427	9.4376	2.31039	6.19236	7.09619	8.06826	8.06601	8.27376	7.28284	7.49657	0.725956	14.1472	15.0321	15.5271	15.7457	13.1013	14.5316	14.6808	0.892123	15.2222	14.6635	14.3226	16.1523	16.0642	15.5654	15.3317	0.675956
Atp5b	P56480	ATP synthase subunit beta, mitochondrial	9.16783	9.7229	9.29186	7.97888	8.71106	11.8427	9.45254	1.19823	7.11696	8.10316	8.23053	7.24462	7.85489	7.43665	7.66447	0.423689	12.2685	11.0237	11.8168	12.4378	11.819	9.17367	11.4232	1.10116	10.7278	10.34	9.6636	11.0407	11.535	11.1893	10.7494	0.611341
Atp6ap1	Q9R1Q9	V-type proton ATPase subunit S1	9.34155	9.13758	7.1286	9.22108	12.2599	12.0587	9.85791	1.79134	7.39014	8.26165	7.45299	10.8338	10.4951	10.7549	9.19809	1.52602	15.7063	15.2934	15.9682	16.2085	14.5712	15.7992	15.5911	0.533681	12.2443	13.0314	13.3498	13.4032	13.3772	13.478	13.1473	0.427712
Atp6v1e1	P50518	V-type proton ATPase subunit E 1	8.79493	8.01583	12.8731	8.12516	11.1821	10.7606	9.95864	1.78534	13.231	12.8829	12.9089	12.0373	12.4118	7.5865	11.8431	1.94178	9.79324	8.55296	10.5324	9.86203	9.04528	10.0797	9.64427	0.658001	9.06912	9.66211	8.32488	9.73619	9.2829	9.65151	9.28778	0.491342
Atrn	Q9WU60	Attractin	11.7308	10.6683	8.95304	7.54192	10.278	8.35298	9.5875	1.43466	11.4166	11.8476	11.4617	10.7755	10.3538	10.4907	11.0577	0.549613	11.8045	11.6135	11.0112	10.5653	11.3834	11.5158	11.3156	0.413934	14.2288	13.6242	13.4488	14.1461	14.5765	14.3978	14.0704	0.404046
B2m	P01887	Beta-2-microglobulin	13.0951	12.983	12.9207	12.3029	12.5444	12.1177	12.6606	0.364369	8.61547	11.0569	10.2997	10.4752	11.0875	11.6726	10.5346	0.967409	10.366	8.65817	10.066	9.25444	8.30245	9.95429	9.43357	0.758662	11.9934	13.1076	12.982	11.6894	11.4505	11.5977	12.1368	0.663215
B3gat1	Q9CW73	Galactosylgalactosylxylosylprotein 3-beta-glucuronosyltransferase 1	8.75124	8.14726	8.68304	7.31815	10.5046	8.63984	8.67401	0.955157	7.6286	7.58993	7.81286	7.47892	6.99736	8.83774	7.72423	0.557292	10.0943	9.87592	9.31566	10.9685	8.78157	10.4488	9.91413	0.715585	9.90893	8.60553	9.41569	7.89548	10.2714	8.06817	9.02753	0.899509
B3glct	Q8BHT6	Beta-1,3-glucosyltransferase	8.01407	8.9749	8.76057	8.59403	8.81581	7.98223	8.5236	0.387914	7.39544	7.97378	7.58803	8.05738	7.60849	7.64378	7.71115	0.230493	7.95215	8.77432	8.47952	9.55989	9.01181	9.81028	8.93133	0.627388	13.4995	12.8428	12.8664	12.8473	12.8903	13.294	13.0401	0.259575
B3GNT2	Q9Z222	N-acetyllactosaminide beta-1,3-N-acetylglucosaminyltransferase 2	12.1685	12.9187	12.7417	12.2076	13.712	13.5558	12.8841	0.595491	12.2582	12.4115	11.0586	12.4054	11.2824	11.8349	11.8752	0.537792	9.0109	8.05099	8.76072	9.83334	6.81954	9.22168	8.6162	0.963689	7.69971	9.33098	9.21637	9.211	9.63739	8.85551	8.99183	0.62161
B4galnt1	Q09200	Beta-1,4 N-acetylgalactosaminyltransferase 1	8.91799	8.14689	8.21403	9.3106	9.26487	8.3303	8.69745	0.486172	9.69739	9.39091	9.6317	9.24658	8.90532	9.34583	9.36962	0.260723	12.8006	12.0099	12.6511	12.893	11.9299	12.3352	12.4366	0.373259	8.34916	8.53323	8.80831	8.12481	9.8326	7.75815	8.56771	0.652984
B4galt1	P15535	Beta-1,4-galactosyltransferase 1	8.57761	8.85423	10.2203	8.55392	9.70601	8.91945	9.13858	0.616093	10.1424	10.3357	9.7476	9.40365	9.58304	7.10811	9.38675	1.06714	9.23848	9.00196	8.54561	9.71519	8.68314	8.80849	8.99881	0.389852	9.36168	8.38082	8.47985	9.18809	8.87142	9.28757	8.92824	0.384808
B4galt3	Q91YY2	Beta-1,4-galactosyltransferase 3	8.59435	8.47195	9.78302	8.76271	8.29178	8.29152	8.69922	0.51211	9.67178	10.2049	8.33356	7.63507	8.21696	7.71121	8.62892	0.971101	13.3352	12.3257	12.9616	12.7365	9.6801	13.2065	12.3743	1.24854	9.4447	9.00668	9.05625	9.82738	11.9996	9.38811	9.78712	1.02603
B4galt5	Q9JMK0	Beta-1,4-galactosyltransferase 5	10.0248	9.99493	10.5589	9.9503	8.90797	9.54075	9.82962	0.50741	11.833	11.9821	11.7511	11.0518	11.3299	12.0957	11.6739	0.367312	9.79665	9.36675	10.3497	10.0669	9.3937	7.95257	9.48772	0.769644	7.80264	9.24549	8.54736	9.43271	11.4313	9.37048	9.305	1.1088
B4gat1	Q8BWP8	Beta-1,4-glucuronyltransferase 1	14.2727	14.1297	14.6823	15.155	14.5298	13.8832	14.4421	0.410732	13.4368	13.864	13.5857	13.3362	12.9562	13.6512	13.4717	0.284149	15.6931	15.1406	15.3408	16.1977	13.8029	15.5631	15.2897	0.741313	14.2151	13.4448	13.6911	13.6097	14.0032	13.7787	13.7904	0.254212
Bcan	Q61361	Brevican core protein	10.3036	9.29215	10.3599	13.1835	12.4479	11.986	11.2622	1.36843	9.02629	10.1605	11.7885	6.58088	11.1416	10.8379	9.9226	1.72396	17.3268	17.3356	17.4186	17.7155	16.2661	17.7427	17.3009	0.492202	16.5062	16.7153	16.7723	16.6177	16.7106	16.6846	16.6678	0.0855551
Bche	Q03311	Cholinesterase	8.6245	9.47326	8.59832	10.3704	10.2651	7.80361	9.1892	0.932866	6.64535	10.016	7.28731	6.59796	6.149	7.33735	7.33883	1.26594	9.49422	9.50847	8.66553	8.1677	7.89724	9.35968	8.84881	0.647518	14.6314	13.9996	14.2641	13.9185	13.8903	13.8156	14.0866	0.281684
Bhmt	O35490	Betaine--homocysteine S-methyltransferase 1	12.0746	12.6596	11.9068	11.5368	12.1828	11.7331	12.0156	0.357536	13.4447	13.4991	13.3997	12.0422	13.0848	12.6276	13.0163	0.527292	14.1373	13.9317	13.8911	14.4745	13.396	13.8299	13.9434	0.325352	15.486	15.615	15.6957	16.146	16.5652	16.2071	15.9525	0.3819
Bin2	D3Z6Q9	Bridging integrator 2	8.27546	8.30913	7.8805	9.64384	8.75943	7.68675	8.42585	0.642222	9.78623	9.36443	9.21012	9.49279	9.60172	9.51797	9.49554	0.180251	9.66717	9.39914	7.18622	9.14033	8.19695	9.30685	8.81611	0.861209	10.1782	9.83971	9.2254	8.09683	9.26723	10.171	9.46307	0.720638
Blmh	Q8R016	Bleomycin hydrolase	10.9423	9.93234	10.7903	8.247	12.0012	12.0237	10.6561	1.29789	9.63804	9.95785	10.3605	10.1255	9.70618	10.4051	10.0322	0.29515	8.94309	8.97894	13.5497	10.6123	12.7419	8.15227	10.4964	2.02439	11.5334	10.5397	9.15961	11.7875	12.2555	12.8555	11.3552	1.2087
Blvrb	Q923D2	Flavin reductase (NADPH)	11.8706	8.47121	12.5827	8.18385	9.88135	11.4216	10.4019	1.67685	14.0831	13.4118	13.2038	12.6919	12.1622	12.7657	13.0531	0.608137	8.93251	8.24875	8.69114	9.80857	9.41222	9.38947	9.08044	0.516542	8.66202	9.28143	9.5593	10.2163	10.1452	10.0593	9.65391	0.555793
Bmp1	P98063	Bone morphogenetic protein 1	12.7936	13.0095	12.3572	12.8074	13.5292	12.7272	12.8707	0.352869	10.9884	10.0787	10.5	10.9751	11.4496	9.96126	10.6588	0.529527	14.615	14.936	14.5854	15.6575	13.5438	15.1621	14.75	0.649113	12.8315	11.8175	12.2469	12.7159	12.5333	12.1146	12.3766	0.352277
Bmp3	Q8BHE5	Bone morphogenetic protein 3	11.1625	12.2921	11.8752	12.0913	12.131	11.978	11.9217	0.363194	14.8357	13.8075	13.717	13.3005	12.7402	13.323	13.6207	0.643777	10.6285	10.3712	13.8316	14.3935	9.91191	14.7762	12.3188	2.04431	8.71328	9.31684	8.52935	8.64454	9.98593	9.08398	9.04565	0.499509
Boc	Q6AZB0	Brother of CDO	8.26137	10.6422	10.7367	10.9511	9.27843	10.3415	10.0352	0.958508	10.2389	10.2503	9.99566	8.97223	9.75099	9.6122	9.80338	0.43903	11.2038	10.5108	11.2686	9.21613	8.68042	10.4866	10.2277	0.96617	7.71619	10.1368	8.56263	8.59167	10.4977	9.92832	9.23889	1.00508
Btd	Q8CIF4	Biotinidase	12.2791	10.6362	11.5467	9.1464	13.1202	13.2987	11.6712	1.44793	8.13562	7.74041	8.59974	7.13142	7.50882	6.45348	7.59492	0.688998	12.553	10.8133	9.00206	8.01764	8.92016	10.7838	10.015	1.52119	13.5186	12.079	12.1189	12.7326	13.1328	12.8502	12.7387	0.515646
C1qa	P98086	Complement C1q subcomponent subunit A	17.3793	18.268	17.305	17.7534	18.3573	17.743	17.801	0.399379	14.4863	15.5822	15.1351	15.5707	15.6711	15.9258	15.3952	0.468536	8.60091	13.6975	9.62133	12.5385	13.6911	13.6685	11.9696	2.08253	8.23603	10.339	8.78064	8.88994	9.9488	9.27296	9.24456	0.713283
C1qb	P14106	Complement C1q subcomponent subunit B	18.7473	20.0803	19.0119	19.1932	19.889	18.8804	19.3003	0.505252	15.83	16.7955	16.4249	16.7658	17.238	17.275	16.7215	0.493842	9.35105	12.4524	10.007	12.7685	13.2032	13.0929	11.8125	1.53925	9.37528	8.45664	10.8044	10.1918	9.04123	11.5856	9.90917	1.06771
C1qc	Q02105	Complement C1q subcomponent subunit C	18.3183	18.8177	18.0093	18.1729	18.768	18.2741	18.3934	0.298999	16.1072	16.6586	16.2914	16.283	16.8242	17.5936	16.6263	0.495878	9.0549	8.93279	8.55828	7.40091	9.32554	8.80709	8.67992	0.61755	15.7644	15.7024	16.5093	16.8341	17.3922	17.0675	16.545	0.631776
C1qtnf3	Q9ES30	Complement C1q tumor necrosis factor-related protein 3	14.7894	15.5489	15.9701	15.1868	17.1072	15.7278	15.7217	0.72644	18.5482	17.7913	17.7278	17.3292	17.0553	17.9087	17.7268	0.469189	10.7062	12.4105	12.9279	14.5946	14.7972	16.0052	13.5736	1.75327	12.8625	12.7425	12.0978	11.4393	9.02381	9.37569	11.2569	1.5303
C1ra	Q8CG16	Complement C1r-A subcomponent	13.1553	13.0268	13.3947	14.5453	14.3899	13.5715	13.6806	0.584232	13.2947	12.7768	12.308	12.356	12.2641	12.2307	12.5384	0.384092	9.7682	8.70373	9.01571	8.93982	8.4116	8.91659	8.95928	0.413319	15.4447	10.344	11.0191	12.2757	15.5633	14.4925	13.1899	2.0841
C2	P21180	Complement C2	18.471	18.9327	18.2713	18.6502	12.6686	18.5524	17.591	2.21033	14.2102	14.6215	15.6111	15.4418	15.7941	15.8486	15.2546	0.618799	9.57413	7.27734	9.63853	9.41348	12.1768	12.5515	10.1053	1.79123	7.88477	11.0587	11.2851	9.57271	9.57335	8.5618	9.65608	1.2227
C3	P01027	Complement C3	25.445	26.339	25.8311	26.3532	26.4099	25.8917	26.045	0.352092	25.2182	25.0494	24.9581	24.5775	24.1957	24.9321	24.8218	0.339462	17.8909	17.459	17.3929	17.2919	16.5555	17.7659	17.3927	0.428738	22.599	22.5355	22.5127	22.8323	23.1179	23.0793	22.7795	0.248502
C4b	P01029	Complement C4-B	20.7215	21.3124	21.4649	21.7505	21.3848	21.1306	21.2941	0.316404	21.7289	21.2502	21.5673	20.9201	20.7569	21.4194	21.2738	0.343322	14.1153	13.6585	13.6363	16.0075	12.8468	14.7966	14.1768	1.00574	18.5572	18.42	18.3199	18.4281	18.7853	18.8075	18.553	0.185478
C5	P06684	Complement C5	15.5435	14.861	14.7483	16.1774	15.5121	15.74	15.4304	0.493751	16.1671	16.3155	15.2528	14.9355	14.8183	15.8357	15.5541	0.584453	9.78337	8.2074	7.10527	7.79598	8.31065	9.60576	8.46807	0.950966	13.4927	14.5428	14.6589	14.2242	15.9445	15.6711	14.7557	0.835022
C8a	Q8K182	Complement component C8 alpha chain	8.21699	13.7732	12.1178	13.1738	9.69735	8.49335	10.9121	2.21151	8.46931	8.55654	8.32893	6.85201	6.99607	6.22126	7.57069	0.914877	8.57903	9.8968	10.0159	8.18546	10.2604	8.51551	9.24217	0.831495	13.1669	13.6968	13.526	13.8564	15.0211	14.735	14.0003	0.66007
C8b	Q8BH35	Complement component C8 beta chain	13.3475	13.3022	14.0325	14.9321	15.0294	14.2905	14.1557	0.680812	12.7252	13.2338	12.941	12.6762	12.7147	12.8662	12.8595	0.191212	9.40096	7.86881	8.72464	8.72841	5.87267	8.56385	8.19322	1.12953	13.2335	12.1659	12.0091	12.1544	12.6931	12.7593	12.5026	0.431018
Ca3	P16015	Carbonic anhydrase 3	7.61034	9.4413	9.18172	8.46681	11.2908	10.4703	9.41021	1.21402	13.2593	12.2777	12.1924	11.9068	12.2357	12.3834	12.3759	0.421008	9.71383	8.80527	7.98114	8.76631	8.3127	9.67822	8.87625	0.64299	8.79299	7.81231	7.67204	8.36292	9.23491	10.5476	8.73713	0.971119
Cachd1	Q6PDJ1	VWFA and cache domain-containing protein 1	9.89576	8.24556	9.03475	9.33986	8.77912	9.74751	9.17376	0.564904	8.51839	6.83926	7.79941	7.05351	9.51368	8.07076	7.96584	0.898272	13.3625	12.9468	13.4175	14.7748	12.3804	14.2493	13.5219	0.792562	8.63916	8.51614	9.25692	9.07753	10.5008	11.0803	9.5118	0.952586
Cacna2d1	O08532	Voltage-dependent calcium channel subunit alpha-2/delta-1	12.3966	12.7249	11.0163	9.28289	13.796	12.2059	11.9038	1.4286	15.0654	15.0506	14.7243	14.3055	14.0768	14.7208	14.6572	0.362976	11.7939	12.193	11.6392	12.0015	11.2445	12.4141	11.881	0.380179	12.8477	13.1135	12.9554	12.9474	13.6929	13.5922	13.1915	0.329556
Cadm2	Q8BLQ9	Cell adhesion molecule 2	7.56339	9.1482	8.81973	8.68515	8.74971	7.89655	8.47712	0.556366	6.85287	5.39142	7.12287	7.30348	7.63915	6.21673	6.75442	0.750171	12.7424	12.7567	12.3333	12.2967	12.0531	12.5485	12.4551	0.252905	11.9333	9.48562	11.5289	8.1454	10.1501	9.94964	10.1988	1.26276
Cadm4	Q8R464	Cell adhesion molecule 4	23.1971	22.8352	22.569	7.0964	23.6107	23.4993	20.468	5.9907	19.9082	20.2102	19.4947	19.2802	19.0011	18.7005	19.4325	0.513177	21.1023	20.5187	20.4552	23.0984	18.8889	21.3699	20.9056	1.25713	19.9893	20.2424	19.229	20.1279	20.7428	21.3386	20.2783	0.651716
Calr	P14211	Calreticulin	10.6751	11.0561	9.77549	7.31465	11.5335	11.5604	10.3192	1.47239	12.2822	11.6739	11.6484	11.4554	11.2846	12.1993	11.7573	0.366131	12.3132	13.8718	9.78282	13.3412	12.3485	13.4203	12.513	1.34637	12.0186	12.3856	11.7266	12.1372	12.6989	12.4781	12.2408	0.319284
Cand1	Q6ZQ38	Cullin-associated NEDD8-dissociated protein 1	8.77886	9.04039	8.30603	9.38257	9.88041	7.75058	8.85647	0.694149	7.2885	7.03375	7.2058	6.73211	6.50101	6.6695	6.90511	0.28945	10.0194	7.02953	9.82754	10.0368	9.24855	8.27715	9.07316	1.09802	9.28904	9.30597	8.88715	8.68617	9.14625	9.5357	9.14171	0.281735
Cant1	Q8VCF1	Soluble calcium-activated nucleotidase 1	12.4855	12.6225	12.3616	12.133	12.8864	12.1621	12.4418	0.262146	11.0747	10.5447	11.2089	11.2125	11.2475	11.1844	11.0788	0.24485	15.1409	15.301	15.5069	15.6705	14.2075	15.5334	15.2267	0.486681	12.7507	12.1431	12.701	11.9039	11.9795	12.6175	12.3493	0.349847
Cap1	P40124	Adenylyl cyclase-associated protein 1	11.4367	6.33611	11.0461	9.89083	11.4605	11.3592	10.2549	1.83417	14.3617	13.8493	13.7401	13.4371	13.5374	14.0148	13.8234	0.306883	11.1271	7.2273	12.1	10.5131	11.7146	10.4671	10.5249	1.58832	11.9701	12.0941	12.0754	12.9286	12.8016	12.7371	12.4345	0.393891
Capg	P24452	Macrophage-capping protein	7.70975	6.94948	7.98865	7.35868	8.93222	9.20851	8.02455	0.808823	12.7687	11.8563	12.5756	11.8437	11.6069	10.5011	11.8587	0.735832	9.14116	9.08167	8.15069	8.56263	10.2349	8.62905	8.96668	0.657653	9.99424	8.72462	9.24556	9.94365	9.48121	9.33353	9.4538	0.432496
Capn2	O08529	Calpain-2 catalytic subunit	9.97058	9.16507	9.21452	8.16224	9.44782	9.26048	9.20345	0.538077	6.70746	11.1779	10.5288	10.9127	11.3893	10.5409	10.2095	1.59689	7.79613	8.80139	10.0331	10.0655	8.61092	8.83872	9.0243	0.802623	8.62795	8.66265	8.66781	9.65591	10.8107	9.74009	9.36085	0.79977
Capza1	P47753	F-actin-capping protein subunit alpha-1	7.85722	9.74701	9.31638	7.98983	9.77414	9.4647	9.02488	0.795407	11.9696	11.8798	12.0594	11.7165	11.6973	10.1282	11.5751	0.659734	8.43694	8.80717	9.14237	9.66749	12.7653	9.80999	9.77155	1.41903	9.98859	8.49724	8.53542	10.5514	9.73668	11.3099	9.76986	1.01446
Capza2	P47754	F-actin-capping protein subunit alpha-2	11.4581	9.21405	8.23119	9.72594	8.609	9.32117	9.42657	1.03039	12.6059	13.1823	12.3935	12.5864	11.315	12.3523	12.4059	0.558015	9.4534	8.10887	12.5834	15.5614	13.1926	13.3824	12.047	2.51561	12.2829	12.5278	11.7682	12.356	12.4142	9.12387	11.7455	1.1968
Capzb	P47757	F-actin-capping protein subunit beta	10.9188	9.25665	11.6288	8.86518	8.70325	7.13148	9.41737	1.48385	12.1791	12.5867	13.0194	11.5568	11.393	11.7879	12.0871	0.574413	12.0612	11.7318	11.8507	10.2979	11.808	12.7908	11.7567	0.741891	10.5326	11.311	10.3392	11.4758	11.2827	11.3292	11.0451	0.438603
Casc4	Q6P2L7	Protein CASC4	12.4988	13.7235	12.8961	13.5878	14.5172	14.0381	13.5436	0.67548	12.5778	12.6049	12.5709	12.0015	11.9016	12.196	12.3088	0.289182	13.7464	13.9248	13.5168	13.2084	12.7278	13.4912	13.4359	0.386917	12.1811	11.7065	11.5261	12.5201	12.7908	12.47	12.1991	0.451381
Cat	P24270	Catalase	11.887	11.2945	11.2404	7.2156	8.93984	10.5141	10.1819	1.61851	12.2766	12.123	12.2754	11.9302	11.5102	11.9752	12.0151	0.261873	13.4844	13.9799	13.7403	13.2574	13.3829	13.8204	13.6109	0.25486	16.6642	16.837	16.5349	17.2618	17.7665	17.6099	17.1124	0.466862
Cbln4	Q8BME9	Cerebellin-4	7.35727	9.22308	9.62028	8.47576	11.0017	9.11668	9.13246	1.10475	11.5843	10.903	11.3116	10.8219	10.4375	11.3485	11.0678	0.385121	14.6254	15.0799	14.2234	13.4879	13.8305	14.3157	14.2604	0.514899	9.8908	8.5794	7.17621	8.60455	9.8004	8.87533	8.82111	0.905283
Cbx1	P83917	Chromobox protein homolog 1	7.89561	9.86596	7.9836	8.80407	8.20564	8.51294	8.54464	0.666474	11.6525	12.1504	12.1046	11.8218	11.4527	11.4534	11.7726	0.28108	12.4275	12.0985	12.4092	13.9096	12.3374	13.5317	12.7856	0.678607	12.036	11.7842	12.4473	9.64373	12.5284	12.5471	11.8311	1.01713
Cbx3	P23198	Chromobox protein homolog 3	9.49447	7.81984	7.90275	7.02425	8.88276	7.90223	8.17105	0.800075	11.9749	10.8928	11.4558	10.2375	10.7363	9.59003	10.8146	0.774843	12.3589	7.4729	12.0568	13.9245	12.0998	12.2582	11.6952	1.99372	11.9569	12.5295	12.3339	12.1618	12.5909	12.7387	12.3853	0.26587
Cd109	Q8R422	CD109 antigen	12.4609	12.2414	12.0793	11.8326	13.1051	12.5466	12.3777	0.401944	5.94763	7.58412	8.07525	7.85719	7.44805	8.16219	7.5124	0.743381	9.58543	9.50491	8.2048	8.78436	7.60099	9.90086	8.93022	0.818136	9.00539	9.25616	7.47084	8.82435	9.25732	9.83101	8.94084	0.726936
Cd14	P10810	Monocyte differentiation antigen CD14	12.3916	12.7741	10.9113	11.2263	11.9334	11.0107	11.7079	0.707999	6.91763	9.67085	7.85987	6.74815	5.42218	7.5621	7.36346	1.28814	8.88216	9.3881	10.0427	9.6131	7.84789	8.84325	9.10287	0.697144	9.46073	8.94682	8.85538	8.72598	9.98882	9.69678	9.27909	0.466734
Cd200	O54901	OX-2 membrane glycoprotein	8.97173	8.10688	8.70382	8.03693	8.28641	7.68802	8.29897	0.427295	7.00006	8.667	6.48413	4.34249	7.31709	6.38996	6.70012	1.29361	12.8641	12.0983	12.0441	12.5204	11.0546	12.5832	12.1941	0.58266	9.62538	9.2007	9.22378	8.99857	9.27038	10.4173	9.45601	0.468244
Cd44	P15379	CD44 antigen	8.63034	10.4964	9.13172	9.2893	8.42575	8.91252	9.14767	0.668772	8.51413	8.66822	7.92436	7.05724	8.62185	6.96661	7.95873	0.712946	11.6101	8.47838	7.49216	10.5381	8.21201	11.1947	9.58759	1.5859	11.8225	11.0058	10.8467	11.7428	12.2882	12.1092	11.6359	0.534731
Cd5l	Q9QWK4	CD5 antigen-like	8.67085	9.24376	8.58047	7.32238	11.6992	8.94757	9.07737	1.31723	10.9855	12.1235	10.9231	12.0226	13.3217	13.6642	12.1734	1.04408	8.73709	9.70479	8.74876	9.77109	8.41518	8.84701	9.03732	0.51326	8.44687	8.11412	8.51773	9.64491	9.65784	8.27125	8.77546	0.632525
Cdc42	P60766	Cell division control protein 42 homolog	7.41434	8.05208	8.44609	9.64863	8.59967	8.62805	8.46481	0.673356	11.7753	11.9418	11.9274	11.2781	11.7691	11.4153	11.6845	0.251081	8.79508	9.11539	9.94633	10.4746	11.4006	8.77412	9.75103	0.962211	7.54316	9.05306	11.0134	9.96479	10.1904	9.30078	9.51092	1.08404
Cdh10	P70408	Cadherin-10	6.46606	8.04323	8.64532	7.3675	8.46616	8.08265	7.84515	0.736164	6.86831	6.75969	7.79031	6.39275	7.53266	8.02919	7.22882	0.591221	13.9327	13.3543	13.6335	13.249	11.123	13.7627	13.1759	0.946731	9.06243	9.31865	10.576	7.82844	10.5293	10.3098	9.6041	0.985431
Cdh11	P55288	Cadherin-11	8.8923	8.8663	9.27372	8.06527	9.95112	7.35017	8.73315	0.834408	14.2988	13.971	13.7915	13.492	13.7689	13.8519	13.8623	0.242657	13.4417	12.3455	13.12	13.2772	10.1018	12.3917	12.4463	1.12877	14.2966	9.76674	8.60227	9.70355	10.0019	9.42957	10.3001	1.84128
Cdh13	Q9WTR5	Cadherin-13	13.605	12.5175	12.2098	13.0847	13.1042	12.2296	12.7918	0.512292	12.6186	12.3289	12.6058	11.5959	12.1567	12.7033	12.3349	0.380244	14.637	13.8419	14.4129	15.0766	13.3822	14.5845	14.3225	0.556725	13.6023	13.0862	13.0925	13.3734	14.1277	14.1448	13.5711	0.436477
Cdh15	P33146	Cadherin-15	8.69837	9.64714	10.2785	8.47281	9.40182	8.85545	9.22568	0.61901	11.0908	10.0261	10.0958	9.9222	10.2017	10.317	10.2756	0.385387	8.62228	8.14843	9.61313	9.63812	10.6009	8.2665	9.14824	0.877515	8.68771	9.2463	8.86914	8.2333	10.067	8.86833	8.9953	0.565517
Cdh2	P15116	Cadherin-2	13.5706	14.1437	13.4421	13.2195	14.2577	13.7106	13.724	0.369405	11.788	11.8888	11.7423	10.5841	10.8486	11.0357	11.3146	0.51079	16.8642	16.4739	16.5223	17.1318	15.4551	16.4774	16.4875	0.52032	14.2286	12.806	14.2564	14.3618	14.3502	14.3079	14.0518	0.559136
Cdh4	P39038	Cadherin-4	8.80765	7.2634	7.26397	8.03306	8.34621	7.07851	7.7988	0.640812	8.42412	7.42078	7.22934	6.43627	7.29412	7.03387	7.30642	0.59159	11.936	11.903	12.0391	11.3814	10.8735	11.5032	11.606	0.404628	10.0884	9.26413	11.3916	9.11475	10.588	8.24887	9.78264	1.03267
Cdh5	P55284	Cadherin-5	12.9953	15.187	14.7832	14.5231	14.8234	12.7774	14.1816	0.93812	18.8229	18.6358	18.5978	18.0735	18.4233	18.7305	18.5473	0.244869	8.57806	8.87884	10.0928	9.79997	10.7321	10.9686	9.84172	0.880463	9.19971	9.49979	9.17654	8.4659	9.8769	7.91674	9.0226	0.651337
Cdh6	P97326	Cadherin-6	8.85603	13.0478	11.2483	8.67691	7.27701	10.4179	9.92066	1.89113	16.0984	15.305	15.5556	14.9593	15.2927	15.1991	15.4017	0.357546	12.1252	11.9215	12.288	11.5229	11.6373	12.0914	11.931	0.271968	10.8483	12.2718	12.3799	12.0918	11.9754	11.969	11.9227	0.50314
Celsr3	Q91ZI0	Cadherin EGF LAG seven-pass G-type receptor 3	11.6085	11.8479	11.1298	10.8691	11.7059	11.3662	11.4212	0.339362	9.21486	11.702	10.765	10.1214	10.1281	11.3699	10.5502	0.835628	9.10545	9.51643	9.01438	10.109	8.01545	9.52496	9.21427	0.642554	9.36016	9.43405	9.53062	10.2925	9.94457	11.036	9.93298	0.589485
Ces1;Ces1f	Q8VCC2;Q91WU0	Liver carboxylesterase 1;Carboxylesterase 1F	8.90187	7.61958	8.18102	9.74206	9.01287	7.99455	8.57533	0.714794	8.15863	8.13961	7.13588	7.55409	7.34998	6.60399	7.49037	0.548207	9.24513	10.4704	9.6473	8.76703	7.80715	9.04699	9.164	0.812316	19.0304	19.0359	19.0027	19.6304	20.5369	20.1154	19.5586	0.596312
Cfb	P04186	Complement factor B	21.9014	23.1219	22.0392	23.4611	23.4627	22.633	22.7699	0.63095	18.9137	18.4587	18.1709	17.6149	17.5319	17.9492	18.1065	0.478957	13.6106	14.3185	13.8073	14.163	12.4913	14.1651	13.7593	0.615422	16.6367	14.4688	14.4539	15.1949	17.2597	17.1039	15.853	1.18772
Cfh	P06909	Complement factor H	14.6546	15.2382	14.7424	15.7157	15.8309	15.4988	15.2801	0.451501	15.178	16.7049	15.208	15.8616	16.1973	17.0278	16.0296	0.696314	8.79294	10.3098	9.19835	9.72379	11.8269	12.9275	10.4632	1.46585	9.81378	8.69485	9.21528	16.4486	9.8136	9.11374	10.5166	2.68196
Cfi	Q61129	Complement factor I	9.96444	8.19069	9.80636	6.75255	10.0263	8.73055	8.91181	1.18079	8.81837	7.56714	7.17032	8.19318	6.77615	7.39202	7.65286	0.674192	13.1523	14.0048	13.3306	13.0446	13.8362	13.4418	13.4684	0.346951	14.9677	14.8896	15.1395	15.4451	15.7146	16.3471	15.4173	0.501888
Cfl1	P18760	Cofilin-1	13.0268	13.4154	12.9555	12.9324	13.7246	11.9743	13.0048	0.541106	14.8661	14.4437	14.6706	14.2079	14.1437	14.4006	14.4554	0.250515	12.694	12.8799	12.903	13.4827	13.9283	13.5172	13.2342	0.437921	13.7187	13.9561	14.2566	14.5594	14.6706	14.6048	14.2944	0.354835
Cfp	P11680	Properdin	12.4109	13.1294	12.1828	13.1655	13.935	13.0116	12.9725	0.566991	9.59759	9.38078	8.05461	9.83691	10.6721	9.98559	9.58792	0.794728	9.39717	9.20994	7.46269	8.60028	9.2102	7.69219	8.59541	0.763468	8.88402	10.0334	8.91867	10.1148	9.29609	10.1932	9.57337	0.558231
Chadl	E9Q7T7	Chondroadherin-like protein	8.79526	8.26898	9.25641	9.02612	8.36488	8.13186	8.64059	0.41326	6.30972	7.68159	8.99634	6.83378	7.29176	6.5503	7.27725	0.892579	11.3529	7.71097	8.17266	10.3937	8.51935	10.5245	9.44569	1.36554	13.8116	13.8248	13.8525	13.6993	13.8051	13.6061	13.7666	0.0861842
Chga	P26339	Chromogranin-A	8.70496	7.26479	7.24134	7.93373	7.66418	7.4384	7.7079	0.505584	15.6516	14.7236	14.665	14.5502	14.4398	14.0414	14.6786	0.487952	14.4005	14.242	13.9349	14.2963	13.5925	13.8038	14.045	0.289661	8.43889	9.00977	7.76262	8.96948	10.2939	9.70216	9.02947	0.817407
Chgb	P16014	Secretogranin-1	8.8775	7.36541	8.2728	6.78527	10.5767	8.76579	8.44057	1.20994	7.68718	6.85767	8.71576	8.02485	8.43191	6.58676	7.71736	0.776763	14.6689	14.2284	14.3055	15.8158	13.7367	14.2091	14.4941	0.650456	8.48178	9.60412	6.93862	8.70928	10.0506	10.6462	9.07175	1.20761
Chl1	P70232	Neural cell adhesion molecule L1-like protein	9.6908	9.14234	12.4069	8.22932	8.82137	11.7516	10.0071	1.5393	10.7076	10.7394	10.6777	10.1029	9.19972	10.0535	10.2468	0.546978	18.9159	18.7957	19.0403	18.8448	17.7625	19.1534	18.7521	0.458399	13.3675	12.0282	12.8928	12.2423	12.9385	12.9215	12.7318	0.455232
Chrdl1	Q920C1	Chordin-like protein 1	9.04953	9.58523	11.4618	11.2163	11.7538	11.8882	10.8258	1.09858	13.0813	13.1843	13.3214	12.8298	12.5914	12.9036	12.9853	0.240777	9.41	9.29846	8.41268	9.66988	9.08853	10.2732	9.35879	0.563818	8.80581	9.24557	9.08079	8.49559	9.80794	9.02477	9.07675	0.403528
Cilp	Q66K08	Cartilage intermediate layer protein 1	9.54563	9.27747	9.12449	9.67898	10.2416	9.29398	9.52703	0.368031	10.7346	11.6413	11.1566	10.9219	10.6355	11.1913	11.0469	0.333826	8.27016	7.99323	8.28956	9.48217	10.6187	7.91195	8.76097	0.978501	9.15384	9.07607	8.81124	10.9901	9.2565	10.0887	9.56273	0.750159
Ckb	Q04447	Creatine kinase B-type	13.2929	15.2628	14.4205	13.8271	14.6768	14.5805	14.3435	0.630965	14.9974	15.0983	15.547	14.9186	15.038	14.9093	15.0848	0.216802	17.7345	17.7231	17.9101	18.6384	16.4147	18.0796	17.7501	0.671755	16.1293	16.7789	16.9123	16.967	17.6793	17.9144	17.0635	0.590097
Clec11a	O88200	C-type lectin domain family 11 member A	9.11018	7.5562	9.27895	9.38244	8.1572	9.03121	8.7527	0.666473	7.67049	7.42479	7.174	7.17466	7.83736	8.02137	7.55045	0.320734	10.0451	8.23335	8.96171	10.645	8.74092	9.06673	9.28213	0.814593	10.1596	9.04223	9.59816	8.97271	9.13444	9.53547	9.4071	0.411379
Clic1	Q9Z1Q5	Chloride intracellular channel protein 1	9.84895	8.54678	9.93527	8.42602	9.15139	8.4948	9.0672	0.629996	10.5669	10.932	11.2097	10.5526	10.3489	10.7165	10.7211	0.281057	8.8358	9.32341	10.2276	8.18429	8.76153	9.44448	9.12952	0.640017	10.8791	10.3917	8.73144	7.98707	8.84052	9.19534	9.33752	0.995476
Cln5	Q3UMW8	Ceroid-lipofuscinosis neuronal protein 5 homolog	12.9504	13.8817	13.747	13.0388	13.983	13.1503	13.4585	0.421643	11.4418	12.7274	12.485	11.4981	11.573	12.3371	12.0104	0.520119	8.51376	8.84553	9.44316	9.00289	9.48438	9.50099	9.13178	0.373741	8.11948	9.19795	8.7462	7.83953	9.60559	9.7419	8.87511	0.712877
Clstn1	Q9EPL2	Calsyntenin-1	7.26832	10.9225	9.07772	9.82225	8.6214	9.0472	9.12656	1.11252	10.5909	9.18298	10.3642	10.0879	9.94772	8.52107	9.78247	0.714509	15.6853	16.0394	15.7466	15.3195	14.7657	15.7505	15.5512	0.409265	15.0256	14.4852	14.87	15.0203	14.9857	14.8692	14.876	0.186193
Clstn2	Q9ER65	Calsyntenin-2	8.55285	8.06647	9.18264	7.1583	10.6535	8.53419	8.69133	1.07052	6.66645	8.52804	7.58459	9.4254	7.00261	7.10642	7.71892	0.964431	19.5872	18.845	19.3817	20.313	18.1206	19.9323	19.3633	0.717525	12.0055	11.4523	17.615	11.0467	11.4582	9.45957	12.1729	2.55945
Clstn3	Q99JH7	Calsyntenin-3	7.79989	7.57515	8.10762	11.6369	9.99693	8.19686	8.88557	1.45949	8.13596	7.76441	7.70613	7.59783	5.88208	6.25727	7.22395	0.839767	16.4333	16.7267	16.5332	16.2016	15.2555	16.8378	16.3314	0.52253	11.9744	12.6246	12.4017	12.0031	12.8203	11.7121	12.256	0.390435
Cltc	Q68FD5	Clathrin heavy chain 1	7.90187	8.30792	12.931	8.62269	9.35995	8.4767	9.26669	1.6959	10.7369	9.61559	9.74449	10.3094	9.72015	9.40906	9.9226	0.455223	12.2392	8.49095	9.59786	13.1831	12.811	10.3116	11.1056	1.74403	11.2619	11.8278	11.277	11.997	11.472	11.4153	11.5418	0.276383
Clu	Q06890	Clusterin	16.6574	17.5309	16.812	17.8515	17.4549	17.0415	17.2247	0.421379	11.9382	7.04318	7.47293	10.6971	9.1555	8.47978	9.13111	1.72558	15.7212	15.2985	15.4989	17.0267	14.6841	15.7815	15.6685	0.706521	10.977	11.1257	11.0009	10.4232	11.4104	11.8644	11.1336	0.439247
Cndp2	Q9D1A2	Cytosolic non-specific dipeptidase	8.98889	7.89735	8.61224	7.99664	7.10685	8.07774	8.11328	0.590204	12.9232	12.556	12.8952	12.74	12.5124	12.3516	12.6631	0.207627	8.11918	7.68243	8.56207	9.73689	9.06392	8.84628	8.66846	0.660157	7.66761	9.21979	9.19465	9.12383	10.3876	7.97087	8.92738	0.897181
Cnpy3	Q9DAU1	Protein canopy homolog 3	8.69326	11.9996	8.91878	6.77644	9.90046	7.01894	8.88458	1.76532	10.7057	6.74593	10.9397	8.86908	8.39989	8.8652	9.08759	1.42023	10.9843	12.4109	12.8453	10.6176	11.5462	9.92265	11.3878	1.0082	13.1584	13.537	13.836	13.6332	13.7853	13.4257	13.5626	0.228051
Cntfr	O88507	Ciliary neurotrophic factor receptor subunit alpha	12.7929	13.3831	11.6754	11.3788	12.5335	7.43757	11.5335	1.95055	9.13925	11.9009	10.8598	10.7465	6.83956	7.86962	9.55927	1.7801	10.7183	9.07151	9.3936	8.47686	8.18939	10.6463	9.41599	0.975988	9.20113	9.90452	7.62238	8.71736	9.81598	11.4197	9.44685	1.16613
Cntn1	P12960	Contactin-1	16.5933	16.0151	14.8058	15.4412	16.7722	15.5163	15.8573	0.682963	15.7759	15.3729	15.1867	14.9165	14.9518	14.9986	15.2004	0.301174	16.376	16.3779	15.9679	16.5678	15.2651	16.6254	16.1967	0.466674	16.1008	15.6267	15.456	15.5514	15.689	15.4465	15.6451	0.221323
Cntn2	Q61330	Contactin-2	7.31189	8.64272	12.4958	9.6645	9.66858	8.97699	9.46008	1.57147	6.87216	7.95091	6.59482	6.60695	5.98301	7.99372	7.00026	0.737222	18.4945	18.5655	18.4449	18.4854	17.662	18.7263	18.3964	0.340769	15.7496	15.2581	15.3698	15.0694	14.6226	14.9014	15.1618	0.357103
Cntn3	Q07409	Contactin-3	8.36219	8.48827	10.0113	9.37629	9.37011	9.32564	9.15563	0.567256	9.61137	7.1491	8.31556	9.32461	9.60663	9.33429	8.89026	0.892646	13.2478	12.2274	12.8644	13.519	10.5485	13.256	12.6105	1.00921	12.2046	9.20722	7.57619	10.1218	9.85027	9.69057	9.7751	1.36584
Cntn4	Q69Z26	Contactin-4	13.8828	13.2068	12.0541	12.5901	12.5654	12.2525	12.7586	0.616821	14.4453	12.5706	14.5823	12.1121	11.9754	11.4519	12.8563	1.21709	11.88	12.6216	12.4745	13.4768	11.0962	12.6173	12.3611	0.732875	10.5874	8.50433	10.9158	11.4634	9.65518	8.97843	10.0174	1.05853
Cntn6	Q9JMB8	Contactin-6	7.51972	7.29907	8.65524	7.55364	9.86627	8.90193	8.29931	0.92281	10.451	7.85622	7.91835	7.49416	8.20337	7.05835	8.16357	1.0846	13.2725	13.3822	13.3789	13.6693	12.0092	13.0455	13.1263	0.532262	12.8159	12.5232	12.6482	12.6502	13.4142	12.1452	12.6995	0.380308
Cntnap2	Q9CPW0	Contactin-associated protein-like 2	8.70265	6.87482	9.25152	7.9177	8.53943	7.77516	8.17688	0.762303	7.24422	8.8517	7.16543	5.18691	7.39162	9.39034	7.53837	1.34976	14.3227	14.1203	14.0862	14.9234	13.0737	14.6493	14.1959	0.581378	8.3569	9.06548	9.96425	7.82041	11.4326	11.4982	9.68964	1.4168
Cntnap4	Q99P47	Contactin-associated protein-like 4	7.69519	8.37033	8.75396	10.0143	10.1493	9.18035	9.02722	0.869588	11.1638	8.58053	8.69506	7.97248	6.93799	7.88392	8.53896	1.30568	13.8665	13.6855	13.7256	14.4851	12.819	14.7068	13.8814	0.610651	8.30326	8.62973	8.1825	9.64392	8.71517	9.45977	8.82239	0.54905
Cntnap5b;Cntnap5a	Q0V8T8;Q0V8T9	Contactin-associated protein like 5-2;Contactin-associated protein like 5-1	8.31753	7.71755	9.67799	8.62568	10.191	8.80641	8.88935	0.825898	6.2993	8.25436	7.70918	6.64032	7.43575	7.61742	7.32606	0.662055	12.3936	13.2517	13.1805	13.1442	12.4585	13.3832	12.9686	0.391261	8.82636	8.62986	8.38525	9.42441	9.39944	9.06839	8.95562	0.382451
Coch	Q62507	Cochlin	8.17036	9.40707	9.70284	8.19942	11.4795	8.29222	9.20856	1.18157	9.50436	7.65237	7.86357	5.9719	6.65077	8.3754	7.66973	1.14183	13.2302	12.8394	12.7543	13.8376	11.9629	12.9144	12.9231	0.560989	8.6863	8.91093	7.15224	9.26634	10.9881	8.70354	8.95124	1.12677
Col11a1	Q61245	Collagen alpha-1(XI) chain	14.5453	15.1498	14.6057	14.308	15.7539	14.9285	14.8819	0.474897	14.9142	14.536	14.2631	13.4766	13.3061	13.9229	14.0698	0.566346	13.9692	12.822	13.6848	14.4415	11.397	13.0837	13.233	0.980538	15.4877	15.4017	15.3352	14.8785	15.1384	15.3304	15.262	0.201193
Col11a2	Q64739	Collagen alpha-2(XI) chain	11.6871	11.5785	10.5654	10.7539	12.3407	11.5412	11.4111	0.596158	11.1267	11.3788	11.1648	9.5	9.5129	10.6352	10.5531	0.772735	9.84934	8.04442	9.12864	9.56528	7.50412	9.16227	8.87568	0.83085	12.5112	11.3889	11.3578	11.0591	10.9398	11.5746	11.4719	0.510593
Col12a1	Q60847	Collagen alpha-1(XII) chain	15.0751	15.6727	15.3022	15.4905	15.9255	15.1602	15.4377	0.295171	13.7292	12.675	12.3532	12.3873	12.2648	12.5077	12.6529	0.49849	14.1898	13.5938	13.442	14.1995	14.6465	14.2069	14.0464	0.408278	14.6261	14.1191	14.154	14.6605	15.2661	15.2353	14.6769	0.455764
Col18a1	P39061	Collagen alpha-1(XVIII) chain	9.65071	8.69309	7.34684	9.79577	9.54197	9.38189	9.06838	0.846102	14.5329	12.3752	12.8168	12.2542	12.5323	12.5695	12.8468	0.773857	10.7623	8.91839	7.95535	9.17538	8.65558	9.18482	9.10864	0.848187	8.16041	10.0306	8.51031	9.15613	9.69221	8.28997	8.97327	0.708316
Col1a1	P11087	Collagen alpha-1(I) chain	18.5253	19.1903	18.0847	18.8263	19.5105	18.8534	18.8318	0.454937	19.209	19.3208	19.3201	18.4616	18.4856	18.9829	18.9633	0.36417	19.173	19.3632	18.9577	18.9327	18.7933	19.314	19.089	0.208969	15.7675	15.7565	15.8922	14.1213	12.9878	13.457	14.6637	1.1889
Col1a2	Q01149	Collagen alpha-2(I) chain	17.2344	17.9537	17.5781	17.6541	18.3157	17.5426	17.7131	0.341803	18.2088	17.9597	18.2641	17.4959	18.2123	18.535	18.1126	0.322563	17.6513	17.863	17.6556	18.7349	17.5227	18.2711	17.9498	0.425274	14.8273	14.2642	14.5589	13.7142	14.0169	13.5641	14.1576	0.445247
Col2a1	P28481	Collagen alpha-1(II) chain	16.0136	17.4333	17.2235	16.6927	18.1387	17.5604	17.177	0.674261	18.1474	18.3795	18.2632	17.697	17.9303	18.0744	18.082	0.222438	18.3454	18.0938	17.9966	18.3177	17.9495	18.2796	18.1638	0.157491	14.825	14.1767	14.171	14.3055	9.54413	9.62684	12.7749	2.26598
Col3a1	P08121	Collagen alpha-1(III) chain	18.3366	17.9856	16.6461	17.6383	18.2159	17.5062	17.7215	0.563081	16.7893	17.9353	17.5952	16.9792	17.0274	17.2169	17.2572	0.392571	17.751	18.1295	17.5738	17.552	17.3645	18.08	17.7418	0.280284	14.608	14.2768	14.2768	12.6055	12.9697	12.8179	13.5925	0.809299
Col4a1	P02463	Collagen alpha-1(IV) chain	11.2141	11.8324	12.0207	7.92489	12.53	12.5663	11.3481	1.59709	11.962	12.2564	13.2244	13.92	14.3376	13.137	13.1396	0.838451	13.05	13.2793	13.0963	12.7411	13.0262	13.2503	13.0739	0.176748	12.7583	12.6889	12.6534	12.6577	13.4181	13.4316	12.9347	0.348311
Col4a2	P08122	Collagen alpha-2(IV) chain	12.6822	14.5154	13.8575	13.6119	14.7365	12.8423	13.7076	0.768439	11.2311	10.4911	11.3608	12.1675	13.024	11.6317	11.6511	0.791439	12.8735	13.2404	12.67	12.3288	12.632	12.4913	12.706	0.291201	11.883	11.9827	12.1472	12.4525	12.3911	12.509	12.2276	0.238638
Col5a1	O88207	Collagen alpha-1(V) chain	16.1297	16.8992	16.4611	16.5949	17.3553	16.1332	16.5956	0.431687	17.6717	17.534	17.4769	16.5984	16.6459	17.0695	17.1661	0.426189	15.7062	15.4992	14.9343	15.042	14.6908	15.1795	15.1753	0.340918	8.64384	13.457	12.8034	12.4275	12.4474	9.46538	11.5408	1.80618
Col5a2	Q3U962	Collagen alpha-2(V) chain	15.6478	16.6478	16.0489	18.2689	17.2777	16.4954	16.7311	0.852941	12.3953	12.2699	13.3542	13.3957	13.7085	12.0738	12.8662	0.636835	16.7625	16.2784	15.7736	18.0507	15.6166	16.6747	16.5261	0.80179	13.0322	12.7743	12.3102	11.8696	9.87087	11.9981	11.9759	1.02534
Col6a1	Q04857	Collagen alpha-1(VI) chain	16.7156	16.607	16.506	16.7985	16.7824	16.1164	16.5876	0.233761	17.7482	17.2591	17.054	16.761	16.9508	16.6107	17.064	0.368869	15.676	15.9376	15.5519	16.4227	14.5793	15.9811	15.6914	0.568017	14.2989	13.5802	13.5043	13.5743	14.1577	13.8627	13.8297	0.306091
Col6a2	Q02788	Collagen alpha-2(VI) chain	13.5079	13.8407	13.337	13.9791	14.3486	13.4396	13.7421	0.352183	14.0909	13.9276	13.763	13.8337	13.4437	13.771	13.805	0.196246	15.6037	15.622	15.3955	15.2591	14.5647	16.1427	15.4313	0.475048	13.6139	13.5849	13.3298	13.5451	13.7663	14.004	13.6407	0.207103
Colec10	Q8CF98	Collectin-10	12.9733	13.574	13.5527	14.5609	11.73	13.4333	13.304	0.848348	13.8486	14.2795	14.065	13.7779	14.1803	14.512	14.1105	0.250301	8.97184	8.06885	8.6268	8.35222	8.08001	9.51902	8.60312	0.515982	9.77667	9.1992	8.5433	9.4371	10.1447	9.80906	9.48501	0.515766
Colec12	Q8K4Q8	Collectin-12	8.57279	9.1788	9.27693	7.9759	7.81149	7.98146	8.46623	0.588847	12.8937	13.5421	13.5776	13.2138	13.2581	13.7666	13.3753	0.286803	7.88344	8.94238	9.55737	8.35809	9.98217	8.47613	8.8666	0.719379	8.69807	9.36422	9.18478	10.1936	9.33361	8.55294	9.2212	0.532319
Comp	Q9R0G6	Cartilage oligomeric matrix protein	8.34568	12.3615	13.3207	11.5653	9.78395	12.8705	11.3746	1.7673	14.3702	14.4439	14.1685	13.7306	14.1082	14.5153	14.2228	0.262836	10.4931	9.91565	9.63289	13.1811	9.49516	9.56359	10.3803	1.29631	10.844	11.2505	8.92514	9.41091	9.32303	9.10051	9.80902	0.896948
Coro1a	O89053	Coronin-1A	10.1521	9.97915	9.25176	9.68179	9.95868	9.44619	9.74494	0.316958	12.7455	12.3788	12.5766	12.2862	12.6039	12.8082	12.5665	0.185179	8.28333	9.02999	10.0865	9.1365	8.72805	8.65503	8.98656	0.56354	8.40701	10.4103	10.4019	10.1794	11.7543	11.221	10.3957	1.04314
Coro1c	Q9WUM4	Coronin-1C	6.96293	9.1654	9.48173	7.76401	10.6755	9.25776	8.88456	1.20627	10.8903	10.6171	11.0202	10.5448	10.1542	11.2609	10.7479	0.357874	9.69003	7.86896	8.55213	8.53831	9.64456	9.48007	8.96234	0.683931	9.07478	8.77402	8.82616	7.85763	10.4846	9.04869	9.01097	0.774329
Cotl1	Q9CQI6	Coactosin-like protein	8.68146	8.93683	7.53566	7.70143	10.5814	7.69389	8.52178	1.06227	13.8814	14.2216	14.3801	13.8719	14.1149	14.4341	14.1507	0.219655	9.4753	8.23005	9.43047	9.58113	8.94805	10.0645	9.28825	0.574316	8.69871	7.94282	10.5486	10.8179	10.5968	10.029	9.77231	1.07558
Cp	Q61147	Ceruloplasmin	17.7485	16.7033	16.5385	15.6959	17.3866	17.241	16.8856	0.669706	12.9965	13.0029	12.8679	12.5595	12.5728	12.72	12.7866	0.182193	11.8778	12.1014	12.8888	14.8469	11.9601	11.6491	12.554	1.09568	16.6711	16.0746	16.1536	16.5484	17.8243	17.4359	16.7847	0.642406
Cpa1	Q7TPZ8	Carboxypeptidase A1	15.1419	15.7694	14.8594	13.405	15.3575	14.8183	14.8919	0.737858	12.4376	12.8388	12.0548	11.2992	11.6858	11.8186	12.0225	0.502949	8.6005	9.59573	9.82438	9.44167	7.80333	9.10787	9.06225	0.684297	9.70215	10.2649	9.07233	9.70983	8.59297	9.28898	9.43852	0.531882
Cpb2	Q9JHH6	Carboxypeptidase B2	15.9114	17.3243	16.3662	16.5835	17.7514	17.1829	16.8533	0.623741	14.2945	15.2714	14.9907	13.761	13.733	13.5696	14.27	0.653315	11.1083	10.7654	9.46289	8.4706	9.70572	9.2245	9.78958	0.900383	15.1485	15.1006	14.915	14.9663	15.6571	15.6983	15.2476	0.314128
Cpd	O89001	Carboxypeptidase D	11.3351	12.3264	9.26797	10.0076	11.3211	10.3045	10.7604	1.00822	10.3601	10.3336	9.88411	9.50087	9.71999	9.96621	9.96082	0.309269	9.56375	10.8036	10.4744	8.64545	8.88758	10.6166	9.83189	0.850881	8.36474	8.16125	7.53123	8.91009	9.94077	9.82099	8.78818	0.871999
Cpe	Q00493	Carboxypeptidase E	18.4057	18.4292	18.5456	19.8343	19.4608	18.5714	18.8745	0.560221	10.4064	11.0884	9.74778	11.0495	11.3563	14.7519	11.4	1.59029	18.7635	18.4277	18.231	17.6778	17.2462	18.7954	18.1903	0.56372	15.5768	14.4707	15.2789	15.4064	15.4691	15.3914	15.2655	0.366507
Cpn1	Q9JJN5	Carboxypeptidase N catalytic chain	17.4473	17.5491	16.7293	17.9427	17.5581	17.3056	17.422	0.36512	13.9782	13.7836	13.6201	13.2519	13.199	13.6393	13.5787	0.27628	10.1757	10.8094	8.1133	9.32048	7.79349	9.79958	9.33533	1.07746	13.5943	13.2169	13.2346	13.6304	14.3304	13.6701	13.6128	0.36937
Cpq	Q9WVJ3	Carboxypeptidase Q	16.1944	16.3366	15.3146	15.5949	16.7792	15.9183	16.023	0.482294	11.42	12.647	12.2615	12.4448	12.4704	12.5914	12.3058	0.414536	14.2686	12.871	13.0518	13.9469	11.911	14.944	13.4989	0.999773	14.3521	13.4314	13.2389	13.9903	14.1747	14.1735	13.8935	0.412169
Cps1	Q8C196	Carbamoyl-phosphate synthase [ammonia], mitochondrial	10.3189	9.09406	8.79823	8.48621	10.5574	9.08428	9.38984	0.771763	7.20522	6.92276	7.99153	7.87417	7.43063	7.41017	7.47242	0.367429	13.9534	13.6873	13.9428	14.8755	13.3676	13.9474	13.9623	0.458967	16.5641	16.5143	16.5075	17.2096	18.0902	17.7483	17.1057	0.631644
Creg1	O88668	Protein CREG1	11.941	12.6794	12.8073	12.7052	13.002	12.4674	12.6004	0.335114	12.6299	13.8609	13.4266	12.6427	12.8332	13.9051	13.2164	0.540646	9.54537	8.85499	9.9589	9.83337	8.66512	11.9637	9.80357	1.07654	8.90472	8.64455	8.35086	9.45618	9.7363	10.2088	9.21689	0.643673
Creld2	Q9CYA0	Cysteine-rich with EGF-like domain protein 2	9.33504	8.16998	7.78011	9.61889	9.25871	9.34711	8.91831	0.685529	6.49804	6.31077	7.17004	8.26804	8.96197	5.99931	7.20136	1.0779	8.84516	8.80123	9.91451	9.72098	8.40824	8.80777	9.08298	0.542441	12.5028	11.96	11.919	12.4608	11.9236	12.8382	12.2674	0.354176
Crim1	Q9JLL0	Cysteine-rich motor neuron 1 protein	7.76194	7.72787	8.28312	9.26982	9.07574	8.49653	8.43584	0.589825	6.95422	9.09032	7.91005	6.44592	7.80129	7.33379	7.58927	0.834349	13.1292	13.429	13.4263	12.9909	13.0398	13.4505	13.2443	0.195398	9.35917	8.38484	9.58584	8.78269	10.499	9.27545	9.31449	0.661714
Crlf1	Q9JM58	Cytokine receptor-like factor 1	8.13844	9.98448	7.18166	6.63375	7.77313	9.00181	8.11888	1.11534	8.81812	7.88505	8.02354	8.1989	9.16363	6.91023	8.16658	0.718541	12.5443	12.2301	11.7684	12.1284	11.8971	11.2734	11.9736	0.398683	8.99512	8.63258	7.48358	8.89716	11.1034	10.7661	9.313	1.25173
Crmp1	P97427	Dihydropyrimidinase-related protein 1	8.88864	9.4143	9.52024	9.7553	7.97148	7.96079	8.91846	0.721467	7.49828	7.51821	6.30958	7.49889	6.35825	7.37407	7.09288	0.538889	13.1319	13.7243	13.1334	14.2646	13.0574	14.2869	13.5997	0.526036	10.0741	8.56204	11.7137	9.89483	8.5458	9.12446	9.6525	1.09376
Crtac1	Q8R555	Cartilage acidic protein 1	13.2231	12.3178	12.7926	9.79387	13.4339	12.6992	12.3768	1.21007	11.4581	10.7617	10.6085	11.1786	10.7432	11.5928	11.0572	0.376294	12.0729	12.1607	12.2056	12.2232	11.6079	12.1105	12.0635	0.210158	9.15742	9.85393	9.88506	9.00698	10.5444	8.8197	9.54457	0.602156
Cspg4	Q8VHY0	Chondroitin sulfate proteoglycan 4	10.8674	9.23063	7.24022	7.3563	7.73175	8.14925	8.42926	1.27258	11.4794	13.0779	11.4	10.921	9.82036	10.8683	11.2612	0.975813	10.1404	10.3838	12.1754	10.8442	9.54345	10.8424	10.6549	0.812044	14.5553	14.187	14.0873	14.5935	14.387	14.8425	14.4421	0.254968
Csrp1	P97315	Cysteine and glycine-rich protein 1	10.6939	10.4696	8.07952	7.69237	8.90484	9.66646	9.25112	1.12998	10.4783	7.679	10.4482	7.80634	8.78199	8.91061	9.01741	1.11851	9.27459	7.80789	7.64121	9.66879	7.47877	9.27521	8.52441	0.896555	7.90746	7.56107	9.5733	8.48466	10.531	8.78053	8.80633	1.00212
Cst3	P21460	Cystatin-C	14.9353	16.4493	15.9163	16.0527	16.1386	15.9475	15.9066	0.468144	12.0228	12.9747	12.1138	12.2921	12.5127	13.0446	12.4935	0.396207	13.4819	13.7483	14.3358	13.7041	12.4802	13.5171	13.5446	0.552354	12.4689	12.4212	11.967	12.3411	12.0242	12.0043	12.2045	0.209981
Ctbs	Q8R242	Di-N-acetylchitobiase	14.1416	13.898	13.0755	13.5339	13.2732	13.0873	13.5016	0.402727	7.53339	7.78217	7.19753	6.78363	6.64186	7.51876	7.24289	0.413428	13.2131	13.0403	10.7909	12.3386	11.2306	12.1882	12.1336	0.880409	11.9195	11.509	11.589	12.689	9.31228	12.0543	11.5122	1.05594
Cthrc1	Q9D1D6	Collagen triple helix repeat-containing protein 1	13.6165	14.3757	13.9257	14.5011	14.6665	14.0026	14.1814	0.363252	14.7508	13.3841	12.4578	12.1228	11.4949	11.9965	12.7012	1.08109	9.72821	8.67583	9.90925	13.3842	7.73912	12.1422	10.2631	1.93964	8.9489	8.43675	11.2382	8.93734	10.0149	9.91178	9.5813	0.927998
Ctnnb1	Q02248	Catenin beta-1	21.171	21.3718	20.6118	19.4005	21.1616	19.9889	20.6176	0.712705	18.0256	18.5344	18.976	16.3577	17.1429	18.2862	17.8871	0.882786	21.7465	21.0458	20.2384	21.8911	19.0252	15.8833	19.9717	2.0684	20.4986	19.7881	20.3058	20.3317	20.3923	19.621	20.1562	0.328663
Ctsa	P16675	Lysosomal protective protein	17.1379	17.1576	16.5402	16.9611	18.1721	17.9114	17.3134	0.558549	16.6716	18.6511	17.8175	17.5295	17.9816	18.7552	17.9011	0.701801	15.4214	15.2604	14.8598	14.8181	14.1362	15.863	15.0598	0.542755	12.9962	13.0423	13.2258	13.4028	20.4749	13.8488	14.4985	2.68754
Ctsb	P10605	Cathepsin B	21.0152	21.5633	20.9002	21.7013	21.4885	21.1032	21.2953	0.301497	16.6989	18.579	17.9136	17.6779	17.9648	19.198	18.0054	0.771969	16.399	15.4807	15.5709	14.8806	14.566	15.9049	15.467	0.609234	15.3324	14.8142	14.6619	14.866	14.5657	14.8696	14.8516	0.241811
Ctsc	P97821	Dipeptidyl peptidase 1	15.8274	16.6105	16.0538	16.2846	17.3168	16.5749	16.4447	0.476884	15.6068	16.409	16.178	15.8409	15.7834	16.3854	16.0339	0.307537	11.1622	10.6218	8.47412	9.8194	11.4619	11.0963	10.4393	1.02303	11.2501	9.34341	9.67983	8.77599	10.3825	9.67468	9.85109	0.786738
Ctsd	P18242	Cathepsin D	19.6881	20.6957	19.7275	20.1227	20.8897	20.0446	20.1947	0.454011	19.3575	21.3264	20.4757	20.514	20.4943	21.1327	20.5501	0.629074	15.4228	14.988	15.0531	15.2031	14.0772	15.5858	15.055	0.482961	16.2625	15.3549	14.8848	15.6853	15.9878	15.6715	15.6411	0.440306
Ctsf	Q9R013	Cathepsin F	13.8018	14.9305	14.6254	14.7964	15.1764	14.4149	14.6242	0.437532	10.948	12.3693	11.5348	11.4629	11.4982	12.3384	11.6919	0.507421	12.6494	11.7566	12.3736	13.5287	11.9299	12.6498	12.4813	0.576556	15.2846	15.1518	13.9268	15.2713	8.89157	8.80525	12.8886	2.89448
Ctsh	P49935	Pro-cathepsin H	12.935	14.5332	14.0303	14.0537	14.696	14.6018	14.1417	0.598397	10.5843	11.8845	11.2963	11.3037	11.6473	12.2341	11.4917	0.520675	10.7078	7.64079	10.6626	8.87608	8.61865	9.10434	9.26839	1.10061	8.56458	9.0734	9.00216	9.86937	9.34433	9.46634	9.22003	0.407501
Ctsl	P06797	Cathepsin L1	16.6803	17.8229	16.96	17.8178	17.8547	16.9845	17.3534	0.488414	17.6371	18.9267	18.3254	18.3808	18.8682	19.0424	18.5301	0.482309	15.67	16.0956	15.6408	16.0089	14.7115	15.6928	15.6366	0.448957	15.5138	14.7773	15.1939	15.0845	14.9253	15.1571	15.1086	0.230138
Ctso	Q8BM88	Cathepsin O	16.9262	18.2903	17.7093	17.6328	18.527	17.4959	17.7636	0.524903	16.0105	12.8936	11.9593	12.44	13.0171	13.4154	13.2893	1.30011	15.2531	15.6157	15.035	15.4359	13.91	15.5308	15.1301	0.577745	14.5792	13.9733	13.719	13.7194	13.937	13.9257	13.9756	0.28861
Ctss	O70370	Cathepsin S	15.7713	16.7038	16.0837	15.9544	16.6427	16.3537	16.2516	0.345219	14.8525	16.9046	16.0867	15.8562	16.306	17.1391	16.1909	0.745646	9.57512	10.9986	11.5449	12.8132	11.1859	14.0518	11.6949	1.41806	9.01324	9.60887	7.33392	12.1157	11.2725	10.1584	9.9171	1.54455
Ctsz	Q9WUU7	Cathepsin Z	17.4421	17.9003	17.295	18.6475	18.3882	17.7562	17.9049	0.481908	16.0888	16.5823	16.7434	15.9881	15.9975	16.3593	16.2932	0.292361	15.1544	13.423	12.6379	12.983	12.9429	13.4476	13.4315	0.820398	14.4512	14.1435	14.0287	14.561	15.4213	15.7193	14.7208	0.632223
Cxadr	P97792	Coxsackievirus and adenovirus receptor homolog	7.53374	7.47883	9.6181	8.04852	8.28159	8.69567	8.27608	0.73207	7.99419	8.03177	7.41668	8.53914	5.633	7.64854	7.54389	0.922855	12.1285	11.949	13.2291	12.1246	12.9528	13.0087	12.5655	0.508653	8.53435	8.05399	8.67823	8.98253	9.44009	9.89991	8.93152	0.604288
Cycs	P62897	Cytochrome c, somatic	11.7083	12.5925	11.7628	11.072	12.2384	11.7059	11.8466	0.475348	8.59728	6.29431	7.86168	7.11247	4.95741	7.15542	6.99643	1.15475	10.8311	8.5916	8.78514	9.60671	8.56353	7.6585	9.0061	0.993638	9.21816	11.3651	11.7977	11.9068	12.5069	11.6883	11.4138	1.03955
D1Pas1;Ddx3y;Ddx3x	P16381;Q62095;Q62167	Putative ATP-dependent RNA helicase Pl10;ATP-dependent RNA helicase DDX3Y;ATP-dependent RNA helicase DDX3X	9.50668	10.2011	9.93985	10.2494	11.6756	10.0461	10.2698	0.673641	8.65872	8.17837	9.14176	8.83535	8.44817	8.46412	8.62108	0.307939	7.15067	8.97684	9.38276	8.70848	13.8663	9.53469	9.60328	2.05891	10.0876	10.1576	10.6351	9.25383	9.81732	9.53375	9.91419	0.447064
Dag1	Q62165	Dystroglycan	12.486	14.2084	13.6824	14.1168	14.1491	12.7727	13.5692	0.691035	13.4284	13.958	13.5091	13.203	13.1587	13.5064	13.4606	0.261524	14.3033	14.3043	14.3866	14.4351	13.8227	14.0328	14.2141	0.216319	13.9648	14.0874	14.2672	13.1244	13.571	13.8423	13.8095	0.373761
Dcc	P70211	Netrin receptor DCC	9.58021	9.02266	9.28973	7.2683	8.41764	9.05719	8.77262	0.758517	8.55005	8.12683	7.23532	9.31007	8.24249	7.52918	8.16566	0.675214	17.1667	16.8906	17.3598	18.8637	16.2511	18.0595	17.4319	0.837321	14.8596	14.1954	14.3215	14.2076	14.9299	14.5172	14.5052	0.295631
Dcxr	Q91X52	L-xylulose reductase	9.57608	8.21499	8.91924	9.59415	8.50512	8.92915	8.95645	0.507642	8.57895	10.2875	11.1008	10.5025	10.6418	10.849	10.3268	0.822445	8.09836	9.50842	8.50588	9.07135	8.35767	9.38229	8.82066	0.530164	11.7904	12.3153	12.3687	13.1747	13.638	13.5472	12.8057	0.688114
Ddr1	Q03146	Epithelial discoidin domain-containing receptor 1	12.5138	11.8866	9.33243	8.40311	12.8594	11.7056	11.1168	1.65708	11.2216	12.4202	11.822	11.4896	11.4848	11.4196	11.643	0.389885	8.70092	9.94538	8.33523	9.49406	8.08755	8.77585	8.88983	0.642805	8.37044	10.8021	9.97523	9.93416	8.57981	9.48545	9.52452	0.839539
Decr1	Q9CQ62	2,4-dienoyl-CoA reductase, mitochondrial	8.78359	9.04424	10.3572	9.53416	9.02923	9.54533	9.38229	0.515993	7.6966	5.28755	5.14052	5.34851	6.79185	7.48048	6.29092	1.06929	12.0103	12.111	12.3739	13.4402	11.7465	12.8785	12.4267	0.573009	14.1188	14.0355	14.372	14.598	15.1922	14.4888	14.4675	0.378607
Deptor	Q570Y9	DEP domain-containing mTOR-interacting protein	6.81952	9.79301	7.7088	9.85896	10.1925	9.24616	8.93649	1.24142	6.81338	7.80555	7.35939	7.01197	7.65925	7.19689	7.30774	0.345979	9.7114	7.84628	9.00097	9.73297	9.17796	8.94684	9.0694	0.629814	14.5815	13.4281	13.3872	13.9457	16.363	16.3521	14.6763	1.25273
Dnajb11	Q99KV1	DnaJ homolog subfamily B member 11	10.6324	12.1992	11.361	10.4179	11.7116	11.9513	11.3789	0.657314	8.56296	7.99002	9.53698	9.19177	8.58403	8.96042	8.80436	0.496848	11.7032	11.007	12.3751	10.6472	10.9814	11.5432	11.3762	0.570994	10.7762	10.2552	8.66486	9.92403	9.27774	9.39793	9.71599	0.689951
Dnase2	P56542	Deoxyribonuclease-2-alpha	13.563	16.1668	15.1688	15.2155	16.0027	14.8598	15.1628	0.853177	12.4192	14.1966	13.5039	13.2157	13.1401	14.0591	13.4224	0.597254	14.4926	14.0848	14.4231	14.3453	12.9167	14.7721	14.1724	0.597135	11.5183	12.3515	10.3919	10.9975	10.5498	9.2369	10.841	0.968217
Dpp3	Q99KK7	Dipeptidyl peptidase 3	8.5968	8.73349	11.0004	8.55199	8.7471	10.3413	9.3285	0.970502	6.42086	7.95531	8.61999	7.61458	7.01845	5.38473	7.16899	1.05579	9.54562	9.18689	9.70188	8.63192	7.83348	7.06308	8.66048	0.947058	11.3962	11.1652	11.1248	11.8419	12.6575	12.5887	11.7957	0.629946
Dpp7	Q9ET22	Dipeptidyl peptidase 2	9.95302	8.6753	8.93643	9.43596	9.52948	9.03987	9.26168	0.424041	8.38018	10.0112	9.72052	9.50196	9.44031	9.33976	9.39899	0.505306	11.1863	10.1378	9.54629	9.07769	10.7376	11.9747	10.4434	0.978658	14.8106	13.3966	13.8484	14.0047	15.8361	15.2031	14.5166	0.842785
Dpys	Q9EQF5	Dihydropyrimidinase	12.3324	12.6662	8.60839	12.3184	12.8073	11.6859	11.7364	1.44293	11.8689	11.118	10.8391	10.4319	10.3626	10.4833	10.8506	0.52553	12.7801	13.2138	12.2116	12.3339	11.9368	13.2919	12.628	0.507368	15.9234	15.8021	15.4479	16.2763	16.4206	16.302	16.0287	0.338963
Dpysl2	O08553	Dihydropyrimidinase-related protein 2	11.8039	11.9763	11.1504	11.8505	13.0414	13.0775	12.15	0.694477	12.2254	12.0343	12.3573	12.0441	12.0746	12.0728	12.1347	0.117967	13.1892	13.6189	13.5246	14.608	13.1698	14.8719	13.8304	0.667723	14.0484	14.4878	14.2436	13.8527	14.3301	13.2297	14.0321	0.411794
Dpysl3	Q62188	Dihydropyrimidinase-related protein 3	9.47855	11.1984	10.4033	8.91442	9.72111	10.3147	10.0051	0.733232	10.0423	7.68732	9.55602	8.11375	6.34341	7.7247	8.24458	1.23586	12.4601	13.164	12.6544	13.2718	12.5344	13.914	12.9998	0.510511	11.6468	12.3721	12.602	11.5584	11.4849	12.4926	12.0261	0.46982
Dscaml1	Q4VA61	Down syndrome cell adhesion molecule-like protein 1 homolog	7.6613	7.2054	7.46389	9.16428	10.1938	7.2237	8.15205	1.1303	7.74939	8.67808	6.76655	7.69335	8.71639	7.31952	7.82055	0.697745	11.3356	11.0052	9.81175	11.2962	9.89109	11.4805	10.8034	0.688089	10.517	10.7256	10.1889	10.9146	10.717	9.93279	10.4993	0.338783
Dsg1a;Dsg1b	Q61495;Q7TSF1	Desmoglein-1-alpha;Desmoglein-1-beta	15.3292	14.1607	15.1096	13.2999	14.7943	15.5805	14.7124	0.774396	12.9337	11.8593	12.2157	11.3049	10.7976	12.6953	11.9678	0.746575	14.4879	14.5598	15.7211	14.1209	16.2873	13.4615	14.7731	0.954298	13.9924	14.0527	13.2122	13.5359	14.1458	14.0888	13.838	0.344105
Dsg4	Q7TMD7	Desmoglein-4	10.7294	9.19525	10.2791	8.32065	7.39584	8.50652	9.07112	1.1484	7.44109	8.47869	7.77701	8.83588	5.85213	7.7527	7.68958	0.947476	11.8306	10.599	9.22782	9.91259	8.28802	8.86516	9.78721	1.17339	22.8726	21.8353	21.6591	21.9454	22.4567	22.3721	22.1902	0.415879
Dsp	E9Q557	Desmoplakin	16.433	15.5113	15.9968	14.503	15.4561	16.1305	15.6718	0.623678	13.8973	13.1226	13.1418	12.2067	11.3356	12.6171	12.7202	0.807942	15.5604	16.4428	17.3353	15.8112	17.8461	15.3933	16.3982	0.915864	15.0016	15.1257	13.9745	14.8327	15.0792	14.7012	14.7858	0.390672
Dstn	Q9R0P5	Destrin	7.54378	9.64091	8.75787	8.8039	9.72689	10.5098	9.16385	0.937645	11.7547	11.5095	12.0779	11.5577	11.6409	11.9605	11.7502	0.207599	11.2225	11.8839	11.8999	12.6934	13.9891	12.067	12.2926	0.87141	8.84584	12.8991	8.21181	12.8983	10.5764	12.0247	10.9094	1.86212
Dync2h1	Q45VK7	Cytoplasmic dynein 2 heavy chain 1	20.7638	20.9684	19.8754	20.5333	20.975	20.6843	20.6334	0.372615	8.67746	9.5083	7.33443	8.78417	9.31616	9.85523	8.91262	0.813293	8.77492	7.24283	9.17105	7.74877	7.20652	9.86169	8.3343	1.00277	14.4317	14.8476	14.6564	14.9155	15.2937	15.6205	14.9609	0.394444
Ech1	O35459	Delta(3,5)-Delta(2,4)-dienoyl-CoA isomerase, mitochondrial	20.388	20.523	19.3326	19.7352	21.2474	20.3312	20.2596	0.60566	16.1748	16.4478	16.1935	15.9447	15.9348	16.1005	16.1327	0.173335	9.11591	8.92681	12.7043	9.45684	8.44816	11.4698	10.0203	1.53338	12.3304	12.4492	12.6664	13.2407	14.4537	14.303	13.2406	0.854883
Echs1	Q8BH95	Enoyl-CoA hydratase, mitochondrial	9.65131	9.52868	8.57855	8.01791	8.70502	10.2831	9.12743	0.761766	7.43587	8.82984	7.76126	6.18044	9.37901	6.60015	7.69776	1.13195	9.12337	7.62739	8.95624	8.83915	8.69939	11.5328	9.12972	1.17837	13.5903	13.1821	13.4629	14.0386	14.8701	15.3169	14.0768	0.772733
Ecm1	Q61508	Extracellular matrix protein 1	14.882	15.8369	15.5556	15.7472	15.5673	15.0218	15.4351	0.357673	13.6918	13.7476	13.3878	13.2608	13.5	14.0309	13.6032	0.25361	14.1258	14.0648	13.5946	13.4042	12.5778	13.3617	13.5215	0.515661	13.8338	12.738	13.3976	13.9789	13.772	13.6452	13.5609	0.409178
Eef1a1	P10126	Elongation factor 1-alpha 1	15.02	15.5723	15.1891	15.4108	16.1104	15.2446	15.4245	0.3521	16.6642	15.9483	16.3944	15.8789	15.8774	15.8208	16.0973	0.317366	14.0905	14.6176	14.1335	16.8529	16.6598	14.8789	15.2055	1.13088	14.8449	15.4836	15.5555	15.4965	15.4819	15.4322	15.3824	0.243081
Eef1b	O70251	Elongation factor 1-beta	9.12939	6.85896	10.4006	8.31747	9.11199	9.90348	8.95365	1.14341	11.4409	11.9445	11.8566	11.3407	11.3964	12.3473	11.7211	0.36265	9.98581	9.19371	9.0692	13.822	10.846	11.9691	10.8143	1.67026	11.307	9.84647	12.6096	11.6962	12.1007	11.801	11.5602	0.863219
Eef1g	Q9D8N0	Elongation factor 1-gamma	8.08721	7.99309	6.55736	9.80957	8.83796	9.65112	8.48938	1.10716	12.4655	11.9976	12.4193	11.9625	11.99	11.81	12.1075	0.245213	10.8861	11.9837	11.9136	11.2123	12.7668	11.9788	11.7902	0.604624	12.4829	13.2308	12.8886	12.9668	12.7404	12.7548	12.8441	0.22941
Eef2	P58252	Elongation factor 2	12.3794	10.9924	11.6986	11.5948	12.5691	12.661	11.9825	0.60184	13.347	12.9423	12.7116	12.4093	12.5491	12.6047	12.7607	0.308707	13.2493	13.429	13.5941	13.3221	15.3721	13.5281	13.7491	0.73503	12.9781	13.1833	13.0981	12.8675	13.7248	13.4203	13.212	0.286787
Efemp1	Q8BPB5	EGF-containing fibulin-like extracellular matrix protein 1	12.761	12.4459	12.7475	13.1815	13.1387	12.967	12.8736	0.25342	16.2095	16.1505	16.1028	15.2951	15.7591	15.5048	15.837	0.345876	10.9487	9.2592	9.86178	8.7837	8.64413	10.3355	9.63884	0.828221	11.8012	11.1311	11.2086	11.4448	12.189	12.2248	11.6666	0.437479
Efemp2	Q9WVJ9	EGF-containing fibulin-like extracellular matrix protein 2	12.5939	12.365	12.9119	12.5465	13.1188	12.9662	12.7504	0.265506	13.4955	12.2914	12.5631	12.1998	12.5384	12.2757	12.5606	0.439389	9.22115	9.01465	8.80735	10.0085	8.49682	9.47379	9.17038	0.484225	11.7843	11.8335	11.4402	11.4948	12.0232	12.1919	11.7946	0.266839
Efna3	O08545	Ephrin-A3	7.66252	8.49991	7.5286	8.38003	9.85956	10.477	8.7346	1.08674	7.98084	7.77514	7.31791	6.58733	8.71192	8.80173	7.86248	0.768976	17.5818	17.088	17.7405	17.4411	15.4011	17.5537	17.1344	0.800381	10.2108	9.89109	8.15331	9.73202	10.9381	9.74407	9.77823	0.835539
Efnb2	P52800	Ephrin-B2	8.16293	10.079	8.48476	9.08045	9.6861	9.35039	9.14061	0.659769	10.4447	7.65245	8.38354	7.72608	7.76557	10.2518	8.70402	1.18821	13.3088	13.4333	13.1893	13.2656	12.9195	13.6039	13.2867	0.211107	8.90412	8.82999	9.10766	8.58631	8.81024	11.3255	9.26063	0.936044
Egflam	Q4VBE4	Pikachurin	9.92811	7.86396	8.64254	8.98548	8.3188	7.96142	8.61672	0.700145	11.6371	11.6363	11.6964	10.8542	11.44	11.9764	11.5401	0.344959	9.33776	7.39113	9.18591	10.154	9.5458	9.93671	9.25856	0.898438	8.40811	8.69886	8.82479	10.2056	9.38586	9.43176	9.15917	0.592817
Egfr	Q01279	Epidermal growth factor receptor	12.8563	12.6691	11.8929	11.8216	12.2596	11.6715	12.1952	0.441778	11.1459	10.7443	9.80521	9.86158	10.154	11.1587	10.4783	0.56538	14.7906	14.1175	14.3163	15.4956	15.6516	15.4181	14.965	0.595508	12.3758	11.2755	11.5745	11.6043	12.9566	11.9597	11.9577	0.564182
Ehd1	Q9WVK4	EH domain-containing protein 1	8.14154	7.41184	7.54928	10.5024	9.88613	8.53536	8.67109	1.15276	11.9841	11.8306	11.9546	11.5469	11.0643	11.7007	11.6802	0.312997	9.8687	9.52358	9.59372	9.72748	7.82903	9.4897	9.3387	0.687164	9.19253	10.6494	10.3073	9.51121	9.70689	8.58125	9.65811	0.683684
Eif2s2	Q99L45	Eukaryotic translation initiation factor 2 subunit 2	8.24926	7.8407	7.69804	8.64301	10.5429	8.41165	8.56426	0.941416	6.64333	10.3901	8.5929	6.84359	7.31955	11.7837	8.59552	1.91021	12.0663	12.3295	11.4383	11.7236	11.0981	12.241	11.8162	0.44224	11.2104	11.565	11.7938	13.0525	13.5053	12.0608	12.198	0.816223
Eif3a	P23116	Eukaryotic translation initiation factor 3 subunit A	8.53705	9.17987	8.72195	7.29777	9.14107	8.24457	8.52038	0.63665	10.0257	9.27806	10.2399	9.84168	9.78773	8.57296	9.62434	0.553666	10.1632	7.81107	10.2712	11.5675	13.8864	10.0116	10.6185	1.83291	9.88687	8.61059	9.97209	9.58933	10.1836	8.8927	9.52253	0.578021
Eif4a1	P60843	Eukaryotic initiation factor 4A-I	11.1001	10.0879	10.0495	10.3513	8.92206	11.4551	10.3277	0.814358	12.2263	11.4104	11.8997	11.1745	11.2465	11.2573	11.5358	0.390885	11.4007	13.4113	13.2311	17.4107	14.0222	13.6215	13.8496	1.79513	12.3073	12.3496	12.3555	12.0754	12.7773	12.9746	12.4733	0.305161
Eif4b	Q8BGD9	Eukaryotic translation initiation factor 4B	8.03906	7.82358	7.25691	9.48197	8.40439	8.71535	8.28687	0.702676	10.5124	9.31143	10.1006	8.97377	8.71158	8.73338	9.39053	0.687457	10.1393	7.54499	7.69187	10.1005	7.91775	9.84771	8.87368	1.16415	10.4833	10.9899	9.07852	10.6945	10.9881	10.9348	10.5282	0.673454
Eif5a	P63242	Eukaryotic translation initiation factor 5A-1	9.73208	7.19428	6.73527	6.75833	9.78558	10.3353	8.42347	1.54685	11.3627	10.4104	9.82767	9.59316	9.45612	10.1356	10.1309	0.636649	8.97953	9.57006	8.86369	9.33694	10.5627	8.26988	9.2638	0.708882	11.0296	11.8954	11.1383	11.2368	9.74456	10.9014	10.991	0.640733
Emilin1	Q99K41	EMILIN-1	8.25551	8.62821	8.11236	7.81793	9.24671	8.2604	8.38685	0.452745	8.69144	7.96007	9.70946	6.70801	7.7214	8.28605	8.1794	0.916287	9.3458	9.85718	10.4707	9.924	10.2065	7.33635	9.52342	1.03687	12.172	11.9676	11.4895	11.7274	10.3633	10.997	11.4528	0.612873
Emilin3	P59900	EMILIN-3	14.0378	14.0371	13.9009	13.654	14.4016	14.2969	14.0547	0.246236	13.7363	13.6472	13.6985	13.1675	13.1612	13.7126	13.5206	0.253291	9.83852	9.02041	8.25301	9.49261	7.99197	8.92028	8.91947	0.643915	8.11978	7.81579	8.47322	7.73723	9.56559	9.48468	8.53271	0.740933
Eno1	P17182	Alpha-enolase	14.2303	12.2964	12.8425	12.533	12.6442	14.4933	13.1733	0.859088	15.6643	15.7542	15.7578	15.4823	15.2559	15.6391	15.5923	0.176186	13.6888	14.1029	14.1432	13.6527	15.1119	14.2112	14.1518	0.481542	13.483	14.1116	13.9155	14.4823	14.9035	14.5131	14.2348	0.459744
Eno3	P21550	Beta-enolase	7.57961	8.58792	8.7658	8.90979	9.47901	9.21043	8.75543	0.600714	12.3426	11.8521	12.9024	11.4988	11.3428	12.9318	12.1451	0.629606	8.54895	10.0516	9.6868	8.86607	9.08151	9.35421	9.26486	0.501687	8.79397	9.76598	8.01231	9.33362	9.86253	9.67654	9.24083	0.654431
Enpp1	P06802	Ectonucleotide pyrophosphatase/phosphodiesterase family member 1	15.3989	15.9282	15.4872	15.0049	16.6811	15.7852	15.7142	0.522779	14.0286	12.2971	12.1839	11.4382	12.3307	12.9154	12.5323	0.795831	9.86761	7.92434	10.2342	9.90265	9.3053	10.8371	9.67853	0.908613	8.76733	9.2142	9.5416	8.22836	10.3449	10.4666	9.42716	0.80141
Enpp2	Q9R1E6	Ectonucleotide pyrophosphatase/phosphodiesterase family member 2	15.6111	13.6927	13.5768	13.9041	17.5453	15.1744	14.9174	1.40101	14.2798	12.2856	11.6289	14.7129	14.5887	12.3176	13.3023	1.25189	15.3574	15.3179	14.9721	15.6886	14.2345	15.7951	15.2276	0.518181	18.7316	18.2151	18.4229	18.6003	18.2769	18.4861	18.4555	0.177446
Epdr1	Q99M71	Mammalian ependymin-related protein 1	14.2815	14.7945	14.0699	13.9917	15.3631	14.3953	14.4827	0.471172	7.07769	7.79394	8.11701	7.75207	6.77878	6.96322	7.41378	0.495427	12.5561	7.1985	7.40091	11.2091	8.7516	9.15447	9.37844	1.93884	14.448	13.8065	13.6394	13.5463	13.6146	14.0748	13.8549	0.316728
Epha4	Q03137	Ephrin type-A receptor 4	9.44488	8.38319	8.46639	6.68582	8.85615	9.45696	8.5489	0.933371	10.1999	8.40364	7.91887	10.2694	9.44166	10.6988	9.48872	1.01846	14.4569	13.7724	13.8866	14.8366	12.1675	14.3755	13.9159	0.859281	10.0849	8.512	7.08177	9.9828	8.89029	10.0547	9.10108	1.08964
Ephb4	P54761	Ephrin type-B receptor 4	10.0412	7.79379	8.8024	9.24357	9.34053	8.42442	8.94098	0.71457	11.116	10.2836	10.7531	10.1821	10.4209	11.1865	10.657	0.391781	9.87595	8.46963	8.04851	9.58562	8.68029	8.49012	8.85835	0.650471	8.82658	9.55945	8.90963	8.45028	8.58785	9.82626	9.02667	0.500285
Erap1	Q9EQH2	Endoplasmic reticulum aminopeptidase 1	11.3676	10.7219	9.03122	7.01155	9.98596	9.54126	9.60991	1.38795	8.17213	7.49554	7.71069	6.20234	6.53746	7.48656	7.26745	0.680967	8.62079	8.89676	10.1657	10.0679	6.89416	9.0446	8.94831	1.08582	14.3604	13.4011	13.4743	13.2653	13.7397	13.3253	13.5943	0.374239
Erh	P84089	Enhancer of rudimentary homolog	10.0309	8.27794	7.75719	8.54198	9.13725	8.74681	8.74867	0.71208	10.3625	10.2718	10.2956	10.3802	9.9708	10.4223	10.2839	0.148839	12.1101	11.0519	8.95218	12.368	10.953	12.0751	11.2517	1.16032	12.9907	13.4659	13.6719	13.854	13.9484	13.9109	13.6403	0.333472
Ero1a	Q8R180	ERO1-like protein alpha	8.71796	8.4054	8.93002	8.14096	9.76208	8.19596	8.69206	0.552906	9.72134	6.73214	7.91311	7.39195	6.33398	6.35273	7.40754	1.17833	9.62344	8.05634	8.87877	10.2515	9.09535	9.64254	9.25798	0.693136	12.3595	12.6508	12.4955	12.9528	13.055	13.1295	12.7739	0.289241
Erp44	Q9D1Q6	Endoplasmic reticulum resident protein 44	10.4522	9.89995	7.6685	8.81216	10.5012	8.92691	9.37683	1.01111	9.58087	7.48686	9.05807	8.44935	9.10583	9.63469	8.88595	0.738194	7.70229	8.75794	9.65267	9.2972	8.24802	8.89436	8.75875	0.643476	8.78236	11.3815	10.4694	11.6739	11.7147	11.1365	10.8597	1.0174
Ethe1	Q9DCM0	Persulfide dioxygenase ETHE1, mitochondrial	7.55954	8.57103	9.51793	9.78415	7.63537	8.35292	8.57016	0.847982	8.02649	8.49856	6.89607	8.26611	6.67202	9.09666	7.90932	0.861743	12.3172	11.185	12.9037	12.6989	11.3566	12.7668	12.2047	0.685615	13.9237	13.7403	13.8574	14.4253	14.9459	14.394	14.2144	0.418061
Ext1	P97464	Exostosin-1	14.9614	15.5587	15.5309	16.0122	15.5939	14.8313	15.4147	0.401925	11.3203	12.7545	10.8523	11.4231	11.6117	11.576	11.5897	0.577562	13.9254	14.2711	14.133	15.5095	12.6024	14.459	14.15	0.856746	12.0982	9.40867	11.3127	13.462	9.29071	9.28751	10.81	1.6091
Ext2	P70428	Exostosin-2	10.795	12.0331	13.0033	14.543	14.7235	14.1174	13.2025	1.42309	11.4944	12.1812	11.245	10.8543	11.1498	10.8393	11.294	0.45654	13.4615	13.5085	13.0704	12.6971	11.961	13.8569	13.0926	0.62325	10.5611	10.8864	9.05688	10.5976	10.1019	9.71705	10.1535	0.618624
Ezr	P26040	Ezrin	8.99095	9.22269	9.22234	7.7796	10.2104	7.88923	8.88587	0.837577	10.5195	10.5203	10.5507	10.2648	9.91486	10.6621	10.4054	0.249538	8.12957	9.17942	9.14134	9.84286	10.2602	8.54734	9.18346	0.720113	9.49505	8.65948	10.0201	9.82864	9.06047	8.47027	9.25566	0.574497
F10	O88947	Coagulation factor X	9.17754	8.19772	8.10492	9.21701	13.629	12.4061	10.1221	2.12127	15.6581	15.6087	15.8882	15.6568	15.3752	15.243	15.5717	0.209349	9.74575	11.5355	11.3162	10.9817	9.22401	11.2032	10.6677	0.865373	14.9651	13.7634	14.2451	14.5718	15.0179	14.8922	14.5759	0.450281
F11	Q91Y47	Coagulation factor XI	16.2966	17.0867	16.3015	16.1759	17.1929	16.1746	16.538	0.429606	12.899	12.2707	11.9287	11.4991	11.8775	11.6444	12.0199	0.461263	9.18345	9.69822	9.72318	9.2159	9.78758	10.1012	9.61826	0.324104	15.83	15.9154	15.8242	17.0554	16.3355	16.125	16.1809	0.430606
F13a1	Q8BH61	Coagulation factor XIII A chain	12.1893	11.6634	12.0864	11.6242	12.2748	11.5777	11.9026	0.28717	13.903	13.1887	13.1317	12.0915	12.3094	12.5335	12.8596	0.615091	8.74879	9.43864	11.4179	7.38691	8.4216	8.86495	9.04646	1.2277	9.27436	7.81207	7.049	8.26778	9.5685	10.1036	8.67922	1.06087
F13b	Q07968	Coagulation factor XIII B chain	13.4519	14.4185	13.7916	13.8815	14.3789	14.6831	14.1009	0.424692	15.9636	14.9561	14.8706	14.5609	14.5874	14.289	14.8713	0.534853	12.282	11.6373	11.6751	8.90923	8.19538	9.72916	10.4047	1.5401	9.46052	9.24961	9.22445	8.91909	9.50272	9.74485	9.35021	0.259155
F2	P19221	Prothrombin	17.3463	17.4591	17.2166	17.4723	17.6959	17.1645	17.3925	0.176971	15.9195	15.8623	15.9541	15.6044	15.5511	15.7683	15.7766	0.152672	13.6508	13.1127	12.9594	13.7358	12.181	13.7314	13.2285	0.558507	16.8207	16.5284	16.2466	16.7029	17.2097	17.3783	16.8145	0.385337
F5	O88783	Coagulation factor V	19.3175	20.3668	20.1742	19.8217	20.8178	19.7658	20.044	0.478629	15.8318	15.2804	15.1446	14.7668	15.1133	15.0566	15.1989	0.322594	11.2798	12.6601	9.83895	10.4073	10.0946	11.5351	10.9693	0.969034	13.888	14.7961	14.2451	15.1385	15.1813	15.2347	14.7473	0.511854
Fabp5	Q05816	Fatty acid-binding protein, epidermal	15.7685	14.2265	13.9827	12.5733	14.1541	14.3453	14.1751	0.928577	12.8493	12.8404	13.5494	13.4758	12.8293	13.2419	13.131	0.3058	15.1496	14.7594	16.113	13.7569	14.5854	13.9162	14.7134	0.787191	13.0686	11.9543	10.3963	13.0586	13.1395	12.6406	12.3763	0.974289
Fabp7	P51880	Fatty acid-binding protein, brain	8.46217	14.2891	12.3822	13.4464	14.4137	13.5999	12.7656	2.03565	8.2428	7.54006	9.29684	7.98435	8.01781	6.71234	7.9657	0.775012	11.5368	12.6019	10.8459	11.1789	10.8848	10.6993	11.2913	0.646097	11.7418	14.6665	14.3307	12.5766	12.9171	12.7127	13.1576	1.02069
Fah	P35505	Fumarylacetoacetase	9.48944	8.10338	8.57687	8.9113	9.04023	9.11978	8.8735	0.437863	5.63499	7.25362	6.49596	7.19945	8.15107	7.76685	7.08366	0.825877	10.8724	9.63133	7.76267	9.91947	10.0535	11.1222	9.89359	1.08807	13.1626	11.9898	12.7792	13.2554	13.7502	13.791	13.1213	0.613873
Fam20c	Q5MJS3	Extracellular serine/threonine protein kinase FAM20C	14.8383	15.1269	15.2927	15.3613	15.1332	15.026	15.1297	0.171233	15.1383	17.2547	16.0102	16.526	16.7391	17.1714	16.4733	0.726656	16.7087	16.6381	16.7643	16.6444	15.487	16.6991	16.4903	0.450672	14.7911	13.7293	14.2079	13.7065	14.2038	13.9123	14.0918	0.371273
Fam3c	Q91VU0	Protein FAM3C	7.69154	6.40079	8.48257	7.99659	9.68434	8.69046	8.15772	1.00416	12.3272	12.4778	11.8677	11.3065	11.2801	11.7007	11.8267	0.4585	8.54151	8.99738	9.45091	8.76236	10.1647	9.25794	9.19581	0.526489	9.14653	9.17852	9.0038	8.70509	9.06741	9.99189	9.18221	0.393599
Fam53c	Q8BXQ8	Protein FAM53C	8.52617	7.97832	7.89724	7.95045	8.23439	8.81218	8.23313	0.33636	13.4402	14.2189	14.1532	13.8732	13.2514	13.4055	13.7237	0.37787	7.72796	9.09885	8.6796	9.27668	9.33863	9.44931	8.9285	0.590614	9.47806	9.13221	9.83559	9.72774	8.84384	9.27526	9.38212	0.341056
Fap	P97321	Prolyl endopeptidase FAP	15.4977	15.8404	14.9578	15.3863	16.2032	15.1484	15.5057	0.416464	15.9718	14.1026	13.8653	13.3197	13.6292	13.4593	14.058	0.89339	9.04942	9.1747	9.13842	9.01059	8.68338	10.0179	9.17906	0.40746	9.31525	8.21158	7.97815	9.59271	9.66248	9.53293	9.04885	0.686178
Farsa	Q8C0C7	Phenylalanine--tRNA ligase alpha subunit	9.88398	6.44556	7.41218	7.68868	10.1523	7.84175	8.23741	1.33712	6.11135	6.07966	6.60181	6.58245	6.66591	5.90192	6.32385	0.301094	10.3778	9.11974	9.28676	10.6181	8.63326	8.95749	9.49886	0.736693	12.3335	10.9177	12.5092	11.3743	13.0086	11.7912	11.9891	0.706332
Fbln1	Q08879	Fibulin-1	16.7035	14.8576	15.1679	13.8699	16.0286	15.3428	15.3284	0.890317	17.2715	17.0904	17.11	16.6454	16.6149	17.3298	17.0103	0.281703	14.8201	14.1306	14.033	14.0172	13.2384	14.7423	14.1636	0.526219	13.3777	13.0208	13.0013	12.4843	13.2698	13.6613	13.1359	0.367062
Fbln5	Q9WVH9	Fibulin-5	9.85386	8.87877	10.1973	9.1889	9.48454	9.14908	9.45873	0.448562	12.0869	10.3961	10.7855	10.4204	11.0327	11.1402	10.977	0.56942	8.97969	9.72358	9.10868	8.47641	6.65476	9.18781	8.68849	0.980061	9.32952	8.92105	7.82009	10.3222	9.99253	10.056	9.4069	0.852648
Fbln7	Q501P1	Fibulin-7	9.09206	9.00756	8.37417	7.73182	10.3681	7.6781	8.70863	0.923599	14.0823	12.5424	12.3064	12.0562	12.2541	12.7768	12.6697	0.671356	9.19948	8.2913	9.46723	9.05735	9.67098	8.69628	9.06377	0.462186	8.92791	7.71641	8.68513	9.0098	9.9562	9.49769	8.96552	0.69605
Fbn1	Q61554	Fibrillin-1	8.38	7.9732	9.70018	7.13436	10.2443	8.26981	8.61697	1.04966	14.4475	13.0335	13.1273	12.6438	12.5315	12.7862	13.095	0.639074	14.7511	14.5924	14.1421	13.8089	13.5825	14.6209	14.2496	0.439234	16.7543	15.9635	15.7665	16.5796	16.6476	16.6576	16.3948	0.382342
Fbn2	Q61555	Fibrillin-2	9.15395	7.87171	8.11281	7.78659	9.61544	8.618	8.52642	0.675179	12.3011	11.57	11.3666	11.1121	11.3806	10.4355	11.361	0.554733	13.2983	12.4716	13.4775	9.02959	13.4388	13.6499	12.561	1.62371	15.4702	14.8853	13.8576	15.5849	16.3302	15.813	15.3235	0.78355
Fen1	P39749	Flap endonuclease 1	20.2827	21.0355	20.7547	21.4572	21.828	21.1302	21.0814	0.491219	20.4322	19.8641	20.1976	19.8593	19.8143	20.0298	20.0329	0.22098	9.79999	9.97537	12.9961	9.15808	8.92485	9.62992	10.0807	1.35275	7.35915	9.70533	8.47872	8.58703	10.5886	8.92684	8.94095	1.01162
Fermt3	Q8K1B8	Fermitin family homolog 3	8.94266	9.11296	7.70168	7.4648	11.0314	11.3269	9.26339	1.48229	12.3996	12.4574	12.3462	12.0254	11.9123	12.0769	12.2029	0.206481	9.06692	8.3162	10.4063	8.94946	7.45941	7.67382	8.64535	0.985722	11.2282	12.0867	11.2608	12.0731	12.758	12.1763	11.9305	0.537212
Fga	E9PV24	Fibrinogen alpha chain	14.6371	16.7136	16.1796	13.4235	14.7816	14.096	14.9719	1.14054	15.6646	15.2141	14.5126	14.6994	14.2637	14.7449	14.8499	0.463221	9.14595	9.03226	13.3885	11.8503	12.9265	13.8112	11.6924	1.9354	14.5452	14.7848	16.0673	16.1267	16.5329	16.6478	15.7841	0.82035
Fgb	Q8K0E8	Fibrinogen beta chain	15.5676	16.2806	16.0378	17.3874	16.8688	16.7039	16.4743	0.590509	16.8854	16.3934	16.0928	15.5934	15.7001	16.4092	16.179	0.443021	13.8244	13.197	13.3506	13.4543	13.2555	13.7471	13.4715	0.237124	18.6811	18.1644	18.3396	18.4828	19.1325	19.2187	18.6699	0.39049
Fgfr1	P16092	Fibroblast growth factor receptor 1	15.4622	15.4631	14.5075	14.8214	15.8501	15.1812	15.2142	0.44397	15.2093	15.4084	15.2469	15.0085	15.0398	14.9637	15.1461	0.156237	18.6824	18.0156	18.1482	17.7507	17.5408	18.2276	18.0609	0.362959	13.7447	13.6753	13.3695	14.0355	14.5591	14.1524	13.9227	0.380654
Fgg	Q8VCM7	Fibrinogen gamma chain	14.5817	15.3294	14.4359	14.5698	15.3606	14.9045	14.8636	0.368424	15.7369	15.3281	15.3262	14.8672	14.9009	15.3897	15.2582	0.299015	13.94	13.934	13.4007	12.7495	12.844	13.7028	13.4285	0.48235	16.7853	16.1716	16.067	16.9509	17.7842	17.6865	16.9076	0.663354
Fgl1	Q71KU9	Fibrinogen-like protein 1	12.9561	14.1434	13.7523	9.21147	14.6278	14.3446	13.1726	1.84875	13.5725	7.91677	12.865	7.88081	10.721	6.46057	9.90278	2.6706	9.49531	9.67294	9.46008	9.66978	7.59762	9.02309	9.15314	0.728577	7.27692	7.75863	8.27158	9.85696	10.5499	8.98019	8.78236	1.14697
Fhl1	P97447	Four and a half LIM domains protein 1	8.78332	10.3711	8.44946	9.7422	10.9042	9.9416	9.69863	0.852901	11.5156	10.853	10.6189	10.1689	10.2109	10.4825	10.6416	0.45521	8.04835	8.07947	8.55735	9.12068	7.81194	10.3851	8.66714	0.87832	9.10845	7.68861	10.1575	7.97665	10.2336	9.52569	9.11508	0.986337
Fjx1	Q8BQB4	Four-jointed box protein 1	9.73084	11.8877	8.81204	7.0087	8.65766	7.80817	8.98419	1.54972	14.6593	14.0111	13.6177	13.4956	13.3606	8.31721	12.9102	2.09813	12.828	12.4367	12.619	12.369	11.361	12.9357	12.4249	0.515797	10.3218	9.59834	9.30106	8.03782	8.93341	9.38922	9.2636	0.690468
Fkbp3	Q62446	Peptidyl-prolyl cis-trans isomerase FKBP3	8.35627	8.32575	9.5743	8.14305	9.66586	8.90332	8.82809	0.60671	10.526	8.32851	8.54913	7.95593	7.07882	7.10547	8.25732	1.15786	9.65261	8.31837	11.1554	8.87967	10.2295	9.42313	9.60979	0.913835	8.8303	10.5655	8.2264	8.44643	9.86465	9.60846	9.25695	0.827249
Fkbp9	Q9Z247	Peptidyl-prolyl cis-trans isomerase FKBP9	9.12261	8.37686	9.34405	9.28512	9.98531	8.81774	9.15528	0.493688	9.65365	10.0469	8.30519	10.7295	10.5855	10.8486	10.0282	0.87415	11.4208	11.1846	10.996	11.9689	8.65083	12.7258	11.1578	1.25814	13.8586	9.72534	8.49802	13.2977	9.00241	7.86766	10.375	2.33786
Flg2	Q2VIS4	Filaggrin-2	8.72235	8.8687	9.04559	9.23472	8.06419	10.8843	9.13664	0.862722	8.77429	8.57032	9.69544	7.53475	7.94663	9.45243	8.66231	0.763353	13.4489	11.4838	12.0591	9.76825	12.5303	11.5028	11.7989	1.1281	9.81753	6.60676	7.67047	11.4178	9.49662	9.7268	9.12266	1.56492
Flna	Q8BTM8	Filamin-A	9.16768	9.16218	9.75765	9.65366	10.2286	9.66327	9.60551	0.366366	13.4615	13.6171	13.5533	13.2961	13.7921	13.6519	13.562	0.155413	8.93367	4.47303	8.91063	8.81684	10.5645	11.8684	8.92786	2.27976	11.8872	12.3948	12.2085	12.4928	13.0529	12.5966	12.4388	0.356897
Flt4	P35917	Vascular endothelial growth factor receptor 3	11.0896	9.0685	9.22521	7.19614	10.5181	8.41301	9.25175	1.28741	10.0107	10.6916	10.6362	9.63433	9.69097	9.79343	10.0762	0.432093	8.28915	8.01836	9.27216	7.1425	10.0504	9.59068	8.72721	0.999924	12.9501	11.312	10.1904	12.3299	12.7084	12.8293	12.0533	0.994318
Fmod	P50608	Fibromodulin	13.1828	13.269	12.2259	12.8431	13.1202	12.4378	12.8465	0.39131	12.4631	12.4697	12.4024	12.1176	12.5654	12.1927	12.3685	0.159666	10.5144	10.3514	8.9389	9.0425	7.99357	8.03732	9.14635	0.994687	11.4551	10.4163	10.1932	10.8947	11.5147	11.9104	11.0641	0.616282
Fn1	P11276	Fibronectin	19.5215	19.8909	19.8732	20.4152	20.1959	19.7296	19.9377	0.293694	21.1327	20.4616	20.0853	19.637	19.7811	20.228	20.2209	0.49025	16.2792	16.3754	15.87	15.3048	15.2614	16.5009	15.9319	0.497935	20.346	20.2198	20.1788	20.3155	20.8419	20.7516	20.4423	0.258086
Fras1	Q80T14	Extracellular matrix protein FRAS1	7.52363	9.70924	8.83879	8.42884	9.60268	9.52413	8.93789	0.779923	7.72033	7.5136	7.64882	6.6814	6.9023	5.792	7.04307	0.67858	14.2465	13.9871	14.1174	14.866	12.9987	14.5441	14.1266	0.581245	9.13481	10.6747	8.60259	10.252	9.40772	10.2402	9.71867	0.72499
Fscn1	Q61553	Fascin	9.38445	11.3889	11.3591	7.41013	11.6342	9.11676	10.0489	1.54375	11.6659	11.3243	11.4527	11.4134	11.5441	11.3596	11.46	0.1156	10.6104	10.6231	10.9833	11.1053	10.7901	11.5163	10.9381	0.314347	12.1588	12.4671	12.2738	11.3142	11.494	10.7201	11.738	0.615223
Fstl1	Q62356	Follistatin-related protein 1	14.124	15.4084	14.7577	15.1871	15.9578	15.396	15.1385	0.575455	14.8447	14.5558	14.7683	14.66	14.3942	14.4095	14.6054	0.169419	17.1427	17.434	17.4621	17.2973	16.4407	16.8312	17.1013	0.362947	14.5086	14.5588	14.5418	14.3263	14.2734	14.0765	14.3809	0.173725
Fstl5	Q8BFR2	Follistatin-related protein 5	9.25527	8.54259	9.26581	9.4664	7.4015	8.04334	8.66249	0.747158	7.07765	6.99571	8.03745	6.14875	5.23515	7.60848	6.85053	0.927172	12.6873	12.2526	12.5026	12.044	9.96338	12.1481	11.933	0.906784	9.46173	10.2918	8.0131	8.47044	9.00322	9.28911	9.08823	0.727226
Fth1	P09528	Ferritin heavy chain	7.34049	8.29523	10.494	7.87654	11.689	8.47873	9.02901	1.5407	10.8355	12.0357	11.427	11.1705	10.9935	10.6256	11.1813	0.457176	9.40516	7.78511	9.89796	9.14647	8.13031	10.3532	9.11969	0.910068	12.6455	12.4512	12.1665	13.2244	13.2333	13.0599	12.7968	0.404627
Fuca1	Q99LJ1	Tissue alpha-L-fucosidase	14.4674	14.799	14.984	15.1528	15.2379	14.7962	14.9062	0.255934	10.6962	11.4663	10.4474	10.4218	10.8445	11.38	10.876	0.413478	14.9146	13.9261	14.5201	15.1117	13.8805	14.7355	14.5148	0.467922	13.995	13.3878	13.0526	13.647	14.5724	14.1233	13.7963	0.498488
Fut11	Q8BHC9	Alpha-(1,3)-fucosyltransferase 11	8.06717	8.84631	10.2388	8.12935	9.41102	8.66116	8.8923	0.752837	8.47815	7.23904	9.75734	8.27469	8.2111	7.11996	8.18005	0.875206	10.2548	8.49194	9.52981	9.4534	8.11968	6.46539	8.71917	1.2278	11.5441	11.886	11.6445	12.7481	11.8685	11.6679	11.8932	0.401253
G6pdx	Q00612	Glucose-6-phosphate 1-dehydrogenase X	10.174	7.88886	9.12035	9.04987	8.30386	7.17945	8.6194	0.962615	11.9672	11.7066	12.0113	11.2607	10.9168	11.7891	11.6086	0.394225	8.68349	8.62284	9.44698	8.70781	11.889	9.67902	9.50486	1.1406	9.75295	11.0138	8.83671	8.00995	10.0524	9.07427	9.45668	0.956646
Gaa	P70699	Lysosomal alpha-glucosidase	12.6464	13.7692	13.5095	12.2292	13.6629	12.253	13.0117	0.654102	10.5888	10.7807	10.6872	9.49553	9.63983	10.0635	10.2093	0.508912	13.3132	13.4272	12.2045	12.016	12.2035	12.6061	12.6284	0.554205	11.8108	12.0805	11.2936	9.83112	13.2935	12.7558	11.8442	1.10635
Galc	P54818	Galactocerebrosidase	12.5638	14.2117	13.594	14.2143	14.8515	14.0277	13.9105	0.706638	13.8872	15.2774	14.7067	14.6605	14.8638	15.43	14.8043	0.498357	10.9428	11.3419	11.6179	11.1955	9.68331	12.2583	11.1733	0.782828	10.2105	9.27006	9.79007	9.05457	9.62197	9.96496	9.65202	0.39426
Galk1	Q9R0N0	Galactokinase	10.6264	8.54007	6.34313	8.84706	9.94053	7.28991	8.59784	1.45931	12.3749	12.234	11.9013	11.434	11.2895	10.9324	11.6944	0.517918	8.54552	9.06232	10.3084	10.2746	7.92985	9.26423	9.23082	0.86046	8.60281	9.21876	8.42971	8.86059	9.4744	8.9389	8.92086	0.351542
Galm	Q8K157	Aldose 1-epimerase	9.5056	7.73192	7.78964	8.69853	8.3183	7.83953	8.31392	0.633337	13.3151	13.0435	12.9776	12.5908	12.5309	12.8496	12.8846	0.268282	9.13258	9.10442	10.2272	9.99051	8.07712	8.81134	9.22386	0.719044	9.57844	9.01416	9.09862	8.37139	8.97976	9.71785	9.1267	0.439519
Galnt10	Q6P9S7	Polypeptide N-acetylgalactosaminyltransferase 10	12.2413	12.9092	13.7753	13.0438	14.1851	13.6764	13.3052	0.644198	10.7119	11.6652	11.1757	11.4062	11.5949	12.618	11.5287	0.579724	9.22581	8.11606	8.50441	8.6469	8.50656	8.91134	8.65185	0.348021	13.2516	13.2746	13.2111	13.3625	13.8149	14.0421	13.4928	0.318229
Galnt17	Q7TT15	Polypeptide N-acetylgalactosaminyltransferase 17	10.1759	10.6837	10.6588	8.14935	10.1619	10.9243	10.1257	0.92584	7.506	9.13191	8.20902	7.39067	7.50682	7.66536	7.90163	0.610653	9.72696	7.27847	9.61958	8.90867	8.26683	10.0546	8.97586	0.960091	9.89316	8.62156	9.14122	10.3573	10.3109	9.08625	9.56841	0.657095
Galnt18	Q8K1B9	Polypeptide N-acetylgalactosaminyltransferase 18	16.447	18.3016	16.6046	18.1852	17.5939	17.2655	17.3996	0.710158	16.2275	15.6969	15.7347	15.3647	14.1081	16.0118	15.5239	0.687662	10.7371	10.7247	10.0433	9.12977	7.90401	8.90182	9.57346	1.02756	10.1176	7.40999	9.24886	10.3914	8.53039	9.69397	9.23203	1.01276
Galnt6	Q8C7U7	Polypeptide N-acetylgalactosaminyltransferase 6	8.3318	9.66976	7.15158	5.82541	8.98229	7.88902	7.97498	1.24635	9.03175	10.9897	10.219	10.6655	11.3525	11.655	10.6522	0.858639	9.59279	8.79423	8.37856	8.002	7.66439	8.03972	8.41195	0.633391	7.57706	8.65051	8.5237	9.41566	10.3441	8.73104	8.87368	0.849483
Gamt	O35969	Guanidinoacetate N-methyltransferase	8.91608	6.7749	8.08199	8.1648	8.33908	7.77989	8.00946	0.650236	11.9812	11.7332	10.0375	9.81061	9.85252	10.8925	10.7179	0.884335	8.65628	7.59532	8.25012	8.84106	8.88687	9.31478	8.59074	0.545554	8.15938	7.25535	8.95723	10.7244	9.70669	9.68747	9.08175	1.12972
Ganab	Q8BHN3	Neutral alpha-glucosidase AB	11.8624	11.7553	11.1131	11.3449	12.5648	11.5776	11.703	0.458766	10.1961	10.9687	10.5936	10.6503	11.0421	10.7105	10.6936	0.275922	13.313	13.6259	13.4082	13.412	12.3413	13.8433	13.324	0.472816	13.8958	14.3929	14.3767	14.5717	14.9638	15.2036	14.5674	0.424199
Gapdh	P16858	Glyceraldehyde-3-phosphate dehydrogenase	14.7277	15.1068	14.5495	14.5561	15.5914	15.1449	14.9461	0.373916	15.3707	15.1008	15.3541	14.9073	14.6128	14.8901	15.0393	0.269042	13.8405	12.9274	13.6129	14.1931	13.2366	13.4936	13.5507	0.406387	13.6943	13.6881	13.7317	13.5518	13.7247	13.5244	13.6525	0.0827282
Gas6	Q61592	Growth arrest-specific protein 6	7.85714	9.77801	8.59839	6.65657	10.2021	18.1102	10.2004	3.72737	14.6247	15.8894	15.2802	15.8458	16.3472	16.1078	15.6825	0.573441	14.3106	13.2047	11.4142	14.2943	12.2889	13.7369	13.2083	1.05972	11.8458	10.8552	10.7932	9.67377	11.7298	10.7494	10.9412	0.720254
Gatm	Q9D964	Glycine amidinotransferase, mitochondrial	8.24579	7.24658	7.30547	8.81524	10.1245	8.90888	8.44107	0.995587	7.73384	8.63065	8.39557	6.67756	6.12359	6.8122	7.39557	0.923187	12.5405	12.4834	12.7302	9.71914	7.51313	10.6367	10.9372	1.89184	14.4259	14.1423	14.0885	14.673	15.4706	15.436	14.706	0.562161
Gba	P17439	Glucosylceramidase	11.0845	7.37481	8.75665	10.9585	11.5581	9.74358	9.9127	1.47084	11.8683	12.4805	12.4969	11.9576	11.7972	12.3387	12.1565	0.290342	11.3016	8.2938	8.97425	11.5919	11.0912	8.7112	9.99399	1.35665	7.49048	8.3471	9.32961	9.59545	10.6487	9.83703	9.20806	1.02691
Gcat	O88986	2-amino-3-ketobutyrate coenzyme A ligase, mitochondrial	7.54298	9.13	7.88191	9.35288	9.7564	9.21955	8.81395	0.809025	8.09713	7.86456	7.80497	9.18629	7.01263	6.60196	7.76126	0.822649	10.4125	9.25691	2.09679	10.7867	8.58602	8.81748	8.32607	2.89791	12.8921	13.3164	13.6252	13.2831	12.9419	13.0676	13.1877	0.251427
Gcnt1	Q09324	Beta-1,3-galactosyl-O-glycosyl-glycoprotein beta-1,6-N-acetylglucosaminyltransferase	12.3086	11.7519	11.9124	12.4569	9.39845	10.7258	11.4257	1.06346	7.32504	10.0881	9.26546	9.46894	10.2911	11.0718	9.58507	1.16799	9.81213	9.19245	9.09608	9.11128	8.81117	8.59216	9.10255	0.377957	9.09651	8.48668	8.38493	8.53275	9.2986	10.147	8.99108	0.6156
Gdf2	Q9WV56	Growth/differentiation factor 2	10.8753	10.9901	11.8558	10.4946	11.5488	12.1702	11.3225	0.584548	11.6784	12.0352	11.707	11.2148	11.3118	11.817	11.6274	0.283155	9.77349	9.52756	8.22074	7.58783	9.37499	8.82184	8.88441	0.771392	9.42408	9.03185	8.44415	9.16272	8.51381	8.38218	8.82646	0.398684
Gdi1	P50396	Rab GDP dissociation inhibitor alpha	9.34849	8.67867	12.0698	6.97003	10.9478	9.19098	9.53431	1.62722	12.92	12.8674	12.8278	12.3697	12.2258	12.4534	12.6107	0.270714	12.4019	7.9363	12.5116	10.4708	12.4178	9.12032	10.8098	1.79086	13.3697	13.0231	12.7695	12.9394	13.3456	12.6217	13.0115	0.275607
Gdi2	Q61598	Rab GDP dissociation inhibitor beta	8.2797	9.10438	9.61505	7.80001	8.83232	9.13984	8.79522	0.59778	11.9589	11.6376	11.6617	11.1377	11.2129	11.6393	11.5414	0.282393	9.10961	7.1548	10.1614	10.5063	10.902	10.8142	9.77474	1.31292	11.2276	11.5924	11.6326	11.9476	12.2468	12.3469	11.8323	0.390076
Gfra2	O08842	GDNF family receptor alpha-2	8.43701	13.0449	12.6674	8.52518	12.7199	12.4208	11.3025	2.00347	13.2974	12.7067	12.8558	12.5372	12.6418	13.1567	12.8659	0.275193	11.3007	12.0495	11.6758	11.0651	12.01	10.7221	11.4705	0.486772	8.58643	8.55612	8.84331	8.47034	9.81652	10.3805	9.10888	0.727397
Ggh	Q9Z0L8	Gamma-glutamyl hydrolase	16.1038	16.4066	16.3896	16.3605	16.9812	16.3118	16.4256	0.268035	12.1588	13.1667	12.2955	12.6794	12.5919	13.3037	12.6993	0.418506	15.7909	15.5253	15.907	16.4725	14.3232	16.3942	15.7355	0.712792	13.0662	12.2424	12.3107	12.6983	12.9202	12.6719	12.6516	0.297288
Glb1	P23780	Beta-galactosidase	12.7202	13.4849	12.8219	13.19	14.1881	13.6796	13.3475	0.505045	11.788	13.4956	13.4678	12.3856	12.7505	13.0905	12.8297	0.606527	12.931	12.3145	13.5688	14.493	12.0919	12.8897	13.0482	0.801042	12.6303	12.1145	12.4683	12.3266	12.951	12.1327	12.4372	0.291918
Glce	Q9EPS3	D-glucuronyl C5-epimerase	10.1256	8.8181	11.2031	11.7243	8.03443	11.4271	10.2221	1.38066	7.30827	6.05191	6.60941	8.56544	7.17308	9.72714	7.57254	1.23136	9.94916	10.7949	9.20531	12.2174	9.68141	9.61769	10.2443	1.006	8.01391	10.1457	8.96841	9.88183	10.3559	10.1632	9.58816	0.834625
Glg1	Q61543	Golgi apparatus protein 1	11.2717	16.0836	10.9637	11.7612	11.8151	11.4322	12.2213	1.75121	10.0103	14.6717	9.34828	14.6807	9.31674	10.538	11.4276	2.33405	12.7317	12.0343	12.0378	13.274	12.3337	12.0566	12.4113	0.458314	12.6664	12.6763	12.5723	12.6262	13.2196	13.459	12.87	0.340627
[truncated: 635 more rows]
