# Supplementary material for: An optimized quantitative proteomics method establishes the cell type‐resolved mouse brain secretome
Source: EMBO J. 2020 Sep 21;39(20):e105693. doi: 10.15252/embj.2020105693 (PMC7560198; doi:10.15252/embj.2020105693)
Supplement: Supplementary file 5 — Table EV3 [file EMBJ-39-e105693-s005.xlsx]

## Sheet: Sharma et al_raw
Table EV3: Meta-analysis of brain cell lysate data and its comparison to the glyco-secretome resource.
This sheet contains the raw data obtained from the Sharma et al. Nat Neurosci 2015 brain lysate data set.
			Proteome lysate data by Sharma et al. (Supplementary Table 1 in original publication)
Majority protein IDs	Gene names	Protein names	BRAIN fractionated QE-HF 1	BRAIN fractionated QE-HF 2	BRAIN fractionated QE-HF 3	BRAIN fractionated QE-HF 4	young Microglia 1	young Microglia 2	young Microglia 3	adult Microglia 1	adult Microglia 2	adult Microglia 3	Oligodendrocytes div1 1	Oligodendrocytes div1 2	Oligodendrocytes div1 3	Oligodendrocytes div2.5 1	Oligodendrocytes div2.5 2	Oligodendrocytes div2.5 3	Oligodendrocytes div4 1	Oligodendrocytes div4 2	Oligodendrocytes div4 3	Astrocytes 1	Astrocytes 2	Astrocytes 3	Neurons div05 1	Neurons div05 2	Neurons div05 3	Neurons div10 1	Neurons div10 2	Neurons div10 3	Neurons div15 1	Neurons div15 2	Neurons div15 3
A3KGU7	Sptan1		32.027	32.1567	32.2968	31.905	28.5476	28.5233	28.8025	27.5456	28.4778	28.1402	29.8968	29.4008	30.004	30.789	30.5652	30.9011	29.4993	29.4678	29.477	31.3556	30.6101	30.4059	30.3976	30.627	30.8389	30.875	30.6123	30.4141	30.1612	29.9434	29.5888
P68372	Tubb4b	Tubulin beta-4B chain	35.3288	35.3998	35.3776	35.0138	33.9591	33.8163	34.236	33.7119	34.337	34.2016	34.5497	33.875	34.9162	35.5196	35.5102	35.3486	34.1273	34.2086	34.073	34.6489	34.109	33.9879	36.1273	36.5859	36.4257	36.3128	36.1478	36.1943	36	36.1304	35.6005
P05213	Tuba1b	Tubulin alpha-1B chain	35.0205	35.0496	35.0887	34.8212	34.0393	33.5352	34.1454	33.5	34.1991	34.0521	34.6305	34.1029	34.9727	35.4436	35.3269	35.2086	33.9781	34.1392	34.1126	34.4154	34.0362	33.9606	35.9676	36.0811	35.9686	36.0184	35.7574	35.4664	35.4169	35.5256	35.1068
P60710;E9Q1F2	Actb	Actin, cytoplasmic 1;Actin, cytoplasmic 1, N-terminally processed	35.0292	35.072	35.1876	34.9166	37.0442	37.0932	37.0984	36.3733	36.7291	36.781	36.0139	35.6124	35.8531	36.1478	36.0339	36.1465	35.4711	35.4572	35.3184	36.6178	36.0003	36.051	36.2259	36.249	36.1918	35.8828	35.7345	35.5065	35.4446	35.2885	35.3433
Q04447	Ckb	Creatine kinase B-type	34.1915	34.4478	34.5954	34.0896	32.8364	32.7448	33.4249	32.9669	32.8298	33.3116	34.1086	33.6286	33.9751	34.0993	34.0595	34.047	33.9902	33.8292	33.8542	35.5948	35.0231	34.7862	33.4626	33.2422	33.4342	33.5828	33.2157	33.0787	32.8393	32.8405	32.3733
Q68FD5;Q5SXR6	Cltc	Clathrin heavy chain 1;Clathrin heavy chain	31.9756	31.8919	31.9782	31.8595	31.9862	31.4341	31.9121	31.6315	32.2328	32.2524	30.9347	30.5013	31.0941	31.6354	31.3896	31.4977	30.6925	30.885	30.885	31.3887	30.9041	30.5704	31.5334	31.5709	31.5402	31.7603	31.5384	31.436	31.3439	31.3749	30.776
P52480-2	Pkm	Pyruvate kinase PKM	33.1992	33.2381	33.3267	33.1195	34.1419	34.0779	34.4722	34.004	34.4399	34.6161	33.0438	32.7296	33.0169	33.5189	33.1827	33.3685	32.5235	32.4554	32.64	33.3157	32.6099	32.574	33.0613	33.097	33.0575	33.1246	32.6212	32.407	32.2972	32.1169	31.862
Q62261	Sptbn1	Spectrin beta chain, non-erythrocytic 1	31.2308	31.2207	31.2757	31.163	28.3999	28.3073	28.5778	27.4187	28.4843	28.2221	29.7123	28.9127	29.7055	30.692	30.4793	30.7723	28.9557	29.1548	29.2514	31.2667	30.5049	30.2102	30.0081	30.0334	29.9348	30.4481	30.245	29.7218	29.7914	29.5274	29.2058
Q03265;D3Z6F5	Atp5a1	ATP synthase subunit alpha, mitochondrial;ATP synthase subunit alpha	33.3603	33.4132	33.6083	33.1796	33.0503	33.2467	33.2238	32.3849	32.982	33.0235	32.9703	32.7388	32.8689	33.1774	32.9617	33.0329	32.9125	32.7745	32.57	33.7308	33.0292	32.8279	33.2036	33.1867	33.1985	33.3701	33.1615	33.0274	32.8727	32.7888	32.7709
P63017;Q504P4	Hspa8	Heat shock cognate 71 kDa protein	33.2822	33.3794	33.3803	33.1836	34.2557	34.3147	34.5766	33.5056	33.9099	34.1018	33.9396	33.671	33.9781	33.767	33.6184	33.8828	33.7465	33.6919	33.5294	34.2649	33.6102	33.6095	33.6079	33.6777	33.6272	33.6329	33.4198	33.1148	32.8597	32.7796	32.6871
P17182;Q6PHC1	Eno1	Alpha-enolase	33.9959	33.843	33.8553	33.4062	34.7791	35.1567	35.2956	34.408	34.9881	34.7828	34.3739	33.5552	33.9961	34.2527	34.1222	34.4126	33.639	33.5837	33.6476	34.9487	34.3016	34.261	33.2046	33.3657	33.1625	33.0543	32.7499	32.4952	32.4609	32.4665	32.0442
P56480	Atp5b	ATP synthase subunit beta, mitochondrial	33.7256	33.7262	33.7901	33.5882	33.3758	33.3349	33.5138	33.117	33.6424	33.634	33.2243	32.7597	33.2869	33.6945	33.3983	33.6148	32.7565	32.8577	32.5702	34.2277	33.1836	32.9703	33.7109	33.6992	33.497	33.7811	33.5608	33.4425	33.3404	33.2044	32.8774
P16858;S4R257	Gapdh	Glyceraldehyde-3-phosphate dehydrogenase	34.5811	34.5968	34.512	34.2778	35.1734	35.1104	35.421	35.2685	35.749	35.6009	34.1455	33.563	34.1845	34.4277	34.229	34.2842	33.6597	33.7674	33.6988	34.6427	34.0609	34.0407	34.0254	34.2757	34.1951	34.0784	33.9676	33.7078	33.7522	33.8015	33.3701
Q99KI0	Aco2	Aconitate hydratase, mitochondrial	32.822	32.7761	32.9321	32.6282	31.1977	31.1276	31.4511	31.3323	31.7675	31.5671	31.5863	30.9785	31.6376	31.9308	31.7269	31.8599	31.2025	31.4471	31.6267	32.2933	31.508	31.3712	31.8752	31.9226	31.7854	32.1418	31.8835	31.5877	31.6061	31.4743	31.2506
Q6PIE5;D3YYN7;D3YVX6	Atp1a2	Sodium/potassium-transporting ATPase subunit alpha-2	32.8119	32.5981	32.4754	32.9845	29.6909	29.4156	30.1248	28.2711	29.4272	29.6047	29.8495	29.4395	29.6057	29.5822	29.3628	29.734	30.1121	29.986	29.9341	31.6324	30.7498	30.7239	30.6049	30.38	30.5422	31.0942	31.1237	31	30.9061	30.9432	30.6356
A6ZI44	Aldoa		33.5995	33.6231	33.6404	33.4962	33.8585	33.5188	34.2459	33.5744	34.1138	34.2915	33.1104	32.6748	33.083	33.0667	32.7096	33.0025	32.3082	32.4157	32.3334	33.6786	33.4798	33.3032	31.496	31.227	31.2463	31.9426	31.7237	31.4788	31.3983	31.3198	31.1845
P62259;D6REF3	Ywhae	14-3-3 protein epsilon	33.9956	34.018	33.9933	33.6999	33.86	33.6658	34.1419	33.5151	34.0228	34.087	34.3952	33.3803	34.044	34.5362	34.3599	34.4559	33.5101	33.9895	33.9019	34.9177	34.4786	34.3508	34.7792	34.7116	34.6849	34.4763	34.2739	33.8377	33.6547	33.4421	33.3555
O08553	Dpysl2	Dihydropyrimidinase-related protein 2	33.1348	33.209	33.2559	32.8788	31.6252	31.9683	32.059	31.6978	32.0742	31.8276	32.6253	32.1444	32.7516	33.4358	33.3781	33.1959	32.4919	32.7188	32.5735	32.9863	32.3673	32.3597	33.7939	33.8504	34.0487	33.7989	33.4791	33.0859	32.9973	32.8218	32.6928
Q9JHU4	Dync1h1	Cytoplasmic dynein 1 heavy chain 1	29.3233	29.2211	29.0897	29.6045	29.7337	29.5469	30.0559	29.507	30.0598	30.1268	29.8112	29.3448	29.8976	30.7688	30.725	30.6731	29.6556	29.8343	29.8227	30.1051	29.3024	29.3477	31.1105	31.1484	31.1612	31.1065	30.928	30.825	30.6658	30.6327	30.3211
Q9CWF2	Tubb2b	Tubulin beta-2B chain	33.3826	33.3865	33.4489	33.1167	32.1171	32.3318	32.6651	31.3596	31.4106	31.5457	33.7625	33.3996	33.9315	33.7046	33.5672	33.4954	33.2872	33.2978	33.089	33.3752	32.7203	32.5985	34.9137	34.897	34.8909	34.9217	34.6684	34.492	34.4916	34.5672	34.1943
P08249	Mdh2	Malate dehydrogenase, mitochondrial	33.5827	33.551	33.6426	33.3985	33.1245	33.2541	33.6778	32.6454	33.1165	33.0048	32.94	32.5809	32.7343	33.1131	33.1362	33.2034	32.6779	32.7206	32.5241	33.8813	32.9906	32.8861	33.2532	33.37	33.2168	33.3735	33.4286	33.1153	32.6821	32.7375	32.4433
P11499	Hsp90ab1	Heat shock protein HSP 90-beta	32.7205	32.6754	32.8135	32.6643	33.9892	33.8792	34.2549	33.1474	33.6636	33.6874	34.0178	33.7178	33.9563	33.9397	33.9427	34.0043	33.335	33.4626	33.2784	33.9211	33.3291	33.3757	33.6371	33.6607	33.547	33.4719	33.322	32.8644	32.6683	32.6465	32.4185
P14873	Map1b	Microtubule-associated protein 1B;MAP1B heavy chain;MAP1 light chain LC1	30.3622	30.4779	30.5002	30.1472	24.5921	24.2665	24.659	22.9904	23.3228	23.899	30.3095	29.7219	30.6513	31.6682	31.4553	31.4015	29.6209	30.1774	29.9147	29.8886	28.9671	28.9209	32.0439	32.3024	32.2483	31.8067	31.5487	31.1456	30.5126	30.5693	30.2551
P39053-4;P39053	Dnm1	Dynamin-1	32.2753	32.2701	32.4267	32.1223	27.3254	27.4616	28.2117	28.0533	28.5968	28.6184	27.824	27.3971	27.9058	29.2332	28.8917	29.1762	27.5861	27.9352	27.7995	27.3236	27.2425	26.9191	29.7497	29.6112	29.5949	30.3945	30.1782	30.204	30.326	30.21	29.7674
O08599-2	Stxbp1	Syntaxin-binding protein 1	32.79	32.8137	32.7889	32.7723	27.0389	26.4949	28.1245	26.1586	26.4852	26.7812	28.1782	27.2758	28.0186	29.0262	28.948	28.8974	26.5525	27.1573	27.2329	27.7684	27.1594	26.7813	31.6087	31.3851	31.4893	31.8688	31.7247	31.3805	31.4902	31.3216	31.2259
P16330;P16330-2	Cnp	2,3-cyclic-nucleotide 3-phosphodiesterase	32.928	32.8267	32.597	33.0287	27.298	27.0246	27.2692	26.3836	27.1708	27.7041	31.7244	30.6943	32.3876	32.8278	32.6764	32.8366	33.0646	33.1102	33.0083	29.4429	28.7143	28.6095	25.152	25.9129	24.7302	25.4081	26.4746	24.9629	24.9399	24.7638	24.7944
Q60932-2;Q60932;F2Z471	Vdac1	Voltage-dependent anion-selective channel protein 1	33.2199	33.4068	33.308	33.2132	31.8653	32.2809	32.6921	31.5585	32.4482	32.6058	32.2823	31.7051	32.0642	32.2493	32.1232	32.0805	31.8615	32.0001	31.9069	33.773	32.9831	32.948	32.8077	32.723	32.6353	32.9117	32.8094	32.6528	32.6468	32.5155	32.3085
O88935;O88935-3	Syn1	Synapsin-1	32.379	32.4073	32.5176	32.3016	23.9231	24.4334	24.29	22.4084	24.2523	23.3272	26.1896	25.6621	26.2473	27.1792	27.1087	26.1482	24.9543	25.4123	25.9565	24.541	22.5099	22.7526	29.8046	29.7868	29.8452	30.4878	30.2639	30.0388	29.9932	30.0182	29.7082
P20357	Map2	Microtubule-associated protein 2	31.0513	30.939	30.9906	30.7296	23.7584	24.3425	24.1215	23.3525	22.3513	23.9405	29.3285	28.3499	29.3575	29.2697	29.1516	29.2652	27.5301	27.7115	27.9813	28.525	28.0784	27.9979	30.8913	30.9196	31.02	30.8711	30.7305	30.1493	28.8381	28.6921	28.7554
P08553	Nefm	Neurofilament medium polypeptide	32.0132	32.1559	32.0626	31.7252	29.3959	29.24	29.5396	27.6239	29.2657	29.0241	29.9063	29.0678	29.6746	28.8669	28.0976	29.7655	29.2184	28.3758	28.4074	31.7177	30.8968	31.0419	28.3644	29.4214	29.1295	28.2553	28.2163	27.868	27.2596	27.3879	27.4297
Q6PIC6	Atp1a3	Sodium/potassium-transporting ATPase subunit alpha-3	32.1863	32.0957	31.9988	32.3555	25.7946	26.4167	26.7648	26.9624	27.3306	27.5704	26.2941	25.9951	26.147	26.356	26.556	25.3613	25.6352	25.9773	25.6086	22.4823	23.7607	23.9789	30.21	30.2938	30.2792	31.3212	30.9582	30.8131	31.1519	31.0958	30.6976
A2ARP8;Q9QYR6-2	Map1a	Microtubule-associated protein 1A;MAP1A heavy chain;MAP1 light chain LC2	30.4022	30.486	30.4813	30.2002	24.0258	22.857	22.4166	25.1186	23.623	23.8519	28.3477	27.8157	28.6401	29.5024	29.3009	29.3551	28.7535	29.3378	29.2241	27.8089	27.0218	26.6788	27.7159	27.5652	27.4986	27.8255	27.8008	27.4994	27.3909	27.3292	27.0585
P04370-4;F6RT34	Mbp	Myelin basic protein	34.9687	34.8299	34.644	34.7928	24.817	25.5561	25.7755	23.8874	25.689	25.809	31.1914	29.3701	32.5551	33.0074	32.8517	32.7687	34.4847	34.6485	34.3188	25.6856	23.936	23.995	24.9585	24.3451	22.1165	23.5804	21.3244	22.7277	23.814	22.0352	21.5435
P46460	Nsf	Vesicle-fusing ATPase	32.1414	32.0564	32.1356	32.1325	29.5766	29.4492	29.4054	28.1987	29.0402	29.1913	28.5746	28.0842	28.3296	28.3482	27.9548	28.4928	28.0183	28.1457	28.0066	28.0793	27.373	27.2452	29.2058	29.165	29.0312	29.7739	29.5889	29.5613	29.6644	29.6372	29.2197
P60202;P60202-2	Plp1	Myelin proteolipid protein	34.7743	34.5747	34.187	34.7794	23.2149	25.42	24.5092	24.1779	22.2516	26.5234	29.1879	27.6907	31.0256	32.8522	32.3296	32.4373	33.2945	33.3431	33.4552	27.2569	22.7349	27.0791	23.268	21.5661	22.6563	22.2295	23.7385	23.9083	22.6986	23.2866	23.0208
P17742;F8VPN3	Ppia;Gm5160	Peptidyl-prolyl cis-trans isomerase A;Peptidyl-prolyl cis-trans isomerase A, N-terminally processed;Peptidyl-prolyl cis-trans isomerase	33.7593	33.8081	33.835	33.298	35.1522	35.1335	35.4196	34.2734	34.6959	34.5303	34.78	34.4008	34.7759	34.767	34.5976	34.6312	34.2445	34.3835	34.0988	35.1588	34.7259	34.9216	34.6377	34.5512	34.6898	34.6133	34.2507	34.0138	33.722	33.6501	33.5067
Q6P1J1	Crmp1		31.9198	31.9685	32.038	31.7467	28.414	28.6753	28.7982	26.9632	27.7869	27.7512	30.4959	29.826	30.6566	31.4325	31.4765	30.9191	29.8339	29.6902	29.7465	29.745	28.8858	28.8903	33.2989	33.5411	33.5561	33.5064	33.4116	33.1079	32.7322	32.755	32.5162
P06745	Gpi	Glucose-6-phosphate isomerase	32.3153	32.0652	32.1367	32.3534	32.6402	32.4113	32.7527	32.6594	33.2864	33.1099	31.6172	30.9285	31.475	32.1203	31.9466	32.2262	30.8173	31.0192	30.6258	32.0917	31.6569	31.4738	30.4828	30.6102	30.4048	31.058	30.7322	30.4999	30.6728	30.5	29.8548
P09411;S4R2M7	Pgk1	Phosphoglycerate kinase 1;Phosphoglycerate kinase	32.9433	32.9045	32.9709	32.7823	33.7721	33.683	34.087	33.0507	33.6706	33.7414	32.9851	32.6706	33.0249	33.198	33.0097	33.2154	32.8108	32.8633	32.7415	33.8692	33.1716	33.1464	31.8969	31.9438	31.9226	31.9648	31.6562	31.7423	31.3741	31.4972	31.2084
P17710-3;P17710;G3UVV4;P17710-4	Hk1	Hexokinase-1	31.7134	31.4446	31.6682	31.6317	28.2703	28.1456	28.5865	28.3106	28.8178	29.1816	28.9815	28.3331	28.6491	29.1718	28.9965	29.4477	28.1326	28.0784	28.1109	30.8119	29.9839	29.914	29.7786	29.9642	29.9012	30.3488	30.214	30.0673	29.9845	29.904	29.5169
P08551	Nefl	Neurofilament light polypeptide	31.5974	31.8473	31.8289	31.4789	21.1435	19.2943	21.0902	20.4778	19.8449	21.7915	23.8939	20.1326	21.5477	21.9884	23.2126	23.2419	21.5158	21.2208	22.7791	21.6791	20.2173	20.5377	27.3055	28.152	28.0259	27.1282	27.3319	26.5961	26.6883	25.9813	25.6975
Q9DBJ1	Pgam1	Phosphoglycerate mutase 1	33.2703	33.583	33.6314	33.3615	33.5267	33.7589	34.1262	34.0061	34.2148	34.1621	33.0449	32.3741	32.983	33.6809	33.583	33.4993	32.49	32.3374	32.5556	33.4627	33.1745	32.9379	32.8414	32.6812	32.804	32.9064	32.7597	32.2169	32.2674	31.932	31.8523
P10126;D3YZ68	Eef1a1	Elongation factor 1-alpha 1	32.7292	32.499	32.6864	32.638	33.7859	34.0209	34.4051	33.7614	34.4482	34.3929	34.2853	33.7111	33.8982	34.4492	34.3751	34.4697	33.5597	33.3599	33.1296	33.8369	33.3219	33.2423	33.7974	34.1096	34.0265	33.6631	33.5034	33.4405	33.0487	33.2548	32.962
P05063	Aldoc	Fructose-bisphosphate aldolase C	33.1055	33.109	33.078	32.971	27.5013	26.9671	27.8905	26.9898	27.0768	26.0398	31.2192	30.3719	31.1559	31.7747	31.6318	32.1287	30.9705	30.3253	30.7674	33.0533	32.2731	31.877	30.2937	29.6457	29.5367	30.3008	29.6425	29.3859	30.2575	29.8556	29.3614
P50516;P50516-2	Atp6v1a	V-type proton ATPase catalytic subunit A	31.9656	32.0897	32.1673	31.8999	31.4957	31.4072	31.7136	31.6098	32.09	32.1729	30.7169	30.1059	30.9112	31.1404	30.8941	30.9468	30.4902	30.9931	30.7855	30.2575	29.8253	30.1575	31.0744	30.8229	30.8624	31.1771	31.1595	30.7519	30.8772	30.8723	30.5181
P18872	Gnao1	Guanine nucleotide-binding protein G(o) subunit alpha	33.2617	33.2305	33.3225	32.9369	30.3592	29.5237	30.1	29.8248	30.5627	30.2783	30.5405	29.9642	30.8081	32.4065	32.2964	32.354	31.1622	31.2176	31.1921	32.1829	31.1295	31.0962	33.4257	33.4722	33.5555	33.7888	33.3228	32.8817	32.8397	32.9015	32.5497
P05202	Got2	Aspartate aminotransferase, mitochondrial	32.6828	32.4123	32.688	32.5278	31.0128	31.1856	31.3457	30.605	31.3221	31.2033	30.8385	30.6066	30.7169	31.003	31.2308	31.3146	30.7087	30.5446	30.4623	31.6738	30.7902	30.5382	31.5636	31.8715	31.7712	31.9326	31.8145	31.6032	31.2203	31.3449	30.8186
P07901	Hsp90aa1	Heat shock protein HSP 90-alpha	31.8819	31.8756	31.9748	31.764	31.6646	31.4206	31.8031	30.815	31.5289	31.599	31.8124	31.3248	31.8157	32.1035	31.9446	32.0827	30.8218	30.9096	31.0056	32.4488	32.0173	31.8693	32.3749	32.4425	32.4445	32.3398	32.0818	31.9921	31.5874	31.5135	31.4059
P05201	Got1	Aspartate aminotransferase, cytoplasmic	32.6709	32.5781	32.6639	32.492	30.1641	30.8529	30.8001	30.2778	30.426	30.7147	30.2215	29.6744	30.1719	29.8727	30.0211	30.1752	30.098	29.8011	29.8227	30.8035	30.0314	30.1996	30.4929	30.3393	30.053	30.5288	30.5034	30.0205	29.9603	29.9001	29.5726
P17183;D3Z6E4	Eno2	Gamma-enolase;Enolase	32.7992	32.689	32.6595	32.2064	24.6438	23.8657	23.8696	23.3551	23.2621	22.4733	26.5638	25.9292	25.7331	28.5288	28.2093	27.1262	27.8355	28.5847	28.7167	29.0622	28.2443	28.8824	29.3961	29.3796	29.882	30.4321	29.8103	29.7146	30.0723	29.7345	30.2932
Q9ERD7	Tubb3	Tubulin beta-3 chain	32.6462	32.8203	32.7498	32.4813	25.4641	25.6234	26.294	27.7115	28.6143	28.4442	28.5773	27.9916	29.2215	31.6497	31.6935	30.1862	28.0391	28.0821	28.485	25.2804	25.2741	24.2156	33.5889	34.4454	34.1095	33.8425	33.5677	33.7169	33.3865	33.6518	33.1102
Q3U2G2;Q61316	Hspa4	Heat shock 70 kDa protein 4	30.5713	30.5718	30.8246	30.4755	30.8922	31.0542	31.3415	31.0662	31.4726	31.3599	31.1135	31.1504	31.0005	31.5431	31.4084	31.524	30.3403	30.8774	30.9156	31.6001	30.5548	30.5471	30.9053	31.1248	31.1207	30.9608	30.6694	30.3887	30.164	30.2301	29.888
Q01853	Vcp	Transitional endoplasmic reticulum ATPase	31.1882	31.2246	31.4299	30.9615	32.1633	32.2134	32.4397	32.1152	32.5046	32.4868	31.975	31.5469	32.0455	32.6472	32.4044	32.7174	31.4805	31.7813	31.5809	32.3865	31.5134	31.7099	31.8244	31.9663	31.9084	31.7992	31.599	31.5733	31.2597	31.1527	30.6703
P17751;H7BXC3	Tpi1	Triosephosphate isomerase	33.0537	33.1534	33.246	33.0998	32.6086	32.7606	33.0769	32.0585	33.0085	33.0745	31.8407	31.4304	31.9344	31.7764	31.4688	32.1961	31.275	31.1293	31.007	33.0166	32.2646	32.241	31.45	31.4643	31.226	31.2265	31.3858	30.8471	30.5759	31.0412	30.6044
Q9DBG3;Q9DBG3-2;H3BIY9;H3BKM0	Ap2b1	AP-2 complex subunit beta	31.6323	31.5109	31.6052	31.49	30.1067	30.0354	30.4845	29.7858	30.5193	30.4861	29.4779	29.0854	29.8037	30.3917	30.1722	30.3031	29.3956	29.4831	29.3062	30.4675	29.4372	29.3505	30.8777	30.9094	30.8361	30.8901	30.8624	30.6593	30.4848	30.449	30.0487
P51881	Slc25a5	ADP/ATP translocase 2;ADP/ATP translocase 2, N-terminally processed	32.6908	32.4898	32.3072	32.6682	32.5309	31.9594	32.7224	32.3715	32.5735	32.6409	31.8862	31.5917	32.0504	33.0216	32.7299	32.8693	31.7048	31.8228	32.0418	33.0598	32.1464	32.1681	32.8728	32.8185	32.84	32.9194	33.0249	32.7119	32.4375	32.5386	31.9608
P63101	Ywhaz	14-3-3 protein zeta/delta	33.3441	33.2598	33.3288	33.067	33.4264	33.5796	33.6942	32.0287	32.5941	32.6575	33.4169	33.3896	33.1187	32.8285	32.6845	32.7362	33.1799	33.1327	32.9687	34.0219	33.5567	33.6018	33.7298	33.5767	33.5617	33.4559	33.3464	33.2243	32.8682	33.1037	32.5359
Q5SV64	Myh10		29.0004	28.973	28.9121	29.0423	25.6584	25.9264	26.1587	24.4734	25.1203	24.8501	30.2382	29.4951	29.6683	29.9933	29.7653	30.0995	28.8709	28.5725	28.7797	32.6994	31.8671	31.803	31.352	31.3131	31.3473	31.3492	30.923	30.6735	30.512	30.3288	30.1252
P63038	Hspd1	60 kDa heat shock protein, mitochondrial	31.8485	31.9725	32.076	31.8421	32.4207	31.9847	32.3931	30.8669	31.7259	31.5896	32.1293	32.0404	32.0758	31.9339	31.7545	31.8965	31.2089	31.5835	31.4463	32.9324	32.1832	31.9131	31.9012	32.0795	31.9388	32.0419	31.9411	31.7733	31.5156	31.4476	31.1881
P18760;F8WGL3	Cfl1	Cofilin-1	33.0677	33.095	33.3698	32.8612	34.459	35.1144	35.142	34.1874	34.6601	34.6959	34.2138	33.4506	34.1707	34.1842	34.0392	34.5816	33.4505	33.8803	33.7211	34.194	33.4491	33.5727	34.2128	34.3578	35.1143	33.8842	33.7228	33.6503	33.3811	33.3233	33.2569
P13595;P13595-3	Ncam1	Neural cell adhesion molecule 1	31.1791	31.0157	30.8903	31.0934	24.6716	27.2461	27.4012	25.3102	25.4366	23.7735	30.3226	29.7132	30.2646	31.2394	31.0815	30.766	29.5313	30.0161	29.996	30.0766	29.2962	29.2357	32.5263	32.5181	32.4106	32.724	32.556	32.0269	31.9711	31.8594	31.6866
P14152	Mdh1	Malate dehydrogenase, cytoplasmic	33.3548	33.1351	33.1817	32.9653	31.6733	31.7282	31.9551	31.4899	31.9838	31.7668	31.8304	31.4675	32.0309	31.8329	31.7697	32.1078	31.779	31.5235	31.8678	33.1346	32.18	32.541	31.9964	32.0023	32.0377	31.9451	32.3214	31.9909	31.6774	31.421	31.3284
Q61598;Q61598-2	Gdi2	Rab GDP dissociation inhibitor beta	31.7929	31.6992	31.7698	31.4252	32.3746	32.1914	32.6502	32.528	32.9037	32.7835	31.6344	31.2107	31.581	32.3958	32.1106	32.1613	31.0714	31.5213	31.3758	32.2732	31.6736	31.7811	32.2086	32.3945	32.3759	32.194	31.7752	31.5673	31.2269	31.3038	30.7874
P46660	Ina	Alpha-internexin	31.5888	31.6528	31.6603	31.0608	22.9611	24.0431	24.6779	22.5201	22.3116	22.4249	27.3848	26.3472	27.2266	26.4695	26.9086	25.9743	26.3272	25.8126	24.9258	27.3024	25.2187	26.3186	29.7356	30.076	30.1813	29.8387	29.8648	29.721	28.9639	28.7873	28.6802
Q91VA7	Idh3b		32.503	32.4871	32.6346	32.4708	29.3884	29.6064	29.7766	29.3606	30.1519	30.0168	30.0074	28.9976	30.1156	30.8639	30.7601	30.6822	29.3138	29.7635	29.5378	31.5576	30.3101	30.2502	30.8373	30.9485	30.6761	31.2371	30.7564	30.7777	30.8705	30.6647	30.4404
P46096	Syt1	Synaptotagmin-1	32.334	32.1863	32.2083	32.3706	22.9421	23.9657	22.6019	23.014	22.6062	20.5402	22.3729	22.7235	23.6233	24.2241	24.5052	24.247	21.842	23.4381	20.9483	23.2024	21.3025	23.3358	29.6584	29.8804	30.1501	30.6575	30.5691	30.78	30.6943	30.6308	29.8623
Q9DCX2;G3X9L6;B1ASE2	Atp5h;Gm10250	ATP synthase subunit d, mitochondrial	32.7494	32.8893	33.0061	32.5261	31.3209	30.9883	31.529	31.3447	31.9355	31.9048	30.6074	30.0771	30.243	32.0323	32.0557	31.891	30.2235	30.6192	30.234	32.1071	30.6117	30.9225	32.0959	32.1411	32.2326	32.3745	32.0057	31.6819	31.6464	31.5609	31.3669
Q68FG2	Sptbn2		29.7708	29.7804	29.8755	29.6901	22.0984	22.8465	23.3728	21.4928	23.5915	21.4255	25.0054	24.6766	24.9397	25.2939	25.4706	24.8618	23.8648	24.2674	23.5926	23.7794	23.289	23.8614	28.5567	28.5177	28.5556	28.4918	28.2988	27.8951	27.6079	27.6149	27.2497
P50396	Gdi1	Rab GDP dissociation inhibitor alpha	31.8833	31.8346	31.9717	31.7231	27.3331	27.1322	27.4108	27.7429	28.0326	27.8927	29.8678	29.261	30.0914	30.7124	31.0274	30.837	29.3372	30.0775	30.0351	30.5517	30.0561	29.7465	31.7032	31.7449	31.6148	31.47	31.1985	31.1586	30.8012	30.776	30.0966
Q8C8R3-4;S4R291;S4R245	Ank2		29.1072	29.1579	29.2162	29.0267	22.6126	21.6146	22.7112	23.208	23.37	23.5999	26.2739	25.5096	25.842	26.4424	26.48	26.5494	25.779	25.3899	25.523	27.9398	27.1089	27.2539	27.7974	27.8799	27.9485	28.4708	28.462	27.9073	27.6518	27.6277	27.2617
P14094	Atp1b1	Sodium/potassium-transporting ATPase subunit beta-1	33.2088	33.2096	33.0744	33.4766	24.5593	24.7815	24.2034	23.0619	23.3244	22.8958	29.3749	28.7714	28.6706	29.1082	28.9174	28.6717	28.4726	28.477	28.4918	31.4544	30.2128	30.3381	31.2538	31.2869	31.2519	32.4535	32.3252	32.1468	32.2234	32.2506	31.9651
P15105	Glul	Glutamine synthetase	32.9094	33.0665	33.0666	32.7278	29.376	29.4419	29.8028	27.5924	27.2314	27.432	29.3783	28.5013	28.823	28.4942	28.4031	28.7963	30.4567	30.5102	30.4888	29.1126	28.7362	28.8588	26.903	26.6659	26.6976	28.3303	27.8406	27.4949	29.5084	29.3554	28.7612
Q02053	Uba1	Ubiquitin-like modifier-activating enzyme 1	30.5037	30.4943	30.6462	30.4086	31.1268	31.2055	31.4839	30.7655	31.0952	31.0005	31.2408	30.7419	31.2453	31.7272	31.6365	31.6371	30.8731	30.864	30.9335	31.4133	30.6091	30.4025	32.307	32.1467	32.2328	31.9678	31.851	31.5894	31.3726	31.3648	31.1253
P26443	Glud1	Glutamate dehydrogenase 1, mitochondrial	31.7608	31.6333	31.7432	31.5974	31.5133	31.6755	31.9873	30.6286	31.7531	31.5004	31.4017	30.6888	31.3033	30.8898	30.5899	30.937	31.0426	30.7621	30.6776	32.919	32.0685	31.938	29.7829	30.0301	29.8493	30.1403	29.6384	29.3936	29.6382	29.4864	29.2665
P16125;D3Z7F0	Ldhb	L-lactate dehydrogenase B chain;L-lactate dehydrogenase	32.9333	32.7111	32.9506	32.7481	29.8474	28.6756	30.8681	30.1441	29.6891	30.1859	30.8181	30.3146	30.7752	30.5814	30.8393	31.1679	30.563	29.9948	30.3074	33.6534	32.7737	32.7876	31.4455	31.429	31.6015	31.1509	31.202	30.9764	30.694	30.5871	30.1886
P62814	Atp6v1b2	V-type proton ATPase subunit B, brain isoform	32.0084	32.0818	32.193	31.8879	31.7509	31.5053	31.7754	31.0422	31.6871	31.9424	30.693	30.3986	30.6376	30.3572	30.1706	30.5897	30.4812	30.9518	30.9276	30.4367	30.0794	30.0313	30.3245	30.4968	30.5567	30.6162	30.7419	30.5773	30.2501	30.5805	30.2454
F8WIS9	Camk2a		31.8124	31.889	32.1346	31.9245	23.0956	22.6755	15.1432	20.8366	20.0017	19.4131	22.1231	22.2562	23.3848	18.5218	21.515	21.1998	23.0643	19.6661	21.2778	26.7113	26.1097	26.5347	25.3124	25.8796	26.1342	27.5085	27.207	27.6789	27.8912	28.0627	26.8103
E9QNP0;E9Q4P0;P62984;E9Q9J0	Kxd1;Uba52	Ubiquitin-60S ribosomal protein L40;Ubiquitin;60S ribosomal protein L40	33.1617	32.9778	32.8974	32.7527	33.6546	34.4471	34.434	33.5301	33.657	33.6608	33.6118	33.2598	33.6611	33.8837	34.1466	33.8662	33.5377	33.3025	33.3761	34.1154	32.8959	33.4757	34.3583	34.0209	33.6583	33.5111	33.3181	32.7723	32.0791	32.1886	32.0732
Q5SVJ0	Camk2b		31.6221	31.6991	31.9608	31.8928	26.5331	26.7859	26.9439	27.1518	28.3244	27.8207	27.3281	27.0264	27.2706	28.2178	28.3685	27.8499	27.3004	26.623	27.1416	28.5067	28.0704	28.0019	31.2456	31.2446	31.3382	31.7614	31.6987	31.3035	31.2211	31.2107	30.7572
Q6GT24;O08709;D3Z0Y2	Prdx6	Peroxiredoxin-6	32.4694	32.4138	32.4957	32.2238	31.392	31.6872	32.1033	31.1731	31.9085	31.6692	32.2145	31.0233	31.4179	31.2878	31.4573	32.1112	32.2936	31.6386	31.8588	35.3529	34.5142	34.3065	30.398	30.5681	30.5567	30.4982	30.1433	29.8085	30.5219	30.058	29.6545
Q8VDD5	Myh9	Myosin-9	28.5076	28.4457	28.6563	28.6648	32.4334	32.402	32.7237	32.1296	32.5635	32.5763	31.8647	31.125	31.255	31.7713	31.1578	31.6241	30.9163	30.9384	30.9575	33.0147	32.2481	32.3753	29.0471	29.1212	28.98	28.8803	28.7253	28.4795	28.1445	28.2606	27.9966
Q8VDN2	Atp1a1	Sodium/potassium-transporting ATPase subunit alpha-1	31.2366	30.9962	30.8053	31.4307	30.0721	29.6447	30.0483	28.8246	29.2146	29.7185	29.6619	29.444	29.2283	29.5837	29.1542	29.9488	29.7661	29.7661	29.6168	31.58	30.6907	30.7225	28.5337	28.4978	28.4022	29.2277	29.1519	28.8497	28.9131	28.7359	28.303
P99024	Tubb5	Tubulin beta-5 chain	31.9101	31.8907	31.9806	31.5306	32.4781	32.4545	32.3394	31.1778	31.6885	31.1892	31.7474	31.7114	31.9488	31.9586	31.8644	31.6017	31.8565	31.226	31.1336	31.5023	30.6187	30.9425	32.7421	33.2722	33.0341	32.8001	32.4862	32.8383	32.5218	32.4136	32.3169
P38647	Hspa9	Stress-70 protein, mitochondrial	30.7281	30.8634	30.7934	30.5688	31.9828	31.9202	32.2154	30.8738	31.4205	31.5753	31.794	31.2751	31.4058	31.3082	31.1502	31.3207	31.0258	31.039	31.0479	33.0475	32.5936	32.6218	31.1094	31.108	31.0309	31.3077	31.1621	30.9033	30.929	30.7363	30.7023
P48962	Slc25a4	ADP/ATP translocase 1	32.2575	32.032	31.9371	32.4092	30.1653	30.4942	30.0504	29.43	30.1126	30.1804	30.5126	30.519	30.6103	31.4869	31.5066	31.5504	30.9449	31.0311	30.934	32.5515	31.4907	31.4736	32.014	31.8471	31.6727	32.1217	32.0084	31.8427	31.6666	31.1309	31.2827
P20152	Vim	Vimentin	30.3661	30.7468	30.7355	30.3798	34.1058	34.069	34.4249	33.4799	34.1195	34.0831	34.6809	33.9368	34.0726	34.0254	33.7999	34.5105	34.0251	33.4517	33.5814	36.3024	35.9512	35.8809	30.8365	30.9677	30.7864	30.4965	30.1193	29.9161	29.8871	29.7842	29.6387
P03995	Gfap	Glial fibrillary acidic protein	31.1607	31.4541	31.1769	31.0268	29.7607	29.215	29.6629	26.3899	24.352	23.6072	31.8875	31.3564	31.1772	31.0003	30.8689	32.3299	31.1655	30.8549	30.6648	34.9201	34.352	34.1237	27.7028	27.8268	27.4258	28.6061	28.2502	28.3629	29.8187	29.8307	29.4115
P35564	Canx	Calnexin	30.4809	30.3664	30.2765	30.5723	30.8536	30.6121	31.4429	31.1441	31.9166	31.7703	31.1177	30.6193	30.8513	31.8698	31.6454	31.7021	30.0276	30.4807	30.6757	31.6736	31.2562	31.6867	30.7614	31.0758	30.9176	31.0048	30.3211	30.1334	29.9161	29.9538	29.598
P61922;P61922-2	Abat	4-aminobutyrate aminotransferase, mitochondrial	31.4822	31.6125	31.6645	31.5388	22.7136	24.412	22.8507	20.6266	21.1876	22.8262	27.2981	26.4674	27.9893	29.2956	29.2407	29.2893	28.0891	28.2716	28.457	30.6363	29.6934	29.3318	28.2433	28.221	28.1965	29.2835	28.8384	28.9994	29.4885	29.3386	28.7419
Q76MZ3	Ppp2r1a	Serine/threonine-protein phosphatase 2A 65 kDa regulatory subunit A alpha isoform	31.4072	31.4407	31.6147	31.2894	30.9141	30.468	30.7419	30.5467	31.0875	30.9119	30.9096	30.1393	31.0418	31.4309	31.3265	31.4451	30.6181	30.9672	30.6243	30.9924	30.2447	29.9447	31.4662	31.5178	31.4196	31.4973	31.2655	31.2463	30.9014	31.0158	30.6901
Q9DB77	Uqcrc2	Cytochrome b-c1 complex subunit 2, mitochondrial	32.375	32.2646	32.366	32.1202	30.8977	30.6722	30.7231	30.3398	31.0876	31.3089	31.094	30.3671	30.7523	31.5228	31.4628	31.5063	30.0221	30.115	30.3859	31.855	30.8979	30.8929	31.946	31.9185	31.6233	31.7798	31.6958	31.4386	31.3931	31.2466	31.1906
P43006;P43006-2	Slc1a2	Excitatory amino acid transporter 2	31.913	31.5506	31.3765	32.0474	18.9927	23.4406	23.2598	21.4367	NaN	18.8333	22.9847	22.6426	21.8642	22.4097	21.8394	23.2335	23.939	23.9781	23.9924	27.2502	26.0123	25.0308	24.0289	25.3609	24.6424	24.846	25.677	25.9098	26.0683	26.2784	25.7769
Q8CI94	Pygb	Glycogen phosphorylase, brain form	30.8119	30.7616	30.9107	30.7591	29.4173	29.2918	29.2947	28.5582	29.8277	29.3933	29.5151	28.6149	28.9575	28.922	28.7056	29.5954	28.6331	28.1771	28.0515	31.8936	31.2428	31.0811	29.5889	29.8471	29.6688	29.8131	29.3191	29.1897	29.5119	29.2062	29.0509
Q91VD9	Ndufs1	NADH-ubiquinone oxidoreductase 75 kDa subunit, mitochondrial	31.1597	31.0834	31.2462	30.9894	28.8156	28.7702	29.1771	28.7939	29.3121	29.3547	29.1941	28.4498	28.9645	29.0008	28.9019	28.8617	28.6805	28.4772	28.6879	30.3263	29.2177	28.8555	29.7975	29.6679	29.6807	29.8541	29.773	29.6312	29.399	29.4114	29.2539
Q9DB20	Atp5o	ATP synthase subunit O, mitochondrial	32.593	32.3361	32.5395	32.4733	30.8262	31.3758	31.5824	31.6579	32.5299	31.8927	30.8704	30.1135	30.5331	32.7782	32.3184	32.2768	30.5301	30.9377	30.7751	32.4306	30.9281	31.1394	32.1254	32.3506	32.4189	32.7983	32.4819	32.4835	32.1038	32.0774	31.5934
P10649;A2AE89	Gstm1	Glutathione S-transferase Mu 1	32.341	32.4775	32.5694	32.3367	29.5067	29.8191	30.1024	30.421	31.3217	30.7437	31.3596	30.0995	30.4402	31.0475	30.7163	31.4284	30.9528	29.9242	30.798	34.7558	33.9965	34.2459	29.4377	29.5499	29.6672	30.8238	30.3981	30.2052	31.4897	30.9635	30.4159
P12960	Cntn1	Contactin-1	30.7868	30.7033	30.5989	30.7616	22.512	23.1691	23.3206	23.4554	24.1197	23.399	28.981	28.2987	29.3235	29.3919	29.237	29.5141	28.8898	29.0199	28.9159	24.6543	21.2085	23.0243	28.5595	28.4006	28.409	29.2601	29.4501	29.1356	29.065	28.77	28.8621
Q9D6F9	Tubb4a	Tubulin beta-4A chain	31.9585	32.0799	31.9114	31.9235	24.4418	24.6741	24.4039	25.3095	23.8857	26.2682	30.4944	30.4054	31.2765	32.8779	32.7582	32.6727	31.1721	31.7254	31.0998	24.5052	22.6803	23.3977	30.3514	30.8532	31.17	31.1554	31.0585	31.0643	30.6043	30.8846	30.792
Q9QXS1;Q9QXS1-2	Plec	Plectin	27.8651	28.1059	28.0639	28.1016	28.7194	28.4173	29.0314	27.6776	28.569	28.6722	28.6776	27.9656	28.0927	28.1842	27.6597	28.5325	27.8545	27.6835	27.7964	30.8057	29.9198	29.5733	24.0385	24.1308	23.9325	24.6109	24.1347	23.5653	25.5907	23.992	23.6586
P62761	Vsnl1	Visinin-like protein 1	32.3185	32.2575	32.4216	32.0721	23.0103	22.654	24.484	20.5067	18.0794	18.0064	24.8231	23.8998	24.958	25.5876	25.7399	24.7838	24.1323	23.5579	22.7036	23.024	22.496	23.6923	29.9447	29.519	29.7193	31.08	30.6944	30.3487	30.2395	30.2757	29.8128
P70296;D3Z1V4;D6RHS6	Pebp1	Phosphatidylethanolamine-binding protein 1;Hippocampal cholinergic neurostimulating peptide	33.2658	33.1047	33.0941	32.7431	32.3931	32.3969	32.5513	31.8337	32.1996	32.4016	33.4181	32.9282	33.3914	33.0863	32.6897	33.2389	32.9338	32.9849	32.6664	34.5182	33.9235	34.0476	33.0085	32.9261	33.0472	32.8404	32.9049	32.6511	32.325	32.3284	32.3723
P30275;A2ARP5	Ckmt1	Creatine kinase U-type, mitochondrial	31.9904	32.0066	32.0246	31.7572	22.0448	18.6528	22.3283	19.301	22.5635	22.3404	24.518	23.3923	23.3207	22.9593	23.9762	22.5864	23.5856	23.078	22.375	23.1056	25.0167	25.0284	27.0811	26.7432	27.221	28.1681	27.4021	27.7713	28.487	28.4796	28.2722
P57780	Actn4	Alpha-actinin-4	30.135	30.2488	30.2956	30.0756	31.2751	31.0928	31.4646	30.839	31.24	31.335	31.0377	30.3784	30.5957	31.0551	30.828	31.3796	30.6163	30.6161	30.5248	32.6922	32.0705	32.0709	29.3975	29.2492	29.2312	29.2994	29.1119	28.8383	28.5607	28.3608	28.1638
P00920	Ca2	Carbonic anhydrase 2	32.5534	32.6675	32.6912	32.3426	19.4541	15.4772	23.9192	27.4962	25.9016	28.4807	27.5937	26.1855	26.9798	29.8848	29.7626	28.24	29.8339	30.2613	30.3632	28.5655	28.673	28.1642	22.8675	24.4426	25.2187	24.6126	25.6303	25.5185	23.9974	24.7096	24.7506
P19157	Gstp1	Glutathione S-transferase P 1	32.2319	32.1922	32.2395	31.9707	29.0801	29.3397	29.4412	28.9911	29.9712	29.8387	31.3158	30.6314	31.4794	31.847	31.3612	31.6035	31.9198	32.1144	32.2986	32.7398	32.2569	32.242	31.0956	31.0354	31.3248	31.4288	30.8945	31.011	30.8544	30.3202	30.8701
O88342	Wdr1	WD repeat-containing protein 1	30.9889	30.9452	31.114	30.7442	32.6441	32.6985	33.1553	32.2001	32.7855	32.6794	31.8529	31.4085	31.6751	32.0337	31.7561	31.8501	31.3463	31.3562	31.266	32.2112	31.4891	31.5166	30.7121	30.6711	30.7142	30.836	30.4808	30.2009	30.3387	30.3605	30.0866
Q61171;D3Z4A4	Prdx2	Peroxiredoxin-2	32.606	32.7128	32.6861	32.5745	32.3494	32.0042	31.9346	32.1529	32.1782	32.1967	32.2942	32.5919	32.7748	32.9987	32.786	32.8336	32.5924	32.6495	31.8565	32.9192	32.2801	32.4313	33.5091	33.2046	33.2147	32.7132	32.4102	32.1517	31.6824	31.6806	31.4105
Q9D051	Pdhb	Pyruvate dehydrogenase E1 component subunit beta, mitochondrial	32.0439	31.7859	31.7427	31.5841	30.337	30.5964	30.8041	29.6526	30.4709	30.4739	30.6648	29.9242	30.5932	30.7618	30.7292	30.506	30.0525	29.9923	30.2814	31.5845	30.8258	30.6439	30.8669	30.8559	30.8492	31.332	30.9538	30.8645	30.8874	30.9525	30.4186
Q60597-3;Q60597-2	Ogdh	2-oxoglutarate dehydrogenase, mitochondrial	30.5839	30.6053	30.7843	30.5151	29.1345	28.4058	29.2419	29.424	30.1793	30.2473	28.4585	27.6656	28.299	29.0834	29.0637	28.9394	27.567	28.0997	27.8809	29.6139	29.0588	29.0357	29.3051	29.3529	29.2531	29.3713	29.1233	28.9851	29.0479	29.0408	28.6792
P20029	Hspa5	78 kDa glucose-regulated protein	30.9933	31.0337	31.0292	30.6979	34.0358	34.142	34.3565	33.0457	33.4517	33.6874	33.197	32.8629	33.039	32.556	32.3818	32.6171	32.556	32.4424	32.541	33.8325	33.7265	34.0633	31.6429	31.6528	31.4926	31.4122	31.3862	31.1394	30.9284	30.6677	30.5997
Q8CGP5;P22752;Q8CGP7;Q8CGP6	Hist1h2af;Hist1h2ab;Hist1h2ak;Hist1h2ah	Histone H2A type 1-F;Histone H2A type 1;Histone H2A type 1-K;Histone H2A type 1-H	34.3877	33.9272	34.4434	34.2607	34.6516	35.1228	35.0389	35.7929	36.1184	35.9584	34.3308	33.913	34.3256	36.5808	36.4742	36.362	33.6074	33.3557	33.0932	35.6638	34.358	34.2966	36.6682	36.7747	36.7207	36.2079	35.8358	35.5159	35.3479	35.0772	34.9178
P61979-2;P61979;H3BLL4;D3YWG1;H3BK96	Hnrnpk;Gm7964	Heterogeneous nuclear ribonucleoprotein K	31.5485	31.4979	31.6278	31.1598	31.8778	32.0766	32.3832	31.8193	32.2871	32.3617	32.6191	32.0941	32.5186	33.1269	32.7972	32.7604	31.4934	31.9267	31.8153	32.3472	31.5826	31.7514	32.8193	32.932	32.9344	32.5587	32.3548	31.9719	31.2911	31.4149	31.124
P08113	Hsp90b1	Endoplasmin	30.1567	30.2001	30.4066	30.0025	32.6215	32.435	32.8847	32.1788	32.9609	32.879	31.9388	31.319	31.6994	32.1815	32.0166	32.0593	30.725	31.2033	31.2652	32.4786	32.0726	32.2631	31.1735	31.3669	31.327	31.2054	30.8042	30.6419	30.4718	30.1331	29.8597
P14211	Calr	Calreticulin	30.8591	30.888	31.1006	30.6099	32.492	32.2732	32.798	32.667	33.2012	33.2665	31.9491	31.439	31.5577	32.6114	32.5136	32.5944	30.9331	31.2013	31.1066	32.0529	31.4593	31.5985	31.5079	31.5943	31.6231	31.3376	30.859	30.4447	30.0423	29.7866	29.7095
P68510	Ywhah	14-3-3 protein eta	31.9041	31.8712	32.0074	31.8463	32.1784	32.5009	32.4875	31.3837	31.8681	31.8809	31.1105	30.2512	30.7575	31.2001	30.6043	30.9141	30.3349	30.4866	30.9832	31.498	30.4353	30.4091	31.5405	31.8162	31.8857	31.8515	31.8778	31.5947	31.3978	31.3656	31.1545
E9PWE8;Q3TT92	Dpysl3		30.53	30.638	30.6432	30.3794	25.5684	25.6517	26.6506	24.9918	25.2149	24.4506	31.3397	30.8482	31.0184	31.9264	31.8442	31.4774	30.318	30.4288	30.1971	31.0648	30.1978	30.0367	33.2038	33.3317	33.4323	33.3606	33.2168	32.9931	32.6546	32.679	32.459
Q8BYI9;Q8BYI9-2	Tnr	Tenascin-R	30.3547	30.399	30.4042	30.0241	25.833	22.1306	18.5008	20.9729	21.3798	20.0151	29.3392	28.7932	29.3321	29.6768	29.8921	29.9234	27.5366	27.5321	27.3832	21.8577	20.4274	21.7731	24.7161	24.0402	24.0526	24.9977	24.3391	23.8975	24.2415	23.9556	23.4601
P99029-2;P99029;H3BJQ7;G3UZJ4	Prdx5	Peroxiredoxin-5, mitochondrial	32.9521	33.0515	32.9862	32.7567	33.8753	34.2154	34.3197	33.737	34.0139	33.8013	31.2477	31.1383	30.9554	32.7	31.9616	32.0329	31.0634	31.4388	30.0897	32.8221	32.2966	32.2692	31.1917	31.1868	31.1291	31.7308	31.6223	31.404	31.262	31.1853	30.5835
Q8BMF4	Dlat	Dihydrolipoyllysine-residue acetyltransferase component of pyruvate dehydrogenase complex, mitochondrial	31.1687	30.9382	31.2826	31.0379	29.2399	29.446	29.8082	28.5675	28.8869	28.8757	29.3089	28.8171	29.4055	29.189	29.1463	29.4301	28.7707	28.8924	29.139	30.5645	29.4098	28.8102	29.8004	29.5075	29.53	30.1084	30.0625	29.6938	29.6203	29.6826	29.3897
Q9R0P9	Uchl1	Ubiquitin carboxyl-terminal hydrolase isozyme L1	33.3329	33.3085	33.3654	33.0961	29.5356	29.8774	30.3453	29.2934	29.4995	29.6336	32.0196	31.2569	31.3568	32.2019	32.2007	32.3387	31.5371	30.7926	30.8841	33.4724	32.4968	32.7758	34.0654	33.9753	33.7995	33.6251	33.6336	33.4665	33.1284	32.9326	32.8704
Q8CAQ8-2	Immt	MICOS complex subunit Mic60	30.6142	30.5566	30.7279	30.5352	29.863	29.7964	30.1624	28.8079	29.6685	29.7064	29.7882	29.0655	29.4914	29.7657	29.3844	29.648	29.3478	29.4428	29.5033	31.2254	30.0992	30.0672	30.1467	29.9046	29.948	29.7837	29.862	29.6749	29.2727	29.0637	29.1357
P68368	Tuba4a	Tubulin alpha-4A chain	31.0314	31.1975	31.5407	31.0388	27.1801	27.1909	26.74	28.3906	28.1054	28.3527	24.3501	24.5713	24.8567	26.1	26.0839	25.3244	25.8919	25.5138	26.1315	26.2277	23.9846	25.4214	26.2757	27.1267	26.0786	27.9528	27.6292	27.6391	28.0019	27.9891	27.5876
P58252	Eef2	Elongation factor 2	30.3194	30.3072	30.5015	30.318	32.626	32.06	32.7775	32.0363	32.6092	32.7766	32.5696	32.1977	32.6363	32.8114	32.8972	32.9697	31.7444	31.809	31.8178	31.6195	30.8723	31.235	31.9487	32.3892	32.258	31.8845	31.7916	31.6292	31.3358	31.5097	31.0075
P62880;E9QKR0;D3Z1M1;D3YZX3	Gnb2	Guanine nucleotide-binding protein G(I)/G(S)/G(T) subunit beta-2	32.7788	32.6858	32.7559	32.4485	32.2144	32.1186	32.7799	31.373	31.8591	32.2036	31.8953	31.3448	32.2346	32.0116	31.6848	32.3989	31.5264	31.6646	31.9041	32.8353	31.9502	32.3054	33.1131	32.9674	32.9725	32.8146	32.8774	32.4611	32.2349	32.4777	31.9582
O88569;O88569-2	Hnrnpa2b1	Heterogeneous nuclear ribonucleoproteins A2/B1	31.487	31.6025	31.821	31.469	32.5301	31.9914	32.6707	31.7594	32.5858	32.5143	32.8094	32.2638	32.7511	32.8604	32.8482	32.7768	31.7949	31.6716	31.8379	32.3998	32.0335	32.0606	32.6774	33.0022	33.1543	32.3392	32.2456	32.2563	31.1999	31.2433	31.1187
Q9CZU6	Cs	Citrate synthase, mitochondrial	31.8529	31.672	31.7015	31.8514	31.0748	30.7946	31.1668	30.3915	30.9831	30.7618	30.3584	30.3456	30.4908	31.0118	31.1247	31.0857	30.2203	30.4168	30.1756	31.8441	30.9394	30.611	31.7063	31.6557	31.6202	31.5736	31.3904	31.461	31.204	30.9906	30.652
P06151;G5E8N5;D3Z736	Ldha	L-lactate dehydrogenase A chain;L-lactate dehydrogenase	32.0369	31.6729	31.8508	32.0145	33.5879	33.5333	33.7599	33.174	33.7168	33.7554	32.2359	32.1609	32.3918	32.7794	32.0692	32.9047	31.6267	31.383	31.4997	32.5491	31.9941	31.8765	31.4936	31.6401	31.6034	31.4937	31.2887	31.021	30.53	30.5453	30.3378
D3YZ62;D3Z4J3	Myo5a		28.8525	28.6553	28.4398	29.2477	27.6191	27.8994	27.9334	27.8894	28.7598	28.6349	28.0789	27.5608	28.0991	28.6513	28.4814	28.409	26.8702	27.3274	27.405	27.1033	26.2634	26.2376	29.735	29.8468	29.8337	29.9438	29.8349	29.7565	29.5014	29.5158	29.4012
P62806	Hist1h4a	Histone H4	33.5968	32.9239	32.8219	33.5154	35.6709	36.3379	36.0817	35.706	36.2832	36.2253	35.7114	35.3918	35.5203	36.9079	36.8821	36.7371	35.2995	35.305	34.6366	36.0545	35.4863	35.472	37.0485	37.3051	36.7839	36.3836	36.2839	36.2631	35.9821	35.7477	35.5189
Q64332	Syn2	Synapsin-2	31.9209	31.6817	31.7616	31.5884	22.5599	NaN	17.3424	18.3187	19.5988	22.3063	26.0994	26.8391	26.3976	26.8957	26.8453	27.1282	25.0288	24.4581	24.2565	26.4915	24.9666	25.8712	28.3105	28.1869	27.8023	29.058	28.7701	28.5607	29.1549	29.0348	28.6294
K3W4T3;Q9Z1G4-3;Q9Z1G4-2;Q9Z1G4	Atp6v0a1	V-type proton ATPase 116 kDa subunit a isoform 1	30.9177	30.3659	30.4044	30.8825	28.9724	28.8936	29.2605	29.7879	30.2338	30.6153	27.9902	27.4424	28.2555	28.5835	28.7751	28.2568	28.7721	28.8723	29.104	28.0468	26.7069	26.6161	29.4474	29.2705	29.3199	29.9734	29.5157	29.6933	29.7793	29.7495	29.2241
P84078	Arf1	ADP-ribosylation factor 1	32.2942	32.321	32.0668	32.455	32.3285	32.6174	32.6664	32.0221	32.9589	32.7601	31.6308	31.1148	31.8462	32.7518	32.8268	32.7247	31.3413	31.0174	31.404	32.2031	31.4684	31.6997	32.6253	32.7039	32.7553	32.8704	32.4594	32.6323	32.499	32.411	32.1991
Q9CZ13	Uqcrc1	Cytochrome b-c1 complex subunit 1, mitochondrial	31.8416	32.0096	32.0433	31.6687	30.7032	30.3489	30.8395	29.7915	30.4526	30.337	30.7676	29.8516	30.7474	30.832	30.7767	30.6196	30.2561	30.194	30.1655	31.3721	30.6737	30.861	31.4785	31.4579	31.3369	31.3601	31.2101	31.0163	30.8957	31.0804	30.7892
Q8BH59	Slc25a12	Calcium-binding mitochondrial carrier protein Aralar1	30.7231	30.7251	30.9175	30.7695	29.2774	29.2719	29.1041	27.7769	28.4654	28.5026	28.627	27.9834	28.4537	28.7049	28.6979	28.4836	28.3287	28.2678	28.5704	29.4938	28.1912	27.6122	29.2201	29.5867	29.5505	29.8825	29.8017	29.7796	29.7819	29.7641	29.407
Q8BG05;A2AL12	Hnrnpa3	Heterogeneous nuclear ribonucleoprotein A3	31.2715	31.3676	31.5052	30.8614	32.2052	31.2881	32.3282	31.9981	32.9489	32.557	32.3149	31.5389	32.4233	33.0801	32.9631	32.7206	30.866	31.3692	31.3159	32.0157	31.8291	31.8128	32.5036	32.8168	32.9271	32.5056	32.0993	31.9777	31.7266	31.8257	31.5766
Q6ZWY9;Q64478;P10854;Q64525	Hist1h2bc;Hist1h2bh;Hist1h2bm;Hist2h2bb	Histone H2B type 1-C/E/G;Histone H2B type 1-H;Histone H2B type 1-M;Histone H2B type 2-B	33.826	33.91	33.8806	33.6934	35.6513	35.6934	35.7879	34.6598	34.8651	34.5765	35.7082	35.5382	35.6068	35.2582	35.834	35.2623	35.0287	35.1481	35.0066	36.0022	35.222	35.674	35.9419	36.1613	35.8661	35.5376	34.5909	34.6106	34.0299	33.5655	34.346
P56564	Slc1a3	Excitatory amino acid transporter 1	31.7841	31.7738	31.829	31.9351	25.6783	24.4247	25.9904	24.3896	24.1622	22.3524	28.8031	27.6845	27.911	28.5523	28.0354	29.5357	28.694	28.0431	28.9991	32.6739	31.8019	31.7609	29.233	28.4816	28.0716	28.705	28.485	27.5981	28.5184	28.1825	27.8688
P68033	Actc1	Actin, alpha cardiac muscle 1	31.6438	31.8736	32.0697	31.9914	33.5075	33.0747	34.2019	33.3895	33.7368	33.31	33.3785	32.8565	33.0202	33.1856	33.3625	33.1722	32.6897	32.7605	32.589	33.8792	33.2677	33.9312	32.7179	32.275	33.0351	32.7066	32.1521	31.797	31.7448	31.6895	31.6943
P68369	Tuba1a	Tubulin alpha-1A chain	30.8183	30.807	31.1035	31.0992	27.9342	27.1141	27.5447	28.8388	29.0653	29.6519	29.5616	27.8427	30.3331	31.8955	31.408	31.7282	28.2545	27.3253	27.8259	28.3224	28.7168	27.4016	32.6541	33.071	32.7131	32.5925	32.8608	32.8381	32.4964	33.1182	32.19
Q9Z1G3	Atp6v1c1	V-type proton ATPase subunit C 1	30.8025	30.4356	30.6086	30.6763	29.6499	29.4037	29.7072	30.2815	30.9505	30.9667	28.1501	27.757	28.007	29.3056	28.852	28.9982	27.955	28.8585	28.548	28.4821	27.4097	27.9749	28.6581	28.8282	28.8265	29.3251	29.0287	28.9019	29.1058	28.9494	28.716
E9PZF0;Q01768	Gm20390;Nme2	Nucleoside diphosphate kinase;Nucleoside diphosphate kinase B	31.8386	31.9154	32.0586	31.5915	32.7898	32.3488	32.6401	31.5503	32.1605	32.15	32.1676	32.2192	32.2234	32.1418	31.9018	32.206	31.7749	31.6932	31.8483	32.2799	31.6256	31.9834	32.2891	32.1473	32.0481	32.2185	31.6357	31.7217	31.1354	31.157	30.7697
Q62420;A2ALV3;Q8BXU5;F6ZL13	Sh3gl2	Endophilin-A1	31.7658	31.7327	32.0251	31.3494	27.1025	27.1326	26.6901	26.5113	27.5725	27.9117	27.0186	25.8604	27.1362	26.7874	27.4604	27.2412	26.8122	27.4954	26.7643	27.1599	26.1903	26.5548	28.6099	28.8169	29.0189	29.3094	29.2083	29.0771	28.819	28.8835	28.6229
P40142	Tkt	Transketolase	31.1285	31.202	31.3901	31.1023	32.4024	32.5222	32.7183	32.3834	33.0247	32.8499	31.9471	31.6972	31.785	32.2116	32.19	32.2374	31.5374	31.6602	31.5943	32.6827	31.8492	31.9152	32.2354	32.2868	32.3779	32.0618	31.8973	31.8135	31.3857	31.3656	30.9848
P47738	Aldh2	Aldehyde dehydrogenase, mitochondrial	30.829	30.7953	30.7673	30.4971	32.2392	32.4436	32.8248	33.1091	33.4926	33.4502	31.1294	30.5039	30.8211	31.0176	30.6714	30.8306	29.8411	30.7158	30.539	32.4635	30.9877	30.9952	30.6395	30.3858	30.1804	30.6915	30.2687	29.9255	30.0157	29.96	29.48
Q61548;Q61548-3;Q61548-2	Snap91	Clathrin coat assembly protein AP180	31.5165	31.399	31.4384	31.4786	27.3231	27.1195	27.1271	28.4576	28.0704	28.1554	27.2028	26.6751	27.7945	29.1816	29.1481	29.2863	27.2423	27.7014	27.9372	26.0638	25.5179	25.0942	30.3978	30.3169	30.2725	30.5035	30.5581	30.4511	30.2149	30.077	29.5946
P17426;P17426-2	Ap2a1	AP-2 complex subunit alpha-1	30.3846	30.2484	30.228	30.6122	28.552	28.5768	28.8849	28.5363	29.1563	29.0414	28.6605	28.0671	28.3514	29.3272	29.0786	29.2341	28.5685	28.4765	28.6849	29.2537	28.359	28.1953	29.1924	29.54	29.6117	29.748	29.5404	29.4032	29.3325	29.6201	29.0332
P80318;E9Q133;Q3U0I3	Cct3	T-complex protein 1 subunit gamma	30.3507	30.314	30.4283	30.2331	31.4609	31.4735	31.7156	31.322	31.7777	31.6009	31.4428	30.8132	31.4786	31.8799	31.8794	31.7666	30.5728	30.6687	30.6475	31.2018	30.7745	30.6311	32.2754	32.3131	32.32	32.1576	31.9795	31.6118	31.3343	31.4064	31.0776
F8WHB1;Q9R0K7	Atp2b2	Calcium-transporting ATPase;Plasma membrane calcium-transporting ATPase 2	30.5978	30.1191	29.8583	30.6075	26.416	26.9235	27.4625	24.3697	25.1927	24.9014	26.0677	25.2923	25.8133	25.4958	25.7922	25.4649	26.4678	25.4086	26.0632	28.1485	26.807	27.1534	28.4069	28.3505	28.4762	29.0079	29.0355	28.7356	28.8688	28.8351	28.2986
Q9Z2I9	Sucla2	Succinyl-CoA ligase [ADP-forming] subunit beta, mitochondrial	30.9954	30.9561	31.1379	30.7477	28.8528	29.3553	29.6139	28.9729	29.5251	29.304	29.3817	28.8485	29.2008	29.7786	29.471	29.7469	29.1609	29.0991	29.45	31.215	29.8304	29.8723	29.8433	29.8981	30.0254	30.2863	30.3819	30.1628	30.1755	30.0855	29.5982
Q8QZT1	Acat1	Acetyl-CoA acetyltransferase, mitochondrial	31.6491	31.5437	31.603	31.4984	30.292	30.1602	30.5724	29.558	30.3261	30.0143	31.1651	30.9356	31.5054	31.2787	31.0919	31.0425	30.9519	31.2371	31.2224	31.7855	30.6862	30.6567	31.8439	31.8369	31.721	32.0808	31.913	31.5112	31.441	31.1907	31.091
P19246	Nefh	Neurofilament heavy polypeptide	30.9143	30.9783	31.0218	30.5341	22.9264	23.1959	23.6671	19.259	20.6094	22.3891	22.4599	22.9515	22.253	22.7173	18.4644	21.0115	23.7173	22.8381	22.1257	23.8912	21.9604	21.9282	22.0717	22.1202	18.6621	21.3079	20.607	19.9214	20.8763	21.7037	19.576
P09405	Ncl	Nucleolin	29.7344	29.8799	29.9798	29.6922	32.3558	32.2666	32.517	31.304	31.7469	31.7794	32.4175	31.9344	32.4152	31.9524	32.0238	31.9612	31.2879	31.3584	31.4462	31.7551	31.3925	31.5194	31.4578	31.4061	31.5114	31.3417	30.9617	30.3475	29.5457	28.9544	29.036
Q99P72;Q99P72-3	Rtn4	Reticulon-4	29.8367	29.7439	29.4649	29.9389	30.2015	30.2162	30.3365	29.7543	29.8849	30.5013	30.4579	29.9538	30.6858	31.3209	31.0667	31.0945	31.2794	31.7865	31.6665	30.728	29.9157	29.6535	30.2048	30.6686	30.3396	30.3707	30.2326	30.071	29.1013	29.1726	28.3575
A1BN54	Actn1		29.6416	29.5582	29.8186	29.5702	29.7246	29.8254	29.9739	29.0228	29.9283	30.0979	30.5553	29.702	29.7136	29.7467	29.0456	30.1169	29.8649	29.4708	29.4827	32.6387	31.9455	31.6988	27.1762	27.3779	27.2303	27.234	27.0314	26.7986	26.7148	26.5145	26.2823
P63328	Ppp3ca	Serine/threonine-protein phosphatase 2B catalytic subunit alpha isoform	31.6606	31.6245	31.7863	31.5551	28.4215	27.9711	28.2576	27.0323	28.7971	29.0923	28.6908	28.3582	28.9969	29.4525	29.3248	29.8007	28.5962	28.6087	28.4338	29.666	28.5503	28.3688	30.5709	30.4449	30.4445	30.1487	30.4151	30.1279	29.973	29.7499	29.6419
Q11011;F6QYF8;E9Q6F4	Npepps	Puromycin-sensitive aminopeptidase	30.2549	30.0439	30.1933	30.0058	29.7279	29.5081	29.7632	28.8616	29.3266	29.3791	29.4817	28.9905	29.6885	29.9599	29.8989	30.1391	28.9164	29.1846	29.0434	30.7693	30.1687	29.9745	30.7267	30.706	30.2748	30.4145	30.3986	30.2963	29.9911	29.9709	29.736
P51863	Atp6v0d1	V-type proton ATPase subunit d 1	31.7254	31.694	31.8267	31.5354	30.64	30.91	31.2533	30.7522	31.555	31.5937	28.6606	28.0707	28.987	29.7477	29.3281	29.6003	29.24	28.7084	29.0533	29.0514	28.3055	28.0066	29.5303	29.5182	29.5513	29.957	29.6395	29.4518	29.6133	29.7158	29.2496
Q9R111;D3YU09	Gda	Guanine deaminase	30.8783	30.8746	31.1277	30.5903	28.752	28.2632	27.8449	26.1998	29.8401	25.8241	23.1017	23.3598	23.3283	25.784	24.3745	23.8136	24.2182	23.4099	24.0245	23.3901	19.987	21.0485	25.6953	25.3126	26.1995	28.8992	28.4086	28.5614	28.6923	28.4	28.1516
Q64521;A2AQR0	Gpd2	Glycerol-3-phosphate dehydrogenase, mitochondrial	30.3893	30.402	30.5937	30.1972	28.7312	28.6066	28.7541	27.6194	28.3579	28.1583	28.2015	27.156	27.7195	28.3163	28.2735	28.5574	28.3844	27.6515	28.1723	30.7874	30.1064	29.869	29.5446	29.3664	29.4189	30.0044	29.7532	29.6585	29.4147	29.4634	29.351
P61264	Stx1b	Syntaxin-1B	31.9751	31.9346	31.783	32.0841	24.112	24.2539	24.5663	21.7609	24.4548	22.1344	27.5642	27.1418	27.7039	27.6892	28.0281	26.7362	26.5852	26.7843	27.9279	27.6755	26.7886	26.2724	30.7928	30.2454	30.1125	30.9302	30.9068	30.5837	30.5974	30.2442	30.3033
Q61644	Pacsin1	Protein kinase C and casein kinase substrate in neurons protein 1	31.1768	31.1628	31.2532	30.8174	22.442	24.163	24.3569	22.5176	21.9843	20.4272	23.208	21.6694	22.3334	22.674	22.9281	21.1388	22.4536	22.2278	21.8587	24.5854	23.9578	23.5998	25.7912	25.9226	26.2389	27.7917	27.4941	27.2383	27.5281	27.5234	26.9807
Q9WV92-3	Epb41l3	Band 4.1-like protein 3;Band 4.1-like protein 3, N-terminally processed	30.2437	30.16	30.3801	30.1477	27.819	27.7681	28.3199	27.7521	28.698	27.9295	27.7764	27.4823	27.5447	28.1943	27.9734	27.541	26.9686	27.4526	27.5372	28.3069	27.1167	26.9766	28.441	28.4058	28.3603	28.5155	28.2064	27.8919	27.7518	27.6041	27.5395
P60879	Snap25	Synaptosomal-associated protein 25	32.5072	32.5426	32.3384	32.4148	26.2294	24.4221	24.5858	22.7463	20.0286	23.2453	24.6765	22.9127	24.2758	26.3718	26.4513	23.068	23.7437	23.7288	23.7465	23.7473	24.2587	24.3131	30.2112	30.3089	30.5199	30.7797	30.3967	30.1355	30.2838	30.132	29.7987
O88737;O88737-2	Bsn	Protein bassoon	28.6798	28.7759	28.756	28.3675	20.7644	23.6675	23.4229	19.3644	20.1044	19.8331	22.7763	21.5744	21.5204	21.7141	20.6776	20.5734	21.7444	21.2234	20.15	16.0301	22.63	20.291	23.3886	23.727	23.8497	24.462	24.2423	23.6859	23.6067	23.4241	23.4415
Q9CVB6;D3YXG6	Arpc2	Actin-related protein 2/3 complex subunit 2	31.3179	31.2745	31.3764	31.1317	32.1519	31.892	32.5468	31.6311	32.2585	32.2918	30.5719	30.109	30.847	30.7499	30.2048	30.5361	29.764	30.559	30.1361	30.5892	30.1742	30.3804	30.4805	30.6192	30.4993	30.3973	30.0458	30.0997	29.9106	29.8205	29.5867
Q61553	Fscn1	Fascin	30.6639	30.766	30.8906	30.534	29.6356	29.2959	30.0418	30.4655	29.916	30.9417	31.5402	30.5082	31.8292	32.284	32.0436	32.4211	32.3814	32.1948	32.225	30.7128	30.369	30.3367	32.2463	32.2413	32.2842	32.1184	32.0042	31.7843	31.585	31.8163	31.355
P50518	Atp6v1e1	V-type proton ATPase subunit E 1	32.3607	32.5011	32.659	32.2016	31.4235	31.6329	31.8636	31.4937	32.5722	32.5683	30.4215	29.7755	30.2125	31.2635	30.9954	31.1218	30.3984	30.6281	30.3941	30.8532	30.2147	30.1745	30.8325	30.8409	31.0495	31.4278	31.083	30.8729	30.578	30.4557	30.4794
O55143	Atp2a2	Sarcoplasmic/endoplasmic reticulum calcium ATPase 2	30.2412	29.7961	29.76	30.403	29.9163	30.2772	30.3182	29.5869	29.9457	30.0819	30.2302	29.8414	30.1986	30.4414	30.2412	30.3939	29.9237	29.9447	29.7366	30.7192	30.0575	30.3636	29.423	29.6197	29.4753	29.6926	29.4087	29.1538	29.323	29.2018	28.8993
Q9EQF6	Dpysl5	Dihydropyrimidinase-related protein 5	30.6992	30.7675	30.8932	30.5801	23.4369	23.6033	23.5536	24.7584	25.8157	25.8621	27.5209	26.8	27.5057	30.1242	30.1624	28.3639	28.4948	28.3399	28.8464	30.0581	29.2577	29.3612	32.9639	33.1811	33.1782	33.092	32.9368	32.6113	32.4547	32.551	32.1929
Q8BFR5;D3YVN7;Q8BFR5-2	Tufm;Gm9755	Elongation factor Tu, mitochondrial;Elongation factor Tu	31.0248	31.03	31.1604	30.8765	30.6249	30.6562	31.0174	30.4502	30.956	31.082	30.3953	29.8312	30.2949	30.4321	30.0633	30.4203	29.8482	29.7654	29.766	31.2845	30.4545	29.9779	31.212	31.1061	30.9056	31.1592	30.9225	30.6841	30.5576	30.4968	30.2216
Q7TSJ2;Q7TSJ2-2;D3Z6W1	Map6	Microtubule-associated protein 6	30.3154	30.3155	30.2934	30.0774	23.4377	24.6617	23.8681	22.5697	23.5868	24.0948	25.755	24.8056	25.826	26.438	26.3364	26.9336	26.0052	26.3169	26.3008	26.226	25.676	25.8722	26.544	26.5417	26.7768	27.3537	27.3291	26.8834	26.5929	26.4044	26.1524
Q8K310;A0A087WSU2	Matr3	Matrin-3	30.337	30.4351	30.5796	30.2232	28.9823	29.2594	29.3959	29.1496	29.6131	29.3632	30.7214	30.008	30.7874	31.4779	31.3718	30.9518	29.549	29.8054	29.5714	29.5627	29.0553	28.9208	31.7265	32.0199	32.0196	31.4711	31.2976	31.0897	30.3624	30.3736	30.1599
P12658	Calb1	Calbindin	31.701	31.8468	32.074	31.5568	23.1448	21.8046	20.829	21.7826	22.5366	22.0796	23.2347	21.048	22.6698	23.7929	23.9848	24.1687	21.7549	22.258	21.7255	24.9898	24.3395	24.6238	28.3986	27.8986	28.2771	29.3751	28.6542	29.1666	28.5189	28.0089	28.1233
Q9QYG0	Ndrg2	Protein NDRG2	31.6489	31.5394	31.5736	31.3424	25.2705	23.9398	25.5651	22.1703	23.7296	23.1398	28.668	27.366	27.937	28.356	28.5886	28.9223	27.4984	27.5115	26.9897	29.952	29.6071	29.3763	26.8097	27.3402	27.3235	27.6927	26.8551	26.9427	27.7016	27.43	26.4085
E9PWX1	Dpp6		29.7677	29.5898	29.7306	29.9224	21.815	20.3512	21.9306	21.9804	20.778	20.8858	25.2859	24.5485	24.4278	26.6262	26.5273	26.0479	24.0705	23.4201	23.3115	20.2613	21.5019	21.3538	27.4672	27.8542	27.8	28.3067	28.0162	27.8045	28.0084	27.8668	27.5287
Q99PT1	Arhgdia	Rho GDP-dissociation inhibitor 1	31.8316	31.8752	32.0028	31.6597	34.1298	34.3241	34.4951	33.4373	34.0212	34.01	33.9463	33.4083	33.7217	33.5101	33.0593	33.4463	33.4564	33.7388	33.6186	33.7614	33.3608	33.4344	32.0752	32.0669	32.1302	31.8871	31.8971	31.2956	31.2233	31.2816	30.9431
Q9D6R2;Q9D6R2-2	Idh3a	Isocitrate dehydrogenase [NAD] subunit alpha, mitochondrial	31.8365	31.614	31.7381	31.5928	29.3596	28.8524	29.5286	28.3838	29.1775	29.2017	29.9406	29.4638	29.4196	30.2582	30.1967	30.443	29.3959	29.4223	29.07	30.4249	30.1848	30.0756	29.8853	30.4849	30.4263	30.7152	30.573	30.6893	30.5844	31.0046	30.0781
E9Q1G8	2020-09-07		31.2682	31.203	31.3424	31.1921	30.3577	30.3504	30.6362	29.3119	29.9037	29.9432	30.7672	30.181	30.7086	30.6598	30.8585	30.742	30.5838	30.4042	30.487	31.4755	30.7459	30.7559	30.3369	30.5026	30.3918	30.3843	30.2098	29.9702	29.9101	29.8218	29.6532
Q9Z0E0	Ncdn	Neurochondrin	30.7719	30.3072	30.2896	30.7072	23.9815	23.12	24.5314	25.093	25.502	25.9666	26.072	25.2676	26.3681	27.6819	27.4879	27.3164	24.9753	25.7788	25.4535	24.5719	23.5486	24.3439	28.6774	29.0561	28.845	29.3365	29.2	29.008	29.0176	29.4014	28.5153
F8WIT2	Anxa6	Annexin	29.9537	29.9379	29.9439	29.5952	31.441	30.811	31.5076	29.849	30.7723	30.3727	30.2065	29.5944	29.9766	30.9485	30.5865	30.9763	29.3669	29.1038	29.1299	31.3886	30.9581	30.8911	28.1158	27.9099	27.765	27.787	27.1033	27.1751	27.2415	26.8314	26.3702
Q08331	Calb2	Calretinin	31.4987	31.6287	31.7265	31.4093	21.4164	23.626	21.7723	17.8336	21.938	21.3658	23.7992	23.8242	23.3861	25.9196	25.8718	23.7473	23.1454	24.3223	23.7983	25.1291	24.1281	24.3919	28.9644	28.7012	28.5895	29.0678	29.163	28.9752	28.6311	28.5293	28.2095
Q5EBP8;P49312;P49312-2	Hnrnpa1	Heterogeneous nuclear ribonucleoprotein A1;Heterogeneous nuclear ribonucleoprotein A1, N-terminally processed	30.4895	30.6996	30.8341	30.4086	31.5189	30.9102	31.6637	31.3774	32.1056	31.8487	32.3476	31.7547	32.5966	33.1302	33.1312	32.9337	31.1191	31.1914	31.2322	30.5344	30.8456	30.5244	32.7393	33.4773	33.6098	32.7629	32.1936	32.3062	31.772	31.6755	31.4672
Q60931;J3QMG3	Vdac3	Voltage-dependent anion-selective channel protein 3	31.895	31.9646	31.9961	31.9458	31.2714	31.5292	31.269	30.7124	31.3954	31.689	31.2605	31.0642	31.4724	31.745	31.7465	31.6485	31.316	31.3813	31.3436	32.6897	32.1438	31.8138	32.2822	32.358	32.209	32.4288	32.308	31.9779	31.9019	31.9319	31.5887
Q8K2B3	Sdha	Succinate dehydrogenase [ubiquinone] flavoprotein subunit, mitochondrial	31.0043	31.1187	31.2519	30.9086	30.0953	29.9603	30.225	29.3461	30.0817	30.0283	29.7466	29.2646	29.8862	29.5779	29.7228	29.8556	29.4877	29.4033	29.3501	30.9651	30.049	30.3865	29.7032	29.8255	29.5426	29.7364	29.6904	29.7721	29.5827	29.7596	29.4175
Q60864	Stip1	Stress-induced-phosphoprotein 1	30.6415	30.7782	30.8442	30.5024	30.722	30.5066	31.0686	30.1643	30.446	30.552	31.0711	30.5094	31.053	31.2069	31.149	31.2789	30.0794	30.1933	30.116	31.1043	30.5478	30.3205	31.1774	31.1085	31.1	30.6597	30.8641	30.5905	30.02	30.1984	29.9931
Q80TJ1-4	Cadps	Calcium-dependent secretion activator 1	29.6063	29.4386	29.6134	29.7324	22.4046	22.9332	23.2215	23.5336	23.2037	23.856	25.3294	24.2361	25.0111	27.0036	26.8578	26.1378	24.2018	24.6018	24.6193	24.5912	22.8297	23.2954	28.6479	28.3407	28.5646	29.1194	28.9606	28.7062	28.9198	28.8353	28.4568
P80314	Cct2	T-complex protein 1 subunit beta	30.2966	30.2886	30.3949	30.1878	30.8286	31.3371	31.5437	30.9896	31.5318	31.4701	31.0248	30.4489	30.8758	31.6143	31.4991	31.6101	30.3482	30.4854	30.4713	31.1056	30.2256	30.121	31.8818	32.0412	31.8034	31.734	31.684	31.4401	31.2229	31.1672	30.9802
Q9Z2Q6	2020-09-05	Septin-5	31.2609	31.3335	31.6016	30.9564	24.0331	23.213	24.1686	22.1924	22.9375	23.0868	29.3617	28.4058	29.5736	30.0559	30.0574	30.0435	28.1728	28.2829	27.7922	29.2247	27.7374	28.1659	30.3304	30.4053	30.2582	30.2901	30.4246	30.1016	29.8052	30.0436	29.6824
Q9CQB4;Q9D855	Uqcrb	Cytochrome b-c1 complex subunit 7	32.8648	32.8817	32.8742	32.6324	30.4478	30.5537	31.2103	30.9755	31.7605	31.8682	30.1234	28.7988	29.9432	31.5339	31.1148	31.8677	29.6275	30.2296	29.1337	31.6887	30.9576	30.5392	31.9719	32.3825	32.0725	32.1714	31.6022	31.5269	31.5094	31.2343	31.176
P70168	Kpnb1	Importin subunit beta-1	29.92	29.6759	29.7353	29.4719	30.2941	30.4356	30.6665	30.4603	30.7375	30.6566	29.9904	29.401	30.1172	31.1493	30.9347	31.0677	29.4468	29.5536	29.8792	30.479	29.7214	29.6463	30.2424	30.5617	30.4726	30.0575	29.9928	29.8162	29.5109	29.4193	29.0264
P19096	Fasn	Fatty acid synthase;[Acyl-carrier-protein] S-acetyltransferase;[Acyl-carrier-protein] S-malonyltransferase;3-oxoacyl-[acyl-carrier-protein] synthase;3-oxoacyl-[acyl-carrier-protein] reductase;3-hydroxyacyl-[acyl-carrier-protein] dehydratase;Enoyl-[acyl-carrier-protein] reductase;Oleoyl-[acyl-carrier-protein] hydrolase	28.5891	28.4608	28.7542	28.8087	28.7651	29.1064	29.2275	28.6802	29.6419	29.5134	30.6482	30.1512	30.8275	31.3869	31.2469	31.4351	30.6204	30.6146	30.4818	29.9325	29.2465	29.1007	30.2338	30.5045	30.2843	30.5838	30.6456	30.4532	30.2301	30.4358	30.0204
Q60930;D3YZT5	Vdac2	Voltage-dependent anion-selective channel protein 2	32.074	32.0127	32.007	31.76	32.0996	32.5071	32.9028	32.1388	32.3906	32.538	31.8265	31.597	31.6239	31.358	31.3857	31.3898	31.7665	31.9709	31.5558	32.904	31.828	31.6836	31.1633	31.0859	31.1119	31.4798	31.4972	31.1191	31.2189	30.9593	30.7868
Q7TQF7	Amph	Amphiphysin	30.5652	30.7706	30.7417	30.0804	23.1817	20.4957	22.4148	20.8772	18.7211	22.3894	26.6465	25.9134	26.6168	27.8722	27.592	26.8682	25.8268	26.7858	26.3574	23.5567	23.3448	23.5826	28.9447	28.6783	28.815	29.1573	29.2003	28.9456	28.8483	28.7126	28.6121
P97807-2;P97807	Fh	Fumarate hydratase, mitochondrial	31.1859	31.2288	31.583	31.0954	30.3724	30.5156	30.707	29.6613	30.5333	30.2672	30.2359	29.5879	29.8107	30.1869	29.9114	29.9254	29.2073	29.4378	29.3987	31.0203	30.1016	29.9014	29.5506	29.8308	29.8338	30.3067	29.9478	29.7878	29.9214	29.7731	29.3759
Q62108;Q62108-3;Q62108-2	Dlg4	Disks large homolog 4	30.7212	30.74	30.7214	30.2071	23.1736	23.1859	24.0401	21.945	22.3457	21.2127	25.0003	23.6468	24.745	25.0685	24.961	25.0573	24.141	24.6335	24.9848	26.3614	25.1722	25.4687	27.0952	27.2005	27.2477	26.8641	26.9282	26.6878	26.6901	26.4331	26.271
Q8K0U4	Hspa12a	Heat shock 70 kDa protein 12A	30.6449	30.4378	30.5441	30.5615	21.0688	25.1699	23.0737	22.9136	22.9799	21.5672	24.4389	24.0967	23.4966	23.0783	23.4842	24.2743	23.0773	22.3965	21.8481	27.9992	26.2679	26.237	28.6697	28.6155	28.4303	28.5864	28.688	28.3343	28.4815	28.359	27.9925
Q9D0K2;Q3UJQ9	Oxct1	Succinyl-CoA:3-ketoacid coenzyme A transferase 1, mitochondrial;Succinyl-CoA:3-ketoacid-coenzyme A transferase	31.3229	31.3103	31.3835	30.9875	30.1028	30.5927	30.6267	29.783	29.8973	30.7594	30.6968	29.8966	30.4372	30.3677	30.2442	30.2893	30.4881	30.5424	30.4019	32.3672	31.1842	31.2812	30.2219	30.2577	30.4829	30.961	30.9378	30.894	30.6799	30.8078	30.4241
O08539	Bin1	Myc box-dependent-interacting protein 1	30.537	30.6721	30.8772	30.1823	29.9008	29.9897	30.2609	31.1019	30.998	31.2849	29.3055	28.9432	29.4532	30.3644	29.9635	29.9573	29.6746	29.9117	29.8806	28.9212	27.9035	27.4066	28.7557	28.9404	28.8627	29.1757	29.0607	28.6867	28.502	28.368	27.9545
P27773	Pdia3	Protein disulfide-isomerase A3	31.0456	30.5476	30.6936	30.1646	33.3635	33.0374	33.2972	32.4935	33.1326	33.0244	32.467	31.9479	32.1423	32.4945	32.3892	32.2788	31.8467	31.9072	31.9499	32.5221	32.4027	32.34	31.3436	31.195	31.2528	31.1366	30.8369	30.5444	30.17	29.8971	29.5465
Q3U4W8;P56399	Usp5	Ubiquitin carboxyl-terminal hydrolase;Ubiquitin carboxyl-terminal hydrolase 5	29.9449	30.1694	30.2152	29.9087	29.3964	29.0513	29.6091	29.0793	29.5625	29.4239	29.2736	28.8732	29.4489	29.8513	29.7163	29.8506	28.8567	28.9356	29.0746	29.6483	29.2857	28.916	29.7011	29.9836	29.9348	29.7954	29.5325	29.4644	29.2998	29.121	28.8991
P11881-4			28.3593	27.9979	28.0095	28.4167	24.8091	23.7739	24.0062	22.4977	23.0012	23.1337	23.6712	24.3773	23.7584	25.1934	24.2757	25.1061	23.0704	23.4121	23.004	25.4189	24.0245	23.9849	24.9648	25.461	25.0775	25.075	24.412	24.0856	24.1897	24.0173	23.6887
Q7TQI3;D3YWF6	Otub1	Ubiquitin thioesterase OTUB1	31.1314	30.9373	31.0953	30.7857	29.3517	29.8969	30.0112	29.8858	30.738	30.4778	29.8366	29.237	29.6534	30.7727	30.8394	30.9072	29.3137	29.5118	29.4641	30.2003	29.4684	29.435	30.9811	31.0839	31.1281	30.7372	30.2253	30.3162	29.9672	30.0025	29.7499
O35098;Q3TMU8;O35098-2	Dpysl4	Dihydropyrimidinase-related protein 4	30.6798	30.7455	30.6635	30.1299	22.3795	21.627	23.8035	21.5705	24.876	23.5567	29.0593	28.6226	29.8087	30.4613	30.4836	30.5686	29.213	29.4499	29.2049	29.0249	28.2259	28.3006	30.2781	30.3564	30.4402	30.7189	30.4183	30.2503	30.1757	30.0196	29.7475
Q8C1B7;Q8C1B7-3;Q8C1B7-2	2020-09-11	Septin-11	31.4055	31.5563	31.584	31.2683	30.205	30.3859	30.3952	28.9094	29.7851	29.432	30.7587	29.0566	30.5128	30.601	30.2722	30.7995	29.6052	29.8087	29.9455	32.1478	31.1296	30.8579	30.2142	30.2978	30.3352	30.3825	30.3999	30.1125	29.8919	29.9438	29.558
O70251;A0A087WS46	Eef1b	Elongation factor 1-beta	30.7664	30.8229	30.8344	30.6609	31.4504	31.7889	32.2647	30.3759	31.3401	31.6798	31.4514	30.8395	31.1309	31.6672	31.5768	31.5871	31.2007	30.9594	31.6222	31.01	30.578	30.6761	31.5755	31.4887	31.0802	31.0914	31.1944	30.9229	30.0417	29.9365	29.831
P47857;P47857-2;P47857-3	Pfkm	ATP-dependent 6-phosphofructokinase, muscle type	30.821	30.5896	30.7149	30.7138	26.8391	25.9475	26.8406	26.1354	26.9829	26.8522	28.3258	27.9791	28.4396	28.5586	28.5955	28.8214	27.8866	27.3474	27.6185	30.45	30.0687	30.0038	29.472	29.4492	29.3147	29.7331	29.4888	29.4315	29.5791	29.5329	29.2022
Q9WUA3;Q8C605;Q9WUA3-2	Pfkp	ATP-dependent 6-phosphofructokinase, platelet type;6-phosphofructokinase	30.5846	30.3326	30.4356	30.5523	28.8258	28.8264	28.9474	28.6624	29.2072	29.1144	28.2677	27.5162	28.1496	28.3654	28.304	28.9332	28.0771	27.8012	28.1968	31.1475	30.8021	29.868	27.1623	27.135	26.9257	28.2775	27.6851	27.7933	28.276	28.252	27.7018
P47754;D6RCW7	Capza2	F-actin-capping protein subunit alpha-2	31.6524	31.4902	31.793	31.1777	32.2761	32.2628	32.4001	32.2843	32.6165	32.7335	31.332	31.1311	31.487	31.9264	31.4915	31.5155	30.9136	31.3493	31.2518	31.6625	31.5861	31.1556	31.7257	31.5892	31.5443	31.4613	31.13	30.8394	30.7944	30.5029	30.2357
A2A5Y6	Mapt	Microtubule-associated protein	30.58	30.691	30.7029	30.4286	24.919	22.9703	21.0217	26.202	21.9139	22.1727	28.4309	28.88	28.5476	29.0395	29.0192	28.5554	28.3379	28.0514	28.6542	26.4142	25.712	25.5946	31.2489	31.0964	31.3482	31.3543	31.0138	30.3281	29.158	29.1325	29.0486
Q91V14	Slc12a5	Solute carrier family 12 member 5	30.2923	30.2313	29.9449	30.5413	21.8792	23.5111	22.9865	20.815	21.993	22.3652	22.1349	20.9801	22.2643	23.2987	23.6905	23.5687	22.1882	20.2899	20.3571	23.5874	22.6629	21.7523	26.0969	26.0794	26.1758	26.9912	27.0223	27.1433	27.2201	27.3197	26.5886
P35700	Prdx1	Peroxiredoxin-1	31.8836	31.9869	31.8494	31.587	35.0647	34.9176	35.4045	34.4616	34.9632	35.0799	33.3005	33.1953	33.2745	33.2586	33.0188	33.0223	32.9783	33.2682	33.1817	33.5657	32.9168	33.1046	31.3993	31.0945	31.2567	31.1045	31.1465	30.9061	30.6887	30.8945	30.3889
O35526;D6RFB9	Stx1a	Syntaxin-1A	30.9349	30.7322	30.6735	30.7948	24.8217	23.3389	25.1983	24.805	22.7396	23.2585	24.6487	23.0451	24.1715	24.337	25.091	23.621	23.5878	22.3945	22.1211	25.4214	24.2508	21.8791	29.4849	29.6186	29.7846	30.5451	30.1248	29.6706	30.0798	29.6636	29.5333
Q9QYX7;Q9QYX7-2	Pclo	Protein piccolo	27.5746	27.6797	27.8163	27.3502	21.103	22.0429	21.7717	19.9651	21.036	20.6255	22.5635	18.7433	20.9301	20.8161	20.8759	20.5803	21.0913	21.5134	20.7007	18.012	16.8551	19.9777	24.0431	24.255	24.4297	24.8525	24.6442	24.3489	23.7585	23.9071	23.4668
Q9Z1B3;Q9Z1B3-3;Q9Z1B3-2	Plcb1	1-phosphatidylinositol 4,5-bisphosphate phosphodiesterase beta-1	29.1437	29.3038	29.4259	28.96	21.9603	24.0803	23.8564	20.3299	21.4511	21.712	25.2508	24.0149	25.1625	26.8729	26.4123	26.0583	23.5718	23.2963	23.9042	23.7349	22.8252	22.7447	27.9497	27.987	28.0801	28.9401	28.6899	28.4149	28.1026	28.1094	27.6641
P06837	Gap43	Neuromodulin	31.3444	31.7796	31.4209	31.1328	24.9589	24.8026	25.0307	24.413	23.2775	23.0181	29.3965	29.3877	29.6735	30.0914	29.8699	29.6289	28.5441	28.7274	28.4221	28.1776	26.7565	26.8115	32.1129	32.4567	32.1337	32.1298	31.4063	30.0375	29.552	29.4149	29.4099
Q6ZQ38	Cand1	Cullin-associated NEDD8-dissociated protein 1	29.5154	29.2831	29.0695	29.6515	29.2449	29.3972	29.5525	28.8132	29.2929	29.5057	29.4462	29.3575	29.6312	30.2715	30.1349	30.3094	29.2503	29.6693	29.3089	30.2544	29.4559	29.1591	30.4877	30.4789	30.3926	30.2511	30.0073	29.6759	29.4971	29.5901	29.248
G5E829	Atp2b1	Calcium-transporting ATPase	29.6384	29.5327	29.2913	29.7106	28.6888	28.5677	28.9973	28.0003	28.5777	28.6398	28.1698	26.7392	27.8011	28.2136	28.1518	28.1698	26.5893	27.3823	27.9474	30.4925	28.0435	27.6717	29.5013	29.2614	29.229	29.7983	29.6706	29.2014	29.2112	29.2782	28.9599
D3Z7P3;D3Z7P4	Gls	Glutaminase kidney isoform, mitochondrial	30.112	30.1343	30.4471	30.085	28.337	27.721	28.1416	27.5584	28.7212	28.5082	26.739	25.9057	26.6044	26.9953	26.8957	26.9255	25.725	26.1557	25.868	26.8114	25.5878	24.6787	28.3715	28.5565	28.8847	29.6447	29.2898	29.2946	29.2642	29.3607	29.0525
Q9CQV8;A2A5N1	Ywhab	14-3-3 protein beta/alpha;14-3-3 protein beta/alpha, N-terminally processed	31.4162	31.4672	31.473	31.2055	32.9216	33.2326	33.1583	31.9529	32.3976	32.3329	32.2847	32.0849	32.128	32.2435	31.6615	32.0458	32.0459	32.4907	32.108	32.6412	31.8443	31.7692	32.7073	32.731	32.5962	32.7021	32.0028	31.9903	31.6784	31.5198	31.4986
P48036	Anxa5	Annexin A5	30.3421	30.3067	30.2469	30.0434	32.65	32.1771	32.6239	32.7052	32.8189	32.8806	31.6702	31.3963	31.2899	31.1422	30.7261	31.4	30.9441	30.8925	30.8804	33.4572	33.3384	33.3987	27.3706	27.0528	26.8336	27.2249	26.6172	26.6232	27.0459	26.4853	26.3235
Q8K1M6-3	Dnm1l	Dynamin-1-like protein	30.1858	30.1094	30.272	29.9116	27.8586	27.8277	28.1136	27.784	28.2829	28.1857	27.7097	27.5478	27.9631	28.7059	28.4669	28.5274	27.3464	27.5547	27.2262	28.6923	27.7508	27.6626	29.4675	29.551	29.5227	29.711	29.4541	29.3917	29.0117	28.977	28.6031
P35486	Pdha1	Pyruvate dehydrogenase E1 component subunit alpha, somatic form, mitochondrial	31.3917	31.415	31.5646	31.2678	29.1255	27.901	28.7226	28.0551	28.1622	28.7267	29.1111	28.3375	28.9779	28.651	28.715	28.9947	28.4944	28.5307	28.7062	30.6985	29.7156	29.8792	29.6053	29.6469	29.8313	30.4167	30.4599	30.2523	30.2614	30.4941	30.0029
G5E8R3;E9QPD7;Q05920	Pcx;Pc	Pyruvate carboxylase;Pyruvate carboxylase, mitochondrial	29.4488	29.4393	29.493	29.112	26.5163	25.7645	26.3564	26.3878	26.7905	26.7358	28.3598	27.4841	27.7572	28.1924	27.9351	28.5273	28.4817	28.1273	28.435	31.5492	30.711	30.5676	27.7345	27.7023	27.6802	27.7489	27.5108	27.3686	27.3871	27.3645	26.8441
P19783	Cox4i1	Cytochrome c oxidase subunit 4 isoform 1, mitochondrial	32.324	31.9531	31.9661	32.2665	32.5028	32.3991	32.6445	31.5168	31.967	32.2234	31.6354	31.3455	31.4457	31.9209	31.8071	31.5458	31.5457	31.455	31.1694	32.6261	31.8991	32.1079	31.9711	31.7485	31.7669	31.8959	31.6218	31.2656	31.2729	31.0134	31.1125
Q91XM9-7	Dlg2	Disks large homolog 2	29.3209	29.2813	29.398	29.3118	24.4744	20.043	21.8145	20.8319	20.6575	20.3606	22.8528	22.9667	22.9155	23.6354	23.1327	23.0765	22.9945	22.6945	21.5252	23.7513	24.4471	23.9755	28.0651	27.9103	27.9052	27.9489	27.5125	27.455	27.0474	26.9858	26.7438
P62631	Eef1a2	Elongation factor 1-alpha 2	30.6398	30.6578	30.7094	30.4624	NaN	20.149	19.4228	25.8243	24.0274	25.1168	21.6143	23.5431	21.875	25.5079	25.8604	25.1275	20.0511	20.7947	21.0863	21.7343	16.7383	16.815	28.2394	29.5221	29.5967	29.638	30.0226	30.1323	29.5418	29.9507	29.3959
P67778;Q5SQG5	Phb	Prohibitin	31.1458	31.0576	31.4804	30.897	30.7378	30.8124	30.7976	30.2723	31.2535	30.9635	30.0832	29.726	30.0733	30.9049	30.8888	30.9902	29.5569	29.7546	29.2939	31.2648	29.9501	30.0317	31.6637	31.4151	31.2265	31.3401	31.3659	31.1472	31.018	30.8889	30.7075
P63011	Rab3a	Ras-related protein Rab-3A	31.7192	31.4396	31.4252	31.6443	26.3219	26.9336	27.6968	26.8156	27.2805	27.6709	28.7069	27.7667	29.152	29.87	29.8651	29.8164	28.615	28.7182	28.7055	26.2886	25.15	26.0352	30.1024	30.3594	30.3393	30.3681	30.2317	30.3076	30.6132	30.5393	30.2413
P62137	Ppp1ca	Serine/threonine-protein phosphatase PP1-alpha catalytic subunit	30.9178	30.9067	31.2302	30.6714	30.8539	30.0868	30.8504	30.6003	31.1242	31.0657	30.4438	29.1711	30.5251	30.9062	30.957	30.7813	29.577	29.9538	29.8733	30.4295	30.3227	30.1231	30.8131	31.2947	31.3773	31.0385	30.9619	30.6404	30.3234	30.6835	29.8838
Q91WD5;D3YXT0;F6RJ83	Ndufs2	NADH dehydrogenase [ubiquinone] iron-sulfur protein 2, mitochondrial	30.5342	30.6372	30.8517	30.2304	27.1287	27.0283	27.1905	27.7772	28.939	28.4586	27.7511	27.3107	27.8704	28.5856	28.1481	28.2251	26.5056	27.1798	26.7647	29.1314	28.2867	27.6975	28.928	29.0555	29.2013	29.276	28.9222	28.7965	28.7545	28.6644	28.3714
P09671	Sod2	Superoxide dismutase [Mn], mitochondrial	32.0726	32.2136	32.3321	31.4874	32.6008	32.2899	32.9932	30.2885	31.3647	31.3186	30.2477	30.033	30.1802	30.9792	30.5312	30.621	29.4001	29.5325	30.2613	31.488	30.3366	30.6118	29.6608	29.8449	29.911	30.0849	30.2704	30.3376	30.1664	29.827	29.8167
P21107-2;D3Z2H9	Tpm3-rs7		31.1757	31.3041	31.3176	30.9676	33.8479	33.8087	34.0625	32.6563	33.3239	33.2299	32.6794	32.0598	32.3179	32.5733	31.8476	32.5481	32.1542	31.9093	31.6194	34.277	33.8343	33.7007	31.6976	31.881	31.7753	31.7149	31.4265	31.2139	30.7197	30.5049	30.2299
Q91XV3	Basp1	Brain acid soluble protein 1	32.236	32.3938	32.3765	31.7718	31.9059	31.3819	31.8519	29.902	29.9721	30.5239	31.491	31.736	31.6869	30.683	30.1564	30.1011	30.724	31.698	31.4237	30.8178	30.7216	29.9473	32.7293	32.6395	32.3623	32.361	32.2425	32.0854	31.6523	31.3437	31.5655
Q8VDQ8-2;Q8VDQ8-4	Sirt2	NAD-dependent protein deacetylase sirtuin-2	31.3193	31.4328	31.4004	31.0044	28.5458	28.6607	28.8208	28.5164	28.8676	29.1537	30.919	30.0513	31.4771	32.3353	31.9929	31.9476	31.8246	32.0282	31.88	30.2276	29.3521	29.465	27.5036	27.371	27.3521	26.9786	26.8206	26.7847	27.1454	26.6863	26.3578
D3Z656;Q8CHC4	Synj1	Synaptojanin-1	29.1065	28.8713	28.6933	29.152	27.7813	27.4728	27.6283	26.621	27.2041	27.1415	25.9036	25.5187	26.0099	26.8611	26.671	26.9141	25.6441	26.0905	26.2882	27.601	24.8986	23.9974	27.1281	27.126	27.3892	28.0334	27.6998	27.6226	27.7121	27.6118	27.3373
Q3V117	Acly		29.2808	29.1181	29.4162	29.3492	30.065	29.9732	30.1588	29.4132	30.5413	29.8058	30.2383	29.8844	30.452	30.877	30.8045	30.9751	29.2728	29.3193	29.2925	28.642	27.7161	27.3324	29.8364	29.8669	29.9809	29.9005	29.649	29.596	29.4801	29.4574	29.2417
Q91YT0;D3YUM1;D3Z1U9	Ndufv1	NADH dehydrogenase [ubiquinone] flavoprotein 1, mitochondrial	30.5368	30.7375	30.7675	30.5126	27.7061	27.8397	28.3136	29.426	29.7972	29.4237	28.5505	28.1363	28.5737	29.4949	29.2437	29.1251	27.9524	27.9548	28.2995	29.6672	28.8732	28.915	29.9077	30.0366	30.0512	30.2756	29.7292	29.7587	29.5446	29.6282	29.2698
E9PVY8;B1ARU4;E9QA63	Macf1		26.1011	26.2752	26.2378	26.233	26.8629	26.7755	27.1723	26.6842	27.3259	27.6267	27.2356	26.7475	27.0864	27.8431	27.6613	27.9732	26.453	26.1624	26.3839	28.7231	27.7035	27.6	28.0617	28.0519	28.1089	28.0993	27.7281	27.4543	27.1511	26.9669	26.7948
Q8R5C5	Actr1b	Beta-centractin	30.5707	30.6039	30.8661	30.5321	30.0811	29.8807	30.4147	30.3315	31.0505	30.7064	30.0761	29.3097	29.9493	31.4929	31.3029	31.26	30.0024	30.1444	29.7832	30.6837	29.5676	29.2376	30.9185	31.6428	31.6328	31.6432	31.2028	31.303	30.9122	31.1424	30.723
Q91V12-2;Q91V12-4	Acot7	Cytosolic acyl coenzyme A thioester hydrolase	31.8171	31.6947	31.6821	31.6662	29.4169	28.1728	28.9519	26.7724	27.0685	27.8597	29.3276	28.9399	29.7576	30.4408	30.1999	30.5377	29.9239	30.0828	29.9083	27.5322	27.3845	27.2728	31.7117	31.5354	31.481	31.4552	31.6273	31.1363	31.1008	30.9136	30.7133
P62874;H3BKR2;H3BLF7	Gnb1	Guanine nucleotide-binding protein G(I)/G(S)/G(T) subunit beta-1	31.5507	31.5597	31.8091	31.5248	30.6125	31.623	31.4943	30.309	30.0828	30.1623	31.2335	30.6081	30.9288	30.6157	30.4476	30.6628	30.4664	30.6651	30.5499	31.8281	30.5408	30.9958	31.9511	31.6134	31.6379	31.9716	31.9572	31.5978	31.4876	31.7799	31.5687
P58281-2;P58281;H7BX01;E0CXD1	Opa1	Dynamin-like 120 kDa protein, mitochondrial;Dynamin-like 120 kDa protein, form S1	29.6223	29.5591	29.8526	29.3835	27.1461	27.126	27.8313	27.3176	27.7349	27.853	27.8536	26.8476	27.8003	28.1583	28.095	27.9759	27.4334	27.9451	27.8403	28.8398	28.2266	28.0622	28.9124	28.8699	28.8889	29.3139	28.9851	28.6233	28.5425	28.3931	28.0793
P61982	Ywhag	14-3-3 protein gamma;14-3-3 protein gamma, N-terminally processed	32.0876	32.1268	32.3443	32.0459	31.7581	31.4505	31.511	30.5927	31.2345	31.2911	31.3656	30.7195	31.2242	30.4143	30.7273	30.7868	30.9699	30.5086	30.9615	30.9599	31.2413	31.4639	32.1436	32.3672	32.442	31.9784	32.3292	32.1496	31.7264	31.7069	31.5276
P10639	Txn	Thioredoxin	31.5346	31.4287	31.3336	31.3098	33.6831	33.8874	33.9404	32.5203	33.1404	33.1577	33.288	33.035	32.7452	32.3094	31.7359	32.2441	32.4879	32.2362	32.1808	34.085	33.4345	33.913	31.8876	31.8116	31.9028	31.6735	31.3717	31.0596	30.5932	30.6247	30.3722
P28663	Napb	Beta-soluble NSF attachment protein	31.3696	31.5102	31.4973	31.1551	23.6919	24.2631	23.3725	22.9025	22.426	22.938	23.4703	23.2033	24.3786	26.0766	26.3977	23.9361	23.129	22.8952	24.6468	24.5329	22.7274	20.7414	28.9531	29.3293	29.4469	29.8331	29.6922	29.3179	29.597	29.5958	28.9613
O08749	Dld	Dihydrolipoyl dehydrogenase, mitochondrial	31.7309	31.5204	31.6786	31.3672	30.1416	30.378	30.5147	29.8356	30.6592	30.5938	30.078	29.666	30.0679	30.4738	30.2166	30.484	29.5337	29.5799	29.659	31.4245	30.5552	30.2223	30.7593	30.7388	30.5637	30.923	30.6118	30.4757	30.3453	30.2201	29.9873
O54983	Crym	Ketimine reductase mu-crystallin	31.6923	31.7937	31.7417	31.4744	25.2773	24.7336	24.5143	25.0505	25.1431	25.954	29.2818	28.4367	28.3872	27.5678	27.1316	28.9226	28.3905	27.207	27.6226	30.6385	29.9242	29.3201	28.5507	28.3598	28.1507	28.3781	28.626	28.5757	28.3094	27.7019	28.1669
Q61699	Hsph1	Heat shock protein 105 kDa	29.6686	29.5421	29.9207	29.6606	27.7345	27.96	28.1894	26.9403	27.9182	28.0467	29.4711	29.1796	29.504	29.6827	29.3973	29.6567	28.3512	28.299	28.5203	29.4367	28.7706	28.4913	29.5194	29.3716	29.2541	29.139	29.3621	28.9052	28.6812	29.2295	28.4394
O55042;O55042-2	Snca	Alpha-synuclein	33.126	33.0772	33.054	32.8631	24.0555	21.0898	23.9527	NaN	20.9251	23.5098	27.3371	27.2551	27.2364	27.2114	26.4496	26.6454	25.998	26.3475	25.4305	25.8045	24.4463	25.0554	30.7209	30.37	30.1107	30.7197	30.5714	30.336	29.6971	29.7432	29.5202
Q8BPN8;Q8BPN8-2;B0V2P5;F6RYL8	Dmxl2	DmX-like protein 2	28.3356	28.2044	28.2141	28.4691	23.6141	24.0042	24.26	22.3913	23.5825	23.077	23.9803	22.9143	23.7941	24.4375	24.2053	24.0866	23.2036	23.3911	23.5739	24.9493	24.3639	24.635	27.0833	26.974	27.0946	27.5416	27.3815	27.2176	27.4125	27.4213	26.7787
P11983;P11983-2	Tcp1	T-complex protein 1 subunit alpha	29.9987	29.932	30.1676	29.6964	30.9354	31.5023	31.6823	31.142	31.6471	31.764	31.436	30.3975	30.9158	31.68	31.5955	31.8553	30.6632	30.5878	30.7133	31.3774	30.326	30.2941	31.96	32.1291	31.9696	31.7811	31.7474	31.4918	31.1651	31.2985	30.9826
Q9EQH3	Vps35	Vacuolar protein sorting-associated protein 35	29.3091	29.1421	29.1696	29.4509	30.257	30.506	30.7975	30.6828	31.0711	31.2992	29.6719	28.6776	29.4615	30.261	29.9325	30.1163	29.0296	29.4534	29.611	30.1808	29.1476	29.0084	30.0872	30.3125	30.2839	30.4794	30.3275	30.2907	30.1732	30.0756	29.8909
Q8BMS1	Hadha	Trifunctional enzyme subunit alpha, mitochondrial;Long-chain enoyl-CoA hydratase;Long chain 3-hydroxyacyl-CoA dehydrogenase	29.784	29.8823	29.8403	29.8179	30.4618	30.0576	30.6743	30.0648	30.6352	30.6192	30.6427	30.1866	30.7472	30.8624	30.7567	31.112	30.2833	30.7026	30.1854	32.276	31.2275	30.9098	28.5235	28.7233	28.5515	28.45	28.2232	28.2998	28.2959	28.225	27.8899
P12787	Cox5a	Cytochrome c oxidase subunit 5A, mitochondrial	31.5145	31.6726	31.5177	31.1288	31.4977	31.4596	31.8117	30.6203	31.2052	30.8466	31.3871	30.708	31.1389	30.1387	30.3386	30.352	31.0875	30.8559	30.6943	32.0689	31.0492	31.0102	30.4287	31.1211	30.4788	30.615	30.3601	30.4314	29.7696	29.4853	30.096
B1AQX6;B1AQX7	Srcin1		28.9918	29.0152	29.1682	28.672	22.4631	19.8908	20.7666	22.1276	22.0629	23.1858	24.4629	23.8775	25.1997	27.2119	26.738	26.8124	25.8156	26.253	26.0199	23.6716	22.6062	21.8278	27.6812	27.6523	27.7452	28	27.674	27.664	27.3157	27.1733	27.0039
E9Q8N8	Slc4a4		29.8982	29.6388	29.314	29.8722	21.1788	21.3805	20.4616	21.0681	24.0813	21.701	25.1273	23.1342	24.2495	24.6999	25.2989	27.0502	26.0745	24.2014	25.489	28.8538	27.8371	27.5958	24.1917	23.4595	23.4868	25.3887	25.3975	24.8965	25.6449	25.7373	25.3397
E9Q912	Rap1gds1		30.3037	30.2306	30.4186	30.3082	29.5913	28.8078	29.461	29.0308	29.5754	29.3066	28.7463	28.7389	29.6146	30.5721	30.4505	30.715	28.8983	29.6648	29.5054	29.288	28.0716	28.1215	28.5683	28.5259	28.2049	28.7351	28.5729	28.6854	28.614	28.7599	28.2419
Q8K0T0	Rtn1	Reticulon-1	30.5708	30.3439	30.2849	30.6344	26.5537	26.3242	26.774	26.6047	26.2263	26.8195	28.4069	27.8564	28.3727	29.4906	29.1992	29.8191	27.4299	27.8568	27.8956	30.6959	29.3505	29.3464	29.5899	29.5004	29.5419	29.4383	29.9863	29.7837	29.1305	29.7304	29.2618
Q91VR2;Q8C2Q8	Atp5c1	ATP synthase subunit gamma, mitochondrial;ATP synthase subunit gamma	32.1769	32.3679	32.2941	32.0608	31.3924	30.771	31.4151	30.1742	30.9195	31.4751	31.2079	30.5324	31.2429	31.1842	31.1536	31.3033	30.4918	30.9952	30.5846	32.1837	31.4075	31.4527	31.5648	31.4598	31.3195	31.3056	31.5378	31.572	31.3454	31.5039	31.0683
Q99LC3	Ndufa10	NADH dehydrogenase [ubiquinone] 1 alpha subcomplex subunit 10, mitochondrial	30.675	30.8019	31.0071	30.3496	27.5765	27.5721	28.2852	28.0043	28.9278	28.9436	28.5912	27.6831	27.8664	28.4792	28.2214	28.4591	27.5048	27.9434	27.8319	29.679	28.7025	28.6905	28.7504	29.0199	29.2551	29.4995	29.1507	29.3486	29.1366	28.8977	28.6194
P17427	Ap2a2	AP-2 complex subunit alpha-2	29.5554	29.1896	29.2719	29.7527	29.166	29.1117	29.3171	28.2774	29.0886	28.7844	28.4786	27.6309	27.8879	28.4483	28.1974	28.274	28.0205	28.1671	27.7539	28.6203	27.6277	27.3457	29.1478	29.1151	29.0977	29.4398	29.5763	29.3023	29.1936	29.3222	28.7696
Q9DC69	Ndufa9	NADH dehydrogenase [ubiquinone] 1 alpha subcomplex subunit 9, mitochondrial	30.2831	30.0038	29.9263	30.2567	26.7976	26.9493	27.2397	27.6808	28.4842	28.3254	27.1397	26.2102	27.0176	28.1415	28.26	28.2869	26.3215	26.1024	26.3381	28.322	27.3961	27.8043	28.22	28.7196	28.5635	28.5018	28.6013	28.8389	28.7368	28.7711	28.2443
P84228	Hist1h3b	Histone H3.2	33.6134	33.8378	33.695	33.8273	35.3125	35.0239	35.8042	33.9618	34.2977	34.4165	35.3671	34.3858	35.3026	34.9962	35.0932	35.1843	34.7758	33.8548	34.2261	35.2367	34.5459	34.9801	35.4313	35.9385	35.7512	34.821	34.6958	34.5475	34.2675	34.0759	34.0544
Q8BVE3	Atp6v1h	V-type proton ATPase subunit H	30.5742	30.4119	30.2803	30.6858	29.386	29.4205	29.8653	29.9435	30.4751	30.5199	28.8776	28.2707	28.5195	29.6648	29.3728	29.5824	28.3557	28.5514	28.9477	29.0048	28.0943	28.088	29.0475	29.5135	29.596	29.9119	29.4829	29.718	29.6617	29.5053	29.0348
Q9DCT2	Ndufs3	NADH dehydrogenase [ubiquinone] iron-sulfur protein 3, mitochondrial	30.9456	30.971	31.1218	30.8419	28.6981	28.5803	29.0348	28.6945	29.5592	29.252	28.7108	27.4895	28.503	28.8448	28.5643	28.9227	27.6172	28.1653	27.5963	29.8386	28.939	28.7529	29.2497	29.5775	29.3877	29.8056	29.4327	29.7551	29.174	29.3448	28.6493
F6SEU4	Syngap1	Ras/Rap GTPase-activating protein SynGAP	29.3266	29.2179	29.3422	29.1277	24.3134	21.6602	21.695	21.4967	21.2115	20.8146	22.3994	21.3137	21.0177	22.4662	23.8551	22.6825	22.0857	21.5394	22.0213	22.2473	21.7337	21.5296	25.9421	25.8225	25.9934	26.5744	26.6964	26.2651	26.1067	26.1524	25.8986
P42932;H3BL49	Cct8	T-complex protein 1 subunit theta	29.8644	29.8354	30.0102	29.7146	31.459	31.5082	31.8639	30.7805	31.4983	31.3932	31.3653	31.0635	31.377	31.6036	31.4217	31.5978	30.7406	30.9627	30.7404	31.384	30.585	30.4522	31.8859	31.923	32.0583	31.8597	31.5257	31.4066	30.9721	31.0392	30.8656
P60843	Eif4a1	Eukaryotic initiation factor 4A-I	30.3522	30.4661	30.6149	30.3578	32.6305	32.3648	32.9409	32.4397	33.2109	33.3511	32.6353	32.1989	32.7243	33.0381	32.8047	33.1502	31.826	32.0512	32.0456	31.8843	31.3772	31.4051	32.3953	32.5485	32.6044	32.072	32.194	31.8048	31.6255	31.769	31.7038
P34884	Mif	Macrophage migration inhibitory factor	33.2318	33.4917	33.5819	33.1045	31.875	31.8042	32.6243	31.8451	32.594	32.3772	31.5946	31.5528	31.6934	31.6902	31.5628	31.8618	31.3789	31.1746	31.4288	31.7974	31.1138	30.9828	32.3105	33.0626	32.8904	32.8258	32.6827	32.5849	32.1413	32.5493	31.9586
P84075;E9PV73;A2A7R5	Hpca	Neuron-specific calcium-binding protein hippocalcin	30.1494	30.1759	30.1774	30.0818	19.1156	19.2317	22.3377	21.2284	20.8283	19.6475	27.6151	26.4009	27.6726	27.9968	28.0708	27.8168	25.2614	26.4936	25.8221	25.318	25.6568	25.7823	28.2916	28.3191	28.5427	29.1785	29.2682	28.9292	28.9937	28.7782	28.2757
P62748	Hpcal1	Hippocalcin-like protein 1	31.2536	31.1276	31.2577	30.9384	29.4358	29.5962	29.5803	29.7888	30.6072	30.2897	27.8245	26.8904	27.0914	27.4428	27.1478	27.8023	26.6861	26.5958	26.0854	27.0246	26.8834	26.8141	28.9826	29.0376	28.9545	29.0362	28.6542	28.4143	28.5796	28.465	28.2305
P62827	Ran	GTP-binding nuclear protein Ran	31.4007	31.2357	31.4545	31.2878	32.3124	32.3927	32.2561	31.5396	32.2736	32.429	32.234	31.4983	32.2841	31.768	31.5324	32.0594	31.6542	31.1742	31.4321	32.0059	32.063	32.0245	31.7408	32.1497	31.8144	31.8928	31.4489	31.7022	31.1852	31.3683	30.9837
Q9CQQ7	Atp5f1	ATP synthase F(0) complex subunit B1, mitochondrial	31.1124	31.1461	30.9138	30.787	29.0819	29.1345	29.5587	29.511	31.1538	30.7355	28.9985	27.9664	28.3458	30.8593	30.7057	30.897	28.1455	28.7356	28.1914	30.3528	29.3321	28.9154	30.6175	31.0465	30.5996	30.8657	30.8635	30.4259	30.526	30.3648	29.9905
P53810;J3QQ30;J3QPW1	Pitpna	Phosphatidylinositol transfer protein alpha isoform	30.6752	30.803	30.8903	30.4275	30.5236	29.6553	30.3288	30.4922	31.3723	31.1461	29.2825	28.1469	29.2679	29.9328	29.9333	29.8139	28.1208	28.3794	28.4526	29.1962	29.0233	28.8389	29.8188	30.0213	30.1374	30.0602	29.6964	29.5227	29.2496	29.0849	28.5522
Q99KJ8	Dctn2	Dynactin subunit 2	30.6263	30.7158	30.8831	30.2102	30.5154	30.4821	30.7638	29.8645	30.3317	30.4826	30.5033	30.1703	30.5995	31.0122	30.7767	30.9788	30.1142	30.6146	30.7138	30.9794	29.6839	29.4553	31.1181	31.0176	31.0176	31.0547	30.8089	30.4465	30.256	29.9323	29.874
P08228	Sod1	Superoxide dismutase [Cu-Zn]	32.4237	32.1565	32.2896	32.2316	31.3655	31.076	31.2462	31.4538	32.1674	32.346	31.2105	31.2321	31.4572	31.9184	31.6234	31.958	31.5045	31.3708	31.3989	33.1219	33.0472	33.0538	31.8456	31.7746	31.8799	31.6828	31.8351	31.5635	31.1175	30.8327	30.7207
P48722;P48722-2;E0CY23	Hspa4l	Heat shock 70 kDa protein 4L	29.5416	29.5112	29.7715	29.5004	26.918	26.8589	27.2241	25.6959	27.8765	28.3132	28.3529	27.3192	27.4805	27.3663	27.3534	27.9696	27.8368	27.3876	27.254	30.5799	29.8347	29.7982	26.7115	26.6407	26.8078	27.1079	26.5251	26.5004	26.6432	26.3676	25.723
A0A087WR56;A0A087WNW2			29.3696	29.0607	29.0528	29.1616	21.1876	20.7564	21.7831	23.2069	23.621	23.874	28.0526	27.3076	28.676	29.3634	29.0155	29.1405	28.1348	28.6591	28.5359	25.9241	24.8408	24.5054	27.0699	26.8796	26.9745	27.1142	26.6633	26.1425	26.15	26.1345	25.6226
P09103	P4hb	Protein disulfide-isomerase	29.4041	29.4643	29.6693	29.1539	32.9959	32.9167	33.0617	32.0706	32.6889	32.6878	32.0543	31.6042	31.9896	32.1937	31.8822	32.1283	31.3953	31.5445	31.4577	31.5096	30.9949	30.8026	30.7882	30.7828	30.7177	30.5101	30.2381	29.895	29.7164	29.448	29.2256
P70333	Hnrnph2	Heterogeneous nuclear ribonucleoprotein H2;Heterogeneous nuclear ribonucleoprotein H2, N-terminally processed	30.5616	30.6791	30.7874	30.1752	31.7056	31.8593	32.247	29.8503	31.3158	31.1592	32.1407	31.3982	31.928	32.2091	32.253	31.7563	31.2354	31.6356	31.5492	31.3278	30.5271	30.9101	32.2436	32.1798	32.0508	31.9843	31.6715	31.3959	31.3703	31.29	31.0977
P40124	Cap1	Adenylyl cyclase-associated protein 1	30.309	30.2782	30.3901	30.1737	33.2847	32.9153	33.1868	32.1978	32.6618	33.0454	31.6761	31.269	31.5474	31.3633	31.0965	31.2227	31.3453	31.5946	31.5692	31.6368	31.1065	30.7998	29.7269	30.1319	30.0575	30.013	29.8862	29.2622	29.198	29.005	29.036
P63318;Q2NKI4	Prkcg	Protein kinase C gamma type;Protein kinase C	29.9936	29.8473	30.0952	29.9534	21.7697	21.4186	23.5519	23.7666	23.7665	26.4461	21.4963	22.5665	25.1724	24.664	24.4464	24.4162	22.5044	23.5226	22.2159	24.7246	26.6077	25.8648	25.7813	25.5533	25.4101	26.0786	26.1645	26.2646	26.7598	27.1736	26.2699
P14733	Lmnb1	Lamin-B1	29.4992	29.5675	29.5961	29.4198	30.7598	30.4565	30.9313	29.4846	30.352	30.01	31.5212	31.218	31.4392	31.4894	31.5905	31.3099	30.0396	30.1753	30.3092	31.5066	30.9038	30.6317	31.5212	31.5287	31.5273	30.3706	30.1058	29.5991	28.8077	28.3639	28.2031
Q9D0F9;A2CEK3	Pgm1;Pgm2	Phosphoglucomutase-1	29.7201	29.6366	29.919	29.7669	30.0057	29.9459	30.1883	29.5034	30.1079	30.1865	28.7164	28.1613	28.7037	29.0989	28.8341	29.1656	28.4795	28.468	28.2759	30.4285	29.6216	29.6298	27.4839	28.0408	27.9514	28.21	27.6302	27.3828	27.4735	27.2487	27.0661
P63330	Ppp2ca	Serine/threonine-protein phosphatase 2A catalytic subunit alpha isoform	30.5465	30.6135	30.7138	30.5901	29.9915	29.7734	30.181	29.687	30.0953	29.7176	30.248	29.634	30.5432	31.0551	30.9694	30.9692	29.7424	30.0999	30.0663	29.9908	29.7802	29.5682	31.0119	31.2849	30.8823	31.0874	30.8304	30.7141	30.7094	30.7767	30.35
Q8R0Y6	Aldh1l1	Cytosolic 10-formyltetrahydrofolate dehydrogenase	29.0509	29.0961	29.3039	29.0527	26.9409	26.6178	26.9189	25.6335	26.5411	26.3226	29.4048	28.2699	28.5291	27.9014	27.642	29.4802	28.5916	27.8992	28.2727	31.7815	30.8891	30.8489	27.6811	27.5427	27.4436	28.3569	27.6137	27.4768	27.7921	27.4535	27.0997
P35802	Gpm6a	Neuronal membrane glycoprotein M6-a	32.3205	32.1446	31.6444	32.6388	23.2257	23.0575	22.6663	22.4803	21.4313	25.6026	28.8706	27.3198	29.0053	28.3806	28.518	28.6438	27.1818	27.1595	27.6006	27.5595	28.377	27.6118	31.404	31.1681	31.3159	31.6892	31.4173	31.6543	31.5926	31.787	32.0065
Q9R0Q6;D3YVI5	Arpc1a	Actin-related protein 2/3 complex subunit 1A	30.7481	30.644	30.7971	30.5342	25.5932	25.2324	25.5389	27.6804	27.6651	26.8949	27.7617	27.1806	27.8809	28.5156	28.6662	28.174	27.2864	26.6787	27.2695	28.3499	27.4036	27.8754	30.1435	30.1294	30.4842	30.4089	30.1536	30.2909	30.2922	30.4139	29.9429
P21279	Gnaq	Guanine nucleotide-binding protein G(q) subunit alpha	30.3431	30.4746	30.6	30.4552	28.8232	28.7137	28.9386	28.6217	29.238	29.449	29.0369	28.5515	29.2117	29.6874	29.3748	29.7403	28.7604	29.4021	29.0234	30.113	29.1953	29.2016	31.4139	31.5414	31.2797	31.4841	31.2421	30.7425	30.6945	30.8509	30.6761
P80316	Cct5	T-complex protein 1 subunit epsilon	30.2662	30.2729	30.4666	29.9535	31.0574	30.977	31.4303	30.3091	31.3232	31.2548	30.9531	30.469	30.9682	31.3967	31.3568	31.3687	30.1524	30.3223	30.2502	30.8585	30.4492	30.2802	31.7006	31.9294	31.7986	31.6259	31.5996	31.3756	31.0062	30.9541	30.8466
P62962;Q5SX49	Pfn1	Profilin-1;Profilin	31.633	31.1269	31.6225	31.4991	33.9145	34.5189	34.9427	34.0537	34.3377	34.4279	33.1947	32.4447	33.1716	33.4267	33.1865	33.3875	32.7261	32.4453	32.9779	33.5134	32.2432	32.5227	32.6152	32.4127	32.3978	32.2213	32.0314	31.7576	31.5497	31.3414	31.0476
E9Q3M3;O08788	Dctn1	Dynactin subunit 1	29.0051	29.2013	29.246	28.8285	28.6872	28.4458	28.9635	28.2457	28.8405	28.9042	28.7244	28.3614	28.866	29.4489	29.3346	29.3576	28.4305	28.761	28.6174	28.8055	28.0563	28.1815	29.7137	29.8181	29.7862	29.6084	29.3903	29.1832	29.001	28.8325	28.7595
P63085	Mapk1	Mitogen-activated protein kinase 1	30.5572	30.5032	30.7936	30.5483	30.1587	29.6247	30.1821	29.134	30.3586	30.3711	28.7929	28.6345	29.2113	30.3094	30.2044	29.9137	29.0358	29.1886	28.9187	30.3226	29.7675	29.8875	29.7178	29.8206	29.9713	29.8694	29.8874	29.4892	29.3775	29.713	29.3477
Q8VEK3;G3XA10	Hnrnpu	Heterogeneous nuclear ribonucleoprotein U	29.9766	29.9545	29.8921	29.8628	31.792	31.4073	31.6369	30.3125	30.9968	31.102	31.9189	31.6977	31.8516	31.5487	31.5404	31.3695	30.81	31.1056	31.0345	31.3772	30.693	30.7446	31.3911	31.443	31.5123	31.1711	30.9109	31.0884	30.6023	30.8689	30.4017
Q9CZ30;Q9CZ30-2	Ola1	Obg-like ATPase 1	29.6854	29.705	29.9058	29.2032	28.6475	28.7519	28.8782	28.8345	29.4766	29.2617	28.2463	27.8482	28.5239	29.5869	29.4894	29.4931	27.879	28.1109	27.9931	28.7686	28.3625	28.3029	28.875	29.7396	29.9254	29.4387	28.974	29.0392	28.8813	28.8927	28.3048
P70404	Idh3g	Isocitrate dehydrogenase [NAD] subunit gamma 1, mitochondrial	31.1298	31.1164	31.3026	31.0222	27.6224	27.4176	27.7249	27.4295	28.6629	28.4545	28.6322	27.3326	28.1146	29.2233	29.0346	29.046	27.6762	27.3942	27.7331	30.0775	28.8535	29.1575	28.988	29.4568	29.4008	29.6833	29.5832	29.3636	29.4428	29.5332	29.0809
Q8BZ98;E9QLL2	Dnm3	Dynamin-3	29.143	29.1338	29.4769	29.1258	26.7811	25.8405	26.4827	27.6103	27.8246	27.39	28.0623	27.3494	29.1268	30.3609	30.2899	30.1488	27.8102	28.088	27.6835	25.4011	24.6917	26.2705	28.5864	28.7921	28.7432	28.9805	28.6693	28.5085	28.5402	28.3414	28.1252
P80315;G5E839	Cct4	T-complex protein 1 subunit delta	29.6366	29.6677	29.876	29.4561	30.78	30.8273	31.226	30.3436	30.9697	30.6958	30.4979	30.2749	30.5913	31.3193	31.1216	31.1475	29.9397	29.9028	30.054	30.1975	29.8142	29.9126	31.6066	31.7458	31.5934	31.2623	31.3117	31.0209	30.7653	30.9354	30.391
G5E924	Hnrnpl		30.4733	30.841	30.8292	30.5079	30.8452	30.5089	31.2055	30.4099	31.016	30.7235	31.7596	30.8994	31.8204	31.8649	31.8615	31.6967	30.4516	30.8838	30.8205	31.3921	30.3113	30.5355	32.0375	32.2922	32.2824	31.7038	31.8111	31.658	31.267	31.5315	31.3117
P62897;G3UWG1	Cycs;Gm10108	Cytochrome c, somatic	33.0396	32.9894	32.9592	33.0518	30.1466	30.3004	30.7275	29.8726	30.6874	30.982	29.8217	29.1891	29.7436	31.4114	31.0429	31.1777	29.1738	29.1782	29.3061	31.4414	30.6599	30.6799	31.3305	31.3579	31.2606	31.0733	31.0216	30.884	30.3733	29.9591	29.7279
Q5SW88;Q5SW87	Rab1		30.7725	30.5753	30.5472	30.8403	32.2435	32.3728	32.6586	32.2924	32.6753	32.8165	31.1779	30.7419	31.5862	32.3053	32.2316	32.1055	30.9151	30.8312	31.0017	31.5972	30.5836	30.5575	32.2795	32.083	32.2309	32.032	31.9136	31.4685	31.7258	31.5348	31.1313
O70318	Epb41l2	Band 4.1-like protein 2	28.9322	29.1401	28.9968	28.7541	29.0211	29.1583	29.5991	29.2748	29.5728	29.6389	30.0499	29.6132	30.4078	31.1321	30.9063	31.023	29.5995	29.9323	29.8693	30.9413	30.1325	30.0523	25.7996	26.3699	26.4005	25.837	25.8512	25.3215	25.5867	25.5877	25.082
Q80XN0;D3Z2Y8	Bdh1	D-beta-hydroxybutyrate dehydrogenase, mitochondrial	30.7203	30.855	30.6409	30.51	21.3506	23.5541	24.3988	22.1705	21.966	22.6301	28.7653	27.3239	28.9976	30.2396	30.1722	30.0697	28.3105	28.8648	28.466	29.7889	28.5779	28.0755	31.3493	31.3116	31.2449	31.5541	31.2699	31.1569	31.1714	31.2187	30.759
P00405;Q7JCZ1	Mtco2;mt-Co2	Cytochrome c oxidase subunit 2	32.2664	32.013	32.1966	32.2049	31.6986	31.3947	32.0424	31.1733	31.8497	31.6764	31.1478	30.8989	31.0805	31.4843	31.739	31.58	31.1602	30.9457	30.4122	32.2801	31.2673	31.1682	31.9891	32.2103	31.7385	32.126	31.9957	31.8641	31.7164	31.5825	31.3023
Q6PB66	Lrpprc	Leucine-rich PPR motif-containing protein, mitochondrial	28.2285	28.2256	28.2539	28.1565	28.2353	28.2569	28.3452	28.1199	28.7382	28.8564	28.0496	27.5052	27.8996	28.4612	28.4951	28.4434	27.7753	27.7915	27.7162	28.8709	27.6783	27.68	28.8595	28.985	28.7485	28.9294	28.8084	28.6694	28.4839	28.6233	28.0352
Q9JLM8	Dclk1	Serine/threonine-protein kinase DCLK1	29.6457	29.5568	29.8671	29.6502	23.1745	23.6626	25.106	22.0535	23.8948	22.9868	27.5164	26.5125	27.044	28.5229	28.4527	27.5434	26.1491	25.9643	25.6988	27.6331	26.5773	26.0114	31.5989	31.8368	31.7901	31.8275	31.7254	31.2737	30.8753	30.8922	30.6949
P47708	Rph3a	Rabphilin-3A	29.609	29.4432	29.7067	29.2905	21.0064	19.6571	20.2074	20.8942	21.4535	19.6725	22.2141	21.5197	21.9166	18.7333	17.7929	19.0741	21.64	20.7707	21.2732	21.1184	19.6776	20.0437	25.7361	26.1238	26.0271	26.5697	25.9173	25.6492	26.0005	25.6989	25.5026
Q5SQX6;F6QD74	Cyfip2	Cytoplasmic FMR1-interacting protein 2	28.6871	28.384	28.4743	29.1898	28.2412	27.9588	28.3687	28.2716	28.6736	29.0302	27.4115	26.5875	27.5845	28.6957	28.7813	28.781	26.9617	26.9621	26.7788	26.9122	25.9772	26.268	28.5144	28.6897	28.718	28.8309	28.5145	28.7714	28.6675	28.7575	28.3575
P20108	Prdx3	Thioredoxin-dependent peroxide reductase, mitochondrial	30.5924	30.4756	30.8369	30.4302	30.1056	30.0903	30.3899	30.147	30.7713	30.7316	29.8099	29.2885	29.7559	30.3054	30.0297	29.5824	29.3722	29.0787	29.1669	31.0293	30.3211	29.9743	29.6098	29.3972	29.4265	29.8376	29.904	29.5388	29.2958	29.1115	28.7295
Q9R0P5	Dstn	Destrin	31.2502	31.1176	31.4015	31.2495	31.254	30.8052	31.7325	31.0324	31.5306	31.6264	31.3059	30.9036	31.5801	32.3408	32.421	32.1056	31.1471	31.1218	31.2741	32.3506	31.9747	31.7771	32.2971	32.5686	32.3112	32.3291	32.2711	32.0454	31.7382	31.9037	31.4701
Q9WUB3;E9PUM3	Pygm	Glycogen phosphorylase, muscle form;Phosphorylase	29.1911	29.1747	29.1709	29.1473	23.2207	23.4825	24.0935	24.4255	26.7338	24.9218	18.8428	22.4925	21.2571	23.0492	20.4906	21.7398	18.1607	22.4989	22.1111	23.0606	22.8709	23.5769	21.0863	18.3232	17.5369	21.7682	22.0021	20.055	21.6304	21.8866	22.6509
P31324	Prkar2b	cAMP-dependent protein kinase type II-beta regulatory subunit	30.6179	30.4335	30.7169	30.2958	26.8955	26.6695	27.4485	26.205	27.6587	27.1067	27.2971	27.2632	27.9644	28.5731	28.3973	27.8662	26.4667	26.6026	27.1383	27.2007	26.829	26.5334	30.6984	30.584	30.2646	30.7348	30.7257	30.4238	30.3687	30.4105	30.0338
Q9QXS6;Q9QXS6-2	Dbn1	Drebrin	29.83	30.0521	30.0748	29.7252	23.1354	24.1755	24.9231	23.3426	23.6831	22.7502	29.452	28.7963	29.5979	30.0008	29.9618	29.4602	28.4223	28.2858	28.2725	29.7179	28.3478	28.8365	31.9425	32.0021	31.8214	31.4722	31.286	31.0588	30.3974	30.513	30.2654
Q9D172	D10Jhu81e	ES1 protein homolog, mitochondrial	31.3699	31.3828	31.5542	31.209	28.9565	29.093	29.8319	29.856	30.5336	30.3003	29.2174	28.227	29.5567	30.2133	30.0948	29.6791	29.3317	29.2347	28.3947	31.7142	31.0788	30.7707	29.1521	29.2139	29.3302	29.5396	29.2139	29.1238	29.3071	29.1191	28.9959
Q9Z1S5	2020-09-03	Neuronal-specific septin-3	31.2069	31.1831	31.2738	30.9787	24.3563	23.4501	22.8557	24.3386	26.0853	25.9103	28.0895	27.491	28.1528	28.6599	28.2268	28.218	26.7503	28.1931	27.7186	29.7481	28.8955	28.9149	30.7054	30.5992	30.5128	30.4309	30.0553	29.8036	29.7605	29.6965	29.4367
Q8BVI4;D3YWR7	Qdpr	Dihydropteridine reductase	31.3007	31.5398	31.4154	31.1127	30.3104	29.5642	29.6035	29.9073	30.4804	30.5476	29.441	28.4956	29.4095	30.9014	30.3713	30.402	31.0161	31.0064	31.303	30.7746	29.4292	29.416	29.3279	29.3931	29.4407	29.4249	29.1934	28.7066	28.9851	28.9229	28.7134
Q61885;Q3UY21;Q29ZQ5	Mog	Myelin-oligodendrocyte glycoprotein	31.0989	31.1231	31.0251	31.3767	19.0181	22.1369	18.9204	26.0029	17.9204	22.8885	21.2215	NaN	23.5941	27.8316	27.5714	24.685	28.2533	28.1332	28.0365	19.4009	NaN	17.1727	16.3608	23.662	23.7049	23.6249	23.2895	NaN	18.1604	18.2784	22.2767
Q8BWF0	Aldh5a1	Succinate-semialdehyde dehydrogenase, mitochondrial	30.2445	30.3439	30.3468	30.3118	24.3371	23.7889	24.7938	23.121	24.3467	24.4623	27.9115	27.2521	27.3393	27.6852	27.5854	27.7116	27.1372	27.3945	27.6248	30.55	29.3706	28.6584	28.2926	28.0398	27.8899	28.9547	28.4123	28.2569	28.5842	28.4449	28.2941
Q60605-2;Q60605	Myl6	Myosin light polypeptide 6	30.9515	30.8378	30.999	30.1449	32.3693	32.2051	32.6643	32.4286	32.9447	32.4109	32.0251	31.3506	31.3002	32.0671	31.786	31.8819	31.4624	31.0684	31.1027	32.8058	32.3732	32.3695	31.0398	31.43	31.3106	31.1951	30.6513	30.8605	30.3819	30.219	29.9345
P53994	Rab2a	Ras-related protein Rab-2A	30.6291	30.4668	30.4668	30.5999	30.7031	31.2036	31.3288	30.3046	30.666	30.8109	30.8529	30.3357	30.8109	31.2443	30.9621	31.3177	30.5283	30.7981	30.317	30.8963	30.3274	30.4856	31.5508	31.6866	31.9028	31.7598	31.3378	31.2071	31.178	31.1917	30.8332
Q9R0Y5;Q9R0Y5-2	Ak1	Adenylate kinase isoenzyme 1	31.1732	31.2882	31.4818	30.9246	29.175	29.1374	29.3016	30.2278	30.0558	30.9414	29.6331	28.148	29.3636	29.4749	28.9262	29.6045	29.1529	28.912	28.0913	30.7811	30.0882	30.0847	29.5893	29.9061	30.0225	30.2681	30.0653	30.054	29.9214	29.6273	29.8673
P68254;F6VW30;P68254-2;F6YY69	Ywhaq	14-3-3 protein theta	31.5153	31.4599	31.4331	31.2086	31.0894	31.3158	31.302	29.4028	29.3412	29.9719	31.4343	30.8577	31.3267	31.5435	31.1543	31.2742	32.4826	32.5646	32.4775	32.2119	31.216	31.3147	31.4599	31.2997	31.2614	31.2614	31.3514	30.9754	30.9366	31.0113	30.7156
E9Q7L0	Ogdhl		29.4337	29.5149	29.6405	29.3401	21.6698	23.2603	22.1323	22.9696	22.0845	22.5153	26.7532	25.6118	26.3585	26.4898	26.5406	26.4218	26.5573	26.6281	26.2483	28.934	27.7007	27.6608	26.9306	27.0514	27.1095	27.5009	27.2401	27.0985	27.1214	27.1065	26.8765
Q9DB05	Napa	Alpha-soluble NSF attachment protein	30.6629	30.7408	30.9449	30.3292	29.9541	30.3647	30.5522	30.4032	30.4536	30.5905	29.5003	28.84	29.3421	29.4908	29.4538	29.7085	28.9305	29.527	29.3104	29.7996	28.8916	29.0931	29.5939	29.6217	29.5239	29.8517	29.3167	29.2369	29.2396	29.1711	28.5865
P70349	Hint1	Histidine triad nucleotide-binding protein 1	31.7474	31.8409	31.8967	31.2684	30.3489	30.8697	30.9311	31.7368	32.3806	31.7907	30.465	30.1333	30.0004	31.775	31.7834	31.594	29.9373	29.4823	29.444	31.2613	30.4057	30.2473	31.4683	32.4439	32.5961	32.2368	31.6816	32.2981	31.9823	32.2074	31.7169
Q4KMM3;Q4KMM3-2	Oxr1	Oxidation resistance protein 1	29.8173	29.6917	29.8763	29.5384	26.4343	26.3411	26.4318	26.5275	26.6158	26.3513	25.9497	24.8005	26.1109	26.564	26.1363	26.3976	25.6754	26.6272	27.1591	28.2523	26.7393	27.0144	26.1252	25.5589	25.8319	26.4358	25.8759	26.1865	26.2301	25.5036	25.3877
Q7TQD2	Tppp	Tubulin polymerization-promoting protein	31.2196	31.4655	31.341	30.9922	22.2172	22.8224	24.3257	22.8354	21.109	22.9853	27.2889	25.1357	28.7737	30.259	29.5408	30.1352	31.3738	31.3211	31.2406	26.9397	23.3547	23.7206	25.2117	26.1757	26.1474	26.4933	26.2876	26.2372	26.5946	25.7106	23.8698
P26645	Marcks	Myristoylated alanine-rich C-kinase substrate	31.3455	31.3696	31.5017	31.3189	31.769	31.5583	32.0614	30.3504	30.6597	30.6334	32.9167	32.4693	32.9321	33.0861	32.9413	32.812	31.802	32.308	32.3298	31.9146	30.694	30.1618	31.8772	31.805	31.8836	31.7937	31.7657	31.5516	31.5571	31.2782	31.3811
Q8VHM5;F7B5B5;A2AW41	Hnrnpr		29.0498	29.0248	29.1367	28.688	28.8439	28.9968	29.4217	28.5039	29.3318	29.2078	30.1349	29.4468	30.2299	30.5709	30.6419	30.005	29.0202	29.2912	29.0206	29.942	29.0673	29.0905	30.8793	31.1158	31.2289	30.8277	30.6081	30.2231	29.7559	29.8853	29.524
Q9Z2U0	Psma7	Proteasome subunit alpha type-7	30.3	30.3202	30.659	30.124	31.8504	32.0079	32.1837	31.3173	31.7005	31.5556	31.1277	30.6854	31.0798	31.4253	31.1029	31.5462	30.9215	30.7297	30.7968	31.4071	30.4404	30.7535	31.2188	31.465	31.5347	31.1404	31.1362	30.7596	30.2796	30.1954	29.7699
Q9CR68	Uqcrfs1	Cytochrome b-c1 complex subunit Rieske, mitochondrial;Cytochrome b-c1 complex subunit 11	30.9798	31.1667	31.2095	30.9663	29.0589	28.0451	28.7904	28.9272	29.4642	29.2014	29.5618	28.9132	29.5585	30.0111	29.857	29.6483	28.8217	29.4827	28.8195	30.0619	29.3684	29.6838	30.205	30.4885	30.5013	30.4486	30.0688	30.1591	30.1156	29.9609	29.5733
P61027	Rab10	Ras-related protein Rab-10	30.7244	30.1168	30.8363	30.685	30.2894	30.5581	30.6828	30.3749	31.1825	31.2714	30.3058	29.5894	30.7253	32.1924	31.4721	31.8458	30.0669	30.386	30.0845	30.5269	29.6446	29.8202	31.3253	31.6518	31.5788	31.3578	30.8608	30.6107	30.3443	30.2662	29.9998
P31938	Map2k1	Dual specificity mitogen-activated protein kinase kinase 1	30.48	30.4739	30.6318	30.3106	30.212	29.6807	30.4698	29.4104	30.4277	30.6695	29.1303	28.631	29.1881	29.9591	29.388	30.0188	28.5799	28.9809	28.8199	29.6698	29.223	28.9856	28.5465	28.402	28.4061	28.9288	28.6025	28.6623	28.662	28.3977	28.403
P62204	Calm1	Calmodulin	32.0907	32.8869	32.514	32.6457	34.4034	33.6887	34.2835	33.5451	34.0325	33.9718	33.9811	33.2969	33.5497	33.9358	34.0109	33.6699	33.2292	33.616	33.4324	34.0441	33.562	33.095	34.6059	34.598	34.6868	34.7231	34.3544	33.7538	33.5975	33.5824	33.165
P08752	Gnai2	Guanine nucleotide-binding protein G(i) subunit alpha-2	29.8571	29.951	29.9848	29.8972	31.3767	31.5695	31.7749	31.6836	32.5784	32.251	30.5389	29.6333	30.2255	31.957	31.4878	31.2256	29.5954	30.1658	30.3507	31.4842	30.3765	30.4694	30.6603	30.9701	30.8777	31.0689	30.2816	30.0157	30.2284	30.2505	29.6338
B1AQZ0;Q8CHH9;Q8CHH9-2	2020-09-08	Septin-8	30.2994	29.8902	30.2284	30.2701	28.0172	27.8579	28.2577	27.7184	28.5781	28.8679	28.9311	28.3727	28.8332	29.9	29.8066	29.9356	29.3928	29.2417	29.2975	30.0305	29.2917	29.4013	25.3144	25.3764	25.7854	25.7724	25.4142	25.5509	25.5967	26.2416	25.2922
Q9CWS0;D3YU15	Ddah1	N(G),N(G)-dimethylarginine dimethylaminohydrolase 1	31.0769	31.1134	31.1855	30.8227	27.4123	25.5176	27.2088	24.9304	23.9062	23.2115	30.8306	30.4026	30.5122	30.2196	29.6621	30.2352	30.2843	29.5461	29.7998	32.9673	31.9867	32.3475	29.8712	29.4378	29.6611	29.7012	29.5763	29.4116	29.3545	29.4151	29.2358
Q61361	Bcan	Brevican core protein	29.3832	29.6042	29.716	29.2876	19.2098	22.0577	24.1966	22.1885	21.3747	22.2744	26.4686	25.7256	26.8517	27.5752	27.757	27.8303	25.0199	25.5921	25.1789	25.3529	24.1539	24.2862	22.8877	22.475	22.936	23.228	23.6212	22.6678	22.9326	22.6746	22.2229
Q91V41;A2AL34	Rab14	Ras-related protein Rab-14	30.2125	30.0233	30.0858	30.3879	31.5518	32.1292	32.0322	31.4844	31.9885	32.1103	31.0409	30.4457	31.1463	31.5954	31.287	31.4444	30.9534	31.0564	30.6244	31.0272	29.9773	30.1417	31.3352	31.4437	31.3735	31.2946	31.1934	30.9103	30.7771	30.766	30.4643
Q99LX0;A2A813;A2A815	Park7	Protein DJ-1	31.0249	31.045	31.2038	30.8861	31.9519	31.9666	32.389	31.2561	31.6028	31.5702	31.5097	30.4933	31.2134	31.1716	30.9324	31.192	30.9642	30.902	30.9251	33.1264	32.1318	32.1772	31.2669	31.0435	31.1868	30.7105	30.8243	30.3128	30.0755	30.0795	29.82
Q61301-3			28.8791	28.8952	29.135	28.8986	23.3639	24.4509	24.0699	24.4391	24.1164	24.5866	27.4856	26.8022	27.3136	28.1116	28.1832	27.906	26.6168	26.8938	26.6905	29.3588	27.9592	27.6856	29.9805	30.1852	29.871	29.5723	29.5431	29.0568	28.9957	28.9434	28.5185
P80317	Cct6a	T-complex protein 1 subunit zeta	29.9173	29.888	29.9773	29.8597	31.3154	31.252	31.3124	30.2864	31.0341	31.314	31.2781	30.8382	31.1725	31.1622	30.936	31.2765	30.6462	30.688	30.5868	31.0917	30.4771	30.1562	31.5001	31.6343	31.6382	31.4802	31.355	31.176	30.8381	30.7522	30.471
P10852	Slc3a2	4F2 cell-surface antigen heavy chain	29.8439	29.9721	29.6453	29.7716	30.5296	30.2149	30.5538	29.8261	30.0615	30.4546	29.421	29.379	29.3829	28.4282	28.5856	28.5512	28.8405	28.4519	28.9258	30.8583	29.986	30.2969	29.7119	29.2495	29.3298	30.1047	29.8787	29.6491	29.5268	29.5757	29.6039
P14231	Atp1b2	Sodium/potassium-transporting ATPase subunit beta-2	31.6373	31.306	30.9781	31.8134	24.6589	24.5873	25.1613	23.463	22.8268	22.853	29.1974	28.4252	28.4	28.767	28.7812	29.4706	28.5371	28.0528	27.9178	31.2225	29.8798	29.8231	28.1477	28.1846	27.7104	28.7076	28.3435	28.1233	28.3003	28.3071	28.0382
P84091	Ap2m1	AP-2 complex subunit mu	30.363	29.895	30.0441	30.6668	29.334	29.6969	29.6311	28.7014	29.2571	29.1468	28.8262	28.1974	28.7954	29.2892	29.0745	29.2354	28.831	28.7304	28.8209	29.7535	28.4347	28.6251	29.3505	30.0279	30.045	29.9977	29.8965	30.0554	29.7998	30.0136	29.2428
Q2PFD7-2;Q2PFD7;Q2PFD7-4;Q2PFD7-3	Psd3	PH and SEC7 domain-containing protein 3	29.2377	29.2727	29.4419	29.1329	23.9993	22.1997	21.7151	20.1859	22.2069	21.4302	22.9944	21.4612	24.1215	23.9474	23.5211	23.8226	23.1769	23.4321	23.4835	24.8547	24.0532	22.7342	27.0299	26.9	27.2438	28.4375	28.0202	27.8895	27.7855	27.696	27.436
P61161	Actr2	Actin-related protein 2	30.8582	30.5448	30.6966	30.7307	33.326	33.3143	33.3047	32.6435	33.1339	32.8601	31.4586	30.8658	31.4042	31.7803	31.2018	31.4573	31.2101	31.0693	30.9075	30.9472	30.7666	31.1581	31.3926	31.6185	31.6681	31.6688	31.3292	31.2847	31.2605	31.0416	30.6129
Q8VEM8;G5E902	Slc25a3	Phosphate carrier protein, mitochondrial	30.9121	30.8935	30.7452	31.3114	31.5774	31.4415	31.7635	31.0016	31.2233	31.4995	30.8982	30.3623	30.6756	30.7747	31.0028	31.0243	30.4032	30.2731	29.9487	31.944	31.3359	31.0666	31.2129	31.3175	31.1035	31.0041	30.9858	31.126	30.9701	30.8769	30.7455
P28660;A2AS98;P28660-2	Nckap1	Nck-associated protein 1	28.7082	28.4003	28.3148	29.0285	23.9336	26.2489	25.6812	25.0577	24.8915	25.7149	27.9202	27.1853	28.0218	28.6024	28.5407	28.9239	27.1536	27.41	27.5627	28.214	27.4002	27.3542	28.7832	28.8948	28.9354	29.0453	29.077	28.8281	28.8077	28.9505	28.39
F8WGR0;Q9QYC0-2	Add1	Alpha-adducin	30.0264	30.1545	30.2493	29.6284	26.6451	26.7876	27.2866	25.7277	26.4492	25.9288	28.9369	28.6801	28.7908	30.06	29.6918	29.6455	28.8274	28.8906	28.9408	30.0692	29.168	28.5695	29.849	29.9174	29.9211	29.8334	29.849	29.2767	28.9816	28.7963	28.5614
Q61656;Q8BTS0;S4R1I6	Ddx5	Probable ATP-dependent RNA helicase DDX5	29.4713	29.4789	29.6947	29.3409	30.6202	30.7528	30.9311	30.249	30.7396	30.6443	31.3453	30.7305	31.1182	31.3999	31.3163	31.4413	30.1223	30.366	30.3421	30.5032	29.9028	30.0929	31.6867	31.8674	31.7566	31.1716	30.8924	30.6999	30.2184	30.3135	30.0532
Q8BLQ9;G3UZM4;Q8BLQ9-3;Q8BLQ9-2	Cadm2	Cell adhesion molecule 2	30.5161	30.256	30.4301	30.4499	23.2831	24.5783	24.1927	22.8727	23.2915	22.3004	29.5107	29.1612	30.0044	30.5052	30.3488	30.4627	28.5996	29.0161	28.7191	28.0749	26.973	27.1946	29.2601	29.5556	29.2172	29.665	29.5865	29.2342	28.8625	29.2117	28.7533
Q99JY9	Actr3	Actin-related protein 3	30.4081	30.3251	30.5164	30.3122	32.4831	32.3765	32.7081	31.8339	32.3385	32.1154	30.6463	30.1416	30.5236	31.1807	30.6312	30.7247	30.2114	30.4047	30.4272	30.784	30.2393	30.2545	30.901	30.9487	31.0132	30.9418	30.6749	30.5941	30.2428	30.6212	30.1205
P80313	Cct7	T-complex protein 1 subunit eta	29.8646	29.8217	29.9666	29.7761	31.2392	31.2222	31.2523	30.0718	30.6438	30.8699	30.7596	30.5769	30.9638	30.6699	30.5454	31.0004	30.4843	30.5389	30.1999	30.8681	30.1615	29.9962	31.1092	31.1257	31.1069	30.938	30.9978	30.6726	30.2414	30.2594	29.9653
Q9DCD0	Pgd	6-phosphogluconate dehydrogenase, decarboxylating	28.9829	28.8814	29.1307	29.0227	33.1659	32.8101	33.2166	32.8614	33.5632	33.431	30.6246	30.602	30.6034	31.5741	31.3625	31.2291	30.4084	30.3778	30.8742	30.5402	30.248	29.7341	29.7485	30.0225	29.9158	29.3097	29.0844	29.1786	29.1497	29.0518	28.7022
Q99N28;K4DI58	Cadm3	Cell adhesion molecule 3	30.5461	29.8447	30.1058	30.5943	NaN	NaN	23.2711	20.5509	21.0881	21.5647	26.1905	25.6951	26.8029	27.7169	27.6689	27.7415	24.3687	24.5384	24.8592	24.4489	23.4912	24.6013	28.7602	28.7108	29.0337	29.5721	29.3364	28.9062	28.9187	28.6692	28.3239
P05064	Aldoa	Fructose-bisphosphate aldolase A	29.5506	28.968	29.319	29.0335	29.5395	29.4379	30.4243	28.5752	29.4435	29.7894	28.7762	28.5031	28.2257	28.4381	28.0613	28.2783	28.0351	27.9294	28.1612	29.8133	29.0344	28.8918	26.5871	26.6096	26.884	27.4881	26.988	26.5376	26.818	26.2933	26.6486
Q9QYB8;Q9QYB8-3	Add2	Beta-adducin	29.6193	29.5429	29.6705	29.4975	23.8791	23.1829	22.902	24.6963	21.1788	19.5887	25.5352	24.7061	25.2621	26.538	26.9446	26.4344	24.8665	24.3715	24.6701	25.9759	24.9246	24.0776	29.7009	29.3702	29.8319	29.3551	29.1531	28.9698	28.5269	28.5448	28.1039
A0A087WPR1;P20917;Q3ZB60	Mag	Myelin-associated glycoprotein	29.6422	29.9147	29.8623	29.5269	22.8788	21.9772	17.0881	NaN	19.9177	15.6874	26.8887	25.9346	28.2698	29.5063	29.3874	29.4258	29.1563	29.7583	29.2189	17.2997	21.2112	21.4792	21.4709	19.0405	14.6168	14.1136	19.4937	18.1171	17.6937	17.2549	NaN
Q9D8N0	Eef1g	Elongation factor 1-gamma	30.0162	29.7937	29.977	29.9666	31.8267	32.0057	32.2545	31.1112	31.4865	31.5363	31.7018	31.2444	31.6927	31.7703	31.6206	31.9387	31.1823	31.3133	31.2348	31.6427	30.8413	30.8342	31.4521	31.7126	31.7863	31.2553	31.0084	31.0065	30.4413	30.6798	30.349
Q9R1Q8	Tagln3	Transgelin-3	30.9512	30.8179	30.9808	30.5587	23.3095	19.7231	22.9947	19.3345	24.326	23.4232	27.0877	26.2706	26.5735	26.7203	27.1711	27.1708	27.0735	25.8532	26.2936	29.5299	28.4221	28.9357	30.1167	30.2408	30.0964	29.6524	29.4316	29.3389	28.8774	29.0567	28.6931
B2RSH2	Gnai1	Guanine nucleotide-binding protein G(i) subunit alpha-1	30.1125	30.1967	30.0136	29.8687	29.6796	29.6962	29.7312	27.8106	29.1165	28.6259	28.8038	27.9233	28.4238	28.7736	28.4594	28.6526	28.78	28.8478	28.9305	29.4389	28.0149	28.9178	29.7602	30.001	29.9574	30.0322	29.707	29.4876	29.4643	29.6927	29.223
P32848	Pvalb	Parvalbumin alpha	31.3201	31.8192	31.7413	31.5473	24.6137	23.8568	23.2013	20.7953	22.9921	22.5495	26.1428	25.8609	24.7464	25.3601	25.5801	26.3363	25.7404	26.5607	26.7558	30.0804	29.5962	29.2281	19.1065	19.31	22.4026	22.3238	21.7353	21.4856	21.6729	22.6396	20.8925
P47757-2;A2AMW0;F7CAZ6	Capzb	F-actin-capping protein subunit beta	30.6394	30.6608	30.8379	30.5961	32.521	32.3013	32.45	31.3506	31.7603	31.9241	30.7758	29.9942	30.6193	30.5579	29.9478	30.2502	30.2892	30.4043	29.9368	31.2697	30.3153	30.7724	30.1603	30.2359	30.2071	30.0466	30.0894	29.9447	29.7097	29.8137	29.562
P48758	Cbr1	Carbonyl reductase [NADPH] 1	30.6745	30.7116	30.7975	30.6502	29.4649	29.6358	29.8268	29.6618	30.3197	30.3382	28.9654	28.464	28.9832	29.4724	29.4122	29.3599	28.7603	28.3058	28.8618	30.9237	29.8474	30.0799	30.8864	30.9386	30.9282	30.9769	30.9314	30.9596	30.721	30.5837	30.4323
P29341	Pabpc1	Polyadenylate-binding protein 1	29.3489	29.3539	29.6319	29.4778	31.4457	31.039	31.6054	30.9213	31.5846	31.5586	31.2002	30.7714	31.1459	31.7488	31.7139	31.5597	30.1312	30.4411	30.4033	30.7769	30.0185	29.7447	31.085	31.2493	31.2178	30.8222	30.5433	30.2715	29.6473	29.6985	29.349
P63005;P63005-2	Pafah1b1	Platelet-activating factor acetylhydrolase IB subunit alpha	30.1024	30.3827	30.4596	30.1266	30.3189	30.1232	30.5559	29.0774	30.0152	29.8943	30.0544	29.4326	29.8118	30.2275	30.1173	30.2118	29.7479	29.7819	29.8703	30.3321	29.577	29.7073	30.931	30.8969	30.9035	31.0247	30.8436	30.6129	30.4715	30.5827	30.1332
P11798	Camk2a	Calcium/calmodulin-dependent protein kinase type II subunit alpha	28.8114	28.7992	28.841	28.7365	NaN	NaN	NaN	17.2556	NaN	16.7255	NaN	NaN	NaN	21.4083	21.8201	20.8306	NaN	NaN	NaN	NaN	NaN	NaN	25.2103	25.0152	25.2504	26.6238	25.3293	24.8107	26.3691	25.4286	25.6046
E9PV14	Epb4.1l1		28.6285	28.5515	28.7308	28.3751	25.7064	26.0911	26.0592	23.3023	24.4041	22.7551	25.8416	25.1983	25.9852	26.6736	26.7584	26.9996	25.5302	25.7075	25.6909	25.8562	24.7523	24.348	29.0018	28.8301	29.0684	29.0851	28.8495	28.6184	28.5895	28.4653	28.1567
Q80TZ3-3	Dnajc6	Putative tyrosine-protein phosphatase auxilin	29.1277	29.1385	29.2389	29.2396	23.1952	22.3107	22.664	21.3987	22.6298	23.068	22.7934	22.6716	22.827	23.2539	23.0815	22.932	24.5635	25.1775	24.7185	19.6341	21.1774	21.6105	27.4748	27.5143	27.7325	27.5646	27.7199	27.3801	26.8674	27.3498	26.4775
Q9D1A2	Cndp2	Cytosolic non-specific dipeptidase	29.6643	29.7835	29.8308	29.439	32.8132	32.6856	33.0674	32.5582	33.0328	33.0042	31.0198	30.4045	30.6462	30.8519	30.5595	30.6285	30.6671	30.5667	30.627	30.3517	29.7223	29.5735	28.9355	28.9786	29.0921	28.6322	28.3271	28.1268	28.2646	27.9403	27.941
Q80TB8	Vat1l	Synaptic vesicle membrane protein VAT-1 homolog-like	29.9008	30.0133	30.1653	29.7982	23.3127	21.5127	21.4	20.65	20.1554	21.1418	26.3152	25.5573	26.424	28.0199	27.7204	27.4241	25.924	25.9525	26.5234	24.9571	25.0534	24.0756	28.1374	28.1641	28.2117	28.4867	27.9446	27.6992	27.8049	27.486	26.9977
O35643	Ap1b1	AP-1 complex subunit beta-1	28.636	28.6736	28.8212	28.5806	28.1697	28.8602	30.0318	28.1608	28.6213	28.3312	28.0868	26.8795	27.8991	27.8566	27.7558	27.7333	28.038	27.7295	28.1923	28.2802	28.6271	26.6638	27.9646	28.1287	27.9209	27.9016	27.7538	27.5494	27.047	27.2521	26.9064
O35129;F6QPR1	Phb2	Prohibitin-2	30.4155	30.2749	30.4052	30.3454	31.2717	30.9627	31.0174	30.2107	30.953	30.9337	30.1449	30.2309	30.5127	30.4164	30.3891	30.9498	30.18	30.0484	29.7775	31.0865	30.4658	30.4945	31.7673	31.2976	30.9677	30.9613	31.1867	30.8172	30.6735	30.4573	30.4766
Q9EPN1;Q9EPN1-4;Q9EPN1-3	Nbea	Neurobeachin	26.9061	26.6842	26.6172	27.148	24.0622	22.7894	24.0875	21.9831	23.1447	23.59	25.1389	24.0744	23.7785	25.1826	25.255	24.7655	23.7355	23.7607	24.1128	24.1803	24.7771	24.7691	29.0203	29.145	29.1624	29.0564	29.053	28.8776	28.6011	28.7527	28.3295
Q3TXX4	Slc17a7	Vesicular glutamate transporter 1	30.1906	30.2634	30.0818	30.2438	17.294	21.6383	20.3709	19.1041	20.2639	20.9866	NaN	18.8344	18.4407	NaN	18.0956	NaN	21.5594	22.0608	NaN	20.8688	20.1016	NaN	23.0999	21.9373	23.9378	23.4051	24.681	21.0794	23.9171	23.3485	24.0492
Q9D2G2	Dlst	Dihydrolipoyllysine-residue succinyltransferase component of 2-oxoglutarate dehydrogenase complex, mitochondrial	30.3139	30.3992	30.4818	30.2565	30.2089	30.851	30.6597	29.2027	29.8563	29.8994	29.8302	29.1558	29.3368	29.4626	29.5373	29.7273	29.0443	29.3164	29.2546	31.3722	29.9478	29.4122	29.7793	29.7114	29.6364	29.6739	29.6365	29.218	29.3146	29.1042	29.1841
Q9ES97;Q9ES97-2;Q9ES97-5	Rtn3	Reticulon-3	29.0997	29.0125	29.0671	29.1058	27.1278	26.3342	26.7403	27.0001	27.4563	27.9758	26.2861	26.3967	26.8416	27.5581	27.7316	28.0276	26.951	27.2348	27.059	26.7551	26.6777	26.7997	28.3742	28.4274	28.2428	29.0261	28.055	27.8105	27.679	27.6253	27.3682
Q60737	Csnk2a1	Casein kinase II subunit alpha	29.8771	30.2272	30.2596	29.7404	30.5637	30.5527	29.5796	29.4777	30.5614	30.5701	29.7901	28.9161	29.78	30.7917	30.4735	30.7248	29.1676	29.5515	29.7019	29.8862	29.5781	29.5503	31.326	31.1216	31.0818	31.0054	30.9431	30.5593	30.5266	30.406	30.4503
Q8BGT8;F7D3N3;Q8BGT8-2;F6U6Z2	Phyhipl	Phytanoyl-CoA hydroxylase-interacting protein-like	30.3921	30.3972	30.4534	30.3693	23.4537	24.3905	25.5822	23.7907	23.4458	23.3406	30.4611	29.7946	30.9318	31.7342	31.6614	31.5257	30.9552	30.9106	30.9674	29.5021	28.7406	28.3796	29.0085	28.9986	28.8789	28.9498	28.924	28.3956	28.7028	28.9917	28.6546
Q9DCJ5	Ndufa8	NADH dehydrogenase [ubiquinone] 1 alpha subcomplex subunit 8	31.5462	31.6027	31.6871	31.5361	27.8777	28.9636	29.5211	29.4371	29.8354	29.5315	29.3904	27.7334	29.039	29.799	29.5922	29.3538	28.5774	27.9226	28.7773	30.7944	29.9327	30.169	30.1569	29.9001	30.0173	30.1603	30.0198	30.151	29.9467	29.5388	30.0053
Q9Z2I0	Letm1	LETM1 and EF-hand domain-containing protein 1, mitochondrial	28.8412	28.875	28.773	29.1533	27.7309	27.1107	27.7941	27.3725	28.0953	28.1112	27.1268	26.7357	27.2163	28.2695	28.1696	28.0223	26.7818	27.4307	27.4379	29.3039	28.3701	27.473	28.8173	28.8161	28.7825	29.1184	28.9708	28.8836	28.4969	28.4677	28.2234
Q9D819	Ppa1	Inorganic pyrophosphatase	30.0054	30.1473	30.2667	29.8123	30.2745	29.1612	30.113	28.9835	28.8494	29.247	30.6822	29.9076	30.6792	30.3232	30.1629	30.5043	29.2694	29.741	29.6227	31.2116	30.3938	30.6256	31.3557	31.4238	31.3597	31.036	30.7773	30.5353	30.4568	30.4459	30.13
Q8BGQ7	Aars	Alanine--tRNA ligase, cytoplasmic	28.8286	29.2685	29.1794	29.0829	29.554	29.7029	29.9067	29.0301	29.6502	29.8254	29.8956	29.6446	29.77	30.0316	29.7533	29.9392	29.1453	29.4498	29.2891	30.516	29.5087	29.7897	30.0213	30.0383	30.0217	30.2457	30.0453	29.9584	29.81	29.8448	29.5023
Q9ERS2	Ndufa13	NADH dehydrogenase [ubiquinone] 1 alpha subcomplex subunit 13	31.4499	30.9732	30.6904	31.3915	29.1915	29.2608	29.6447	28.9914	30.3374	30.2645	29.1873	28.5897	29.1561	29.5457	29.4665	29.2814	29.0832	28.5911	28.6708	30.5628	29.4246	29.4188	29.8436	30.1624	29.8359	30.0904	29.7212	29.6401	29.6442	29.572	29.0259
Q80SW1	Ahcyl1	Putative adenosylhomocysteinase 2	30.267	30.4227	30.4082	30.3927	29.0053	28.8571	29.1783	28.0996	28.4539	28.5279	28.8052	28.1375	28.7935	28.7547	28.5232	28.8573	28.9291	28.6311	28.855	30.3274	29.2953	29.3037	27.9149	28.1221	28.0143	28.3149	28.2941	28.2407	28.1735	28.3979	27.8771
Q9CPY7;Q9CPY7-2	Lap3	Cytosol aminopeptidase	29.3414	29.5145	29.5608	29.2258	29.7955	29.6379	30.3857	29.7979	30.3323	30.1696	29.4662	28.9582	29.5657	30.2618	29.9772	30.0906	29.5026	29.589	29.4221	30.4868	29.7132	29.6495	27.9666	28.7059	28.5382	28.4766	28.2103	27.6954	27.7664	27.664	27.4694
P61089	Ube2n	Ubiquitin-conjugating enzyme E2 N	31.4359	31.251	31.3904	30.8352	30.4198	30.7204	31.3203	30.5133	31.1089	31.0311	30.657	29.7084	30.225	31.3541	31.2768	31.3284	30.1968	29.9542	29.9443	31.4015	30.7563	30.5824	31.1897	31.3264	31.4688	31.006	30.9642	30.7064	30.1031	30.1592	29.8429
Q8BKX1-2;Q8BKX1;Q8BKX1-3	Baiap2	Brain-specific angiogenesis inhibitor 1-associated protein 2	29.7994	29.7947	29.8122	29.532	27.3598	26.7742	26.8145	27.3497	27.7128	27.7489	25.2292	24.654	24.8338	26.157	26.2774	26.4822	23.6793	24.0458	24.3741	26.3035	24.9332	26.1656	25.9437	26.1629	25.8212	26.218	25.9628	25.3395	25.9525	25.8904	25.3728
P28656;E9PW66	Nap1l1	Nucleosome assembly protein 1-like 1	29.9788	29.938	30.2613	29.6368	31.0123	31.0733	31.6597	31.1156	31.5248	31.8518	31.5058	30.734	31.0918	31.9211	31.71	32.2645	30.3066	30.5562	30.4717	30.7633	30.9552	30.0585	31.9566	32.0659	31.9276	31.5849	31.0569	30.8083	30.507	30.5335	30.2468
Q8K183;D3Z7R1	Pdxk	Pyridoxal kinase	31.6955	31.772	31.823	31.4762	29.9975	29.7114	30.3173	30.7529	31.288	31.3101	29.5662	28.7314	29.3147	29.874	29.6026	29.4563	28.9394	29.6703	29.5883	30.5533	30.1054	30.2094	29.4127	29.0051	28.8422	29.9317	29.6487	29.3767	29.451	29.1364	28.9409
Q8BG39	Sv2b	Synaptic vesicle glycoprotein 2B	29.7318	29.6055	29.5444	29.7629	NaN	17.5818	19.957	18.6019	16.762	19.3445	18.7929	14.8786	19.3777	18.5605	20.2368	20.2742	17.9041	17.7956	NaN	19.733	19.5	20.3049	24.3251	24.5957	23.9731	25.41	24.5623	24.8007	24.1305	25.3519	25.0859
P63044;B0QZN5	Vamp2	Vesicle-associated membrane protein 2	32.666	32.2186	31.9944	32.3748	30.4815	30.8633	30.8496	31.0419	31.1731	31.3331	30.1634	29.333	29.6825	31.019	31.205	31.4385	30.9826	30.6867	30.1299	31.0848	29.5833	29.7338	31.9966	31.7896	31.9615	32.3332	31.9756	31.3738	31.5394	31.7054	31.4812
P97300;P97300-1	Nptn	Neuroplastin	30.5786	30.5648	30.2082	30.4218	28.1606	28.2614	28.4531	27.8299	28.8188	28.9957	27.9747	27.4102	27.8005	27.9871	27.1573	27.384	27.3702	26.916	26.6091	28.8054	28.3512	28.539	29.1562	28.8964	28.927	29.2636	29.3643	29.0692	29.4357	29.2087	28.9213
G5E884;O88643	Pak1	Serine/threonine-protein kinase PAK 1	30.027	29.9959	30.1669	29.813	27.9508	28.6923	28.362	27.3722	27.9914	28.0889	28.2575	27.4421	28.5458	28.6738	28.1347	28.506	29.0116	29.3323	29.2032	28.2089	27.9885	27.8183	29.3045	29.684	29.5426	29.0771	29.049	28.8082	28.5651	28.6177	28.3
P51150	Rab7a	Ras-related protein Rab-7a	30.5981	30.3768	30.0141	30.7265	31.9957	32.4928	32.8277	31.6563	32.1821	32.2767	31.1999	30.5725	31.5111	31.6207	31.3017	31.3853	31.1633	31.3696	31.1183	31.7907	30.7549	30.8365	31.0283	30.915	31.149	31.0846	30.9206	30.8358	30.6875	30.6612	30.1708
Q63810	Ppp3r1	Calcineurin subunit B type 1	31.3442	31.5298	31.3508	31.0125	28.668	28.2628	29.5898	28.5326	29.0128	28.8661	29.2647	28.7744	29.3026	30.1296	30.0936	30.3597	28.2864	28.7081	29.1948	30.2881	29.4204	29.2869	31.1276	30.7502	30.6925	31.1271	30.919	31.0543	30.9016	30.8574	30.7156
P97370	Atp1b3	Sodium/potassium-transporting ATPase subunit beta-3	29.8095	29.5475	29.3408	30.0882	29.2219	29.1248	29.7135	30.5013	30.8764	31.3092	28.4247	27.5533	28.289	30.0884	29.5697	29.4005	28.6017	29.0965	29.3145	29.5146	29.0506	29.4117	29.2203	29.1572	28.8907	28.952	28.8971	28.3772	28.6541	28.5078	28.2334
Q9D0M3;Q9D0M3-2	Cyc1	Cytochrome c1, heme protein, mitochondrial	30.9647	31.0114	31.1897	30.8186	29.6655	29.4606	29.4647	28.6665	29.4866	29.5141	29.0019	28.4423	28.4178	30.0202	29.7491	29.6323	28.5891	28.4875	28.3167	29.9488	28.961	28.734	30.4888	30.3146	30.3703	30.522	30.1455	30.1266	30.1038	30.0141	29.8481
Q9WVK4	Ehd1	EH domain-containing protein 1	29.3628	29.146	29.3258	29.159	31.9896	31.5748	31.7298	30.6462	31.4407	31.0713	30.1028	29.6943	30.3213	31.1965	31.1922	31.2723	29.5417	29.4221	29.4215	29.9147	29.3594	29.1887	29.9519	30.0156	30.0034	29.9337	29.5897	29.8015	29.471	29.3986	29.2791
Q9JKK7	Tmod2	Tropomodulin-2	29.8652	29.9668	30.125	29.7802	25.6944	19.3471	25.2935	23.9707	24.6381	25.0047	28.0316	27.2503	27.8432	28.1254	28.7317	28.734	27.8081	27.8732	27.8009	29.573	28.115	28.2687	29.7133	29.9905	30.1618	29.7261	29.7557	29.2428	28.6481	28.6247	28.3915
P62751	Rpl23a	60S ribosomal protein L23a	30.7474	30.352	30.7814	30.8565	32.9873	33.5025	33.6866	32.1106	32.7324	33.0136	33.2861	32.5589	33.1577	32.501	32.5159	32.9457	32.6265	32.5677	32.4924	33.1808	32.1554	32.3356	31.71	31.7395	31.946	31.4427	31.477	31.3801	30.085	29.9651	30.0434
Q62425	Ndufa4	Cytochrome c oxidase subunit NDUFA4	32.3031	32.2335	32.2681	32.3477	30.8568	30.9328	31.0354	30.3905	30.8006	31.1223	29.4793	29.7461	30.8016	30.9774	30.8366	30.9748	29.9734	29.3548	29.3163	31.018	30.3997	30.1054	31.5373	31.6932	31.8351	31.4419	31.154	30.9464	30.6665	30.7152	30.0928
P48320	Gad2	Glutamate decarboxylase 2	29.1662	29.1732	29.3085	29.064	21.4928	22.203	20.42	22.7069	18.7942	19.5666	21.4876	21.0022	20.1833	22.6751	22.9491	21.0326	20.8152	21.3767	19.6431	18.6697	19.4976	22.0603	24.1318	24.0863	24.254	26.1345	25.9693	25.7235	26.597	26.5164	26.3953
Q9WV34	Mpp2	MAGUK p55 subfamily member 2	29.2931	29.2123	29.3859	28.9947	22.4004	18.3396	22.2919	22.0683	23.314	24.4606	25.0777	25.1094	24.7514	27.0788	27.0885	27.3364	25.1767	25.7151	25.8558	24.1217	24.43	23.4556	26.9949	26.5647	26.6644	27.1641	26.9074	26.8516	27.088	26.9466	26.7106
Q8C845;Q9D8Y0	Efhd2	EF-hand domain-containing protein D2	31.1053	31.5231	31.2092	30.7693	33.3887	33.4668	33.722	31.8807	32.6201	32.6629	31.2377	30.9465	31.161	31.1737	30.135	30.0738	30.9964	31.1982	30.6801	31.6948	31.1214	30.7995	27.955	28.3278	28.251	28.1369	27.5843	27.1701	26.9514	26.2393	26.0457
Q9CWZ7;D3Z4B2	Napg	Gamma-soluble NSF attachment protein	30.7558	30.7682	30.7413	30.5098	29.1813	29.0178	29.714	28.2736	29.4168	29.3283	28.0487	27.6177	27.7373	28.586	28.1881	28.5491	27.4665	28.0914	27.5315	28.7991	27.303	27.2829	28.2834	28.5347	28.5527	28.8123	28.5712	28.3636	28.6354	28.4623	28.195
O88844;A0A087WPT4;A0A087WRS9	Idh1	Isocitrate dehydrogenase [NADP] cytoplasmic	29.2907	29.4125	29.6977	29.2848	31.977	32.1559	32.4241	31.5003	32.4013	32.1783	32.1665	31.4485	32.4005	32.8028	32.8222	32.9179	31.651	31.9183	31.9971	31.3732	30.5555	30.6352	32.4533	32.483	32.4936	32.2265	31.8829	31.4918	31.2069	31.0301	30.819
Q8VIJ6	Sfpq	Splicing factor, proline- and glutamine-rich	29.3192	29.7359	30.1011	29.599	30.4146	29.8574	30.1845	29.353	30.48	30.2967	31.191	30.3618	31.3575	31.4122	31.3281	31.1004	29.6393	29.7998	30.0454	30.147	29.5146	29.3737	31.5587	31.5679	31.7879	31.1433	30.7396	30.5636	30.1733	29.8929	29.9567
P24549	Aldh1a1	Retinal dehydrogenase 1	30.0112	29.9251	29.8784	30.0162	21.4185	20.976	18.3925	20.0469	23.2689	21.9186	26.494	26.0178	25.576	24.7829	25.6981	24.6591	24.9067	25.0163	24.9965	25.3282	24.3667	24.9407	26.5579	26.0902	25.8972	25.8132	25.0271	24.4708	25.2431	24.9789	24.5896
P55088;P55088-3;P55088-2	Aqp4	Aquaporin-4	30.9309	30.678	30.5823	31.0856	NaN	20.4098	20.9117	18.9431	NaN	22.4905	23.5499	21.9263	23.8616	24.693	24.7126	25.851	22.005	23.2248	22.632	27.0298	26.7699	25.8033	17.8855	21.0541	23.0156	23.5493	22.2317	21.5462	23.5508	22.1436	17.7296
Q99LC5	Etfa	Electron transfer flavoprotein subunit alpha, mitochondrial	30.3809	30.6216	30.3822	30.0053	30.9915	31.2552	31.3219	30.8343	31.2198	31.2032	30.4753	30.1657	30.5631	30.4978	30.5038	30.8346	30.137	30.1791	30.3672	32.6409	31.5428	31.4234	30.3673	30.3155	29.923	30.6082	30.2222	29.3865	29.8307	29.5904	29.3798
Q6ZWR6-4;Q6ZWR6	Syne1	Nesprin-1	25.077	25.2103	25.3445	25.221	22.5312	21.6022	22.9063	23.3605	23.5913	23.4357	22.3694	22.0279	22.1641	23.8803	22.5725	22.3556	20.6449	21.6745	21.1657	25.4631	24.4197	23.9818	22.0432	22.325	22.1618	22.0655	21.9628	22.0583	23.3525	23.2222	23.4462
Q91YQ5	Rpn1	Dolichyl-diphosphooligosaccharide--protein glycosyltransferase subunit 1	28.4411	28.2055	28.4198	28.6889	30.7688	30.6066	31.1125	31.0208	31.6297	31.7154	30.3595	29.5836	30.343	31.2064	31.0683	31.1301	29.4937	29.7635	29.5833	30.0414	29.4153	29.5752	30.2891	30.6149	30.5253	30.2869	30.0928	30.0515	29.7947	29.8571	29.5873
P48774;E9PVM7;E9PV63	Gstm5	Glutathione S-transferase Mu 5	30.2671	30.4111	30.5019	30.2834	25.8745	26.0476	26.1898	27.149	27.5071	27.5639	28.2971	27.1914	28.6215	29.2802	29.2985	29.2522	27.8893	27.8143	28.1726	30.369	30.1106	30.1806	28.3542	28.7898	28.3456	28.4421	27.8884	28.1522	28.5715	28.4297	27.9387
Q06185	Atp5i	ATP synthase subunit e, mitochondrial	33.0737	32.6361	32.7841	32.7311	30.8059	32.1435	31.6719	30.5314	31.561	31.287	29.8756	29.496	29.7564	30.7876	30.1919	31.2772	30.5866	30.6833	29.9053	32.0488	30.1547	30.6875	31.3862	31.6098	31.6162	31.5859	31.4775	31.2989	31.1374	31.5064	31.1298
P46638;G3UY29;E9Q3P9;F8WGS1;G3UZD3;G3UZL4	Rab11b;Rab11a	Ras-related protein Rab-11B	30.4049	30.2439	30.1558	30.4404	31.2117	31.0294	31.667	30.4782	31.5326	31.7161	30.8058	30.7149	30.92	31.1975	31.0857	31.2664	30.4427	30.7576	30.9857	30.41	29.9539	29.9299	31.1838	31.2055	31.3892	31.0192	30.957	31.0995	30.6773	30.4092	30.3884
Q64514-2	Tpp2	Tripeptidyl-peptidase 2	28.1903	28.2754	28.3328	28.0495	29.3395	29.448	29.6881	29.2308	29.9309	29.9417	28.6237	28.0639	28.8002	29.1215	28.9145	29.0964	28.1746	28.5345	28.4155	28.0416	27.2922	27.4314	28.9986	28.9704	29.0764	28.956	28.8627	28.6154	28.3919	28.4297	27.8243
Q91ZZ3	Sncb	Beta-synuclein	31.9829	31.8212	32.0249	32.0377	21.0217	NaN	22.8273	NaN	NaN	21.9911	22.5187	24.8548	23.6433	23.2028	20.8136	NaN	21.1305	23.4424	23.1859	23.1758	23.0941	NaN	30.1257	29.2466	29.7968	30.8339	30.852	30.5918	30.0523	29.8441	29.2988
Q9DCS9;D3YUK4	Ndufb10	NADH dehydrogenase [ubiquinone] 1 beta subcomplex subunit 10	31.0417	30.8317	31.0306	30.7824	28.8054	29.4086	28.9764	28.9057	29.3628	29.3718	28.7394	27.4761	28.8929	29.2634	29.164	29.3646	28.7252	28.4966	27.9465	30.0139	29.6461	28.9898	29.7562	29.5474	29.4301	29.7061	29.3901	29.4013	29.3811	29.2423	29.2031
O55022	Pgrmc1	Membrane-associated progesterone receptor component 1	30.588	30.3269	30.2266	30.3576	30.3296	29.5538	29.9611	29.5778	29.9887	30.0632	30.3421	30.035	30.3846	31.1116	30.9514	30.8898	28.9404	29.2968	29.6084	31.1156	30.494	29.8586	32.3935	32.1745	32.1906	32.3432	32.0651	31.644	31.8685	31.4486	31.6439
Q9Z1N5	Ddx39b	Spliceosome RNA helicase Ddx39b	29.7203	29.7055	29.8633	29.8618	30.4096	30.0499	30.5743	30.3062	30.9068	30.8168	31.1046	30.3478	31.3541	31.4134	31.4314	31.274	29.7652	30.3889	29.8739	30.5192	30.5478	30.3995	31.5816	31.6935	31.6731	31.2452	31.1522	30.8164	30.3257	30.4209	30.1965
Q9JIS5	Sv2a	Synaptic vesicle glycoprotein 2A	29.9227	29.7458	29.6073	30.1598	22.0015	22.3872	22.6541	21.7652	23.7671	22.1121	24.0373	24.0664	25.0348	26.305	26.0853	25.6149	26.6724	26.6899	26.6893	24.6249	25.661	23.4166	27.1471	27.539	27.4347	27.5502	27.9284	27.8793	28.1703	28.1745	27.7312
Q91ZX7	Lrp1	Prolow-density lipoprotein receptor-related protein 1;Low-density lipoprotein receptor-related protein 1 85 kDa subunit;Low-density lipoprotein receptor-related protein 1 515 kDa subunit;Low-density lipoprotein receptor-related protein 1 intracellular domain	26.2951	26.4389	26.6319	26.1502	27.823	27.6152	28.2043	27.9892	28.7461	28.6802	27.5288	27.1736	27.4672	27.6987	27.4587	27.618	26.5224	26.7703	26.5126	27.9348	27.1058	26.8807	27.4159	27.6233	27.7108	27.5955	27.2852	27.163	26.8277	26.978	26.4217
P62908;D3YV43	Rps3	40S ribosomal protein S3	29.7905	29.8182	29.9684	29.9525	32.1632	32.0529	32.2882	32.0211	32.7754	32.7993	32.0408	31.62	31.7742	32.628	32.465	32.789	31.5022	31.5119	31.2942	31.4953	30.8866	30.953	32.2	32.2389	32.2654	31.7568	31.6634	31.5617	31.3111	31.31	31.0492
E9PZ00;Q8BFQ1;K3W4L3;J3QPG5;Q61207	Psap	Sulfated glycoprotein 1	28.8209	29.0875	29.3585	28.9672	30.4035	29.1454	29.8053	32.1305	32.8109	32.4984	29.1812	28.4558	29.0003	30.4272	30.0877	30.5681	28.4691	28.9866	29.2125	29.8782	29.502	29.2879	29.0749	29.5843	29.5203	29.6411	29.4485	29.3509	28.9435	29.1776	28.6939
Q8R001	Mapre2	Microtubule-associated protein RP/EB family member 2	30.6498	30.8165	30.8932	30.3299	29.5497	28.6739	29.362	28.2074	28.8131	29.2981	30.259	29.4588	30.8709	30.8931	30.3241	30.769	30.756	30.7214	31.1427	28.6995	27.793	28.2849	30.0678	30.4066	30.4316	30.5832	30.7026	30.4956	30.2581	29.9183	30.0515
O88685;A2AGN7;B7ZCF1	Psmc3	26S protease regulatory subunit 6A	29.3938	29.2925	29.3994	29.0691	30.2742	29.9392	30.223	30.4836	30.7582	30.4917	30.2702	29.4279	30.3926	30.8647	31.0389	30.8864	29.6032	29.6723	29.8032	30.2526	29.4747	29.4147	30.5575	30.5315	30.6464	30.2988	30.2255	29.8367	29.7577	29.778	29.3336
O55125	Nipsnap1	Protein NipSnap homolog 1	30.0647	30.1032	30.2676	29.7485	24.3908	25.2569	26.5086	25.2242	25.8016	26.1399	27.9013	25.8193	27.872	28.6275	28.4643	28.8063	26.4464	26.9029	26.459	28.8862	27.6572	27.7003	30.1529	30.256	30.0061	30.5789	30.2035	30.1209	30.357	30.1343	29.7239
E9Q401;F6U7V1	Ryr2	Ryanodine receptor 2	25.327	25.1179	25.0531	25.782	21.2016	20.29	18.2283	21.3238	22.0035	17.6497	19.187	18.1812	17.7788	17.5579	19.1626	19.2455	19.7453	17.7857	18.2484	22.087	18.8763	19.6048	20.6893	20.6123	20.3017	21.7017	21.6571	20.9402	22.0984	21.7248	22.7951
P12382	Pfkl	ATP-dependent 6-phosphofructokinase, liver type	29.4081	29.0823	29.1007	29.2772	29.648	28.8878	29.3383	30.5538	31.0536	30.8541	28.5888	28.1728	28.9453	29.785	29.5785	29.7681	27.5619	27.8482	27.3329	29.1299	29.0135	28.7684	29.2178	29.2563	29.1695	29.1264	28.8232	28.5383	28.6957	28.5785	28.2195
E9Q3M9	2010300C02Rik		28.7072	28.5137	28.6153	28.5081	28.7729	28.9554	29.9392	27.3873	27.7897	27.7449	27.4874	27.1657	27.6992	27.1164	27.1891	26.9925	27.7418	26.7813	26.6023	28.7175	27.6608	28.0259	27.7472	27.683	27.3539	27.4874	26.2926	26.0406	25.6422	26.1943	25.554
A2AWI7	Sh3glb2		30.3712	30.2879	30.3331	29.8424	27.417	26.4034	26.8714	27.6422	28.3908	28.1016	26.9777	26.2294	27.1485	28.5057	28.3738	28.7256	26.0558	26.7372	26.4629	27.5357	27.3746	26.1606	28.2619	28.3098	28.3236	28.8442	28.3964	27.9593	27.9258	27.8558	27.3905
Q61768;E9QAK5	Kif5b	Kinesin-1 heavy chain	28.2118	28.4134	28.5357	28.2087	29.2355	29.1408	29.6492	28.6777	28.8717	29.1658	29.6748	29.0984	29.6832	29.9297	29.7169	29.9647	29.3176	29.4728	29.4787	30.1879	29.3009	29.3089	29.6862	29.6886	29.693	29.5523	29.5065	29.2644	29.3383	29.0251	29.0416
P26039	Tln1	Talin-1	26.6378	26.6133	26.7482	26.5286	31.9434	31.9195	32.1852	31.7134	32.0448	32.3243	29.7474	29.7418	29.8537	30.3685	29.7236	30.1979	29.3849	29.8727	29.8093	30.7053	29.5749	29.3796	25.3521	25.2248	25.1318	24.3896	24.9223	24.152	24.0772	24.4677	23.8768
Q8C483;A2AFS0	Sars		29.2297	29.2716	29.118	28.7078	29.5853	29.6238	30.261	29.4916	30.1718	29.9342	29.1044	28.6351	29.2878	29.941	29.864	29.5703	28.291	28.733	28.4205	29.7136	29.3004	29.189	29.9475	30.3019	30.1595	29.5358	29.3014	29.2803	28.9118	28.9469	28.2558
P14206	Rpsa	40S ribosomal protein SA	30.5916	30.5047	30.5544	30.3016	32.8579	32.4838	32.9013	32.2525	32.785	33.064	32.5591	32.4753	32.8286	32.719	32.7648	32.7435	31.6602	32.0979	32.3253	32.4329	31.9384	32.1202	32.4291	32.4998	32.3495	32.036	31.967	31.9385	31.4735	31.5997	31.2108
O35136;O35136-2	Ncam2	Neural cell adhesion molecule 2	28.3695	28.2628	27.9897	28.3339	23.2691	18.5763	21.9921	19.0488	22.5358	21.7827	27.9433	27.1017	28.3071	28.6982	28.8714	28.8483	26.3933	26.7771	26.7089	23.8446	23.4246	23.8816	26.4574	26.4066	26.5507	27.0429	26.7872	26.9947	27.0755	26.9715	27.0244
Q9CXZ1;E9QPX3	Ndufs4	NADH dehydrogenase [ubiquinone] iron-sulfur protein 4, mitochondrial	30.4449	30.4613	30.6093	30.5427	27.4485	27.646	27.835	28.502	28.9946	28.1262	28.0358	27.2937	28.4536	28.392	28.4884	28.3803	27.29	27.9501	27.8938	29.5166	28.7125	28.717	29.5432	28.9102	28.9273	29.0617	29.027	28.7482	28.4391	27.227	27.8976
P63260	Actg1	Actin, cytoplasmic 2;Actin, cytoplasmic 2, N-terminally processed	28.6056	28.5022	28.7297	28.4432	28.6106	30.2775	29.8661	30.6034	31.0339	30.8341	25.9426	28.2147	29.771	30.836	30.8717	30.7966	24.7978	27.5141	29.1196	26.9687	29.2864	30.0669	31.0124	31.1066	30.6203	30.9929	30.6701	30.2786	30.1759	29.9911	29.9713
Q3UGX2;P15508;E9Q397	Sptb	Spectrin beta chain, erythrocytic	26.7665	26.8588	26.8295	26.723	21.9031	20.796	22.8329	20.4975	23.5937	22.9869	22.8904	20.6831	20.6347	22.3669	22.9934	22.834	20.5714	22.1511	23.3727	21.3971	21.871	20.7156	22.9191	20.7816	21.5753	21.4389	20.3784	21.1929	21.6928	21.3718	20.8479
Q9D6J6;Q9D6J6-2	Ndufv2	NADH dehydrogenase [ubiquinone] flavoprotein 2, mitochondrial	30.4606	30.2843	30.0189	30.1288	28.7715	28.927	28.9639	28.415	28.5961	28.8663	28.6897	28.8406	28.9946	28.6783	28.7391	28.7748	28.8021	28.7475	28.4075	30.3898	29.378	29.6345	29.4515	29.3924	29.5386	29.5633	29.3521	28.9813	28.951	29.0394	28.8881
B9EKR1	Ptprz1	Receptor-type tyrosine-protein phosphatase zeta	28.5081	28.7649	28.665	28.1672	26.631	25.5385	26.3979	27.6151	27.7518	27.5281	28.1145	26.441	28.0022	28.2477	28.4868	28.641	25.6987	27.6905	27.516	28.2747	27.814	28.1172	27.3336	27.7513	26.8636	27.688	26.6803	23.1496	23.2209	23.0124	22.4612
P48678;P48678-2;P48678-3	Lmna	Prelamin-A/C;Lamin-A/C	28.7253	28.7826	28.8168	28.2792	30.1638	30.122	30.4607	29.3684	30.0246	30.3837	30.9378	30.4034	30.3223	30.2458	29.6861	30.1312	29.8119	29.4612	29.5886	32.2858	31.641	31.6702	27.3997	27.7995	27.6719	27.8443	27.0974	26.4568	25.6571	25.7952	25.7778
P68040	Gnb2l1	Guanine nucleotide-binding protein subunit beta-2-like 1;Guanine nucleotide-binding protein subunit beta-2-like 1, N-terminally processed	29.6147	29.8211	30.0262	29.7898	32.2121	32.2208	32.6903	31.8358	32.4607	32.5166	32.3727	31.7387	32.0824	32.3821	32.2896	32.2064	31.555	31.6382	31.4901	31.8103	31.1351	31.2921	31.64	31.6689	31.7447	31.2458	31.0763	31.0301	30.5295	30.8373	30.458
Q64433	Hspe1	10 kDa heat shock protein, mitochondrial	31.7781	31.7151	31.5182	31.3958	31.9603	32.391	32.5881	30.985	31.873	32.132	31.8471	31.8339	31.6077	31.8313	31.8771	32.1294	31.301	31.1498	31.1307	32.8342	32.1667	32.3694	32.1067	31.922	31.6148	31.6727	31.8501	31.6998	31.0844	30.648	30.0825
Q99L47;F8WJK8	St13	Hsc70-interacting protein	30.5657	30.5487	30.7818	30.4346	31.7965	32.1536	32.3222	31.5167	31.7455	31.9339	31.408	30.7818	31.0853	31.129	31.1445	31.1139	31	30.6177	30.5911	31.966	31.5439	31.6972	30.971	30.9944	31.1205	30.9578	30.6632	30.4956	30.0706	30.0245	29.8594
P28661;P28661-2;P28661-3;P28661-4;Q5ND09	2020-09-04	Septin-4	29.2641	29.0696	29.3873	28.7685	21.6779	16.4687	22.1577	19.8086	16.5842	21.5566	23.7342	22.5495	23.0551	26.0456	25.5849	26.948	27.2399	27.7481	27.8094	26.526	26.2288	26.2558	22.2857	22.1556	21.4901	23.2259	24.5909	21.0724	21.4247	22.9749	20.1217
Q9CR62	Slc25a11	Mitochondrial 2-oxoglutarate/malate carrier protein	30.5331	30.105	30.2455	30.6168	29.5281	29.4753	29.5939	29.7168	30.6722	30.1587	28.7141	28.2969	28.6039	30.1732	29.6638	30.2257	28.782	28.8848	28.5635	30.6313	29.4659	29.6107	30.0784	30.3058	30.2142	30.5093	30.0736	30.3518	30.4	30.0569	29.5961
P51859	Hdgf	Hepatoma-derived growth factor	29.6996	29.7579	30.0216	29.1856	29.8331	30.2404	30.3686	29.7067	30.7493	30.215	30.8673	30.0931	30.6198	30.7893	30.867	30.407	29.0529	29.6123	29.8227	31.0226	30.5337	30.3545	31.0164	30.9744	31.0255	30.2516	30.0893	29.6093	28.5155	28.049	27.4438
Q8VDM4	Psmd2	26S proteasome non-ATPase regulatory subunit 2	28.1864	28.106	28.129	28.0453	29.8319	29.5795	29.8488	29.7906	30.2682	30.3929	29.5919	29.1312	29.6184	30.5644	30.3374	30.3028	28.7097	29.1354	29.1679	29.3775	28.5908	28.9194	30.0937	30.097	30.3379	30.0334	29.7382	29.5299	29.3577	29.1525	29.1024
P99027	Rplp2	60S acidic ribosomal protein P2	31.3354	31.6315	31.7868	31.0432	34.0533	34.2016	34.5061	34.2405	34.7637	34.4584	33.9624	33.5752	33.9215	34.7737	34.5617	34.5571	33.2541	33.5396	33.5161	33.4894	33.0037	32.9804	33.8189	34.2075	34.3017	33.8662	33.5444	33.022	32.2202	31.9624	31.2979
Q91VR7	Map1lc3a	Microtubule-associated proteins 1A/1B light chain 3A	31.8394	31.7832	31.766	31.6142	26.4872	26.3355	27.5823	25.2537	27.8241	28.4148	30.3	29.404	30.1126	31.4249	31.4748	31.116	30.0339	29.7936	29.6395	29.9407	29.2788	29.0918	32.7169	32.4819	32.3787	32.3688	32.1764	31.7356	31.1445	31.1339	31.453
Q3UHJ0;Q3UHJ0-2	Aak1	AP2-associated protein kinase 1	29.5398	29.4666	29.4631	29.4104	27.4127	26.8817	27.3994	25.8032	26.1731	26.1961	27.4048	27.1871	27.1196	26.6084	26.8137	26.8401	26.6362	27.002	27.0788	28.1645	26.607	26.3085	26.8332	26.7069	26.8368	26.9441	27.2507	26.829	26.4723	26.7619	26.3643
Q91V61;Q3U4F0;Q91V61-2	Sfxn3	Sideroflexin-3	30.2764	30.0121	29.9365	30.2426	29.2739	29.1354	29.2642	28.6588	29.5352	28.9845	28.7125	28.6992	28.1081	28.4386	28.3725	28.251	28.2275	27.7893	27.5534	31.2789	29.801	29.8089	29.9813	30.1121	30.0026	30.2923	29.8689	29.9968	29.688	29.6555	29.4741
Q02357-6;Q02357;E9QNT8;Q02357-5;D3Z5M4;Q0VGY9;Q02357-4;G8JL84;Q02357-3	Ank1	Ankyrin-1	27.3183	27.4904	27.5837	27.3374	21.9586	22.0357	21.5285	14.6446	NaN	21.1227	20.9427	18.8646	19.7881	17.6038	17.843	20.0442	19.9024	16.5294	21.4789	21.6924	19.794	19.2926	20.8481	21.6561	21.8682	22.6333	22.383	22.577	23.0359	22.2131	22.053
Q9ERK4;E9Q1T9;F6ZEW4;E9QAX7	Cse1l	Exportin-2	29.23	28.8831	29.082	29.3406	28.1906	28.5734	28.6673	27.6762	28.7011	28.5901	28.2413	27.8002	28.0035	28.7924	28.5593	28.5764	27.697	27.2516	27.3536	28.0906	27.0913	26.891	29.2861	28.7643	28.7165	28.2175	28.0523	27.9329	27.6068	27.7554	27.2517
Q9CQI6	Cotl1	Coactosin-like protein	30.3085	30.7849	30.7417	30.1829	33.6566	33.0591	33.525	32.9246	33.5383	33.626	31.6631	30.8899	31.0957	31.6046	31.095	31.2825	31.0576	31.0933	31.0666	32.4309	31.8853	32.1867	31.4276	31.0274	31.0997	31.0052	30.929	30.4539	30.2793	30.2564	29.9963
Q9DCC5;P23198	Cbx3	Chromobox protein homolog 3	30.1365	30.1797	30.546	29.7397	31.8197	32.1787	31.8691	31.6545	32.4696	32.0519	31.9333	31.303	31.8112	33.4588	33.6597	32.8126	30.456	31.1422	31.1835	30.945	29.8803	30.2491	32.9823	33.4528	33.1407	32.6474	32.0345	31.3528	30.672	30.4413	30.4008
P01831	Thy1	Thy-1 membrane glycoprotein	32.5594	32.4605	32.4254	32.8655	20.6588	NaN	23.8274	17.6448	NaN	20.1946	27.2997	26.0989	26.8181	27.5441	25.7004	28.1087	27.8142	26.8185	26.5377	29.4555	27.7957	28.1704	28.4488	28.3148	28.238	29.7397	29.6791	29.7824	30.1661	30.1341	29.6389
Q9CQA3	Sdhb	Succinate dehydrogenase [ubiquinone] iron-sulfur subunit, mitochondrial	30.4443	30.2682	30.1783	30.1465	29.8936	29.6519	29.8109	28.7164	29.768	29.7504	29.6151	28.873	29.4832	29.8177	29.4992	29.5652	28.9586	29.1306	29.1182	30.5242	29.9646	29.8323	29.8109	29.8816	29.8392	30.0243	29.7923	29.7484	29.708	29.7171	29.2595
Q9WTX5	Skp1	S-phase kinase-associated protein 1	30.4867	30.6325	30.8805	30.1866	29.7765	28.9613	29.84	29.4428	30.1516	30.2237	30.2784	29.484	30.2316	30.3996	30.2767	30.4793	29.5323	29.501	29.4718	31.5484	30.9789	30.9127	30.5019	30.683	30.3547	30.11	29.6603	29.2682	29.2695	29.0834	28.7706
Q02248;E9Q6A9	Ctnnb1	Catenin beta-1	29.2069	29.0583	29.098	29.0402	24.9416	24.3304	24.8485	23.2515	23.4091	23.9381	28.2548	27.7121	27.9514	28.826	28.7378	29.1154	27.6125	27.5921	27.9223	30.5416	29.6372	29.0059	29.5608	29.6968	29.5785	29.2154	29.1938	28.6726	28.6217	28.6044	28.2167
O88712	Ctbp1	C-terminal-binding protein 1	29.71	29.4759	29.6894	29.1362	28.0648	28.1997	28.301	28.1146	28.346	28.358	28.9606	28.7262	29.2936	29.638	29.4601	29.6438	28.5029	29.0059	28.3368	28.6437	27.5202	27.6461	29.1439	29.3665	29.5144	29.192	28.9697	29.1783	29.0528	28.9959	28.6231
Q8CD76;Q7TNF4	Klc1		28.6926	28.6679	28.9501	28.4067	27.6958	27.644	27.5046	27.2858	27.7441	28.1023	28.1583	27.7825	28.5306	29.2612	28.7696	28.9893	28.155	28.1969	28.3214	28.2907	27.2589	27.5024	29.6187	30.0065	29.7587	29.7811	29.517	29.4251	29.2792	29.253	28.8656
E0CYV0;E9PWE0;P23506-2;P23506;F7D432;F6V9F1	Pcmt1	Protein-L-isoaspartate O-methyltransferase;Protein-L-isoaspartate(D-aspartate) O-methyltransferase	30.141	30.2106	30.4066	30.0693	28.7109	28.1989	28.8764	28.0636	28.8785	28.8653	28.053	27.5091	28.1301	28.7139	28.7813	28.6287	27.5505	27.6639	27.0762	29.7595	28.6584	27.5822	28.9142	29.0005	29.1585	29.0876	29.1504	28.8973	28.267	28.1773	27.9233
Q99JY0	Hadhb	Trifunctional enzyme subunit beta, mitochondrial;3-ketoacyl-CoA thiolase	29.4195	29.4075	29.3131	29.4006	29.5666	29.559	30.1017	29.3571	30.3143	30.1554	30.0984	29.5456	30.3025	30.5468	30.464	30.9229	29.901	30.3912	30.0011	31.7349	31.1014	30.7821	27.8058	28.2675	28.1397	27.8236	27.5866	27.4809	27.5873	27.3285	26.7966
D3YZU5	Shank1		27.8943	27.6977	27.8501	27.4242	20.6341	19.3587	18.9068	20.7164	22.3846	23.3772	18.5751	17.706	19.9614	21.198	19.6916	21.6176	18.9519	18.3998	20.2879	19.9339	17.5474	18.9312	24.4231	24.7506	24.6403	24.4869	24.4447	23.3608	23.4935	23.6796	23.0251
Q61206	Pafah1b2	Platelet-activating factor acetylhydrolase IB subunit beta	31.638	31.8635	31.5542	31.5632	29.7329	29.0487	30.4573	30.3944	30.7464	30.8035	29.3608	28.2796	30.0714	32.0037	31.652	31.5561	29.269	29.5971	29.773	30.6682	29.5729	29.9205	31.7163	31.9644	32.4388	32.0332	31.8977	31.5805	31.6468	31.456	30.5866
Q9JME5	Ap3b2	AP-3 complex subunit beta-2	28.2944	28.0578	27.9941	28.4895	24.9073	25.2379	25.2942	24.251	24.8897	25.2241	25.6974	24.8732	25.6602	26.6409	26.7498	26.6341	24.8997	25.0477	24.9879	25.4946	24.6458	23.9078	29.1236	29.1536	29.0739	29.299	29.2187	28.9762	28.9307	28.7901	28.459
Q8BG32	Psmd11	26S proteasome non-ATPase regulatory subunit 11	29.1482	29.055	29.0877	28.8724	30.8266	31.016	31.108	30.4692	31.0015	31.3122	30.2807	29.9703	30.5067	31.3686	30.8757	31.1353	30.7219	30.2115	30.0641	30.8182	30.1295	29.6283	30.9134	30.9815	30.7824	30.9173	30.5241	30.2418	30.004	29.7764	29.6359
Q9Z2U1	Psma5	Proteasome subunit alpha type-5	30.8691	30.8253	30.8817	30.3677	31.7015	31.484	31.8846	31.3986	32.0521	32.037	30.9033	30.2649	31.0629	31.9269	31.8271	31.8359	30.402	30.7529	30.9262	31.4463	30.935	30.9934	31.4693	31.7835	31.6954	31.4531	31.1689	31.073	30.5593	30.4961	30.217
Q6PGJ3;A2AFG8;A2AFG7	L1cam		28.4849	28.6102	28.5548	28.5293	20.613	19.5443	18.4733	22.9389	20.7448	21.0583	23.5524	22.6413	23.7285	23.0782	23.9278	23.7435	20.8472	21.5914	22.4833	22.0405	19.416	18.8888	28.3552	28.5726	28.4209	28.6412	28.6187	28.3496	28.2974	28.2316	28.0216
P26041	Msn	Moesin	28.6844	28.742	28.758	28.4565	33.7945	33.8192	33.9474	32.9336	33.3695	33.4719	32.0411	31.6601	31.6437	31.7569	31.2168	32.0032	31.3852	31.3872	31.3934	33.5229	32.929	32.9187	28.6731	29.0489	28.6976	27.7547	27.9054	27.2981	27.1416	27.05	26.8547
Q62095	Ddx3y	ATP-dependent RNA helicase DDX3Y	28.5989	28.7216	28.848	28.3046	29.3147	29.4446	29.734	29.6663	30.4737	30.2818	29.8662	29.0819	30.0123	30.613	30.4351	30.3131	29.2003	29.5317	28.9929	28.9177	28.6994	28.6569	29.912	30.2149	29.8176	29.7811	29.4273	29.5652	29.0695	29.1535	28.9442
Q9CZW5	Tomm70a	Mitochondrial import receptor subunit TOM70	29.3707	29.2481	29.5971	29.2931	28.8608	28.4961	28.9909	27.5511	28.5675	28.6317	28.6779	28.4891	28.4819	28.9185	28.64	28.6252	27.6024	27.5224	27.8987	28.6961	27.8796	27.5473	29.1451	29.297	29.2598	29.4391	29.1988	28.6657	28.8516	28.8526	28.5681
O89053;G3UYK8	Coro1a	Coronin-1A;Coronin	30.3237	30.4375	30.6113	30.0982	33.0491	32.6914	33.3221	31.1392	31.3492	31.5468	30.1317	30.1673	29.8744	30.1849	29.1405	29.3537	29.8173	29.9414	29.7246	29.3368	28.4313	28.3309	29.2603	29.2238	29.3557	29.4745	29.3493	29.5017	29.1077	29.0479	28.9413
Q810U4	Nrcam	Neuronal cell adhesion molecule	29.0526	29.0018	29.0025	28.7102	22.863	22.7092	22.247	22.0726	20.8001	22.0842	24.6809	24.7266	25.4977	26.0362	26.4155	26.6041	24.7554	24.1928	24.0858	26.1272	25.9799	26.2417	26.0203	26.227	26.3438	25.9684	25.9569	25.5733	25.5052	25.4694	25.3121
Q8CAY6;G3XA25	Acat2	Acetyl-CoA acetyltransferase, cytosolic	29.4566	29.444	29.5197	29.4187	28.1294	28.477	28.6292	28.1103	29.3282	28.4066	31.9368	30.7492	31.972	32.6511	32.5733	32.6699	31.0997	30.5504	31.0503	29.8589	29.0492	28.678	32.2602	32.3187	32.3007	32.0561	31.7811	31.4342	31.174	31.0289	30.4724
S4R1P5;Q91ZU6-4;Q91ZU6;Q91ZU6-2;A0A087WSP0	Dst	Dystonin	24.7309	25.0163	25.049	25.1096	24.4507	24.291	24.7476	24.0939	24.5219	24.807	25.9498	25.4648	25.8964	27.0391	26.7554	26.9055	25.3338	25.7294	25.623	26.8761	25.9765	25.7995	25.7816	25.8984	24.8812	24.7743	24.7311	24.221	23.7473	23.719	23.3773
P26350;A0A087WP98	Ptma	Prothymosin alpha;Prothymosin alpha, N-terminally processed;Thymosin alpha	31.0686	32.0236	31.7757	31.255	34.4383	35.0584	36.0423	34.4164	34.666	34.5541	35.1692	34.5513	34.7936	35.1802	34.9597	34.2565	34.4261	34.5298	34.7606	34.4924	34.1146	33.9164	34.9065	35.4066	35.0232	34.3775	33.1898	31.7577	30.9485	30.1628	30.4633
P62242	Rps8	40S ribosomal protein S8	30.1137	29.7314	29.8728	30.2084	33.5916	33.8546	33.8402	32.6964	33.4078	33.1553	33.3471	32.7346	33.3423	32.9387	32.7996	33.0656	32.5772	32.6201	32.2345	32.6977	32.3229	32.3758	32.5524	32.9445	32.7199	32.3899	32.1861	31.8004	31.6093	31.4488	31.4247
E9PY39;B7ZBY7	Gm20431;Ube2v1		30.2063	30.2601	30.4933	29.9891	30.5187	30.6257	30.6615	30.1944	30.6293	30.5807	30.4709	29.6805	30.089	30.8278	30.2529	30.7693	29.7943	29.783	30.0251	30.8611	29.8604	29.8351	30.6639	30.718	30.7892	30.7584	30.3503	29.8794	29.4254	29.2685	29.2843
Q91X97;D3YVA2;D3Z2Z8	Ncald	Neurocalcin-delta	30.0548	30.2242	30.2322	29.8712	21.5849	23.2595	23.6328	22.0304	20.9256	21.5332	28.7745	28.0065	28.9256	29.2875	29.2704	29.3747	27.9866	28.0445	28.0788	27.3805	25.5674	25.5226	28.9885	28.7078	28.4873	29.4834	29.268	28.9215	29.062	28.8471	28.5909
Q9JKB1	Uchl3	Ubiquitin carboxyl-terminal hydrolase isozyme L3	29.7605	29.9222	30.0669	29.2419	29.8462	30.0751	30.3323	30.1466	30.7898	30.8633	29.744	28.7636	29.9365	30.8622	30.5776	30.0679	28.7703	29.3334	29.6946	29.7743	28.9722	29.2718	31.4051	31.5497	31.3719	31.1685	30.7393	30.1643	29.7404	29.6326	29.3991
P18242	Ctsd	Cathepsin D	29.352	29.7246	29.6941	29.3202	33.8309	34.0573	34.2566	33.9244	34.1842	34.3943	32.7275	32.4196	32.6005	31.9147	31.7257	31.797	31.9193	32.4612	32.1632	32.716	31.4747	31.0431	28.8695	29.1334	28.8257	29.1289	29.3577	29.1682	29.1744	29.1578	28.8646
Q3UHL1	Camkv	CaM kinase-like vesicle-associated protein	29.8698	29.8934	29.8459	29.77	20.8935	22.2313	22.9781	NaN	NaN	17.8964	NaN	19.8353	21.4096	21.4662	21.9621	20.2315	20.4471	19.3491	20.9295	21.206	18.4124	18.3079	28.658	28.4582	28.543	29.3045	29.322	29.518	29.3956	29.4274	28.9224
A2ALL9;Q8C048	Atp2b3	Calcium-transporting ATPase	28.8178	28.227	28.2147	28.7617	19.4244	24.6402	24.8462	21.5155	21.8032	21.549	22.526	22.042	21.4382	20.9444	21.7137	22.1321	22.88	23.3156	23.4021	25.2555	24.3364	24.3699	24.4822	24.2554	24.6188	25.6384	25.8483	25.1783	25.4882	25.4466	25.0604
P54775	Psmc4	26S protease regulatory subunit 6B	29.002	29.1458	29.35	28.7659	30.0439	29.1532	29.8339	29.5712	30.3857	30.4528	29.5828	29.1039	29.6606	30.4012	30.302	30.2557	28.6075	28.8122	29.0051	29.4804	29.2792	29.1727	29.9739	30.2455	30.2829	29.9114	29.7559	29.4473	29.1931	29.2747	29.0891
Q3USC7;Q8VE33;A2A5H8	Gdap1l1	Ganglioside-induced differentiation-associated protein 1-like 1	29.0725	28.9528	29.0919	29.1198	21.9379	17.8084	21.9993	21.9306	22.0748	21.3382	26.2225	25.8294	26.7889	28.2603	28.3327	27.364	24.9598	25.0479	25.3239	24.462	24.373	24.43	29.755	29.9093	30.1554	30.1276	29.523	29.5415	29.4772	29.1234	28.997
B7FAU9;Q8BTM8	Flna	Filamin-A	26.438	26.5291	26.4428	26.3798	31.2656	31.2529	31.6156	31.0678	31.8007	31.7665	31.2494	30.5868	30.6361	30.4097	29.9847	30.9399	30.5298	29.8553	30.005	32.8299	32.1858	32.1739	27.8214	27.8232	27.6003	26.9673	26.7929	26.5351	26.3666	26.2048	25.7465
Q921M7	Fam49b	Protein FAM49B	29.7297	29.4784	29.54	30.1667	31.0709	31.0886	30.9713	31.1135	31.5577	31.318	29.4051	28.826	29.2063	30.393	30.0471	30.1923	28.824	29.2596	28.8209	29.4479	28.5352	28.1888	30.3053	30.2075	30.2303	30.2092	30.0427	29.6241	29.4743	29.3937	29.1786
D3YVF0;H3BIV5	Akap5	A-kinase anchor protein 5	28.9708	28.9361	29.1518	28.6064	20.2022	20.1885	21.8012	20.3711	22.1094	21.0483	23.8202	22.8578	23.8087	22.8587	23.4515	23.0419	23.3112	23.0357	23.7795	24.0497	20.8755	22.9943	26.8234	27.6613	27.0906	27.7502	27.2823	26.7175	26.8043	26.2271	26.2086
P23116	Eif3a	Eukaryotic translation initiation factor 3 subunit A	27.7839	27.9076	27.8205	27.7194	29.4591	29.0362	29.5356	29.7197	30.289	30.4399	29.4035	29.0132	29.4915	30.4129	30.3295	30.4713	28.5938	28.7173	29.0571	28.9212	28.5241	28.4798	29.6867	29.8231	29.697	29.3216	29.22	28.8509	28.3173	28.3795	28.2641
Q9EQ20	Aldh6a1	Methylmalonate-semialdehyde dehydrogenase [acylating], mitochondrial	29.4574	29.6185	29.5428	29.2163	27.605	27.3062	28.0896	27.4098	28.2423	28.2822	28.6885	28.1263	28.8707	28.7044	28.4955	28.7315	28.4426	28.9307	28.6105	31.7811	30.9126	30.4634	28.2685	28.0656	27.7996	27.9542	27.6556	27.0551	27.8314	27.4255	27.3304
Q9QYJ0	Dnaja2	DnaJ homolog subfamily A member 2	28.9892	29.0423	29.193	28.9469	29.0033	29.1271	28.8455	28.6444	28.8806	29.1537	29.0108	28.4744	29.0976	29.1154	28.903	29.5275	28.4592	28.6021	28.6955	28.651	28.2258	28.2817	29.0358	29.38	29.3521	29.056	29.1671	28.8357	28.4982	28.6087	28.4844
Q9CPQ8	Atp5l	ATP synthase subunit g, mitochondrial	32.3575	31.8002	31.7317	32.2678	29.4009	31.2633	30.3301	29.6844	30.1693	30.3822	28.6892	27.5871	28.8741	29.9198	30.015	30.3228	29.8798	29.0835	28.9542	30.7066	28.9193	29.8158	30.82	30.7363	30.9243	30.9798	30.9725	30.4769	30.367	31.3787	29.9552
Q9CPW4;Q3UA72	Arpc5	Actin-related protein 2/3 complex subunit 5	30.1314	29.92	30.1947	29.7672	32.2993	32.4429	33.0981	31.956	32.4499	32.5437	30.7299	30.3756	30.7252	31.3014	31.1194	30.5745	30.248	30.6118	30.4277	31.3429	30.006	29.9805	30.6511	30.6769	30.8287	30.7729	30.3264	30.0701	29.886	29.8329	29.7466
E9QNN1;Q3UR42	Dhx9		28.0662	27.7098	27.8137	28.2886	28.5828	28.2777	28.8683	28.7367	29.2635	29.2225	29.4398	28.8013	29.4735	30.2681	30.3177	30.1348	28.2554	28.3184	28.3207	28.7538	28.2544	28.1004	30.1927	30.5018	30.4064	29.8948	29.9638	29.9997	29.4649	29.4615	29.2602
Q9CPQ1	Cox6c	Cytochrome c oxidase subunit 6C	31.8112	31.264	31.2158	31.6435	29.3552	30.5458	30.0419	28.1729	28.8258	28.7844	28.3246	28.2185	27.38	28.5678	28.881	29.1589	28.3527	27.8321	27.2741	30.0898	27.9725	28.7517	29.3389	28.7242	27.9531	29.4726	28.4774	28.6144	28.8774	29.859	28.7049
O35381;D3Z7M9;D3YYE1;F6UFG6	Anp32a	Acidic leucine-rich nuclear phosphoprotein 32 family member A	31.0695	31.2373	31.4346	31.0776	31.3662	31.4336	31.9106	30.9704	32.221	32.1216	31.8972	31.3046	31.8766	32.196	32.289	32.1914	30.3243	30.7135	31.2329	31.5162	31.4485	31.2272	32.6349	32.3895	32.3135	31.8544	31.5114	31.3504	30.8467	30.7795	30.4532
Q8BGZ1;F2Z3Z1	Hpcal4	Hippocalcin-like protein 4	30.4119	30.3221	30.4213	30.4924	22.2502	24.4196	17.8956	19.8061	NaN	22.7302	NaN	21.0651	NaN	22.5397	23.2928	22.7457	17.9698	22.7748	19.7254	21.6881	22.6645	18.6974	26.8967	26.3069	27.241	28.0761	28.5024	27.9385	28.3431	27.9626	27.4557
Q60668-3;Q60668;F6ZV59;Q60668-4;Q60668-2;F6SHF3	Hnrnpd	Heterogeneous nuclear ribonucleoprotein D0	30.9736	31.1363	31.1314	30.7068	31.1602	31.3121	31.3818	30.5237	31.287	31.3259	32.0318	31.6155	31.9815	31.934	31.7868	31.8679	31.0591	31.3261	30.6265	31.9961	31.078	31.3634	31.9497	32.3569	32.1439	31.5262	31.6397	31.2653	30.4827	30.3716	30.3846
P32921-2;P32921	Wars	Tryptophan--tRNA ligase, cytoplasmic;T1-TrpRS;T2-TrpRS	28.9625	28.5562	28.7959	28.3209	29.5383	29.6184	29.7023	29.4945	30.0684	30.287	29.2999	28.9198	29.8216	30.3563	29.7977	30.1375	28.9608	29.0991	29	31.1172	30.7683	30.999	29.771	29.9878	29.6738	29.7278	29.331	28.9868	28.7622	28.7217	28.7188
P68181-4	Prkacb	cAMP-dependent protein kinase catalytic subunit beta	29.7241	29.6383	29.4242	29.844	28.7908	29.0035	29.0444	28.5817	29.6267	29.6292	28.1769	27.3063	27.9195	28.4043	28.5274	28.2692	27.5764	27.7027	27.5955	28.2074	28.0128	27.8867	29.508	30.0948	30.0656	30.2562	29.9725	30.0347	29.9997	30.0092	29.6343
Q9CPV4;E9Q197;Q9CPV4-2;F6ZTG3	Glod4	Glyoxalase domain-containing protein 4	29.7555	29.9826	29.9614	29.7179	29.8967	29.9818	30.55	29.5409	30.3621	30.2398	30.226	29.2909	29.9466	30.1927	30.1349	30.1818	30.1608	30.1875	29.962	32.2137	31.7166	31.8197	29.6396	29.8535	29.784	29.4956	29.2339	29.1626	28.7867	28.4261	28.1502
O08532-5;O08532-4;E9Q1X8	Cacna2d1	Voltage-dependent calcium channel subunit alpha-2/delta-1;Voltage-dependent calcium channel subunit alpha-2-1;Voltage-dependent calcium channel subunit delta-1	28.3936	28.1253	28.4204	28.2348	20.6805	19.4745	21.8621	20.3868	21.2367	21.1224	23.9767	21.7936	23.2794	23.3523	23.1307	23.7902	22.1906	22.3902	22.5332	23.9967	21.6787	23.03	28.2865	28.0579	28.2852	28.7274	28.4857	28.3942	28.3593	28.4073	28.1174
P46097	Syt2	Synaptotagmin-2	29.1905	28.8895	28.4125	28.8763	NaN	23.2297	23.2218	NaN	NaN	15.5336	NaN	NaN	21.7241	16.2473	12.304	NaN	NaN	NaN	16.44	NaN	21.4471	21.8364	22.1574	22.2065	22.5105	22.156	20.9201	21.7972	22.2515	22.2207	19.7728
Q91XL9;Q3V156;Q91XL9-2;Q91XL9-3	Osbpl1a	Oxysterol-binding protein-related protein 1;Oxysterol-binding protein	27.9751	28.0484	28.3022	27.7545	23.7475	23.2641	23.5953	24.8715	26.0344	26.4005	23.6939	24.1089	25.0114	27.9079	27.6642	27.9977	26.1955	26.3167	26.5011	26.0554	25.1758	24.8346	26.6272	26.9269	26.8311	27.414	26.637	26.8887	26.4536	26.5661	26.1223
Q9CYT6;D3YTR7	Cap2	Adenylyl cyclase-associated protein 2;Adenylyl cyclase-associated protein	29.7761	29.6879	29.7164	29.2657	21.0881	21.4364	23.3005	23.5178	NaN	20.867	25.0392	24.4581	26.6309	24.0915	24.1098	25.1745	24.5282	23.1237	23.9204	27.6405	26.849	26.0089	24.6938	24.7202	24.7564	25.1823	25.2224	24.6234	24.7144	24.8798	24.6643
Q9CX86	Hnrnpa0	Heterogeneous nuclear ribonucleoprotein A0	30.6474	30.7159	30.5947	30.462	29.8312	29.6691	29.879	29.9191	30.5765	30.4697	30.8798	30.4146	31.3508	31.5888	31.4801	31.3058	28.8382	29.9151	29.5934	29.6348	29.7421	29.484	31.8246	31.8322	32.0756	31.1098	30.9779	31.0475	30.2942	30.4125	30.5183
P24527	Lta4h	Leukotriene A-4 hydrolase	28.8	28.9897	29.0232	28.6274	28.9415	28.7131	28.77	29.0209	29.7778	29.6336	28.5629	28.2968	28.5325	28.7069	28.6682	28.8371	28.3148	28.5243	28.6868	30.1495	29.3102	29.2891	28.0316	28.0511	28.0507	28.0256	27.821	27.6639	27.2674	27.0922	26.895
Q0KL02;Q0KL02-4	Trio	Triple functional domain protein	26.3256	26.357	26.5379	26.452	23.6216	23.5961	24.5923	23.6082	24.6937	24.6831	25.1566	24.2188	25.8882	26.9384	26.8363	26.5571	24.2521	24.5489	24.7966	24.0394	23.2291	23.0848	27.9217	28.0505	28.0256	27.8547	27.7413	27.5797	27.4442	27.3425	26.9361
P23819-4;E9QKC0;P23819	Gria2	Glutamate receptor 2	28.8588	28.2686	28.1354	28.7077	23.0016	21.2392	23.296	22.7225	22.9948	23.8049	26.4835	25.2869	26.2545	26.6023	26.7141	26.1276	25.4374	25.4718	25.416	22.2572	21.5036	20.7326	27.7314	27.7343	27.8641	28.3365	28.5097	28.3296	28.1805	28.1512	27.7813
Q8BHN3-2	Ganab	Neutral alpha-glucosidase AB	28.5082	28.6822	28.8995	28.5162	29.523	29.3036	29.7621	29.5018	30.2807	30.2473	29.6665	28.9827	29.7197	30.49	30.2908	30.3689	29.276	29.179	29.1033	29.161	28.8047	28.6726	29.3083	29.5208	29.4775	29.259	28.8899	28.9759	28.7014	28.5903	28.1347
Q8R1Q8	Dync1li1	Cytoplasmic dynein 1 light intermediate chain 1	29.4865	29.4033	29.5663	29.212	29.4857	28.9121	29.1308	28.8006	29.2006	29.1937	29.0624	28.8255	29.1995	29.6738	29.7898	29.7769	28.9607	29.3334	29.0897	28.5527	28.1461	27.8525	30.1461	30.0621	30.2475	30.3095	29.9574	29.9185	29.8386	29.6688	29.4442
Q6P1F6	Ppp2r2a	Serine/threonine-protein phosphatase 2A 55 kDa regulatory subunit B alpha isoform	29.2964	29.7505	29.8231	29.2846	28.7851	28.8475	28.7371	28.4169	29.0175	29.0087	29.1276	28.8587	29.6594	30.3923	30.2775	30.2832	29.101	29.3759	29.4138	29.088	27.6141	27.9175	29.3441	29.8863	29.9675	29.8431	29.3372	29.2559	29.1689	28.9231	28.6852
Q9JKR6	Hyou1	Hypoxia up-regulated protein 1	28.3576	28.5361	28.6213	27.9635	29.7846	29.8523	29.9944	29.5315	30.12	30.2413	29.8074	28.9591	29.7297	29.6761	29.6839	29.8808	28.5071	28.9042	28.8867	30.1872	29.4605	29.7368	29.1158	29.1119	28.8531	29.0614	28.8188	28.7087	28.524	28.3774	28.0932
Q06138	Cab39	Calcium-binding protein 39	29.7746	29.758	29.9205	29.688	28.562	29.1506	29.4012	29.1802	29.7685	29.8167	27.5676	26.8627	28.2256	29.8939	29.4478	29.6009	27.0843	27.5494	27.7985	28.2694	27.3144	27.2018	29.8438	29.8148	29.6716	29.4444	29.2669	28.3993	28.2585	28.1171	27.8148
Q9D0E1;Q9D0E1-2	Hnrnpm	Heterogeneous nuclear ribonucleoprotein M	28.8303	28.8195	28.8095	28.5469	30.9638	30.7901	31.1598	29.7405	30.4524	30.4333	30.9296	30.6201	30.8855	30.7557	30.7848	30.7807	30.097	30.2129	30.0545	30.6684	29.923	29.7448	30.7509	30.6648	30.8115	30.2733	30.2992	30.028	29.4313	29.5795	29.3453
P68037;D3YZS3	Ube2l3	Ubiquitin-conjugating enzyme E2 L3	30.723	30.7904	31.0287	30.1436	31.4118	31.7817	32.0915	31.2789	31.1871	31.3404	31.1004	30.3111	31.1251	30.7752	30.4368	30.4871	30.7352	30.8539	30.4951	31.2721	31.0102	30.7645	30.2412	30.2525	30.1182	29.8171	29.8571	29.5331	29.3134	29.53	29.1151
Q8K1L5	Ppp1r11	Protein phosphatase 1 regulatory subunit 11	30.6468	29.1979	30.7425	30.6134	32.5034	32.2026	32.8538	29.9365	29.5082	29.7563	31.6954	32.2395	31.4312	29.2536	29.2692	29.0858	31.6215	31.149	31.6572	32.0145	31.5774	31.228	29.3599	29.6231	29.5547	27.1041	29.9638	29.5688	29.5657	29.3915	29.028
Q8CG71	Leprel1	Prolyl 3-hydroxylase 2	26.4827	26.3286	24.909	27.2469	25.1856	24.6533	26.7414	22.7254	22.7779	20.4321	25.1397	25.3606	26.8171	22.8036	26.8895	26.8044	24.8526	25.1607	25.1554	23.9996	25.0278	26.6291	26.1264	17.4643	19.527	17.7393	19.5917	19.1324	18.4496	25.4581	18.685
Q9CZC8	Scrn1	Secernin-1	29.7584	29.8432	30.2533	29.9651	22.4976	25.0612	23.4865	21.8488	20.9946	22.3798	27.899	26.7321	28.0513	29.9836	29.2504	29.854	28.7889	28.7634	28.9309	30.2101	29.8417	29.577	29.5142	30.1504	30.0127	30.1125	29.7303	29.5814	29.4702	29.3953	28.9804
O54774	Ap3d1	AP-3 complex subunit delta-1	28.2756	28.0795	27.8686	28.6227	28.5754	28.6874	28.7568	28.7394	29.2967	29.3353	28.163	27.461	27.8492	28.5897	28.5011	28.8276	27.1026	27.6226	27.5308	27.7648	27.0701	26.8209	28.9088	29.1476	28.9895	29.0646	29.0888	28.9394	28.651	28.9514	28.3168
E9PUM4;Q71LX4	Tln2	Talin-2	27.1616	27.2343	27.4024	27.2685	22.8939	23.3859	24.173	24.0727	23.7314	23.7141	26.0654	25.3858	26.1722	26.7161	26.5556	27.0334	26.0285	25.9202	26.0179	29.0061	27.7033	27.4724	25.1446	25.1116	24.8413	25.5407	25.2882	24.6997	24.9176	24.8836	24.2086
P35278;Q8C266	Rab5c	Ras-related protein Rab-5C	30.8856	30.314	30.3595	30.5089	31.4076	31.8595	32.3179	31.6653	32.0239	32.6228	30.928	30.3916	31.0174	31.7536	31.3673	31.796	31.1342	30.7891	30.969	31.2699	30.5671	30.8175	31.2022	31.1779	31.0062	31.1469	30.866	30.6466	30.5133	30.5938	30.1462
Q922R8	Pdia6	Protein disulfide-isomerase A6	29.3823	29.3412	29.2786	29.1667	33.0562	32.8857	33.2112	31.8704	32.563	32.8336	31.7331	31.3303	31.7465	31.8166	31.4935	31.803	30.9821	31.1253	31.0973	32.0821	31.4164	31.5069	31.5662	31.3599	31.3048	31.1781	31.0377	30.4886	29.8661	29.7557	29.2993
Q78PY7;Q3TJ56	Snd1	Staphylococcal nuclease domain-containing protein 1	27.6199	27.5919	27.7538	27.5177	30.4722	30.2981	30.6276	29.8465	30.7262	30.4451	30.177	29.4368	30.1131	30.3926	30.1845	30.4429	29.1368	29.4459	29.3553	29.2518	28.7487	28.8	28.9425	29.0436	29.1233	28.8306	28.8035	28.8128	28.5399	28.4283	28.1819
Q9QUR6	Prep	Prolyl endopeptidase	27.8154	27.6504	27.9283	27.7603	29.6822	29.7132	29.6055	28.9291	29.5982	29.523	29.3348	28.8865	29.147	29.7873	29.4563	29.3265	28.2751	28.4059	28.4493	29.4714	28.616	28.9198	29.6316	29.5264	29.4875	29.6569	29.2205	29.0638	28.8588	28.9606	28.674
Q8CGK3	Lonp1	Lon protease homolog, mitochondrial	28.3702	28.4312	28.4985	27.9439	28.6004	28.4867	28.941	28.07	28.6747	28.6378	28.7172	28.3209	28.4342	29.1848	29.0151	28.8379	27.9686	28.5498	28.4402	30.8595	30.0182	29.8928	29.0571	29.083	29.0877	29.3736	28.9919	28.9245	28.9702	28.6821	28.3121
Q9Z204-2;Q9Z204-3;Q9Z204-4	Hnrnpc	Heterogeneous nuclear ribonucleoproteins C1/C2	29.7184	29.7569	29.9087	29.6147	30.9179	31.0276	30.7133	30.0634	30.4656	30.6427	31.6267	31.1775	31.7803	31.4457	31.3486	31.3479	30.9302	30.7371	30.7179	30.8246	30.6376	30.6426	31.2963	31.2046	31.1888	30.6528	30.6031	30.2275	29.3665	29.4953	29.3029
F8VPK5	Rock2	Rho-associated protein kinase	27.753	27.8092	28.085	27.74	26.9765	27.0095	27.3857	26.1528	27.2014	26.8107	26.4069	25.4957	26.0958	26.1281	25.9778	26.172	25.6163	25.35	25.6507	28.1947	27.3112	27.2953	25.9571	26.0325	26.2219	26.0941	25.8693	25.725	25.7683	25.7669	25.6648
O54991	Cntnap1	Contactin-associated protein 1	28.0323	27.814	27.7281	28.1429	16.7715	19.2095	20.5069	20.1903	20.8541	22.5242	20.0167	15.535	20.8231	19.6739	20.0171	20.3091	19.9004	20.22	19.8804	18.3068	20.0613	22.0457	21.0787	15.7904	19.8746	21.8316	20.9935	21.7287	22.4234	23.3562	21.8044
Q9DCW5;P43024	Cox6a1	Cytochrome c oxidase subunit 6A, mitochondrial;Cytochrome c oxidase subunit 6A1, mitochondrial	32.0462	32.0311	32.4609	32.0097	NaN	NaN	NaN	27.5958	29.329	26.5422	NaN	NaN	21.1552	29.3917	29.8021	28.405	NaN	NaN	NaN	NaN	NaN	NaN	25.7061	28.2202	28.5153	28.2437	27.278	28.6748	28.8446	28.4337	26.5388
P59999;E9PWA7	Arpc4	Actin-related protein 2/3 complex subunit 4	31.3274	31.1367	31.3711	31.2218	32.5386	33.1693	33.1418	32.3814	32.5756	32.7662	30.1842	30.1746	30.1104	31.4677	31.3167	31.4884	30.3719	30.4608	30.0556	31.3439	30.2767	30.7073	31.5166	31.8977	31.7742	31.4554	31.7203	31.2441	30.9051	31.2324	30.6373
A0JNY3	Gphn		29.2942	29.3915	29.4276	29.1045	26.3601	27.6615	28.1119	25.9663	27.6249	27.6163	27.9376	27.4132	27.9607	28.3125	29.0106	28.0702	27.2185	27.4466	27.1091	26.2836	26.0834	26.1488	28.2065	28.2389	28.0356	28.2976	28.2211	28.0606	27.6559	27.5828	27.3001
P50114	S100b	Protein S100-B	31.5916	32.1834	32.5322	32.3909	NaN	22.0106	22.2875	23.3361	24.4473	22.2251	26.822	23.8802	28.9876	31.8616	31.5141	32.1022	25.526	26.0177	25.8646	25.9552	25.2101	22.4853	24.2072	NaN	NaN	NaN	23.1596	22.4311	23.783	26.2214	22.914
Q91WC3;Q91WC3-2	Acsl6	Long-chain-fatty-acid--CoA ligase 6	29.0676	28.9378	28.8276	29.4133	23.6108	22.9908	21.7414	21.7753	23.5158	23.7245	26.0142	23.6251	25.8468	26.0614	25.9746	26.5638	25.3619	24.4162	24.6619	27.7898	25.9679	26.2992	25.8911	26.4988	26.6638	26.8206	26.6865	26.6724	26.7813	26.821	26.2586
Q8BKC5	Ipo5	Importin-5	27.8457	27.8014	27.9961	27.9135	29.3402	29.0479	29.2285	29.4033	30.0254	30.1191	28.9867	28.5404	29.1724	30.0596	29.9544	30.1461	28.2203	28.4417	28.3536	28.9823	28.349	28.1181	29.6238	29.8874	29.7058	29.4217	29.4686	29.2163	28.7136	28.803	28.3871
Q4FE56;P70398	Usp9x	Ubiquitin carboxyl-terminal hydrolase;Probable ubiquitin carboxyl-terminal hydrolase FAF-X	26.7699	26.288	26.2493	26.8258	27.2278	27.4163	27.5929	27.0899	27.913	27.8628	26.7864	26.3691	26.8131	27.7735	27.5175	27.5813	26.3072	26.7216	26.4532	27.6323	26.4863	26.1938	27.8666	28.2159	27.9903	28.0056	27.6096	27.7879	27.5706	27.5732	27.3109
Q9JMH9-6;B2RRE2;Q9JMH9;K3W4L0;E9QAX2;Q9JMH9-1;Q9JMH9-4;Q9JMH9-2;E9Q405;Q9JMH9-5;Q9JMH9-7	Myo18a	Unconventional myosin-XVIIIa	27.0694	27.1663	27.2849	27.2637	27.1265	26.9729	27.2486	27.3698	27.8193	27.9308	26.672	25.7588	26.811	27.9588	27.4844	27.6229	27.3163	27.4285	27.5963	27.869	26.8082	26.5846	28.1417	28.2709	28.313	28.1025	27.8763	27.4985	27.2941	27.1783	27.3485
A2ALR9;Q3V0C5-5;A2ALR8	Usp48	Ubiquitin carboxyl-terminal hydrolase 48	27.8789	27.995	27.9794	26.5427	27.9642	28.1097	28.7372	27.9987	28.8858	28.1339	28.2557	27.5908	28.3425	28.7284	28.5721	27.9573	27.4609	28.3554	27.6623	28.2776	28.6535	28.1426	27.6685	28.5767	28.6124	28.1293	27.048	26.9089	26.3927	26.2749	26.3504
Q9CR16	Ppid	Peptidyl-prolyl cis-trans isomerase D	29.3339	29.411	29.7294	29.1824	28.3663	28.0229	28.8287	28.1797	29.0007	29.514	29.4246	28.7695	29.1386	29.3946	29.3655	29.3963	28.5033	28.2429	28.5483	30.2323	29.3846	29.4759	30.1422	30.3573	30.3688	29.6274	29.5332	29.3545	28.7121	29.0046	28.584
Q7TMF3	Ndufa12	NADH dehydrogenase [ubiquinone] 1 alpha subcomplex subunit 12	31.6005	31.3523	31.632	31.3434	27.8504	27.7475	28.0948	28.2969	28.7368	29.0095	27.6128	26.4242	27.8532	28.2523	28.3919	28.3029	26.7932	27.0104	27.8217	29.4662	28.6717	28.4123	29.2603	29.2877	29.2637	29.3793	29.3761	29.3565	28.8461	28.7693	28.6212
P35279	Rab6a	Ras-related protein Rab-6A	30.84	30.863	30.6504	30.929	31.3733	30.974	31.5304	30.5172	30.9459	31.4663	31.0129	30.6726	31.3104	31.6462	31.2346	31.6717	30.8591	30.794	31.3153	31.3392	30.8363	30.6603	31.634	31.6332	31.7292	31.9084	31.5749	31.7472	31.6081	31.3406	31.2084
Q93092	Taldo1	Transaldolase	30.4374	30.5481	30.3169	30.3499	32.2252	31.9868	32.3252	32.1385	32.6463	32.7042	31.7782	30.9311	31.8119	32.1676	32.0387	32.4333	31.7088	31.5671	31.6452	31.2141	30.8501	30.9736	30.3592	30.9428	30.7436	29.986	29.8283	29.4865	28.4042	28.6825	28.4458
P43274	Hist1h1e	Histone H1.4	31.6748	31.4448	30.7707	31.8062	34.2205	34.1429	34.3633	32.606	33.2423	33.1714	34.1898	34.1123	33.9817	33.0215	33.4741	33.4725	33.4522	32.7832	33.0637	34.2674	33.5685	33.7181	33.9342	33.8228	33.5352	33.0013	32.307	32.5596	32.4202	31.9077	32.0082
Q8CGC7	Eprs	Bifunctional glutamate/proline--tRNA ligase;Glutamate--tRNA ligase;Proline--tRNA ligase	27.1959	27.1332	27.3301	27.2236	29.226	29.5061	29.7019	29.03	29.456	29.8193	29.7064	29.1975	29.6152	29.6859	29.5817	29.745	29.1282	29.2492	29.2525	30.3357	29.4102	29.685	28.4197	28.5789	28.652	28.5746	28.6848	28.3085	28.0155	28.1143	27.6228
Q9CQ69	Uqcrq	Cytochrome b-c1 complex subunit 8	31.4641	31.0036	30.9151	31.3558	26.9166	28.2194	27.3466	28.5805	29.1659	29.0246	26.1361	25.1581	25.6593	29.6181	29.7752	29.7869	25.372	26.0696	26.2784	26.5896	26.3752	26.6324	30.3541	30.6822	30.6592	30.3776	30.0778	29.9993	29.586	30.0246	29.8463
Q8BH66	Atl1	Atlastin-1	29.1584	28.9374	28.8338	29.3648	23.9731	23.7362	23.4801	24.4371	23.6388	23.8068	26.4733	24.9464	25.6538	28.2404	27.9557	27.8542	24.9197	24.6748	25.1898	25.9258	24.0982	23.2405	28.6118	28.6679	28.6258	28.9285	28.6358	28.496	28.4572	28.3949	28.1115
Q3U1J4	Ddb1	DNA damage-binding protein 1	28.3305	28.228	28.2783	28.1787	28.2136	28.3285	28.6255	28.2244	28.9278	28.7489	28.978	28.4191	29.0483	29.0081	29.0701	29.2833	28.1599	27.9876	28.1793	28.9943	28.4837	28.6035	28.6725	28.9659	28.9102	28.7075	28.255	28.313	27.7131	27.6144	27.0699
Q8CC35-2			28.4384	28.6036	28.4318	28.1404	22.0445	22.1147	20.8486	19.7974	21.2081	20.6796	24.383	22.9874	23.2765	23.325	22.7238	23.053	24.3023	23.2974	23.08	27.2994	26.3818	25.5495	21.268	22.6894	20.0518	22.4837	20.2758	23.4201	23.1022	22.5115	21.448
Q60631;B1AT92;Q60631-2	Grb2	Growth factor receptor-bound protein 2	29.8165	29.968	30.2549	29.8532	31.1615	30.7754	31.0154	29.9768	30.6251	30.45	29.5683	28.8898	29.9208	29.7264	29.3571	30.0363	29.1815	29.5145	29.2974	29.1608	28.2084	28.2003	29.7062	30.0916	30.2864	29.4707	29.3995	29.5781	28.7025	28.624	28.3619
Q9JII6;B1AXW3	Akr1a1	Alcohol dehydrogenase [NADP(+)]	29.741	29.7365	29.9004	29.5188	32.0093	32.287	32.4979	32.3681	32.6624	32.7552	30.3585	29.6714	29.8875	30.4184	30.398	30.0424	29.7958	30.0197	30.2042	30.2992	29.4635	29.6152	29.9094	29.89	30.0878	29.9328	29.5812	29.4153	29.0849	29.2483	28.698
P63158;D3YZ18	Hmgb1	High mobility group protein B1	31.9656	31.9564	31.97	31.9464	33.2909	32.2067	32.9028	31.7638	32.7713	32.806	33.302	32.7759	33.5943	32.9529	32.8779	33.087	32.0663	32.3429	32.3168	33.0846	32.9117	32.8156	32.9971	33.3893	33.2331	32.467	32.5116	32.3192	31.5414	31.6186	31.3924
Q8CIE6;F8WHL2	Copa	Coatomer subunit alpha;Xenin;Proxenin;Coatomer subunit alpha	27.0214	26.6901	26.6405	27.5226	29.8513	29.7581	29.8519	29.3232	29.9847	30.112	28.9801	28.3535	29.0799	29.9845	29.8721	29.7725	28.5599	28.7383	28.3096	29.3106	28.6464	28.4734	29.0324	29.1479	29.1622	28.8854	28.8568	28.6926	28.3745	28.3857	28.0988
Q8K1M3;P12367	Prkar2a	cAMP-dependent protein kinase type II-alpha regulatory subunit	29.1947	29.2957	29.4912	29.1966	27.1794	26.7508	27.1633	26.055	26.8437	27.1095	27.5471	27.2162	27.6362	28.1517	28.1184	28.0454	26.7067	27.5203	27.2275	28.4648	27.8211	27.3698	28.6796	28.5466	28.6892	28.6622	28.9061	28.4466	28.2919	28.2291	28.1512
P13707;E0CXN5	Gpd1	Glycerol-3-phosphate dehydrogenase [NAD(+)], cytoplasmic	29.5424	29.6214	29.9034	29.5925	24.5594	25.2118	25.5167	26.428	26.5299	26.4981	27.458	26.357	27.5036	30.3937	30.2003	28.8192	31.107	30.7985	30.7958	28.5567	27.8405	27.6882	26.5096	26.4566	26.9751	27.3223	27.0103	27.3242	27.2395	27.1212	26.1433
P63242	Eif5a	Eukaryotic translation initiation factor 5A-1	30.8497	31.1124	30.8661	30.646	32.7918	32.3262	33.1733	31.7686	32.2251	32.1144	32.3802	31.7602	32.3354	32.1207	32.0967	32.0661	31.3165	31.7974	31.4187	31.7809	31.1019	31.4864	31.3512	31.9301	31.7132	31.5253	31.2408	31.1592	30.756	30.9921	30.4145
Q791V5;Q9D050;A2AFW6	Mtch2	Mitochondrial carrier homolog 2	29.8619	29.3212	29.6194	30.1576	29.3462	29.4131	29.8266	29.4317	30.0746	30.2166	29.2871	28.9748	29.1254	30.0663	29.8249	30.1813	29.2987	28.9883	28.7453	30.9568	29.4551	29.6131	29.877	30.2598	30.0021	29.9369	29.6513	29.4182	29.4072	29.4655	28.9759
P14685	Psmd3	26S proteasome non-ATPase regulatory subunit 3	28.124	27.6155	27.6234	28.2664	29.9294	29.905	30.3005	29.795	30.1251	30.1464	29.8533	29.4003	29.8507	30.3955	30.1583	30.3045	29.0335	29.4741	29.3958	29.6182	28.9121	29.3636	30.1419	30.2433	30.25	30.0783	29.6776	29.8379	29.4908	29.5039	29.1825
K3W4R5;A2AGT5;A2AGT5-3;Z4YL78;A2AGT5-2	Ckap5	Cytoskeleton-associated protein 5	26.846	26.8335	26.5761	27.3815	26.909	27.0339	27.2437	26.2783	26.9593	27.0437	27.8989	27.4569	27.9175	28.5795	28.5658	28.47	27.3855	27.739	27.5256	28.561	27.468	27.2206	28.8243	28.8245	28.7857	28.4795	28.3575	27.9628	27.743	27.6654	27.2123
Q9CPR4;Q6ZWZ7	Rpl17	60S ribosomal protein L17	29.9777	29.8389	29.6649	30.2178	32.3596	31.937	32.5253	32.6802	33.0979	33.1049	32.1996	31.1948	32.5996	33.1538	32.9026	33.0547	31.3441	31.2624	31.4489	31.1881	31.0709	31.1445	32.3286	32.4154	32.2969	32.0208	31.9679	31.4822	31.162	31.3168	31.2502
P56391	Cox6b1	Cytochrome c oxidase subunit 6B1	31.9047	32.1216	32.1114	31.8708	30.3991	30.4127	31.0422	30.4052	31.011	30.6757	29.567	28.7421	29.5271	29.989	29.9232	30.3235	28.933	29.0289	28.7902	30.911	29.8947	29.6064	30.2112	30.5617	30.2809	30.3608	29.7991	30.0026	29.3722	29.9866	29.1883
Q99K85;Q3U6K9	Psat1	Phosphoserine aminotransferase	29.9227	29.7755	29.9266	29.74	30.8505	30.6757	30.8233	30.0953	30.3992	30.8501	31.568	31.3167	31.5798	31.2363	31.1255	31.4932	31.0929	31.4097	31.1452	32.3579	31.5402	31.4884	29.9425	29.7752	30.0514	30.6623	30.0118	30.1779	30.0757	30.0275	29.3521
Q6P6I8	Sirpa		29.2884	28.9708	28.8086	29.318	28.6475	28.394	28.7973	28.8433	29.4687	29.1797	26.2306	25.2834	25.9326	26.9045	26.5704	26.2214	24.5514	25.5591	25.2878	27.1258	25.7559	25.1809	25.0228	25.9943	25.8269	26.5373	25.5803	26.4974	27.0275	26.5826	26.0461
P27546;P27546-2;P27546-3	Map4	Microtubule-associated protein 4	27.9665	28.1905	28.1281	27.7778	29.6434	29.3093	29.8176	28.2683	29.0053	28.999	29.8655	29.3517	29.3436	29.7741	29.405	29.3768	29.2584	29.6121	29.649	32.1223	31.1239	31.0185	30.0064	30.1507	30.1747	28.9603	29.0856	28.5346	27.3809	27.0803	27.04
Q8BIJ6;E9PWN2;E9PWN3	Iars2	Isoleucine--tRNA ligase, mitochondrial	28.2056	28.1019	28.2588	28.1294	27.7831	27.8883	28.2376	28.0864	28.7247	28.8061	28.8083	27.8897	27.7573	28.0377	27.9143	28.1779	26.9296	27.4071	27.1505	29.2854	28.123	28.1754	27.8609	27.6249	27.6323	27.6743	27.6626	27.3946	27.5216	27.448	27.0895
Q3THE2	Myl12b	Myosin regulatory light chain 12B	30.4487	30.5735	30.6959	30.0913	31.2121	30.2723	31.0006	30.2647	30.9629	30.9171	30.3167	29.9829	30.1204	30.5162	30.2531	30.3036	29.8062	29.922	29.4659	32.3303	32.006	31.8654	30.0821	30.18	30.3719	30.1823	30.3612	30.1309	29.3547	29.1271	28.8707
P97351	Rps3a	40S ribosomal protein S3a	29.794	29.7687	29.7035	29.8171	32.2635	32.3512	32.7431	30.9035	31.5014	31.6797	31.8706	31.4552	31.769	31.5649	31.6099	31.7766	31.134	31.1295	31.1418	31.3487	30.6305	31.0383	31.1765	31.463	31.2914	30.6636	30.6369	30.8373	30.3544	30.7046	30.106
S4R2K9	Ank3		27.0924	27.1537	27.2995	27.0415	22.1271	21.6676	22.2885	23.5265	20.432	21.9414	23.8977	23.2416	24.2926	26.2041	25.9448	25.9302	24.6945	24.993	24.9153	22.8634	22.2933	22.2855	26.4431	26.5295	26.3427	26.4068	26.1827	25.8752	25.7769	25.7316	25.3277
Q8R0A7;Q3TA40;Q8BQB5	Kiaa0513;6430548M08Rik	Uncharacterized protein KIAA0513	29.7359	29.6621	29.9723	29.4603	26.2167	25.8089	26.1386	24.9054	26.112	25.9585	24.8265	24.5611	25.1739	25.1297	24.3348	24.4829	24.4395	25.0635	25.0871	25.0169	23.0232	23.5238	26.6147	26.6736	27.2366	27.4849	27.0452	27.1085	27.5325	26.6458	26.6623
Q9R1T4;Q9R1T4-2;Q9R1T4-3	2020-09-06	Septin-6	29.4332	29.6185	29.7894	29.628	27.4802	28.0026	27.9018	26.7751	26.9867	26.7913	26.9728	26.5343	27.1032	26.8473	26.7585	26.5727	25.7752	26.2929	25.7568	26.0552	25.1493	25.1957	29.3805	29.4708	29.4042	29.7467	29.5366	29.2735	28.8939	29.0549	28.6168
P54227;D3Z5N2;D3Z1Z8	Stmn1	Stathmin	30.9101	30.9338	31.0763	30.9341	30.7297	31.1958	31.1418	29.4442	28.816	28.8182	30.4273	30.519	30.9471	31.8529	31.0261	29.6611	30.2882	30.7449	30.6045	30.1152	29.2746	29.3825	33.6498	33.5541	33.6059	33.0451	32.4336	32.1667	30.8786	31.134	31.2506
Q62318;Q62318-2	Trim28	Transcription intermediary factor 1-beta	28.303	28.3054	28.5443	27.7752	29.8893	29.8393	29.9307	29.2182	30.1339	29.8205	30.5034	30.2108	30.5101	30.7631	30.9115	30.6998	29.4156	29.4498	29.5512	29.5041	28.634	28.6864	31.1837	31.2048	31.3909	30.7389	30.6533	30.5072	30.0711	29.8142	29.5403
Q5PR72;Q3TXZ6;Q922S4	Pde2a	cGMP-dependent 3,5-cyclic phosphodiesterase	28.0708	27.9103	28.0743	28.2573	22.8045	19.561	23.2999	22.8241	24.4911	23.6044	20.8047	21.1316	21.3115	22.9762	23.0361	23.3449	20.9502	20.9281	20.517	22.1509	21.9236	21.4773	26.0303	26.3762	25.8879	26.855	26.6691	26.6079	26.8346	26.9576	26.6203
Q9CZD3	Gars	Glycine--tRNA ligase	27.8168	27.8835	28.0856	27.9108	29.0899	29.1794	29.2967	28.7578	29.412	29.3616	29.3178	28.7802	29.4314	29.9244	29.8746	30.0786	28.4898	28.4218	28.58	29.4761	29.2801	29.6072	30.5008	30.3068	30.3517	30.2532	30.3384	30.1114	29.7275	29.8356	29.6605
Q9Z2Y3;D3Z6A7;E9Q0I7	Homer1	Homer protein homolog 1	29.7904	29.7362	30.1285	29.5121	24.5168	23.306	24.394	23.8087	24.9037	26.6494	25.3068	24.1886	25.0443	25.8385	25.7419	26.1225	23.2684	24.6286	23.2021	24.0946	23.5128	23.1533	27.9212	27.7347	27.5954	27.6213	27.8972	27.1731	27.365	26.9117	26.5392
P28738	Kif5c	Kinesin heavy chain isoform 5C	27.9949	28.0629	28.1965	27.8824	20.5918	23.9098	24.1686	21.5026	23.4248	20.8265	25.535	24.694	25.4076	26.7918	26.6309	26.1409	24.8747	25.1987	24.9911	25.457	24.6343	24.4892	30.1476	30.1304	30.0057	30.2356	29.9505	29.7489	29.543	29.5251	29.2049
Q61990-2	Pcbp2	Poly(rC)-binding protein 2	29.6439	29.8234	29.6487	29.5315	30.4365	29.9728	30.2455	29.6254	30.3883	30.3668	30.2493	30.0785	30.9564	30.9266	30.894	31.0177	29.9289	30.2714	30.1935	30.8001	30.3562	29.9358	30.7087	30.8948	30.5577	30.3335	30.0898	30.1366	29.6536	29.9354	29.312
Q9JI91	Actn2	Alpha-actinin-2	27.3116	27.0992	27.4229	27.1063	20.0858	18.968	20.3283	19.496	21.3491	21.1902	20.7642	17.8509	20.2662	20.3902	20.5154	19.6121	17.8044	NaN	19.671	21.6863	18.9138	NaN	21.5261	21.3118	21.4337	21.9677	20.4286	19.8868	22.9802	22.3909	20.7681
P54071;D6RIL6	Idh2	Isocitrate dehydrogenase [NADP], mitochondrial	29.3822	29.4512	29.6119	29.2812	30.6002	30.8989	31.058	30.1411	31.1845	30.6962	30.8895	29.849	30.4538	30.4177	30.2685	30.7751	29.5296	29.5604	29.8916	33.9011	32.7119	32.6506	30.7855	30.9014	30.591	30.4471	29.9758	29.6295	29.7473	29.6483	29.2667
Q8CGY8	Ogt	UDP-N-acetylglucosamine--peptide N-acetylglucosaminyltransferase 110 kDa subunit	28.0962	28.1544	28.2934	28.1209	27.2971	27.3022	27.4397	26.9567	27.7429	28.1578	27.5116	26.9404	27.6847	28.2551	28.4546	28.2215	26.504	26.797	26.7227	27.3758	26.9878	26.7222	29.1437	28.9035	29.017	29.1016	28.5714	28.0609	27.8978	28.1815	27.6313
Q8BGH2	Samm50	Sorting and assembly machinery component 50 homolog	29.4592	29.257	29.3233	29.1807	27.7595	26.7948	27.6113	27.2731	28.1187	28.5235	27.7956	26.8054	28.0971	28.2795	28.1985	28.2442	27.2229	27.2398	27.1701	28.6741	27.7074	27.821	28.4542	28.6439	28.6281	28.1625	28.0708	28.313	28.0723	28.0845	28.2258
F8VPX1;E9PXY8;Q6A4J8;Q6A4J8-2;Q6A4J8-3	Usp7	Ubiquitin carboxyl-terminal hydrolase;Ubiquitin carboxyl-terminal hydrolase 7	27.4267	27.426	27.7379	27.1987	26.9397	26.8207	27.2508	26.8695	27.5561	27.282	27.1138	26.4057	26.9901	27.8948	28.0999	27.6808	25.7857	26.6881	26.4928	26.5342	26.3782	26.3608	27.761	28.1736	28.1786	27.8916	27.5949	27.4768	27.0342	27.1355	26.6664
Q3THK7	Gmps	GMP synthase [glutamine-hydrolyzing]	28.3626	28.4653	28.6551	28.3314	27.843	27.3612	27.7152	27.2207	28.2681	28.301	28.3317	27.3291	28.2529	28.8061	28.7149	28.6745	26.7323	27.1772	27.3399	27.7739	27.4661	27.0681	28.8146	28.9959	29.0478	28.6285	28.6682	28.6498	28.4731	28.3442	27.9948
Q8BRV5	Kiaa1671	Uncharacterized protein KIAA1671	29.9061	30.9101	29.1349	30.1515	29.5809	29.0743	29.2794	28.3471	26.4621	28.8926	27.875	27.8704	28.334	26.9839	26.7002	27.2776	28.092	27.3197	28.1606	29.4933	27.4548	28.009	25.3286	27.1586	27.3864	26.2431	24.3626	27.5274	26.9156	27.5526	27.0021
Q9CZ44;A2AT02	Nsfl1c	NSFL1 cofactor p47	29.5893	29.6359	29.935	29.2733	30.4316	30.3542	30.6361	29.5591	30.3056	30.2658	30.3129	29.8618	30.2666	30.5192	30.2786	30.2825	29.4347	29.9354	29.5341	31.0638	30.4225	30.3658	30.4848	30.595	30.6955	30.4483	29.9157	29.2966	28.5333	28.1708	28.0638
Q6PER3	Mapre3	Microtubule-associated protein RP/EB family member 3	30.1697	30.2542	30.266	29.6239	24.0722	24.8433	23.6865	22.5891	24.7786	24.3587	26.2166	25.0547	26.5049	27.4647	26.985	27.2052	26.3101	27.2254	26.5916	27.9655	27.06	26.4231	28.4525	28.8113	28.9614	28.9595	28.6056	28.8656	28.7411	28.4567	27.9327
Q8R5L1;O35658	C1qbp	Complement component 1 Q subcomponent-binding protein, mitochondrial	29.888	30.3036	30.3657	29.8869	30.1751	30.1624	30.8036	29.9094	31.0054	30.02	30.4127	29.303	30.2706	31.2034	30.7511	30.3094	28.6102	29.6186	29.5441	30.7977	30.2505	30.0767	31.1913	31.0397	31.2203	31.3371	30.5815	29.9427	30.404	30.1989	29.6219
P13020-2	Gsn	Gelsolin	28.2889	28.6529	28.5147	27.8975	31.5138	31.3456	31.694	30.2934	30.9886	31.1277	30.907	30.4667	30.7144	31.2295	30.6028	30.5156	31.3397	31.1529	31.6182	30.8124	29.5464	29.7742	26.7571	25.9418	25.4737	25.8026	25.4425	25.0213	25.587	25.4304	25.3913
Q9WTQ5;Q9WTQ5-2	Akap12	A-kinase anchor protein 12	27.3792	27.4559	27.3563	27.1731	24.5903	23.8441	24.9601	24.9135	24.7866	23.992	29.3909	28.7895	29.0134	29.9053	29.157	29.9628	29.0177	28.8206	28.9365	31.1935	30.121	29.7349	27.1186	26.6992	26.8347	27.0304	26.3409	25.6647	25.1667	24.4876	24.6241
Q91WS0	Cisd1	CDGSH iron-sulfur domain-containing protein 1	31.9144	31.5929	31.7506	31.93	29.1207	28.9523	29.5498	29.5457	29.7693	29.8752	29.9372	29.3226	29.6331	30.9856	31.2617	31.6219	29.4667	30.0612	29.9978	31.9013	30.6221	30.6941	31.2384	31.8123	31.4848	31.4002	31.1078	30.7446	30.5546	30.4861	30.2762
Q3TPJ8;O88487;A2BFF9;A2BFF8;A2BFF5	Dync1i2	Cytoplasmic dynein 1 intermediate chain 2	28.4166	28.3316	28.7635	27.5702	29.8037	30.0536	30.042	29.4067	29.5952	29.423	29.6032	29.5617	29.9596	30.4391	30.1673	29.937	29.7403	29.7204	30.0193	30.1937	29.1523	29.2433	30.4597	30.4758	30.5168	30.4162	30.2475	29.9798	29.3557	29.4989	29.0744
Q99PU5	Acsbg1	Long-chain-fatty-acid--CoA ligase ACSBG1	29.125	29.0814	29.2376	29.2852	22.2602	20.3571	21.8624	22.2843	22.5781	22.1668	27.3429	25.4955	26.8505	28.9308	28.6488	29.2499	27.9151	27.0819	27.8061	29.5596	28.1006	27.9988	25.4611	25.7822	25.456	26.5732	26.0296	26.1038	26.6764	26.801	26.5297
Q7TMK9;G3V018	Syncrip	Heterogeneous nuclear ribonucleoprotein Q	28.0552	27.9296	28.1535	27.3781	29.7821	29.6832	29.9828	29.0282	30.0855	30.2607	30.2076	29.687	30.0181	30.5818	30.6611	30.3438	29.0762	29.3071	29.0232	29.9487	29.2474	29.0997	30.4969	30.7667	30.7563	30.4154	30.1226	29.9847	29.0853	29.0641	28.9027
O54833	Csnk2a2	Casein kinase II subunit alpha	28.7082	28.7209	28.9501	28.366	27.9071	27.8758	28.4972	27.6828	28.5953	28.7831	27.8375	26.895	28.1187	29.1331	29.0604	28.8179	26.6682	26.8412	26.6784	27.8654	27.3614	27.1699	29.3963	29.4004	29.4538	29.3714	28.9309	28.8381	28.5747	28.7567	28.3706
Q8CAA7	Pgm2l1	Glucose 1,6-bisphosphate synthase	29.1755	28.8992	29.1785	28.9777	25.8084	25.4239	25.2584	27.1529	28.4686	27.5068	22.954	22.3666	23.6507	25.4745	25.2337	24.1045	23.0346	23.5648	22.3909	22.0986	21.3839	23.8061	27.8833	27.6843	27.7595	28.5135	28.4972	28.1092	27.8969	27.7617	27.6467
Q6URW6;K3W4R2	Myh14	Myosin-14	26.1168	25.9786	25.9599	26.269	27.6722	28.1142	27.9634	25.6042	26.5869	27.0598	27.331	26.5896	26.8261	27.1734	26.7901	27.1602	27.2017	27.124	27.0091	30.0518	29.0525	28.814	23.3142	22.8782	22.8636	23.4536	23.3034	22.805	22.9863	22.6786	22.6291
P00493	Hprt1	Hypoxanthine-guanine phosphoribosyltransferase	30.4738	30.2824	30.3518	30.0079	31.5423	31.1936	31.6508	31.1954	31.6251	31.8021	29.1639	29.1417	29.2863	29.5845	28.7772	28.9312	28.9359	29.2926	28.88	28.6078	27.94	28.5077	29.4725	28.9976	29.2509	29.8095	29.5152	29.3529	29.3998	28.8553	28.6814
Q61735-2	Cd47	Leukocyte surface antigen CD47	30.306	30.0506	30.0024	30.2551	29.8873	29.7066	29.8042	26.1363	27.389	27.1412	27.72	27.3744	28.2309	28.0294	28.0254	27.8897	28.0589	28.7143	28.2475	28.2614	27.3523	26.9659	27.5859	28.0173	27.3036	28.7494	28.8386	29.2091	28.6771	28.338	28.3003
Q8BK64	Ahsa1	Activator of 90 kDa heat shock protein ATPase homolog 1	28.8674	29.1669	29.5486	28.6996	29.5537	29.2396	29.6689	29.6069	30.3523	30.2632	29.2186	27.7534	28.5924	30.2495	29.5037	29.8001	27.2607	28.2694	27.6748	29.0459	28.6111	28.7299	30.2638	29.8289	29.8096	29.9739	29.6702	29.6228	29.1911	29.0819	28.6833
E9Q9H0	Dlg1		28.4322	28.6347	28.7174	28.2467	26.7338	25.5945	25.9872	25.1515	26.6454	26.7966	26.6548	25.7194	26.5833	27.3217	27.1517	27.2215	27.1891	27.2425	27.3162	29.185	28.2159	28.2836	24.9356	24.6258	25.4756	26.2977	25.2951	24.6256	25.0203	24.6828	24.1672
Q9CXW3	Cacybp	Calcyclin-binding protein	29.7684	29.6343	29.7635	29.6279	30.4113	30.8562	30.9131	30.3633	31.1416	30.9188	30.3584	29.579	30.068	31.0682	30.8685	30.7161	28.8253	29.2471	29.0754	30.3687	29.9238	29.9544	30.6814	30.9989	31.1627	30.6076	30.3703	30.0602	29.4027	29.4582	29.4312
Q9QYB5-2	Add3	Gamma-adducin	29.3404	29.1456	29.1789	29.0121	26.2106	26.3336	26.7819	24.6429	25.3792	24.716	29.2003	28.1429	29.109	29.1223	29.1326	29.5358	28.4686	28.6933	28.897	30.7906	29.7258	29.5869	26.1201	25.8031	25.9519	26.9528	27.1214	26.3177	26.4255	26.0099	25.599
Q922B2	Dars	Aspartate--tRNA ligase, cytoplasmic	28.9606	28.8251	29.1102	28.7036	29.5052	29.5314	30.0593	29.3486	30.1696	30.1761	30.132	29.4547	30.0679	30.6631	30.5303	30.5917	29.5633	29.5724	29.7159	30.3549	30.001	29.8372	30.1245	29.7551	30.0046	29.7838	29.5238	29.3053	29.218	29.1014	28.8155
P19536;Q9D881	Cox5b	Cytochrome c oxidase subunit 5B, mitochondrial	31.5205	31.325	31.2983	31.1666	31.4563	31.4111	32.019	28.9883	29.9252	30.5786	30.4064	29.7994	30.104	29.9648	30.0096	30.1273	30.3188	30.032	30.0757	32.1135	30.7732	30.8231	30.3766	30.304	30.1606	30.3794	30.3197	30.1216	29.8615	29.5805	29.7049
Q9D7G0;G3UXL2	Prps1;Prps1l3	Ribose-phosphate pyrophosphokinase 1	29.6767	29.5095	29.8146	29.5362	29.6254	29.113	29.7229	29.848	30.085	30.4669	29.1722	28.7688	29.2492	30.0343	29.8109	29.7123	27.9156	28.7745	27.8624	30.7823	29.7456	29.7727	29.9164	30.0882	29.9335	30.0594	29.7853	29.6291	29.4776	29.8854	29.304
P45591	Cfl2	Cofilin-2	29.3277	29.7316	29.606	28.9304	25.8304	24.7462	25.7214	26.348	26.9222	27.0526	28.8975	27.6574	28.8595	30.2108	29.8913	29.7039	28.6082	29.0694	29.0519	28.7145	29.1259	29.0203	29.5744	29.9017	29.8716	29.481	29.3723	29.2669	28.7835	28.6959	28.484
Q60676;F7BX26	Ppp5c	Serine/threonine-protein phosphatase 5;Serine/threonine-protein phosphatase	28.7275	28.8564	28.7527	28.3562	27.9	28.1988	28.5787	27.8963	28.8019	28.6628	27.9525	26.6738	27.5919	28.8433	28.3033	28.5824	27.2861	27.2949	27.3488	28.7249	27.4646	28.2843	28.1212	28.6976	28.4836	28.6647	28.1459	28.491	28.2897	28.0133	27.8941
Q3TYE5;A0A087WP80;Q8BLK3	Lsamp	Limbic system-associated membrane protein	29.9044	29.6837	29.6793	29.3831	15.5492	23.223	22.8475	21.1263	23.1895	23.0223	28.6706	28.0667	29.3368	29.6974	29.3111	29.6342	28.7	28.6261	28.3799	25.6562	24.369	24.402	28.7891	28.5622	28.7714	29.3712	29.2804	29.0545	29.2564	29.0419	28.5993
Q00612	G6pdx	Glucose-6-phosphate 1-dehydrogenase X	28.5436	28.3474	28.6638	28.2533	31.6378	31.1486	31.6816	31.285	31.9279	31.8687	29.3133	28.6947	29.5297	30.0128	29.7097	29.5425	28.8722	28.805	29.0995	29.7973	29.1741	28.9236	28.7926	29.2211	29.2319	28.9362	28.5686	28.6692	28.4895	28.4552	28.0934
Q9JLB0;E9PWC5	Mpp6	MAGUK p55 subfamily member 6	28.704	28.9272	29.101	28.544	26.0231	26.0892	26.5839	24.5264	25.0199	25.7132	26.7002	26.2622	26.4268	26.6218	26.7791	27.2452	25.7864	25.1075	25.5104	31.127	29.151	29.0461	27.388	27.3472	27.5213	27.8837	27.3304	27.1824	26.6881	26.9901	26.6232
Q920I9	Wdr7	WD repeat-containing protein 7	28.3568	28.0914	28.1568	28.4837	25.1901	25.1825	26.0418	26.3604	26.948	26.918	25.5285	24.5735	25.1888	26.642	26.3779	26.5483	25.2077	25.2672	25.6681	25.1865	23.9895	24.29	27.6402	27.4966	27.5427	27.7672	27.6563	27.4491	27.4038	27.6355	27.2179
P26883	Fkbp1a	Peptidyl-prolyl cis-trans isomerase FKBP1A	32.6631	32.6666	32.7228	32.6218	32.2728	31.2464	31.8014	30.3479	31.4501	31.3333	32.4627	31.9133	32.89	32.8144	32.0791	32.4344	32.901	32.9218	32.8162	32.525	31.844	32.1725	31.9202	31.9121	32.0779	31.5946	31.7699	31.7963	30.9854	31.293	30.3124
Q9D898;A3KGQ6	Arpc5l	Actin-related protein 2/3 complex subunit 5-like protein;Actin-related protein 2/3 complex subunit 5	30.5842	30.666	30.8949	30.4716	29.2335	29.4953	29.5349	28.4629	29.3771	29.1184	28.0041	27.8059	27.8338	28.4863	28.2662	28.7437	27.8634	28.0851	28.143	29.8124	29.2623	28.9717	28.6962	28.5831	28.5251	28.2447	28.0148	27.9077	28.0031	28.051	27.9684
P62334	Psmc6	26S protease regulatory subunit 10B	29.3849	29.0619	29.2174	28.8819	30.3828	30.3848	30.5257	30.3306	30.4164	30.8374	30.2289	29.7085	30.2592	30.677	30.4219	30.6492	29.6194	29.463	29.8788	30.4064	29.2971	29.5946	30.6147	30.5696	30.4813	30.5608	30.2759	29.9644	29.942	29.8045	29.3556
Q8C0M9	Asrgl1	Isoaspartyl peptidase/L-asparaginase;Isoaspartyl peptidase/L-asparaginase alpha chain;Isoaspartyl peptidase/L-asparaginase beta chain	30.2395	30.4718	30.5408	30.1912	25.6346	27.1797	27.0607	25.1784	25.7955	26.05	30.6751	29.778	30.4183	30.4561	30.1696	30.5973	30.5443	30.1224	29.7591	31.5662	30.5893	30.2459	27.1142	27.0992	26.8247	27.3439	27.1114	26.6292	27.2569	27.3283	26.8927
P10630;Q8BTU6;E9Q561	Eif4a2	Eukaryotic initiation factor 4A-II	29.3905	29.5304	29.3647	29.3527	26.5206	26.325	26.9742	27.0701	27.0656	27.596	28.6725	28.4277	28.1887	28.2634	28.3224	28.8885	27.7735	28.0097	28.0825	29.8949	28.8375	29.0214	29.1097	29.3938	29.2189	28.9428	29.2884	28.9208	28.7494	28.9425	27.9393
P42669	Pura	Transcriptional activator protein Pur-alpha	30.8813	31.23	31.0523	30.6208	29.1187	30.3298	30.2434	29.4929	29.4947	30.2364	30.1672	29.1925	30.19	29.875	30.136	30.0014	30.4955	30.26	30.4527	31.7027	31.0153	31.0216	28.8285	28.8785	28.6121	29.3127	29.5046	28.9948	28.9324	29.1617	28.7095
Q99JF8	Psip1	PC4 and SFRS1-interacting protein	28.9583	29.0461	29.0181	28.7331	26.6618	26.5822	27.3138	26.1156	26.8885	26.5735	29.9796	29.6375	29.881	30.396	30.3932	30.1282	28.7152	28.9483	29.078	29.4661	28.7452	29.1067	30.6088	30.8984	30.9845	30.3453	30.1116	29.8876	28.3706	28.1439	28.2364
P56135;F8WHP8	Atp5j2	ATP synthase subunit f, mitochondrial	32.192	31.749	31.6088	32.4156	30.1274	29.891	29.2181	31.3447	31.6975	31.7265	30.1532	29.6927	29.7879	31.5442	31.3758	32.0695	30.3046	28.978	29.7569	30.0557	30.3095	30.6218	32.3412	31.8996	31.6076	32.0061	31.0516	31.4549	31.0811	31.7937	31.2256
Q00PI9	Hnrnpul2	Heterogeneous nuclear ribonucleoprotein U-like protein 2	28.4886	28.5381	28.8098	28.4036	29.2065	29.1877	29.587	28.4769	29.3412	29.0227	29.2636	28.51	29.3234	29.5889	29.7083	29.2298	28.4019	28.6215	28.6423	29.0617	28.2404	27.9651	29.9498	29.8473	30.2329	29.9471	29.8513	29.6256	29.2716	29.2407	29.0267
Q9DBP5	Cmpk1	UMP-CMP kinase	30.3235	30.4058	30.6175	30.3436	31.2737	31.0589	31.3409	30.5799	31.2249	31.2569	30.0077	29.7854	30.2477	30.6755	29.8507	30.3924	29.5606	29.9615	29.8234	29.8542	29.0542	29.3459	30.6245	30.7053	30.6052	30.4319	30.1654	30.2094	29.7786	30.005	29.7934
P48024;J3QN87	Eif1	Eukaryotic translation initiation factor 1	30.1486	29.7359	30.4248	29.7904	30.6763	31.2189	31.635	31.3963	31.9215	32.0673	30.6131	30.0836	30.5506	31.6696	31.4048	31.576	29.8658	30.1372	30.2556	31.5905	30.3922	30.5973	30.7725	30.9768	30.8416	30.2494	30.2209	30.0419	28.8752	29.2007	29.348
Q99JI4	Psmd6	26S proteasome non-ATPase regulatory subunit 6	28.4641	28.1216	28.1804	28.4583	30.16	29.5693	30.5499	29.7747	30.646	30.7105	29.4729	28.9119	29.5692	30.5382	30.2899	30.7735	29.1268	29.2604	29.4234	29.6813	28.6688	28.4567	30.426	30.6527	30.3026	30.2125	29.9168	29.8428	29.5341	29.4676	29.1769
P63094;P63094-2;P63094-3	Gnas	Guanine nucleotide-binding protein G(s) subunit alpha isoforms short	29.0098	28.7524	28.6773	29.1108	28.6747	29.0065	28.9193	28.1804	29.1545	28.982	28.9561	27.6167	29.2152	29.8467	29.4833	29.6603	28.7264	28.8335	28.5098	30.2954	29.1764	29.0775	30.1793	30.5214	30.4103	30.3042	29.4909	29.1932	29.3819	29.2561	28.901
E9PX29;Q91ZE6;E9PZC2	Sptbn4		26.7266	26.4654	26.5663	26.4567	23.8951	23.3399	24.4326	23.5254	23.9661	24.0794	23.8094	23.6406	23.5933	23.2864	23.4259	24.7011	23.0126	23.4376	23.3849	24.6818	24.2322	24.3189	24.8334	25.017	24.6028	25.6482	24.7455	24.7632	24.602	24.562	23.734
Q9D892	Itpa	Inosine triphosphate pyrophosphatase	29.6262	29.6418	29.971	29.5108	28.839	29.5414	29.5121	29.0732	29.9386	29.4376	28.9844	28.6972	30.0436	30.3525	31.1264	30.2417	29.0506	28.7401	29.1642	29.9896	29.1183	29.3705	30.3536	30.4765	30.6365	30.3477	30.0124	30.1948	30.1967	30.075	29.856
P46471;Q8BVQ9	Psmc2	26S protease regulatory subunit 7	28.9037	29.1365	28.8492	28.4917	30.0997	30.2646	30.3506	29.178	30.021	30.0014	29.9735	29.0685	30.1424	29.9906	29.9783	29.8566	29.5492	29.5655	29.5444	29.8104	29.2666	29.5839	29.7787	29.7039	29.971	29.6307	29.3859	29.3063	29.2652	29.364	28.9512
Q99N15;A2AFQ2;O08756	Hsd17b10	3-hydroxyacyl-CoA dehydrogenase type-2	30.3981	30.4111	30.4732	30.2701	30.2075	30.9658	30.9374	29.8814	30.5283	30.1164	30.6719	29.8398	30.4528	30.013	29.906	30.0137	30.354	30.1507	30.3024	32.0346	31.094	30.9524	30.3649	30.7729	30.5926	30.8013	30.5114	30.5099	30.1765	30.3467	29.8991
Q8BH95;F6T930	Echs1	Enoyl-CoA hydratase, mitochondrial	30.1208	30.0278	30.0589	29.9788	30.2953	30.3001	30.2834	30.3317	31.208	31.3527	30.3593	29.5866	30.3687	30.0028	29.8651	30.2656	29.9401	30.0833	30.0356	31.8742	31.2874	30.9471	30.0466	29.9259	29.8118	30.0262	29.5614	29.7102	29.6061	29.6779	29.0438
Q61792;A2A6H0;A2A6G9;A2A6G7;A2A6G8	Lasp1	LIM and SH3 domain protein 1	30.2887	30.1425	30.2889	29.8552	32.3952	31.999	32.3413	31.129	31.5753	31.9027	30.6864	30.5803	29.785	29.7319	29.2009	29.9811	29.98	30.1989	30.3113	32.0577	31.2786	31.5069	30.3143	30.4172	30.0137	29.8529	30.1557	29.6881	28.4796	28.3724	27.8963
Q8R016	Blmh	Bleomycin hydrolase	29.164	29.084	29.1886	28.9154	29.1862	28.5528	29.4594	28.8392	29.6836	29.8598	29.5378	28.4848	29.5601	29.8666	29.704	29.8586	28.884	29.092	29.5812	29.3367	28.8643	28.8007	29.4481	29.3524	29.2763	29.1044	28.9365	28.7647	28.621	28.6529	27.9769
Q9QUM9;E0CXB1	Psma6	Proteasome subunit alpha type-6	29.7917	29.5868	29.893	29.5008	31.2696	31.2534	31.716	30.0161	30.7735	30.9364	30.6554	29.9453	30.5829	30.7327	30.1236	30.6265	30.1512	30.1697	29.9303	31.0746	29.7962	30.513	30.5602	30.4362	30.5641	30.2466	30.0256	29.8966	29.4058	29.4684	28.8869
P61202	Cops2	COP9 signalosome complex subunit 2	29.2688	29.4408	29.5513	29.297	28.9779	28.8135	29.2124	28.4692	29.0406	29.2329	29.3797	28.6961	29.2524	29.0675	28.9297	29.2655	28.5287	28.9176	28.6913	29.6282	28.968	28.9755	29.1217	28.9513	28.995	28.8218	28.8614	28.4864	28.347	28.1479	28.2468
Q9CQ54	Ndufc2	NADH dehydrogenase [ubiquinone] 1 subunit C2	30.7664	30.5161	30.2651	30.8069	26.8817	26.4987	26.0792	27.3015	28.325	28.3737	26.0542	24.8959	25.9129	27.6675	27.4117	28.2011	25.7761	25.2124	24.6648	27.3055	27.0051	27.1806	28.4888	28.9186	28.9627	28.9921	28.1286	28.0042	27.7984	28.6776	28.1102
Q4ACU6;Q4ACU6-3;Q4ACU6-11;Q4ACU6-7;Q4ACU6-8	Shank3	SH3 and multiple ankyrin repeat domains protein 3	27.3835	27.5271	27.704	27.3842	20.3626	18.898	19.8992	19.5619	20.333	21.4304	21.3607	20.8727	20.1874	21.2437	20.8729	21.5671	21.1933	18.9535	19.6057	23.6102	22.374	24.3672	23.022	19.4752	19.5642	20.9793	20.3733	20.4287	21.1328	21.0726	20.3168
Q62465	Vat1	Synaptic vesicle membrane protein VAT-1 homolog	29.6565	29.4592	29.8624	29.3891	31.6591	31.4425	31.8451	31.3948	31.9293	32.4789	31.574	31.1006	31.3559	32.1825	32.0941	32.0731	31.1902	31.6445	31.2929	31.364	30.6187	30.5457	30.9892	30.8072	30.7136	30.752	30.0864	30.0316	29.8421	29.6783	29.1359
Q64727	Vcl	Vinculin	27.626	27.7284	27.5859	27.3571	28.2125	28.172	28.4392	27.7801	28.7756	28.5062	29.5046	28.7733	28.86	28.8386	28.4247	29.4385	28.8461	28.2035	28.2951	31.63	30.6311	30.5321	25.8026	26.0024	25.9066	25.3303	25.6382	25.3011	25.1354	25.0695	24.7124
Q9EQU5;A2BE93;A2BE92;Q9EQU5-3	Set	Protein SET	29.9372	29.9128	30.0678	29.742	31.6757	31.9567	32.2569	30.3606	31.0476	31.0969	31.7237	31.2579	31.8999	31.3014	31.6562	31.3125	30.8018	31.1852	30.9745	31.4901	30.905	31.0528	31.8643	31.481	31.5848	31.3896	31.0585	30.2003	28.9932	28.6764	29.1259
P08226;G3UWN5	Apoe	Apolipoprotein E	29.8998	29.8845	30.1827	29.8696	31.1038	30.9829	30.9258	31.1844	32.089	32.0148	30.391	30.0112	30.2828	30.5593	30.2919	30.3477	30.6478	30.9491	30.9237	31.3406	30.4231	30.2044	27.5958	27.5193	27.8029	29.4789	29.095	29.3428	30.5495	30.6742	30.4127
Q8VD37-8;Q8VD37-6;Q8VD37-3	Sgip1	SH3-containing GRB2-like protein 3-interacting protein 1	28.5867	28.5159	28.6685	28.3023	23.0148	22.5199	20.8936	17.0702	NaN	14.3816	22.8596	21.9425	24.8839	23.9561	24.4337	24.2748	23.5387	23.6585	23.6836	22.397	23.2797	22.9195	25.4515	26.0367	25.9984	26.7706	26.2126	26.4517	26.0054	25.7787	25.6269
P97379	G3bp2	Ras GTPase-activating protein-binding protein 2	29.1382	29.2552	29.3515	28.8467	28.7745	28.528	29.1328	28.8087	29.3542	29.7296	29.4809	28.8698	29.0994	29.9111	29.8119	30.077	28.1004	28.3152	28.6226	28.7937	28.0653	27.9108	30.2913	30.5912	30.7131	30.1647	29.4176	29.6826	28.9617	28.8181	28.5194
Q99K48	Nono	Non-POU domain-containing octamer-binding protein	29.2208	29.285	29.4887	28.9803	30.8257	30.5583	30.7954	29.5511	30.6156	30.252	31.4641	30.6578	31.3839	31.4852	31.5207	31.2751	30.3276	30.6622	30.3448	30.4795	29.961	29.3525	31.8011	31.8342	31.9896	30.9076	31.2125	31.025	30.272	30.2597	30.1331
P57746	Atp6v1d	V-type proton ATPase subunit D	30.5486	30.5916	30.7843	30.5669	29.3616	28.8202	28.5991	29.082	29.1025	29.5876	26.9324	26.9926	27.1384	28.5172	28.5461	28.2628	27.5885	27.535	26.8255	27.5905	27.0645	27.324	28.1666	28.5318	28.663	28.9013	28.4321	28.4867	28.473	28.3838	27.9014
Q99LF4	Rtcb	tRNA-splicing ligase RtcB homolog	29.3501	29.2494	29.2617	28.9891	30.1518	29.9083	30.1902	29.3947	29.9906	29.9439	30.4843	30.0482	30.4421	30.5547	30.4871	30.7222	29.8711	29.98	29.8482	30.6751	30.0686	30.0741	30.1321	30.2544	30.2377	29.8358	29.6887	29.604	29.2778	29.1282	29.022
Q9Z1Z2	Strap	Serine-threonine kinase receptor-associated protein	28.996	29.3876	29.4179	28.8768	29.9376	30.0037	30.67	29.6625	30.3492	30.2359	30.7773	30.1652	30.5343	30.9688	30.7761	30.5558	30.0398	29.9168	29.9927	30.1911	29.422	29.5665	30.5735	30.4392	30.7029	30.3181	30.0812	29.8051	29.7011	29.1745	29.3453
Q7M6W1;A3QM89	Rtn1	Reticulon	29.8554	29.5857	29.3104	29.8894	20.667	NaN	22.3203	20.9301	20.3028	18.5604	24.5133	23.9742	25.7245	28.0419	28.8763	28.6242	23.4068	22.977	23.6035	24.2296	23.5479	22.6164	30.4315	30.7843	30.9001	30.1449	30.2714	30.4689	30.0623	30.7783	30.5585
Q7TMM9	Tubb2a	Tubulin beta-2A chain	30.6731	30.4548	30.292	30.1024	27.6271	28.7284	28.5986	25.9981	27.3113	27.2949	27.8905	28.0984	27.7508	28.1703	28.3135	27.9103	28.1162	27.2767	26.9234	29.4923	28.7758	28.5358	29.8456	29.5771	29.8967	29.8599	30.0875	30.1696	30.1665	30.1207	29.8988
P52480	Pkm	Pyruvate kinase PKM	27.823	27.866	28.0236	26.8179	31.0198	31.0083	31.309	31.7585	32.1584	32.2338	30.6541	28.3063	30.1832	31.2542	30.9971	30.9862	28.351	29.2878	30.0791	29.94	29.7096	29.1971	29.497	29.4454	29.5052	28.8797	28.7873	28.6251	28.6189	28.5184	27.7522
Q61166	Mapre1	Microtubule-associated protein RP/EB family member 1	30.0895	29.9218	30.1793	29.8105	31.499	31.6725	31.7754	30.4861	31.0519	31.1894	31.1918	30.4525	31.2971	31.5754	31.7951	31.5927	31.2663	31.5975	31.6359	31.6144	30.7125	30.5299	31.4162	31.6464	31.7166	31.4052	31.21	30.6749	29.8446	30.1278	29.6903
O35737;Q8C2Q7	Hnrnph1	Heterogeneous nuclear ribonucleoprotein H;Heterogeneous nuclear ribonucleoprotein H, N-terminally processed	29.0713	29.2732	29.4437	29.0107	29.6113	29.9054	30.0102	28.4683	29.9225	29.5983	30.6665	29.8458	30.818	31.2342	31.3928	30.6385	29.7278	29.7094	29.821	29.7629	28.7448	28.9559	31.5918	31.5018	31.7317	31.2163	31.1179	30.6469	30.4109	30.5819	30.3106
Q99JP7	Ggt7	Gamma-glutamyltransferase 7;Gamma-glutamyltransferase 7 heavy chain;Gamma-glutamyltransferase 7 light chain	28.9446	28.7471	29.0064	28.8777	28.4782	27.223	27.976	29.0437	29.1638	29.0477	27.0288	24.4282	27.5128	28.4512	28.1757	28.225	26.9429	27.6289	27.6695	26.7049	26.4674	26.0816	28.308	27.8827	28.0539	26.2966	27.6796	28.1178	28.0557	27.2022	26.6455
Q9WV55	Vapa	Vesicle-associated membrane protein-associated protein A	30.3876	30.1066	30.0728	30.1554	30.5072	30.239	30.755	29.9403	30.3338	30.9282	30.7121	30.0449	30.7765	30.9394	31.3644	31.2072	30.1966	30.568	30.3799	30.306	29.8446	30.2654	30.8173	31.0141	30.7628	30.7483	30.666	30.4388	29.9661	29.9975	29.9835
O08585;B1AWD8;B1AWD9	Clta	Clathrin light chain A	31.3742	31.685	31.4463	31.2615	31.3241	30.4786	31.3246	30.9387	31.6248	31.6518	29.6547	28.5462	29.6051	30.7756	30.0045	30.1304	28.568	29.7512	29.6331	29.6126	29.0308	28.4602	30.417	30.2982	30.4782	30.3296	30.1834	29.9304	29.9107	29.606	28.8888
Q3TXS7	Psmd1	26S proteasome non-ATPase regulatory subunit 1	27.7558	27.5812	27.4413	27.8527	29.7354	29.5974	29.7785	29.5289	30.0846	30.0718	29.5862	29.015	29.5336	30.2101	29.969	30.102	28.871	29.3052	29.3635	29.723	29.1967	28.9625	29.8075	30.0515	30.0095	29.7214	29.5278	29.4147	29.2143	29.3171	28.8614
P06801;Q3TQP6	Me1	NADP-dependent malic enzyme;Malic enzyme	28.4433	28.3665	28.4834	28.1821	25.3541	24.9413	25.6741	26.7516	27.658	27.7284	28.1608	27.2437	28.4667	29.4	28.982	29.4068	29.0466	29.0696	28.8223	30.3098	29.7262	29.3845	26.7656	26.7023	26.9299	27.3346	27.0669	26.958	27.3416	26.8817	26.6469
Q60749	Khdrbs1	KH domain-containing, RNA-binding, signal transduction-associated protein 1	29.5373	29.2856	29.5552	29.1908	30.5253	29.9074	30.4091	30.7646	31.455	31.4993	30.8917	30.4908	31.0836	31.2193	31.391	31.5712	30.3892	30.9029	30.7321	30.5412	30.1214	31.2764	31.486	31.3443	31.4211	30.7467	30.761	30.6967	30.1984	30.0737	29.9461
Q5M8N0	Cnrip1	CB1 cannabinoid receptor-interacting protein 1	30.7737	30.7008	30.569	30.484	27.9767	27.3762	28.0821	25.9321	27.7411	28.1676	28.3718	28.0849	28.0133	27.9174	27.7116	27.7868	27.9328	27.4792	27.9032	29.1927	28.0558	28.4881	30.1615	29.9372	30.0697	30.4542	30.4389	29.9487	30.1212	30.1781	29.9991
Q61753	Phgdh	D-3-phosphoglycerate dehydrogenase	30.0689	30.0913	29.9252	29.8214	30.3024	30.4874	30.7951	29.2184	29.7826	30.4657	30.8376	30.3881	30.2897	30.1763	29.9408	30.5669	29.5463	29.1742	29.6336	32.1777	31.7146	31.6761	30.1405	29.7837	29.8023	30.1563	29.7378	29.4122	29.5464	29.4766	29.1829
Q8BFZ3	Actbl2	Beta-actin-like protein 2	26.5503	27.9444	26.7318	26.7131	31.6939	32.0453	25.4681	18.9444	24.3009	24.7848	29.5653	22.4681	24.3773	22.5949	22.9339	22.2406	24.9061	23.0075	22.1886	31.5016	25.0876	31.0843	24.4054	24.9195	24.1103	23.7519	23.7005	23.2557	23.4706	23.6612	22.6291
Q62277	Syp	Synaptophysin	31.1952	31.2538	30.9637	31.222	23.1361	26.7852	24.2646	22.7749	22.4791	23.9842	25.8445	25.0875	25.4979	24.9801	24.4847	24.3486	25.644	24.8551	24.8423	25.896	24.3582	23.8701	28.3407	28.4923	28.1633	29.8613	29.3526	29.5975	30.0089	30.2441	29.5979
Q62048;Q62048-2;D3Z375	Pea15;Pea15a	Astrocytic phosphoprotein PEA-15	30.8223	30.5943	30.9358	30.7209	30.6184	31.4791	31.4381	31.1567	31.302	29.8386	30.155	29.4754	29.8323	32.1959	32.3931	32.1506	31.115	30.551	30.7129	32.1632	31.5734	30.9148	30.7371	30.9837	30.925	30.878	30.2568	29.6234	29.5854	29.3844	29.3337
Q61937;Q5SQB0;Q9DAY9;Q5SQB5;E9Q5T3	Npm1;Gm5611	Nucleophosmin	29.655	29.8063	29.8535	29.2456	32.2883	31.9108	32.3542	31.0536	31.9249	32.2097	32.2343	31.9671	32.2167	32.5582	32.1895	32.0441	31.0308	31.2851	31.3552	31.4856	31.0113	31.0629	32.1604	32.307	32.2237	31.6659	31.5999	31.2956	30.5774	30.8016	30.5464
Q9WTT4;B0V2H4;G5E923	Atp6v1g2	V-type proton ATPase subunit G 2	31.2755	31.5673	31.4682	31.2567	22.5567	22.8722	23.5443	23.0014	18.4046	NaN	25.3134	23.4157	25.6614	24.2186	24.9905	25.1985	27.1882	26.4914	26.7812	20.7928	24.7356	24.399	27.5307	27.6163	26.8919	27.1327	27.623	28.0005	29.0445	29.3412	29.056
Q9ESN6;Q3UHH4;E9QKC6	Trim2	Tripartite motif-containing protein 2	28.7376	28.5176	28.7567	28.4599	23.2639	21.7477	22.5565	21.0367	21.3941	22.8329	26.2481	24.9145	26.2976	26.9263	26.7165	26.0511	27.2166	27.5893	27.1228	27.6852	27.0844	27.2447	29.6827	29.8224	29.7462	29.7093	29.7846	29.3624	28.9638	29.0192	28.6115
Q8BP47	Nars	Asparagine--tRNA ligase, cytoplasmic	28.9008	28.561	29.101	29.0114	29.7149	29.7535	30.2005	30.1031	30.1226	30.1888	29.385	28.843	29.6671	29.9406	29.8027	29.6835	28.6758	28.8378	29.2816	30.1392	29.9266	29.9991	29.9939	30.39	30.4843	30.7219	30.7401	30.5804	30.3696	30.5798	29.9833
Q9DBF1-2;Q9DBF1;G3UYR8	Aldh7a1	Alpha-aminoadipic semialdehyde dehydrogenase	29.5923	29.6887	29.7536	29.5556	27.2729	27.7922	28.3282	28.3433	28.5492	29.1684	28.325	27.4859	27.9038	28.3225	27.8175	28.6722	27.8889	27.2956	27.8401	30.8464	29.7004	29.7618	26.7358	26.9183	27.3184	27.2983	26.0839	26.1075	26.6806	26.3075	26.0022
E9PVC5;E9Q770	Eif4g1		27.0486	27.0243	27.1522	27.0815	29.3917	29.1736	29.4124	28.8243	29.4447	29.6779	29.2151	29.1371	29.0322	29.3613	29.3776	29.618	28.1727	28.6832	28.6132	28.5515	27.8068	27.9258	28.4326	28.5931	28.4663	28.1307	27.7963	27.4504	26.7806	26.803	26.4606
Q91ZA3	Pcca	Propionyl-CoA carboxylase alpha chain, mitochondrial	28.0753	28.2133	28.2403	27.8961	27.7148	27.87	27.9237	28.0132	28.9082	28.6497	28.1224	27.8309	28.0522	28.602	28.5513	28.464	27.7029	27.7355	27.7579	29.987	29.2742	28.8401	27.8314	27.5029	27.5361	28.1747	27.8218	27.6391	27.6426	27.5615	27.1083
Q9D6M3;E9Q6M6;E9PV90;E9PY45	Slc25a22	Mitochondrial glutamate carrier 1	29.875	29.5835	29.6766	29.9498	27.3956	26.9943	27.5416	24.5799	25.5235	26.1411	26.37	24.4124	24.8664	26.0578	26.2481	25.9014	25.6356	25.2994	25.338	27.8487	26.6133	26.5522	28.8875	28.99	28.8759	29.6801	29.6728	29.4497	29.3827	29.5911	29.1016
Q8K0S0	Phyhip	Phytanoyl-CoA hydroxylase-interacting protein	29.8611	29.7864	30.2485	29.7111	24.6529	NaN	19.8985	15.5404	20.3998	NaN	24.4368	20.7828	20.1819	19.839	NaN	19.3045	19.6995	NaN	16.629	21.913	21.2696	22.2438	24.2854	24.9538	24.6521	26.4133	25.5652	25.7648	26.1473	26.1952	25.2552
Q8BFZ9	Erlin2	Erlin-2	28.5717	28.5359	28.8419	28.4766	29.2577	29.2796	29.7717	28.7049	29.4769	29.6319	29.3438	28.6826	28.9931	28.9467	28.8658	29.0661	28.3892	28.611	28.7948	31.2512	29.9955	29.715	29.4563	29.5254	29.7198	29.675	29.5726	29.3695	29.0637	28.9663	28.7699
P60487	Pdxp	Pyridoxal phosphate phosphatase	29.979	29.6505	29.9224	29.5056	23.4774	21.2528	21.4239	22.6024	24.295	22.2417	26.1815	26.4315	26.8819	27.1943	27.5435	27.4328	26.1212	25.5523	25.7702	25.1964	24.6097	24.954	28.8289	29.0877	29.1063	28.826	28.2183	28.6939	28.3603	28.1931	27.5785
Q8K596	Slc8a2		28.6046	28.4241	28.3043	28.8086	27.1015	21.4913	19.8987	18.3256	13.2862	18.9577	23.9885	22.9776	23.58	24.0108	23.6976	23.3273	22.2192	21.6101	22.1577	24.7927	24.5421	22.5869	25.9744	25.6346	25.9534	26.6588	26.1081	25.7437	26.2854	26.0632	25.9333
Q91VR5	Ddx1	ATP-dependent RNA helicase DDX1	28.6261	28.7156	28.9751	28.641	28.8557	28.7891	29.0758	29.0864	29.3717	29.2639	29.4186	28.9195	29.2897	29.9942	30.0014	29.9706	28.7545	28.9474	29.0242	29.4911	28.9394	28.8712	29.3666	29.567	29.6289	29.3829	29.3033	29.3548	28.9324	28.9168	28.3965
P47911	Rpl6	60S ribosomal protein L6	29.7822	29.749	29.7093	30.5489	32.3776	33.1003	32.7685	32.1038	32.9817	32.7394	32.3293	32.0458	32.0588	32.6251	32.2317	32.6416	31.9555	31.6002	31.8415	31.9196	31.2887	31.4497	31.7951	32.1348	32.1553	31.721	31.4557	31.1411	30.6751	30.5259	30.7344
Q5EBJ4	Ermn	Ermin	29.3946	29.3509	28.9098	28.7044	NaN	18.1221	NaN	21.7582	17.9593	21.0303	17.858	22.4635	21.2517	25.3148	26.2941	22.8299	26.7175	27.2976	27.0291	NaN	18.8499	NaN	22.209	NaN	NaN	18.2602	17.1177	NaN	NaN	NaN	NaN
P62196;Q8K1K2	Psmc5	26S protease regulatory subunit 8	28.8187	28.9547	29.1419	28.7574	30.1629	29.9675	30.4201	29.9166	30.6198	30.6872	29.8906	29.5703	29.9717	30.8356	30.5596	30.7457	29.2896	29.3693	29.569	29.85	29.2807	29.5463	30.7183	30.7227	30.6257	30.2848	30.2561	30.4279	29.929	29.8546	29.5878
E9Q616	Ahnak		24.5399	24.6544	24.6245	24.2516	27.9156	28.2145	28.6322	27.0925	28.6753	27.6446	28.535	27.5522	27.5234	27.7382	26.8876	28.0367	27.5107	26.6958	26.5412	31.1271	29.7975	29.8406	22.7475	21.9296	21.9863	22.0703	23.1639	22.1309	22.1528	21.3661	21.5512
E9Q3L2	Pi4ka		26.9571	26.7046	26.4694	27.2272	24.5902	25.0234	25.3184	24.9455	25.6203	25.3964	23.8446	23.6299	24.2207	24.7989	24.6052	24.6021	23.2364	23.7201	24.1127	25.4767	24.4125	24.0618	24.818	25.5692	24.9882	25.4414	25.1161	24.8833	24.7142	25.2419	24.6397
Q8K2C9	ptplad1	Very-long-chain (3R)-3-hydroxyacyl-CoA dehydratase 3	29.1383	28.81	28.364	29.5939	26.45	26.9477	27.4094	28.4165	29.0378	28.433	28.637	27.0002	28.4109	30.5451	30.465	30.2174	27.2548	27.9801	27.7031	28.8185	28.1987	27.9391	28.7556	29.4542	29.6153	30.1796	29.973	29.9054	29.7419	29.3494	29.1042
O08599;Z4YL99	Stxbp1	Syntaxin-binding protein 1	28.4357	28.2766	28.5008	28.3347	NaN	18.8988	21.2361	NaN	18.9543	20.0729	19.4021	19.9987	20.0898	21.7444	21.5165	22.0315	NaN	21.1651	NaN	19.6142	NaN	20.0391	24.8691	25.2504	25.6427	25.7089	25.6133	26.0941	26.2895	26.6587	25.4135
P39053-3	Dnm1	Dynamin-1	27.7124	27.7573	27.7259	27.691	NaN	18.478	NaN	19.0746	NaN	NaN	19.6331	NaN	17.4982	19.4409	20.0507	17.3989	NaN	17.9367	18.1561	NaN	NaN	14.2835	23.3073	23.0551	23.9956	25.0777	25.0877	24.673	25.1493	25.1679	24.9547
P62743	Ap2s1	AP-2 complex subunit sigma	30.9198	30.861	30.5089	31.0711	28.6648	28.7692	29.7025	28.668	29.7836	29.6392	28.3728	28.104	28.6147	29.8386	29.6898	29.6643	28.2764	28.5003	28.6608	29.5816	28.9717	28.6441	29.8843	29.9513	29.8963	30.5435	30.4224	29.909	29.7022	29.6861	29.4428
Q9QXY6	Ehd3	EH domain-containing protein 3	28.9136	28.7751	28.9031	28.9376	26.7154	26.791	27.4934	27.6811	26.854	27.2878	27.2385	26.34	27.2807	27.6274	27.7706	27.316	26.3055	26.2395	26.4231	25.9327	25.2249	25.1511	26.5796	25.9431	26.152	26.6592	26.1098	26.0369	25.9433	25.5436	25.8687
Q9QXL2;E9Q0J5	Kif21a	Kinesin-like protein KIF21A	27.758	27.745	27.9584	27.7034	21.1065	20.7587	21.3616	18.5695	22.5384	20.6723	25.12	23.2942	25.0355	26.0661	25.7291	25.8341	25.4732	25.876	26.2363	25.9125	24.6052	25.0365	27.1453	27.1281	27.1349	26.8484	26.9458	26.5626	26.5075	26.6827	26.0362
P51410;D3Z629	Rpl9	60S ribosomal protein L9	29.4013	29.2479	29.5295	29.3923	30.5859	31.3152	31.8957	31.8452	32.362	31.9482	30.832	29.8433	30.6719	32.2591	32.2329	32.3536	30.1759	29.6954	30.1449	30.6376	29.4735	29.4744	31.911	31.765	31.4528	31.4557	31.5125	31.088	30.8453	31.0301	30.4826
Q9D8E6	Rpl4	60S ribosomal protein L4	29.5129	29.4252	29.4209	30.2115	32.5874	32.5873	32.4956	32.5676	32.9536	33.0404	32.4797	31.9705	32.5825	32.7628	32.6485	32.7929	31.8546	31.6637	31.568	31.9875	31.3513	31.3647	32.2987	32.3826	32.3747	32.0632	31.8807	31.6564	31.2714	31.524	31.0458
P29758	Oat	Ornithine aminotransferase, mitochondrial	29.1329	29.0009	29.3442	28.9062	29.8719	29.2803	29.5608	29.8691	30.6759	30.4513	29.7885	28.6317	29.8643	30.3057	30.0873	30.6524	28.8682	28.4556	28.6714	32.2313	31.882	31.5004	29.9595	29.7875	29.6338	30.2948	29.8063	29.9188	29.8273	29.6167	29.2965
A2A7S7	Yars		28.2908	28.3653	28.4277	28.2997	29.183	28.897	29.3776	28.3161	28.5635	28.5787	29.7783	29.3844	29.8227	29.6915	29.7979	29.9852	28.9333	28.8997	29.0188	29.9749	29.2574	29.5922	29.9682	29.9901	30.0608	29.9027	29.7735	29.4939	29.1438	29.3188	28.8265
Q60902;Q60902-2	Eps15l1	Epidermal growth factor receptor substrate 15-like 1	27.961	28.1683	28.0528	27.8667	27.9705	27.826	28.0595	26.9951	27.8557	27.799	26.938	26.7682	27.1574	27.5933	27.354	27.4991	25.8487	26.4129	26.7439	28.1036	27.0339	26.4719	28.032	27.7839	27.8516	27.3465	27.4408	27.1054	26.7675	26.4118	26.1676
Q9D1G1	Rab1b	Ras-related protein Rab-1B	29.3331	29.1742	29.1594	29.4646	30.7406	30.6081	30.7796	30.8439	31.3403	31.0828	30.1017	29.4778	29.7951	31.0351	30.7987	31.0252	28.8327	28.841	29.9213	29.5845	29.1201	28.7666	29.9484	30.1065	30.2355	30.4895	29.9669	29.8054	29.607	29.6151	29.1889
Q9WUM5	Suclg1	Succinyl-CoA ligase [ADP/GDP-forming] subunit alpha, mitochondrial	30.8979	31.022	31.0216	31.0468	28.7908	29.7419	30.1032	28.9096	29.1856	29.3035	29.8443	29.2644	29.4763	29.6651	29.54	29.7855	29.6326	29.1382	29.9523	31.7498	30.369	30.4098	29.2883	29.8755	29.6605	29.5712	29.5145	29.9524	29.4721	29.8378	29.549
Q9WU78-3	Pdcd6ip	Programmed cell death 6-interacting protein	28.3013	28.3764	28.618	28.2096	30.2675	30.046	30.1125	29.3451	30.3231	30.1894	28.6452	28.6168	28.3964	29.6318	29.1661	29.3336	28.8067	29.1501	29.0578	29.7315	28.6194	28.0993	28.2788	28.356	28.3517	28.0772	27.6302	27.2899	27.3799	27.3465	26.8589
Q62446	Fkbp3	Peptidyl-prolyl cis-trans isomerase FKBP3	29.6776	29.6739	30.0936	29.5001	29.5859	28.888	30.0282	29.8332	30.8077	30.8165	30.5588	29.8201	30.4502	31.5351	31.4666	31.5051	29.357	28.9363	28.9027	29.6623	29.5068	29.7327	31.2054	31.4671	31.274	30.8044	30.3971	29.9292	29.3123	28.981	28.6237
Q8BU30	Iars	Isoleucine--tRNA ligase, cytoplasmic	26.761	26.4771	27.0635	26.9033	29.0199	28.5034	29.1681	28.8772	29.6257	29.5943	28.8311	28.5403	29.141	30.0132	29.859	29.7702	28.1689	28.5794	28.6539	28.7024	28.1403	28.2371	28.843	29.0812	29.2052	29.0825	29.0372	28.9967	28.6983	28.6738	28.3252
Q9CS84;Q9CS84-3;Q9CS84-2;E0CY11;F6RHI8;Q9CS84-5;Q9CS84-4	Nrxn1	Neurexin-1	27.7505	27.6084	27.6917	27.7254	22.3897	22.5407	23.689	21.0823	23.7307	24.3198	24.8814	23.3824	24.4017	25.8639	25.5798	25.216	23.9187	23.7362	23.3492	23.5291	22.8885	22.9339	27.5897	27.6552	27.5168	28.3427	27.7734	27.207	27.129	27.1494	26.7459
P14869;S4R1N1	Rplp0	60S acidic ribosomal protein P0	29.7503	29.8472	30.0739	29.4552	32.8973	32.7619	32.9996	32.2481	32.9811	32.9228	32.6076	32.1511	32.8387	32.8134	32.6632	32.7145	32.0522	32.1738	32.2479	32.4902	32.1764	31.7484	32.3655	32.2673	32.2628	32.0128	32.1285	31.0861	30.8564	30.9539	30.776
F8WHW6;O70161;O70161-3;O70161-2	Pip5k1c	Phosphatidylinositol 4-phosphate 5-kinase type-1 gamma	29.1797	28.9436	29.1272	28.6052	25.3257	25.0811	24.9631	25.6878	26.1197	26.2733	24.5402	23.6934	24.0085	24.9784	24.6103	24.4654	23.8241	23.2213	24.3633	25.3905	24.0695	23.4362	26.8336	27.194	27.128	26.9474	27.1695	26.8114	26.8819	26.9538	26.0475
Q924B0;Q80ZJ2	Impa1		29.9222	30.1855	30.2953	29.7846	29.5554	29.4736	29.862	28.9049	28.9764	29.1683	29.5708	29.2999	29.2148	29.8669	29.6883	30.0216	29.1105	29.3008	29.3189	30.3433	29.5648	29.4985	29.3964	29.5289	29.5233	29.4331	29.4638	29.25	28.8018	28.7578	28.2543
P60335	Pcbp1	Poly(rC)-binding protein 1	30.125	30.0462	30.1315	29.9556	31.8041	32.1068	32.0817	30.9869	31.4802	31.5573	31.6579	31.5039	31.7786	31.4008	31.3805	31.4273	31.5652	31.6578	31.2589	31.7818	31.1355	30.8319	31.2221	31.2416	30.9704	30.7043	30.5943	30.417	30.0443	30.0991	29.9542
H3BJD6;Q7TN74;H3BL28;H3BKQ7;Q3UXW4	Ppp1r9a		27.9643	27.9581	28.1605	27.633	24.2079	24.3999	24.4917	24.1914	24.6132	24.6433	24.4404	24.0173	24.7184	25.2595	25.0861	25.1286	23.6082	24.0684	23.8162	25.9056	25.2103	25.4228	26.9554	26.7096	26.5665	26.3856	26.4217	25.9965	25.2865	25.1502	24.8226
Q9Z0P4	Palm	Paralemmin-1	29.1046	29.1212	29.2235	28.6629	23.4747	24.071	22.1614	22.438	23.9226	21.6799	26.6484	25.5253	26.177	27.0876	27.091	26.689	26.0214	25.9318	26.3068	29.5691	28.7423	28.4659	29.3282	29.3469	29.5318	29.721	29.4495	28.5847	28.1666	28.0661	27.8052
B8QI35;F6UYF1;P60469	Ppfia3	Liprin-alpha-3	27.59	27.6966	27.7003	27.3693	23.4306	22.427	23.1755	23.2778	24.3767	24.0861	24.7594	24.3198	24.9426	25.5379	25.5255	25.5499	23.3671	24.3809	24.304	24.3603	23.6764	23.6457	28.112	28.2118	28.1561	28.563	28.3151	28.0128	27.8707	27.7988	27.6591
P08003	Pdia4	Protein disulfide-isomerase A4	27.9216	28.3053	28.3528	28.0633	31.4709	31.3601	31.5714	30.3298	31.1257	31.1857	30.6619	30.1898	30.2437	30.5135	30.385	30.6696	29.7649	29.7075	29.9506	32.0091	31.4011	31.611	29.5631	29.4842	29.4857	28.8668	28.8438	28.6381	28.1646	27.9631	27.6232
Q9WTR5	Cdh13	Cadherin-13	28.3179	27.9606	28.3252	27.974	18.2772	20.7911	18.9308	18.2873	21.5021	21.5881	26.3393	25.6001	26.603	27.0084	27.1883	27.8862	25.5761	24.7643	25.2231	25.8251	25.6598	25.1035	28.5549	28.9041	28.8391	29.0259	28.5097	28.7664	28.8157	28.6489	28.3333
Q6IRU5-2;F7BHJ0;Q6IRU5-3	Cltb	Clathrin light chain B	31.1205	31.0819	31.2719	30.5389	28.6814	28.7737	29.2196	28.1881	28.512	28.8117	29.9452	30.0846	30.3154	30.3319	29.7237	30.6028	30.0932	30.3946	30.4521	31.8817	30.6686	30.4196	29.3686	29.3578	29.9875	30.083	29.7482	29.2386	28.835	28.8159	28.8728
Q9CRB6	Tppp3	Tubulin polymerization-promoting protein family member 3	29.9717	30.2429	30.1688	30.066	26.8152	26.9066	26.565	19.8895	22.979	23.5353	29.5829	29.487	28.895	27.5854	27.1892	28.468	29.7053	29.3357	28.9253	33.3623	32.6742	32.8795	24.6234	23.088	24.1483	25.1002	26.6794	26.1482	23.2473	24.325	25.4684
Q6P9K9;Q6P9K9-2;A0A087WPQ9	Nrxn3	Neurexin-3	27.0421	26.9115	27.1779	27.1868	20.8598	20.1643	18.7144	18.9397	21.1694	19.3359	19.879	20.5799	21.3944	24.3374	24.3451	23.0683	19.9912	20.521	20.1198	20.5494	19.5552	19.7493	25.6592	25.323	25.4093	26.4459	26.1552	26.2239	26.3289	26.0889	25.9911
F7DCH5	Clasp2		27.3184	27.1249	27.3111	27.5138	25.9015	26.0928	26.3921	26.2444	26.5938	26.6406	27.6407	27.2895	27.6262	28.4303	28.2511	28.289	27.3969	27.3572	27.4751	27.4393	26.4146	26.5787	28.1044	27.9924	28.2119	28.1007	27.7784	27.6183	27.2298	27.2751	26.7169
Q80XI4	Pip4k2b	Phosphatidylinositol 5-phosphate 4-kinase type-2 beta	29.1461	29.067	29.3369	29.0834	28.3465	28.5557	28.8624	27.6636	28.3957	28.4627	27.789	27.5008	27.7151	28.2473	27.8521	28.1055	26.8846	27.3428	26.9296	27.6553	26.8862	26.7434	29.8007	29.5736	29.5239	29.7878	29.3518	29.1955	28.9306	29.0212	28.8336
P48318	Gad1	Glutamate decarboxylase 1	28.446	28.5074	28.6601	28.8607	23.7216	16.1505	19.5236	22.2325	17.8804	20.9144	18.6751	21.2807	18.4915	23.3705	20.9357	18.0323	21.3996	22.3811	22.4762	19.9046	19.2463	20.0904	25.2897	25.8114	25.8495	26.663	26.2275	26.1418	26.334	26.1689	25.425
P10922	H1f0	Histone H1.0;Histone H1.0, N-terminally processed	31.1222	31.2531	30.7161	31.6353	31.0929	31.4775	31.6467	29.969	30.9046	31.6748	32.4498	31.8861	32.2419	32.0056	31.8801	31.4693	31.5712	31.5729	31.5662	33.6222	33.1203	33.0387	32.6051	32.6632	32.4772	31.5331	31.6384	31.469	31.5774	30.7533	30.7984
Q9Z0H8	Clip2	CAP-Gly domain-containing linker protein 2	27.5299	27.5129	27.6308	27.2052	26.5317	26.0615	26.8588	26.0784	26.6528	27.0341	27.4506	26.8945	27.3824	28.2712	27.9698	28.0665	26.3855	26.889	26.6726	26.5774	25.2452	25.2592	28.6077	28.6536	28.7999	28.5637	28.3655	27.9459	27.3315	27.1081	27.0298
Q80VP1-2	Epn1	Epsin-1	30.419	30.3272	30.0888	30.0207	27.622	28.3122	28.5696	28.3166	28.8804	28.4827	27.3424	26.487	27.3449	28.4862	28.0558	27.9757	26.7746	27.3291	27.1315	28.8637	26.0041	26.5137	28.0378	28.0884	28.2095	27.8047	28.054	26.9928	27.4244	26.8028	26.9924
O08917;G3UYU4	Flot1	Flotillin-1	28.9263	28.8771	29.0403	28.9028	26.2893	26.0343	26.1348	26.3682	27.6019	26.8734	27.4547	26.6598	27.2882	28.1618	27.7553	28.0588	26.9835	26.797	26.2762	29.2891	28.612	28.2749	27.7998	27.5855	27.3331	28.0339	27.7182	27.3513	27.4179	27.6621	27.533
B1AWN6	Scn2a1	Sodium channel protein	27.1952	27.0012	26.8054	27.4197	NaN	20.0389	19.8233	21.0912	16.6482	17.8316	20.3974	19.2415	20.579	19.1395	NaN	18.6394	20.7342	19.9385	20.4697	20.746	20.1472	19.7178	24.0592	24.6076	24.4866	25.1955	25.0169	25.0196	25.0822	25.0304	25.0499
P45376	Akr1b1	Aldose reductase	29.727	29.71	29.8335	29.6101	31.3313	31.1877	31.6851	30.9829	31.2997	31.5185	29.9973	30.08	30.3834	30.6283	30.1788	30.3498	29.8773	30.1986	30.0938	31.3549	30.6631	30.3182	29.3774	29.2237	29.5509	29.6547	29.2627	29.1258	29.0704	29.3939	28.743
P97797-2	Sirpa	Tyrosine-protein phosphatase non-receptor type substrate 1	29.0252	29.1329	28.7974	28.7602	29.661	29.6039	29.7108	28.0744	29.7164	29.6629	26.7869	26.4433	26.7042	27.3557	25.6521	25.9643	26.1088	26.1409	26.1012	27.9582	26.4323	26.3554	25.1312	24.642	25.4369	26.0845	26.037	25.5347	25.388	26.2253	24.9322
P61164	Actr1a	Alpha-centractin	28.4003	28.3943	28.4784	28.4652	29.8463	29.5185	30.2954	29.5307	29.6494	29.547	29.9858	29.5922	30.223	30.628	30.4404	30.4858	29.9446	30.002	29.5804	29.5239	28.8904	28.7087	30.8653	30.3128	30.407	30.2867	30.2627	29.6656	29.6512	29.4219	29.3699
P84086	Cplx2	Complexin-2	32.3007	32.0738	31.8337	31.755	20.6473	20.0352	18.6976	16.007	NaN	18.4655	25.6045	20.9991	25.5841	25.1253	25.3169	24.7836	25.1612	25.1804	25.6818	27.3019	27.0361	27.2535	30.2473	29.9341	30.0168	30.464	30.3284	29.5988	28.1386	28.8676	27.6692
Q9Z2H2;A0A087WQG6;A0A087WSJ9;A0A087WPW1;F6WDS8;A0A087WNZ9;A0A087WRP8;A0A087WPC4;A0A087WPD1;A0A087WRN0;A0A087WSH2;Q3UTM5	Rgs6	Regulator of G-protein signaling 6	28.8086	28.9467	29.196	28.4782	22.0017	25.542	24.9528	21.9586	21.2673	17.9772	24.5048	21	21.9624	24.0235	23.4117	23.1701	23.5493	22.1336	21.4712	24.9283	24.2771	23.9983	27.044	27.2111	27.607	27.8182	27.1341	26.9345	26.7791	27.0221	26.5985
Q8CDN6	Txnl1	Thioredoxin-like protein 1	29.6209	29.851	30.0384	29.2929	30.6935	30.9537	31.1942	29.9573	30.6839	30.453	30.6126	30.0589	30.391	30.6854	30.307	30.8685	30.0364	29.9967	29.7917	31.182	29.9128	30.1964	29.6747	30.436	29.9399	29.6691	29.3371	28.8441	28.4825	28.5023	28.4342
Q9JK48-2	Sh3glb1	Endophilin-B1	28.1132	28.3678	28.4347	27.9717	29.22	29.0881	29.8702	29.8751	30.3229	30.0919	29.3154	28.4802	29.7588	30.8489	30.8002	31.0531	29.1722	29.2326	29.0857	29.1291	28.2472	28.158	29.4101	29.476	29.4598	29.5093	28.952	28.9116	28.5102	28.3506	28.1816
Q6P4T2	Snrnp200	U5 small nuclear ribonucleoprotein 200 kDa helicase	26.0104	25.9843	25.9851	26.3424	27.9577	27.7853	27.8393	27.5993	28.4168	28.1221	27.9074	27.2864	28.1457	28.5659	28.619	28.475	26.7573	27.0275	26.8499	27.492	26.6996	26.7423	28.7584	28.8011	28.6366	28.2988	28.1064	28.0002	27.5444	27.562	27.1067
Q62418;Q62418-3;Q62418-2	Dbnl	Drebrin-like protein	29.2451	29.4839	29.3769	29.1253	29.7691	30.0739	30.3429	29.2901	29.9015	29.789	28.7572	28.5259	28.8621	29.2527	29.2812	29.2847	28.307	28.6227	28.9231	29.4314	28.7238	28.5431	28.5012	29.1197	28.8912	28.8247	28.2759	28.386	28.1205	27.7908	27.5351
E9Q3B9;O35678;D3YYS6;Q3UFN1	Mgll	Monoglyceride lipase	29.4668	29.3501	29.4869	29.328	23.7474	22.2686	22.9806	22.8366	25.2749	20.7308	26.8494	25.8267	26.6169	28.883	29.2861	29.0021	26.0699	26.3785	26.0876	24.3485	24.2014	23.0334	22.7437	24.2621	27.572	25.5379	24.8995	25.0314	25.8425	26.2776	25.34
P30416;F6S2D5;D6RDE2	Fkbp4	Peptidyl-prolyl cis-trans isomerase FKBP4;Peptidyl-prolyl cis-trans isomerase FKBP4, N-terminally processed;Peptidyl-prolyl cis-trans isomerase	28.6621	28.6872	28.8977	28.4939	29.024	28.5572	29.0322	28.3235	29.0822	29.1207	29.5802	29.09	29.7948	30.1486	30.0099	30.1928	28.257	28.3623	28.7023	29.1076	28.4391	28.6498	30.0157	30.2843	30.2428	29.8265	29.8399	29.6019	29.291	29.4978	29.0964
Q80Z24;D3Z4T6;A0A4W9	Negr1	Neuronal growth regulator 1	29.4802	29.5007	29.4461	29.5653	22.5013	22.6505	24.1037	NaN	22.4984	22.4677	25.7916	25.2231	26.5328	26.835	27.328	26.4099	25.1598	24.8343	25.4171	26.7556	25.1209	24.7417	29.0969	28.5169	28.8031	29.725	29.4181	29.1009	29.5786	29.2998	29.1271
P51174	Acadl	Long-chain specific acyl-CoA dehydrogenase, mitochondrial	29.2957	29.4737	29.5289	29.1249	29.7878	29.3057	29.8507	30.1675	31.1622	30.8585	30.0929	28.918	29.695	29.8989	29.7305	29.9293	29.3173	28.837	28.8108	32.1494	31.0551	31.137	28.228	28.1784	27.9053	27.7186	27.378	27.2774	27.6922	27.2871	27.1055
O54865	Gucy1b3	Guanylate cyclase soluble subunit beta-1	27.9685	28.104	28.3098	27.8485	20.1843	20.8719	22.9587	21.2056	22.3518	18.9238	22.9457	23.1297	22.0776	23.7417	23.1489	22.6635	21.8267	23.4202	22.2826	23.2761	19.6362	22.2968	28.0538	28.124	27.9444	28.4198	28.471	28.3496	28.3435	28.3266	27.8347
H3BJZ7	Unc13a		26.4743	26.0939	26.3634	26.3944	20.0769	21.8111	22.5056	18.197	19.7278	16.2898	22.6687	18.4347	21.1791	21.0686	21.4756	20.7061	19.3009	19.4295	19.5822	21.5966	20.6174	21.5177	24.8008	24.741	24.4504	25.249	25.2372	25.1534	25.0749	25.0701	24.3276
P31650	Slc6a11	Sodium- and chloride-dependent GABA transporter 3	29.8629	29.4555	29.3534	29.8807	26.1503	25.5278	25.2954	25.4426	25.3927	25.9196	24.8963	24.4255	25.8525	26.7132	25.8347	25.5858	24.8404	25.4869	25.4694	25.2097	25.7004	25.1118	26.667	26.2408	26.3239	26.5829	26.6625	26.903	26.6555	26.6067	26.0454
Q8BLF1	Nceh1	Neutral cholesterol ester hydrolase 1	28.6687	28.0957	28.2787	28.7244	30.5303	30.5472	30.6431	30.6534	31.1513	31.4087	29.3304	28.9841	29.4804	29.7314	29.2666	29.3067	29.1202	29.2077	29.2976	29.0058	27.9539	26.5075	26.573	26.7792	26.4019	26.9567	26.8785	27.0795	27.1867	26.4642	26.1367
P60766	Cdc42	Cell division control protein 42 homolog	30.3627	30.105	30.2681	30.4735	30.4727	30.3841	30.9271	30.7653	31.976	31.8374	29.3257	28.5935	29.7278	31.3644	31.4817	31.5078	29.7839	29.8029	29.5812	30.1667	29.8062	29.4119	30.8632	31.4733	31.192	30.9811	30.5367	30.6097	30.4084	30.4805	29.7163
Q9CYH2;Q3U125;D3Z252;D3YYG8;D3Z398	Fam213a	Redox-regulatory protein FAM213A	29.4685	29.1036	28.9328	29.6115	25.9361	26.5278	25.3023	25.0997	25.9063	26.6951	27.3319	26.482	26.9678	27.0313	27.0591	27.5694	26.4997	26.4026	27.0127	29.5682	28.8727	28.5371	28.7219	28.5915	28.1697	29.1733	28.8353	28.3083	28.3509	28.0516	27.8726
Q9WVJ2;E9Q5I9	Psmd13	26S proteasome non-ATPase regulatory subunit 13	28.6504	28.4671	29.2027	28.3966	29.8302	29.7679	30.281	29.1735	29.7793	30.2007	29.4333	29.033	29.6905	30.124	29.8855	30.0249	28.6493	28.8215	29.0563	29.3615	28.795	28.9391	29.9051	29.776	29.9379	29.6784	29.5567	29.5976	29.1895	29.3688	28.6726
Q8CBE3	Wdr37	WD repeat-containing protein 37	28.6254	28.5003	28.8724	28.4917	26.6833	27.1243	27.2371	26.5508	27.1407	26.9567	26.2884	24.7463	26.2583	27.2428	26.9067	26.6349	25.7613	25.877	26.1706	26.1564	26.4251	25.3644	28.2475	28.4828	28.5302	28.8264	28.3544	28.4649	28.5733	28.8142	28.1708
A2ACG7	Rpn2		28.2491	28.1266	28.0468	28.685	30.6819	30.432	30.3093	30.8638	31.5024	31.3654	29.9464	29.5347	30.0419	30.9163	30.5949	30.6772	29.4256	29.6318	29.7132	29.7471	28.65	28.3616	29.8667	30.3279	30.2763	30.2078	30.1163	29.829	29.5387	29.6228	29.0017
P50247	Ahcy	Adenosylhomocysteinase	29.4059	29.3901	29.5633	29.3941	30.6303	30.6557	30.768	28.8436	29.6474	29.5697	30.711	30.1528	30.5018	29.8403	30.0924	30.0624	29.8956	29.9242	29.7855	31.2257	30.2638	30.0779	29.9589	30.0924	30.0393	29.4245	29.5392	29.3333	29.1272	28.9567	28.7669
Q9WUK2	Eif4h	Eukaryotic translation initiation factor 4H	29.6175	29.786	29.7199	29.1746	31.5149	31.417	31.5644	29.6786	30.823	30.6325	30.9821	30.8215	31.1227	30.9661	30.559	30.8953	30.5794	30.8394	30.4453	31.4076	30.3995	30.6589	30.6974	30.7106	30.6597	30.1381	29.8765	29.2974	28.5505	28.263	28.0507
Q05816	Fabp5	Fatty acid-binding protein, epidermal	31.3347	31.3939	31.2755	30.5513	33.3855	33.0893	33.4781	32.1161	33.2878	33.1416	33.4177	33.0116	33.3879	33.7818	33.6361	33.1692	34.5154	34.7793	34.8387	32.4087	31.5051	31.3907	33.5099	33.7074	33.5425	33.1463	32.602	32.0607	31.9942	32.242	31.9495
Q3UNH4	Gprin1	G protein-regulated inducer of neurite outgrowth 1	27.7385	27.7108	27.5472	27.2211	21.5445	21.2094	22.5918	21.5167	21.1046	19.8634	22.1738	21.6472	22.6729	23.4073	22.793	22.6283	22.4021	22.9368	23.9172	20.0687	21.6813	22.1069	27.6125	27.6623	27.9633	27.6062	27.6798	27.6471	26.8869	26.8198	26.68
Q6P5F9	Xpo1	Exportin-1	27.2293	26.98	26.9255	27.5698	28.4097	27.752	28.1242	28.4104	29.3825	29.0814	27.9559	27.2984	27.8545	29.5897	29.3563	29.1239	26.5514	27.0907	27.4363	28.0073	26.9915	26.7614	29.0378	29.3492	29.291	28.8861	28.5944	28.7229	28.2006	28.4266	28.0231
Q9D3D9	Atp5d	ATP synthase subunit delta, mitochondrial	31.7923	31.2143	31.453	31.5565	31.1832	31.3525	31.4472	29.2278	29.65	29.7933	30.3171	30.4634	30.6131	30.0767	29.9795	30.2497	30.7975	30.631	30.4607	30.8463	31.1037	30.2446	30.4254	30.0669	30.4014	30.3834	30.4966	30.3465	30.1172	30.0748	29.9392
Q4VA93;P20444	Prkca	Protein kinase C;Protein kinase C alpha type	28.3275	28.1792	28.359	28.3143	26.6683	27.1444	27.678	26.6413	27.4982	27.2637	27.2696	26.3561	27.3405	27.5956	27.599	27.39	26.6103	27.1298	26.8919	27.7272	26.8914	26.8218	27.6252	27.6341	27.582	28.0935	27.9922	27.9503	28.4235	28.6522	27.9905
P10605	Ctsb	Cathepsin B;Cathepsin B light chain;Cathepsin B heavy chain	29.3402	29.4042	29.2845	28.9865	33.7167	33.2028	33.9706	32.741	33.286	33.6768	32.3067	31.6013	32.2217	31.5324	31.1793	31.1682	31.3256	31.6636	31.7626	32.08	31.7161	31.1728	27.446	27.8683	28.0651	28.4549	28.6842	28.4589	28.3072	28.2942	28.0593
E9Q3Q6;Q61490;E9Q4G8	Alcam	CD166 antigen	28.8577	28.6421	28.5336	28.723	28.5099	28.2059	28.6761	27.6314	27.8489	28.2334	28.0911	27.4758	28.1077	28.565	28.1108	28.3684	27.4962	27.6581	27.8373	26.4972	25.2866	24.8559	28.5847	28.7384	28.5691	29.0788	28.5963	28.6406	28.6625	28.5558	28.1344
Q6ZPJ3	Ube2o	E2/E3 hybrid ubiquitin-protein ligase UBE2O	27.7315	27.9021	27.9858	27.8737	24.9159	25.0154	25.4881	24.8509	25.6817	25.9728	26.3641	25.8006	26.7757	27.3739	27.1997	27.2141	25.344	25.7765	25.2044	26.1219	25.0067	25.0428	28.1445	28.4762	28.2857	28.3744	28.1427	28.0526	27.9605	28.0329	27.7128
P28651	Ca8	Carbonic anhydrase-related protein	29.7229	29.7325	29.7146	29.2351	17.2272	NaN	21.9175	NaN	21.6623	21.9531	24.7033	23.247	23.585	23.7925	24.0135	24.2066	21.7743	22.4541	22.6087	22.1219	23.2667	20.7065	22.1958	21.9193	21.3312	22.5226	21.9386	22.5625	20.7852	21.666	17.3292
E9Q1T1	Camk2d		28.7843	29.0283	29.069	28.9774	28.5039	28.1435	28.6458	27.8897	28.0418	28.1937	27.7027	27.4091	27.2597	27.2783	26.8689	26.8145	26.9653	27.222	26.1625	29.2384	28.6828	28.7109	26.2621	26.0469	26.6026	27.2613	26.895	26.9031	27.0157	26.9192	26.8497
Q7TMY8;A2AFQ0;Q7TMY8-3;Q7TMY8-4;Q7TMY8-2	Huwe1	E3 ubiquitin-protein ligase HUWE1	25.885	25.3413	25.2241	26.0496	25.427	25.7238	26.0287	25.6372	26.416	26.2579	25.7255	25.1766	25.6074	26.684	26.4499	26.2761	24.7754	25.0775	25.0243	26.3798	25.3577	25.493	27.4011	27.4211	27.4729	27.1836	27.0183	26.9228	26.4999	26.7284	26.2891
P47962	Rpl5	60S ribosomal protein L5	29.7964	29.6868	29.8388	29.9557	32.9701	33.1454	33.4096	32.4066	33.0539	33.2369	33.2085	32.3832	32.9898	33.0691	32.9522	33.0573	32.2295	32.5577	32.6477	32.3321	31.6791	31.6513	32.5633	32.7753	32.7321	32.2745	32.0936	31.6408	31.2469	31.4621	31.1645
Q9CPU0	Glo1	Lactoylglutathione lyase	30.0422	30.1059	29.7784	29.6131	29.5919	29.8616	29.7547	29.1468	30.0356	29.8085	29.9438	29.5743	29.9347	29.8035	30.0957	30.2845	29.7968	29.3183	30.1045	32.9637	32.4711	32.6718	29.3021	29.0033	28.9801	29.0115	29.1245	28.5447	28.6911	28.6946	28.1022
Q8R5H6	Wasf1	Wiskott-Aldrich syndrome protein family member 1	29.2146	28.9327	28.9973	27.9696	21.1765	22.7767	22.2307	21.2967	22.4395	20.6907	27.7582	26.6004	27.6185	28.304	28.3521	27.976	26.1503	26.6369	26.2369	24.9625	22.0546	21.4759	28.6217	28.6465	29.0869	29.0404	28.5534	27.805	27.8217	27.6733	27.0205
Q8BWT1	Acaa2	3-ketoacyl-CoA thiolase, mitochondrial	29.3445	29.3607	29.3517	29.1052	30.7059	30.84	30.9592	29.5503	30.3364	30.1651	29.7553	29.4763	29.4554	28.7826	29.0311	29.115	28.9039	28.6986	28.7927	31.5091	30.5165	30.4332	28.9965	28.8033	28.5733	28.7555	28.3338	28.1505	28.4166	28.08	27.9787
Q80TA6;G3UZ04	Mtmr12	Myotubularin-related protein 12	24.153	23.3691	23.5255	23.6192	23.5786	23.242	23.7423	24.241	24.6799	24.7184	21.4077	21.8679	22.1317	22.9225	22.5008	23.4408	21.8501	21.4268	22.0698	21.8959	20.4895	19.8481	20.8886	29.0775	28.6872	19.7815	20.0658	27.9704	19.9226	20.5183	19.1329
Q8C167;Q8C167-2;Q8C167-3	Prepl	Prolyl endopeptidase-like	28.1982	28.1793	28.4394	28.024	24.358	23.4886	23.7219	23.6543	22.8005	23.7492	26.8767	25.9628	26.4937	27.4664	26.8682	27.4113	26.3254	26.1608	26.2543	26.5136	25.4646	25.4364	28.0172	27.6773	28.0894	27.8502	27.5729	27.4168	27.0263	26.8839	26.249
P03888	Mtnd1	NADH-ubiquinone oxidoreductase chain 1	30.4866	30.3717	30.0643	31.013	NaN	22.8159	21.2279	28.5538	28.6197	27.8312	25.4217	NaN	25.1391	28.388	29.1053	28.0417	21.7654	23.877	NaN	24.5078	25.4905	23.2192	28.5788	28.9871	28.695	29.2443	28.8895	28.9566	28.5851	28.5718	27.8453
Q9QZ88;D3Z645;Q9QZ88-2;D3YW98	Vps29	Vacuolar protein sorting-associated protein 29	30.021	30.1264	30.2553	30.0517	30.2244	30.8733	30.9625	30.3551	31.3666	30.9516	30.2508	29.2029	29.5846	29.679	29.5407	30.0301	29.7384	30.3495	30.2259	30.1391	29.6806	29.5191	29.6769	30.002	30.0057	29.5219	29.4614	29.979	29.4718	29.7248	28.9744
P07724	Alb	Serum albumin	28.2719	28.663	28.787	28.536	27.7387	25.298	27.16	21.3522	20.2533	24.4933	28.547	28.433	28.4764	28.1373	28.6066	28.8191	27.9777	27.4425	28.1913	30.6893	29.4498	30.1776	27.4294	26.9892	26.7479	26.7689	25.8422	25.7054	25.3486	25.6967	25.3097
Q5SSL4;Q5SSL4-2	Abr	Active breakpoint cluster region-related protein	27.898	27.9636	28.2299	28.1738	27.8128	27.5453	27.6627	27.8327	28.5174	28.232	25.4745	25.1126	26.06	27.0761	26.4998	26.6433	24.7969	25.4443	25.0443	24.9706	24.4321	24.4959	27.45	27.7154	27.4229	27.5535	27.032	27.2673	27.3173	27.3099	26.794
P17809	Slc2a1	Solute carrier family 2, facilitated glucose transporter member 1	29.2527	28.903	28.2878	29.0368	26.1704	26.8928	27.5126	27.2403	27.4917	27.2113	27.0708	27.0213	27.053	27.7719	27.8841	28.047	27.8214	27.2075	27.1684	30.7832	30.2963	30.238	25.662	26.0908	25.8244	25.9447	25.2203	25.0958	25.7778	24.8364	23.7313
Q8R5M8-4;E0CY16	Cadm1	Cell adhesion molecule 1	28.639	28.4231	28.6433	28.5026	26.2858	25.9827	26.7139	24.4382	22.2744	25.2436	27.628	27.1924	27.7605	28.3208	27.7422	27.8265	26.3487	26.8002	27.0498	28.5743	27.8043	28.2758	27.0619	27.2937	27.8088	27.7229	27.204	26.6947	26.8449	26.9416	26.2007
E9PY16	Adap1		28.9899	29.07	29.1558	29.071	25.0721	25.5594	25.8304	26.5204	27.2665	26.9873	23.2288	23.4891	23.2925	25.9194	25.5027	25.6293	21.4174	24.9885	25.2171	22.7557	22.7863	23.3574	27.172	27.2561	27.2485	28.3303	28.2682	28.1227	28.0354	28.4862	27.896
P54728	Rad23b	UV excision repair protein RAD23 homolog B	29.5951	29.7626	29.6501	29.3231	29.4968	30.1794	30.546	29.8558	30.5969	30.116	29.8624	29.6075	29.6566	30.5238	30.4337	30.768	29.8227	29.64	29.3455	30.6203	29.7187	29.6144	30.295	30.6581	30.419	30.0875	30.0185	29.5192	28.6955	28.5256	28.1853
E9QPE7;O08638-2	Myh11	Myosin-11	25.8614	25.9727	25.672	25.6561	NaN	18.9915	19.5031	21.2535	20.9287	19.6608	23.0771	22.6834	22.4715	22.0275	22.2723	20.7275	21.8289	21.8916	22.088	24.5842	24.4645	24.6103	24.0135	24.1255	24.3363	23.9088	23.6402	23.5487	23.3429	22.8872	23.5373
P42208;F6WYM0;D3YYB1;D3Z3C0	2020-09-02	Septin-2	28.8618	28.912	29.3136	28.8782	30.7252	30.6965	30.7492	29.5594	30.3369	29.7703	30.1386	29.981	30.6197	30.4415	30.316	30.4273	30.4955	30.2215	29.9463	31.226	31.1012	31.368	28.7681	28.7902	28.8514	28.9354	28.3678	28.4161	28.2863	27.9579	27.7317
Q9Z268	Rasal1	RasGAP-activating-like protein 1	27.3619	27.4147	27.3709	27.4096	15.1341	20.7952	20.9999	22.5695	21.6724	20.9219	17.9771	18.8595	20.089	18.3243	19.6131	22.2933	19.1154	19.0592	17.1668	23.7529	18.103	22.1169	19.757	20.396	18.8672	21.7673	20.4391	21.9854	23.5249	23.0744	21.9177
Q9CZM2;E9QAZ2	Rpl15;Gm10020	60S ribosomal protein L15;Ribosomal protein L15	29.2333	29.4729	29.2263	29.8542	31.7465	31.3191	31.4781	31.3992	32.1237	32.1193	31.7738	30.8991	31.2458	32.1147	32.2944	32.2811	30.4399	30.5226	30.5622	30.688	30.5264	30.4732	31.4483	31.8311	32.0348	31.1694	31.4721	31.2489	30.6601	30.7364	30.4579
Q6ZWX6	Eif2s1	Eukaryotic translation initiation factor 2 subunit 1	28.663	28.4305	28.4272	28.1755	30.8243	31.1059	30.9445	30.0415	30.6621	30.8845	30.0471	29.8067	29.9513	30.6779	30.3273	30.5232	29.6627	29.8724	30.0036	30.0266	29.611	29.1423	30.2718	30.335	30.189	30.0136	29.9154	29.3919	29.0526	28.73	28.5722
O70435	Psma3	Proteasome subunit alpha type-3	29.8994	29.6373	29.6863	29.3775	31.6949	30.9141	31.3045	30.64	31.1797	31.482	30.8058	30.298	31.1687	30.95	30.7431	30.8963	30.4969	30.3328	30.531	30.7843	30.1325	30.0864	31.3009	31.3182	31.2607	30.7388	30.6934	30.3812	29.9723	29.5999	29.3623
Q6NXK7;E9QN98;D3Z5I7	Dpp10	Inactive dipeptidyl peptidase 10	27.8704	27.5258	27.5227	27.9301	25.0421	24.2388	24.6852	23.6385	23.8023	22.3419	21.8624	26.4061	26.3404	22.7563	22.4682	18.8447	24.4605	24.6092	19.9238	21.1965	17.557	20.5651	23.144	23.2872	23.015	23.7305	24.1407	24.5364	24.2623	24.5094	24.2611
Q9R1P4	Psma1	Proteasome subunit alpha type-1	29.3194	29.6058	29.5691	29.2945	31.6453	31.1539	31.4856	30.5343	31.1545	31.2896	30.5669	30.1274	30.4625	30.4515	30.4598	30.835	29.9773	30.0062	30.1915	30.3942	30.3777	30.3636	30.4862	30.8049	30.7749	30.4086	30.3239	29.867	29.2798	29.2409	29.0278
P16054	Prkce	Protein kinase C epsilon type	28.2746	28.0923	28.3576	27.966	25.3126	25.4326	25.9367	22.3562	24.1487	24.208	24.0057	23.8087	24.1092	24.0686	23.8906	23.9199	24.3384	23.6012	23.4511	24.0611	23.6248	23.5315	27.536	27.71	27.7716	27.7745	27.5273	27.3075	27.2937	27.5378	26.941
Q9DCN2;Q9DCN2-2;F2Z456	Cyb5r3	NADH-cytochrome b5 reductase 3;NADH-cytochrome b5 reductase 3 membrane-bound form;NADH-cytochrome b5 reductase 3 soluble form	29.2399	29.2668	28.7487	29.4815	31.0791	30.5886	31.4417	30.8348	31.3036	31.2845	31.028	30.0409	30.8898	30.968	30.91	31.2896	30.5854	30.1504	30.0251	33.3727	32.3622	32.5271	30.0977	30.5356	30.1565	30.4651	29.8741	29.6309	29.8644	29.7031	29.4805
Q9Z140;Q3UYN2	Cpne6	Copine-6	29.0368	29.3741	29.6012	29.2833	25.5	24.2897	24.7655	24.8657	26.1228	25.7228	24.597	24.74	25.3543	24.2375	23.8891	24.6833	24.123	24.0743	23.6298	21.1315	24.9139	25.0247	24.4219	24.1713	24.0711	25.0121	24.8769	24.7435	24.8857	24.6939	25.0037
Q3UM45	Ppp1r7	Protein phosphatase 1 regulatory subunit 7	29.5061	29.9534	29.8643	29.7542	28.8502	28.5588	29.0108	28.1555	28.9082	28.6557	28.4562	28.347	28.6287	29.3559	29.0649	29.0145	28.0154	28.5214	28.0789	28.7267	28.5846	28.5674	29.1909	28.9736	28.8202	28.9787	29.1522	28.801	28.8052	28.5014	28.0121
A2ALS5-2;A2ALS5;A2ALS5-3	Rap1gap	Rap1 GTPase-activating protein 1	28.1433	27.8779	28.3221	28.07	20.8319	21.1375	19.0549	16.3103	17.5567	20.8353	26.7486	25.8859	26.9506	27.6067	27.7025	27.5444	25.4393	25.7201	25.2034	20.4856	20.2183	18.0172	25.5575	25.8916	26.1987	26.499	26.342	26.0054	25.8463	25.8494	25.6114
O70589;O70589-5;O70589-4;O70589-2	Cask	Peripheral plasma membrane protein CASK	27.6781	27.4381	27.6037	27.693	24.846	24.2612	25.2133	23.5653	23.1007	23.5385	27.3601	26.4339	27.6217	28.6062	28.7091	28.8022	26.1103	25.8886	25.8658	28.0267	26.7156	26.5833	28.7602	28.9626	29.0172	28.8522	28.8171	28.4206	28.3755	28.1182	27.8699
Q9DBC7	Prkar1a	cAMP-dependent protein kinase type I-alpha regulatory subunit;cAMP-dependent protein kinase type I-alpha regulatory subunit, N-terminally processed	28.5003	28.9066	28.6908	28.2886	30.1447	30.7505	30.399	29.9204	30.5824	30.8679	29.4375	28.2744	28.9499	29.597	29.1992	29.2971	29.2737	29.5938	29.5086	28.6572	28.8105	28.5883	28.0616	28.1567	28.1971	27.8183	27.9681	27.7408	27.3675	27.2999	27.1401
Q8JZQ9	Eif3b	Eukaryotic translation initiation factor 3 subunit B	27.5552	27.6682	27.7279	27.4724	29.8912	29.7366	29.9982	29.9877	30.3107	30.2779	29.8635	29.1247	29.8518	30.3234	30.2815	30.425	28.5941	28.9594	29.2252	29.4299	28.9042	28.7784	29.7036	29.7477	29.8966	29.8482	29.1594	28.8853	28.6493	28.6117	28.4189
P21278	Gna11	Guanine nucleotide-binding protein subunit alpha-11	28.8767	28.7794	28.7925	28.5576	24.9793	23.8036	23.7597	24.2061	24.9017	25.4154	27.425	27.3536	27.7928	29.054	28.741	28.9287	27.8717	28.1659	27.4106	28.857	26.9757	28.0077	29.5212	29.6544	29.4547	29.6726	29.3223	29.5716	29.4761	29.3123	28.8036
P28658	Atxn10	Ataxin-10	28.2445	28.0435	28.2116	28.2117	26.7283	27.5651	27.4475	27.667	29.4504	28.2343	28.1899	27.606	28.7506	29.5448	29.5424	29.7894	27.7144	28.012	27.8709	29.2859	28.5372	28.0987	29.5067	29.7415	29.5013	29.4612	29.216	28.9987	28.6612	28.5057	28.0508
Q922D8	Mthfd1	C-1-tetrahydrofolate synthase, cytoplasmic;Methylenetetrahydrofolate dehydrogenase;Methenyltetrahydrofolate cyclohydrolase;Formyltetrahydrofolate synthetase;C-1-tetrahydrofolate synthase, cytoplasmic, N-terminally processed	28.0143	27.8446	28.0581	27.7544	28.7648	28.7783	28.814	28.1264	29.0446	28.8438	29.2126	28.6493	29.136	29.4337	29.473	29.667	28.715	28.8975	29.1811	30.4528	29.3618	29.3877	28.809	28.6068	27.9909	28.3427	28.1012	27.7121	27.4927	27.4678	26.9286
P23927	Cryab	Alpha-crystallin B chain	29.7315	29.8594	29.762	29.4739	22.1737	23.3853	23.959	23.125	22.5678	22.7649	27.6904	24.7338	26.4607	26.4757	26.4481	28.59	26.923	25.1693	25.2855	29.7249	29.9651	30.0486	21.9541	21.6376	NaN	23.7864	20.5322	18.344	21.9607	19.3539	16.856
Q9EP69	Sacm1l	Phosphatidylinositide phosphatase SAC1	28.7371	28.5747	28.5589	28.9366	28.6754	28.6081	28.8602	28.5021	29.604	29.5865	28.5787	27.9094	28.5754	29.6703	29.4128	29.1249	28.0097	28.3174	28.1819	28.6904	28.0899	27.6781	28.0106	27.7167	28.0925	28.1644	27.7003	27.9056	27.9112	27.865	27.3801
Q80ZJ1;Q80ZJ1-2	Rap2a	Ras-related protein Rap-2a	29.0884	29.4253	29.7107	29.4459	29.0179	28.8382	29.5827	29.4014	30.1425	30.088	28.1758	27.5559	28.5617	29.5309	28.7356	29.1289	28.3346	28.5733	28.5956	26.9014	27.1275	27.6899	28.9444	28.6637	28.7599	29.0493	28.764	28.8386	28.3948	28.1976	27.9063
P50580;D3YVH7	Pa2g4	Proliferation-associated protein 2G4	28.712	28.7917	28.9235	28.7567	31.0276	31.0795	31.366	30.1633	30.7284	30.8483	30.695	30.2488	30.8123	30.5358	30.5118	30.749	29.6281	29.9585	30.1855	30.6195	29.7615	29.7464	30.4759	30.6467	30.6472	29.9815	29.9539	29.9589	29.4886	29.7368	29.2338
O35685	Nudc	Nuclear migration protein nudC	28.9274	29.2641	29.3304	28.7704	30.165	29.7849	30.4658	29.266	29.9012	29.9242	30.2112	29.6269	30.197	30.8778	30.6149	30.556	28.9484	29.7392	29.665	30.5302	30.5059	29.7631	30.3697	30.3635	30.5212	30.1028	29.6845	29.3317	28.4034	28.0552	27.9458
Q9DCT8	Crip2	Cysteine-rich protein 2	30.3286	30.4219	30.4174	30.2835	25.5915	26.5922	26.5008	24.889	23.949	23.7259	30.0173	28.5519	29.2472	28.605	28.8721	29.9519	29.8956	28.6432	28.8584	32.8666	31.5894	31.8953	30.9263	31.1447	31.1663	31.0688	31.3115	30.7823	30.2591	30.5525	30.2921
P62737;P63268;D3YZY0	Acta2;Actg2	Actin, aortic smooth muscle;Actin, gamma-enteric smooth muscle	28.2215	28.0061	28.6608	28.5634	24.4699	NaN	22.0824	22.238	23.1525	22.5717	27.6006	23.8542	28.6497	29.0267	28.8041	30.4185	24.3623	NaN	21.4939	28.9172	28.1446	27.6081	NaN	20.2785	19.9333	20.4824	15.8966	23.2156	21.1643	19.2641	15.6273
Q9JIA1	Lgi1	Leucine-rich glioma-inactivated protein 1	28.7832	28.564	28.9642	28.8906	20.8249	NaN	17.321	18.7169	20.2444	21.5196	21.6765	17.6867	21.0684	21.3579	22.9155	23.3629	16.6884	20.2945	19.5107	NaN	NaN	16.5782	23.7345	22.2341	23.4194	24.7577	24.4226	24.1727	24.6369	24.6675	24.2787
Q9JM76;H7BWZ3;D3Z2F7;D3Z2F8	Arpc3	Actin-related protein 2/3 complex subunit 3	30.4551	30.0927	30.3241	30.3537	31.351	31.8428	31.9177	31.4309	31.5895	31.9403	29.5929	28.3392	28.9078	30.8575	30.3425	30.8796	29.1452	29.5488	29.2785	30.4247	28.9615	29.5868	30.6532	30.6844	30.6801	30.9925	30.8385	30.2242	29.9822	30.0666	29.8044
Q8C1A5	Thop1	Thimet oligopeptidase	28.1453	28.2909	28.4289	27.8224	28.1726	28.4055	28.2634	27.553	28.3894	28.0785	28.8583	28.1551	28.6626	28.9448	28.8303	29.1087	28.2236	28.5147	28.5716	29.4799	28.8202	28.7173	28.7682	28.7237	28.8048	28.5328	28.4518	28.0103	27.3239	27.2417	26.9503
Q8BGN3;D3YU63	Enpp6	Ectonucleotide pyrophosphatase/phosphodiesterase family member 6	28.1662	28.1628	27.8853	28.4666	22.3709	21.7467	25.2477	17.7368	22.8947	20.4856	27.9508	26.7288	28.9898	30.4747	29.9089	30.0909	28.176	28.2326	28.5231	NaN	21.0962	24.4214	17.5866	20.773	20.3986	23.7718	13.3574	14.7747	21.7588	17.9735	22.3875
P53395	Dbt	Lipoamide acyltransferase component of branched-chain alpha-keto acid dehydrogenase complex, mitochondrial	28.3279	28.3271	28.5116	28.1372	26.5198	26.212	26.8416	27.1226	27.9494	27.5729	27.0851	26.5599	27.1831	28.6335	28.2873	28.5177	27.0939	27.2501	27.4852	28.8658	28.364	27.8901	27.6068	27.624	27.5279	27.9849	27.6017	27.4742	27.2567	27.1725	26.8182
Q569Z6;Q8BZN7	Thrap3	Thyroid hormone receptor-associated protein 3	27.3873	27.496	27.8973	27.2506	28.2158	28.1623	28.4834	28.0022	29.2689	28.903	28.5562	27.9974	28.4355	29.5193	29.5343	29.2094	27.1345	27.225	27.4741	27.8379	27.5911	27.5956	29.041	29.1602	29.163	28.7523	28.1124	27.8221	27.4016	26.7806	26.8094
E9Q0N0	Itsn1		27.3545	27.4189	27.5413	27.2624	26.9891	26.721	27.2381	26.4026	27.5856	27.5061	26.1087	25.3754	26.1264	26.3915	26.5939	26.7093	25.3822	25.661	25.7479	27.1601	26.2617	26.171	27.8295	27.6422	27.928	27.801	27.3794	27.071	26.7888	26.6746	26.4708
A2AH25	Arhgap1		28.2485	28.1617	28.1796	28.2939	29.4723	28.99	28.9554	29.2296	29.9302	29.7277	27.9289	27.4408	27.6121	29.0268	28.675	28.784	26.6932	27.1908	27.6426	28.6884	27.9546	27.5635	28.7997	28.8821	28.9805	28.8171	28.4685	28.7935	28.3198	28.234	27.8898
Q8BX70;Q8BX70-3	Vps13c	Vacuolar protein sorting-associated protein 13C	25.9217	26.1073	24.9687	25.4413	27.8159	27.7927	28.0885	27.8486	28.2662	28.3847	25.5467	25.3105	25.7709	26.0365	25.7739	25.8342	25.1978	25.6567	25.4528	25.4029	24.2426	24.0538	23.7119	23.6624	23.7244	23.902	23.8955	23.576	23.6161	23.3385	23.2617
P47809	Map2k4	Dual specificity mitogen-activated protein kinase kinase 4	28.4469	28.7393	28.742	28.4647	27.7651	26.5771	27.4605	27.3733	27.2314	27.1494	26.9064	26.7066	27.0781	27.8101	28.0422	27.7901	26.3041	26.727	26.4114	27.0927	26.6473	25.7445	28.2202	28.0978	28.0521	28.0684	27.9065	27.7977	27.6425	27.7231	27.2346
P14148;F6XI62	Rpl7	60S ribosomal protein L7	29.586	29.603	29.1554	30.2181	32.0736	32.3686	32.4469	31.8373	32.3276	32.4954	31.4561	31.0401	31.3746	32.5387	32.5776	32.5056	30.977	30.6963	30.5086	31.3595	30.6373	30.9991	32.1638	31.7691	31.8588	31.4161	31.5361	31.6128	31.2055	31.0523	30.7062
Q99PV0	Prpf8	Pre-mRNA-processing-splicing factor 8	25.789	25.3664	25.0544	25.9953	27.2429	26.9336	27.6671	27.5109	28.378	28.1585	27.4831	26.9231	27.6259	28.5978	28.7601	28.3793	26.1797	26.6402	26.7217	26.882	26.5029	26.3277	28.6945	28.7556	28.7812	28.1256	28.106	27.9461	27.4936	27.5877	27.2988
Q9JLN9	Mtor	Serine/threonine-protein kinase mTOR	26.1102	25.5778	25.4457	25.9471	24.7245	24.7205	25.2787	25.2464	26.0002	25.9517	25.4013	24.9728	25.332	26.3025	25.9249	26.3588	24.8755	25.0081	25.0141	26.3692	25.4062	25.0164	26.491	26.4874	26.3532	26.496	26.2996	26.2338	26.2983	26.2256	25.823
Q00493	Cpe	Carboxypeptidase E	28.8478	28.6495	28.5375	28.6029	23.8391	24.7088	24.7841	25.2738	24.9375	25.3727	26.4281	25.9282	26.5001	26.5871	26.7724	26.972	27.0011	27.1122	26.8458	29.2432	28.3827	28.3187	28.0753	28.1752	28.1293	28.6011	28.4432	28.5596	28.7069	28.9736	28.7335
Q9JIF0-2;D3Z3N0	Prmt1	Protein arginine N-methyltransferase 1	28.4757	28.2676	28.4	28.0455	30.2128	29.8882	30.4837	29.356	29.6531	29.7727	30.8167	30.182	30.8066	30.6224	30.6854	30.4541	29.4378	29.816	29.869	29.7181	28.965	29.0571	31.0635	31.2549	31.1376	30.5928	30.5589	30.3971	29.8198	30.1448	29.6707
E0CXZ9	Kcnab2		29.5499	29.5623	29.4908	29.4547	27.8795	27.0243	27.4378	27.4852	29.2911	28.3083	23.6971	23.7765	23.3811	26.4544	26.1766	25.868	22.6813	23.8006	24.0203	23.8373	24.2626	24.0274	24.0734	25.0106	27.2319	26.2402	26.3519	25.9813	26.5483	26.4233	25.787
Q6PH08;Q6PH08-3;Q6PH08-2	Erc2	ERC protein 2	27.4976	27.6124	27.7766	27.2393	24.2215	20.7095	21.9482	20.1826	22.4319	17.7467	22.6173	23.2578	NaN	22.4612	22.0973	22.3806	17.3651	23.6697	18.7597	20.8742	22.3423	23.7578	24.9276	24.8043	25.0361	25.5823	24.9605	25.0539	24.3803	24.6769	23.9674
Q9QZQ8	H2afy	Core histone macro-H2A.1	29.3693	29.2944	29.201	29.3436	30.5909	30.9689	31.0564	30.2651	30.9602	30.9788	30.7153	29.8099	30.822	31.401	31.455	30.9164	30.1527	29.9592	30.1467	31.4505	30.5843	30.6423	31.7999	31.9119	31.9264	31.4598	31.0034	31.0471	30.755	30.3659	30.1587
P70175	Dlg3	Disks large homolog 3	28.3112	28.5098	28.4107	28.2405	22.3792	20.7295	23.0675	20.9216	22.0176	23.2624	24.5236	23.5493	25.3404	24.7199	25.0296	24.0611	23.8526	23.459	22.6747	24.2401	22.4425	23.6426	26.987	26.7946	27.2024	27.2471	26.93	26.5346	26.1463	26.1302	25.4892
E9QNF7	Cntnap2		27.4688	27.2986	27.3739	27.3355	24.3679	25.2524	25.5828	19.4195	21.8283	21.4688	22.5359	23.3977	18.8181	21.1759	21.41	17.9069	18.2572	17.9286	16.9976	26.3878	NaN	26.6238	24.7265	24.0746	24.5169	25.482	24.9885	24.6694	24.8074	24.5956	24.24
P25444;D3YVC1;D3YWJ3;J3QMG5;E9Q1N8;F6YTZ4;D3Z536	Rps2;Gm5786;Gm18025;Gm6576;Gm8225	40S ribosomal protein S2	29.1893	28.8284	28.5623	29.3172	31.2515	31.781	31.8517	31.3251	31.8664	32.2455	31.416	30.8611	31.1701	31.7095	31.6081	31.8975	30.622	30.5752	30.3626	30.9913	30.3869	30.7776	31.6606	31.7237	31.5633	31.2311	30.8909	30.6964	30.3735	30.3965	30.304
Q9QUR7	Pin1	Peptidyl-prolyl cis-trans isomerase NIMA-interacting 1	29.4624	29.6146	29.8516	29.6465	29.0279	28.9552	29.1994	28.3265	29.4586	29.4861	29.207	28.3247	29.6476	30.051	29.5518	29.1776	28.8902	28.3727	28.401	28.3734	27.9753	28.5606	29.5172	29.4106	29.5401	29.4357	29.7933	29.4273	29.3632	29.407	28.8182
A2AEG6;P35803;H3BIV8	Gpm6b	Neuronal membrane glycoprotein M6-b	30.4733	30.1812	29.9783	30.6305	20.5641	NaN	21.8334	19.4821	NaN	19.8686	25.9045	24.829	25.9773	28.3336	28.4351	26.0163	26.7073	25.446	26.7734	29.3718	26.5342	27.7074	30.1214	29.2451	29.154	29.1106	29.9505	29.7942	29.8998	29.61	29.6173
P11404	Fabp3	Fatty acid-binding protein, heart	30.825	30.8588	30.8169	30.6072	30.0049	30.2262	30.4667	28.5346	29.7301	29.7702	27.3761	27.3551	27.2664	27.8377	27.4748	27.3379	27.0192	27.4289	27.2842	25.0724	23.3117	24.8593	29.7032	29.9053	29.847	30.6589	30.2518	29.9795	29.1432	29.1519	28.7624
A2AN08;A2AN08-3	Ubr4	E3 ubiquitin-protein ligase UBR4	24.9202	24.8892	24.581	25.256	26.3548	26.3296	26.6482	26.403	26.7869	26.8398	25.6529	25.5614	25.7384	26.9224	26.5702	26.7638	25.5497	25.231	25.3123	26.3077	25.6563	25.5913	26.6203	26.9156	26.7387	26.5793	26.5217	26.5345	26.3337	26.6061	25.9559
D3YXH0;P63054	Igsf5;Pcp4	Purkinje cell protein 4	30.0424	30.2863	29.9414	29.6586	23.1774	NaN	NaN	23.3116	23.4148	23.9864	23.2123	23.5233	23.6771	27.0834	27.9288	26.0885	22.0836	22.7539	23.8361	17.7667	23.0119	21.1089	29.1391	28.7925	29.1065	29.1443	28.8068	28.9986	28.4282	28.5597	28.3895
O70443	Gnaz	Guanine nucleotide-binding protein G(z) subunit alpha	29.4702	29.0575	28.9059	29.6099	21.9395	18.1863	19.1464	20.3948	21.8762	21.3506	22.5827	15.3486	21.0804	24.405	24.7103	24.0747	20.8852	21.2949	19.9147	23.3728	22.3586	22.1834	28.1173	27.9859	27.9617	28.7241	28.5604	28.4929	28.6868	28.8	28.4991
O54962	Banf1	Barrier-to-autointegration factor;Barrier-to-autointegration factor, N-terminally processed	30.3017	30.4364	30.2996	30.0826	30.2079	29.6452	29.7949	30.0301	30.4663	30.7819	29.2102	27.7945	29.5738	31.138	30.9833	31.0937	27.8751	28.567	27.7917	29.0477	29.5886	28.9696	31.4306	31.8456	31.5625	31.1787	30.7093	29.9864	29.496	30.8737	29.9328
Q9ES28;Q9ES28-3;Q9ES28-7;Q9ES28-6	Arhgef7	Rho guanine nucleotide exchange factor 7	27.5381	27.5162	27.7694	27.3416	27.8636	27.6557	28.1221	28.1218	28.4076	28.5567	27.1068	26.4835	27.6845	28.3256	27.9488	28.0068	26.9388	27.5208	27.5628	27.3317	26.384	26.5512	28.557	28.5863	28.6337	28.6411	28.1638	27.9181	27.7436	27.7778	27.3821
O55234	Psmb5	Proteasome subunit beta type-5	29.705	29.7828	29.4744	29.6566	28.4851	29.3629	29.4764	28.0514	28.6737	29.2904	30.2744	29.6171	30.1947	29.9103	30.0552	30.4361	30.167	30.0339	30.1635	30.3594	29.8742	30.1517	30.8347	30.7055	30.7615	29.8527	30.3077	30.2178	29.5317	29.4429	29.2226
P28650;P28650-2	Adssl1	Adenylosuccinate synthetase isozyme 1	28.5002	28.6555	28.8943	28.5919	28.5137	28.5487	28.7256	28.4339	29.5068	29.3277	28.1181	27.0375	27.4451	27.1812	27.0429	26.981	26.1635	27.4126	27.0487	25.8534	26.0352	26.3625	24.1136	22.3557	22.7858	22.9497	21.3884	22.9083	23.7141	23.9333	22.6463
E9Q175	Myo6		27.2597	27.2696	26.9304	27.7223	23.9761	23.3704	23.322	23.0365	24.8922	23.9449	28.0645	26.2123	28.0816	29.3028	29.0493	29.5005	28.2579	28.4064	27.9254	29.7941	28.9897	29.0123	25.5449	25.2537	25.071	25.6502	24.6179	24.3967	25.3401	24.9033	24.0912
Q8BH44	Coro2b	Coronin-2B	28.7347	28.7058	28.7606	28.4724	20.7708	23.2242	23.2562	19.9204	23.2684	21.1298	24.1284	23.2268	23.603	25.1488	25.1644	25.039	26.1254	26.4095	26.8165	28.171	27.6582	27.2861	27.2323	27.0591	27.1879	27.7023	27.5323	27.3242	27.3481	27.253	26.6006
E9PYH0;Q62059;G3XA35;Q62059-2	Vcan	Versican core protein	26.8288	26.3765	26.5936	26.0963	23.4327	18.1487	20.8321	19.461	19.2967	20.0815	25.7937	25.1378	25.5556	26.8086	26.5143	26.881	22.9128	23.3864	23.2329	20.9704	19.8824	20.5152	22.5768	22.5771	22.6541	23.3351	22.867	22.8082	22.2204	21.3899	21.5813
P51660	Hsd17b4	Peroxisomal multifunctional enzyme type 2;(3R)-hydroxyacyl-CoA dehydrogenase;Enoyl-CoA hydratase 2	27.7437	27.8095	27.8699	27.8539	28.2118	29.0132	29.5486	29.908	30.0614	30.5928	29.8063	29.1617	29.7933	30.2437	30.1542	30.2561	29.3952	29.6022	29.5675	29.7819	28.948	28.8771	28.9979	29.2669	29.1185	28.8988	28.7636	28.5312	28.58	28.399	27.8983
Q6ZWN5;F7CJS8;D3YWH9;Q9CXW7	Rps9	40S ribosomal protein S9	29.7532	29.5159	29.2653	30.0776	32.4633	32.2097	32.5396	32.1843	32.8587	32.9242	31.9037	31.5004	32.0008	32.7575	32.6241	32.6926	31.6205	31.6577	31.1356	31.4829	31.1403	31.1519	32.2789	32.3793	32.2705	31.8979	31.816	31.6048	31.3996	31.3609	31.2374
Q6TA13;A0A087WQE8	Kif1a		26.942	26.8263	27.0719	26.9528	24.5432	23.5534	24.6786	23.6412	23.6765	24.9359	26.4593	25.6335	26.4811	27.2255	26.9512	27.338	26.8778	27.0011	27.1418	26.0572	25.799	25.4341	27.5626	27.7273	27.8497	28.0419	28.0285	27.7873	27.3666	27.4982	27.1403
Q9CWJ9	Atic	Bifunctional purine biosynthesis protein PURH;Phosphoribosylaminoimidazolecarboxamide formyltransferase;IMP cyclohydrolase	28.3174	28.3344	28.1541	28.1922	30.3287	30.3089	30.7452	30.3778	30.5382	30.5565	30.0083	29.2245	29.5932	29.8867	29.8683	29.8792	28.6499	28.8296	29.0504	30.2131	29.5995	29.4931	29.4312	29.4025	29.3329	29.0295	28.6549	28.377	28.3675	28.2346	27.8772
Q6P5E4	Uggt1	UDP-glucose:glycoprotein glucosyltransferase 1	26.4504	26.251	26.5468	26.3726	29.0502	29.0277	29.3185	28.9608	29.4504	29.4749	28.4871	27.9221	28.4289	29.1596	28.8608	28.8278	27.6557	27.8858	27.9323	28.743	27.5347	27.7557	28.2398	28.1606	28.1349	28.0106	27.5063	27.6497	27.249	27.2542	26.789
B1AX58;Q99K51	Pls3	Plastin-3	28.0563	27.9847	28.3438	27.9854	29.6252	29.3168	29.8239	28.5093	29.7927	28.907	28.3924	27.6251	27.7788	28.3265	28.014	27.6148	28.1785	28.2066	28.555	29.0202	28.4663	28.8886	25.3103	25.1691	25.2712	25.7758	26.0009	25.6574	25.4203	25.0928	24.8359
P55066	Ncan	Neurocan core protein	28.0771	28.5062	28.6842	28.0965	24.3782	23.9985	25.3492	20.6891	21.7167	21.78	26.0286	24.982	26.1935	25.4237	26.9473	26.8646	24.3923	23.5074	23.4882	23.3318	20.7218	22.0619	24.3232	25.0626	24.3578	25.1925	24.3952	24.3363	24.9625	24.3294	24.1029
Q91UZ1;V9GXQ9;A2AT91	Plcb4	Phosphoinositide phospholipase C	26.6205	27.0452	26.8629	26.5174	20.5419	19.6716	19.7785	17.2993	14.801	16.7789	20.984	19.739	20.8713	23.4991	23.4624	21.6769	20.6299	19.9267	19.4725	23.2027	22.1305	22.5594	22.9446	22.7325	22.2382	23.1454	22.265	21.9185	21.941	21.7474	19.3312
Q9Z0X1	Aifm1	Apoptosis-inducing factor 1, mitochondrial	28.4982	28.4912	28.5773	28.6164	29.5599	29.5366	29.8966	28.8107	29.7737	29.8443	29.3685	28.4086	29.3127	29.6821	29.1696	29.3218	28.7449	28.8547	28.6445	30.4627	29.7363	29.4805	28.7858	28.3135	28.4295	28.564	28.4782	28.096	27.4997	27.3898	27.4608
Q7TNC9;Q3TZT4;E9QAS7	Inpp5a		28.22	27.9764	28.1995	28.1328	21.2586	22.5158	23.332	21.4347	21.77	22.7706	22.8856	21.8111	23.2142	23.9966	24.5208	24.803	24.7799	25.3736	25.3875	26.2171	25.053	25.0613	24.4814	23.5545	23.9873	24.3559	24.3431	24.8495	25.271	24.8231	24.215
P28271	Aco1	Cytoplasmic aconitate hydratase	28.1652	27.8385	28.1785	27.9486	28.0331	28.0793	28.3374	28.6396	29.2522	29.0944	28.1332	27.9227	28.2134	29.2682	29.0914	29.1852	27.396	27.5941	27.8193	28.3736	27.5928	27.4522	27.8881	28.3224	27.9945	27.7977	27.6566	27.697	26.9958	27.1546	26.7353
Q80UW2	Fbxo2	F-box only protein 2	29.2552	29.778	29.8545	29.2746	24.5453	23.3562	24.3129	21.3042	22.6216	21.1497	26.6881	25.8109	26.7011	27.9379	27.3743	28.4929	27.3122	26.5264	26.0072	31.358	29.9126	29.0013	23.7356	23.5465	22.6536	21.6815	24.2203	23.2711	25.1528	25.3024	24.2335
P63028;D3YU75	Tpt1	Translationally-controlled tumor protein	30.9861	31.1743	31.3619	31.0697	33.6002	33.0091	33.2194	32.5016	33.208	33.5558	33.3128	32.7255	32.717	33.0225	33.5683	33.383	32.1086	31.9569	32.3358	32.1636	31.7107	31.7888	32.2	32.6615	32.6383	32.2691	32.6052	31.9269	32.0481	31.6994	31.0376
Q80UG5-3;A2A6U3	2020-09-09	Septin-9	28.066	28.2412	28.184	27.6957	29.1217	29.2451	28.9823	27.9859	28.815	28.3881	28.5775	27.8713	28.1111	28.197	27.6326	28.3491	28.2716	28.1086	28.0595	30.2137	28.9701	28.3145	27.8468	27.909	27.7401	27.7735	27.4993	27.5427	27.2724	27.3678	26.7165
Q9ESW4	Agk	Acylglycerol kinase, mitochondrial	28.8971	28.7037	29.0759	29.1183	26.0368	25.6948	26.2124	27.5525	28.1542	27.7542	26.9191	24.8607	27.2354	27.9272	27.8789	27.314	24.792	25.993	26.0889	29.1577	27.5655	26.8479	29.0933	29.4599	29.5742	29.9424	29.6857	29.6959	29.4321	29.4442	28.9534
Q99JI6	Rap1b	Ras-related protein Rap-1b	30.3921	30.2288	30.0665	30.4452	32.566	32.152	32.6681	31.0637	31.998	32.0442	30.2144	29.7894	30.0297	30.3915	30.0053	30.1951	30.2934	31.0135	30.5496	31.2211	30.2704	30.4258	29.6949	29.9056	29.7501	29.8791	29.442	29.2808	29.2655	29.8809	29.5224
Q8C854;Q8C854-3;G8JL68	Myef2	Myelin expression factor 2	28.7329	28.6964	28.7787	28.6758	27.1659	27.2597	27.481	25.9326	26.8365	27.0565	30.1861	29.3364	30.0976	30.483	30.2401	30.3689	29.0393	29.0894	29.2359	29.0623	28.6023	28.428	30.2565	30.4057	30.496	30.166	30.2635	30.0396	29.4597	29.5554	29.2935
Q925N0;Q8BRQ9;D3YXH5	Sfxn5	Sideroflexin-5	30.0841	29.8188	29.6227	30.3516	25.889	26.3671	25.6161	24.5168	25.4244	23.3994	27.6305	26.8897	27.5548	27.0826	27.34	28.5511	27.3418	26.8436	27.5633	32.6526	31.1914	30.775	26.1605	26.6171	26.0153	27.0568	26.9882	26.5298	27.0962	27.3697	26.5043
Q9WV54	Asah1	Acid ceramidase;Acid ceramidase subunit alpha;Acid ceramidase subunit beta	27.7544	27.6694	27.7826	27.4627	30.1477	30.2643	30.2942	31.3913	32.0759	31.7196	28.6772	28.6212	28.9788	29.635	29.8369	29.4967	28.3114	28.7412	28.5304	28.7774	28.5706	28.2392	26.0233	26.3426	25.7032	26.0974	26.0816	26.1143	26.0803	26.0402	24.9892
P28474	Adh5	Alcohol dehydrogenase class-3	28.6731	28.7125	28.7905	28.7536	29.9743	29.9995	30.398	29.6074	30.015	30.3748	30.2859	29.7018	30.0979	30.0887	30.0521	29.9568	29.93	30.1541	29.3354	31.4045	30.5234	30.8211	30.268	30.278	30.0719	29.5236	29.6824	29.1776	29.1259	29.2946	28.8478
O08547;E9Q6R3	Sec22b	Vesicle-trafficking protein SEC22b	29.2775	28.3451	28.3953	28.7875	29.3723	29.3966	29.3909	29.577	30.3253	30.0757	28.018	27.9457	28.678	29.8804	30.0522	30.3916	28.3758	28.399	27.401	29.539	28.9826	29.0674	29.4181	30.1462	30.2483	29.6383	29.5765	29.9195	29.7121	29.6595	29.1516
Q9JJV2;Q9JJV2-3;D3YWS3;Q9JJV2-2	Pfn2	Profilin-2;Profilin	31.1035	31.3918	31.294	30.9614	22.9832	25.5505	25.5587	24.4459	25.1412	24.7292	30.93	30.5185	31.0704	31.9215	31.9009	31.5763	30.1392	30.5306	30.5207	31.6337	30.9899	31.0689	31.2244	31.4125	31.2524	31.3522	31.0935	30.9185	30.5934	30.5712	30.475
Q9JI46;I1E4X7;H3BLR8;B2KF67	Nudt3	Diphosphoinositol polyphosphate phosphohydrolase 1	29.5914	29.2614	29.4966	28.9363	27.6816	28.2353	28.1768	26.9017	27.8163	27.56	28.0298	27.4536	28.334	29.1321	28.8197	28.2398	27.7679	28.1237	27.7892	28.6121	28.4338	28.2642	29.6374	29.847	29.8836	29.9217	29.3601	29.1398	28.8576	29.0579	28.448
E9QN47	Madd		27.1521	27.1039	27.1151	27.2058	25.2852	25.7644	25.7071	24.5827	24.7807	25.2122	23.5773	22.9752	23.667	24.3022	24.1886	23.9749	23.7672	22.885	23.0395	28.1636	23.4118	20.0987	26.9086	26.7817	26.8611	27.1148	26.6154	26.5326	26.5597	26.3246	26.2587
Q9JMA1;E9PYI8	Usp14	Ubiquitin carboxyl-terminal hydrolase 14;Ubiquitin carboxyl-terminal hydrolase	28.5184	28.6276	28.7587	28.3715	30.6572	30.8716	31.1298	29.7777	30.3646	30.1947	29.7948	29.0721	29.4992	29.6294	29.3006	29.5965	28.79	29.5984	29.2367	29.6817	28.9824	29.5424	29.3797	29.3874	29.3247	29.4988	29.3173	28.8862	28.5373	28.6562	28.4931
Q8R404	Qil1	Protein QIL1	30.2875	30.7043	30.7876	30.2818	27.6016	27.8297	28.1992	27.7705	29.4391	29.2505	26.7494	25.8259	26.741	29.5721	29.3094	28.7271	26.3389	27.0516	26.3946	29.1046	27.8691	27.7914	27.8844	29.2903	29.5297	29.9311	28.794	28.7855	29.4606	29.1642	28.2335
F8VPQ4;Q812A2	Srgap3	SLIT-ROBO Rho GTPase-activating protein 3	27.3767	27.3235	27.5074	27.2888	23.8642	23.261	23.1432	20.3477	21.0346	22.8221	24.9598	24.1452	24.7302	25.1298	25.2206	25.2196	24.1717	24.0288	24.4136	27.0753	27.133	27.0282	27.9084	28.0946	28.0421	27.9702	27.8428	27.7124	27.5427	27.3989	27.1034
P58389;A2AWE9	Ppp2r4	Serine/threonine-protein phosphatase 2A activator	28.9994	29.0837	29.1994	29.0145	29.312	29.2802	28.8518	28.4816	29.3019	29.2526	27.0675	26.9823	27.631	28.8446	28.5963	28.6353	26.726	27.6082	27.2901	28.386	27.7171	27.666	28.6806	28.7203	28.5165	28.7801	27.9953	27.9593	27.6919	27.9324	27.393
D3Z5K8	Shank2		27.1251	27.4258	27.3779	27.2009	22.195	19.6425	20.915	20.0849	21.3618	19.3765	20.1945	19.5811	20.9781	20.3645	20.0798	21.3192	21.3613	20.4061	19.9243	21.8325	20.4382	20.4293	24.4636	24.6315	24.4261	23.932	24.639	24.3248	22.5616	22.4642	23.4886
Q6ZWZ6;P63323	Rps12	40S ribosomal protein S12	30.4891	30.5849	30.7231	30.4097	31.7962	32.2229	32.2951	31.4829	31.8586	32.017	32.1634	31.419	31.874	31.7528	31.4692	31.619	31.6143	31.5033	31.2943	31.5735	31.1271	31.2676	31.3772	31.3565	31.5555	30.6637	31.3956	30.7533	30.1528	30.77	29.8759
Q61425	Hadh	Hydroxyacyl-coenzyme A dehydrogenase, mitochondrial	29.3045	29.1989	28.9932	28.7964	28.1033	28.5656	29.2971	29.4512	30.406	30.0864	28.4309	27.3534	28.3359	29.7418	29.6031	30.2675	28.4311	28.1335	27.4812	30.3116	29.6681	29.2607	27.6955	27.9092	27.8576	27.5477	27.2979	27.3459	27.4608	27.3125	26.2983
P32067;F6SXM5	Ssb	Lupus La protein homolog	28.4978	28.3796	28.1252	28.553	29.5564	29.1319	29.5852	29.9244	30.2345	30.2408	30.0113	29.6685	30.3537	30.6182	30.4867	30.6026	28.7821	29.0293	28.977	29.2773	28.8651	28.6878	30.3581	30.5999	30.6248	30.1891	29.9999	30.0334	29.4085	29.301	29.0739
Q9JM14;A2A9X5	Nt5c	5(3)-deoxyribonucleotidase, cytosolic type	29.8023	29.6125	29.8978	29.3646	29.3385	29.034	29.5812	29.4937	29.793	29.8353	29.2999	28.4948	29.2137	29.4027	29.3475	29.5332	28.3787	28.544	28.8345	29.1053	29.2296	29.2904	29.9947	29.5698	29.9269	29.8335	29.4014	29.4674	29.3819	29.2994	28.9249
Q9CPP6;D3YTQ8	Ndufa5	NADH dehydrogenase [ubiquinone] 1 alpha subcomplex subunit 5	31.0732	31.0188	31.1911	30.6322	21.8732	25.8599	24.5919	27.5921	28.479	28.1498	23.4447	22.4538	22.3302	27.6455	27.7112	27.7292	21.8493	17.7738	23.0161	22.4058	25.1009	23.6921	28.498	29.1018	28.8482	28.4397	28.9582	29.0638	28.6924	29.1752	28.2499
Q64487;Q64487-5;Q64487-7;Q64487-6;Q64487-3	Ptprd	Receptor-type tyrosine-protein phosphatase delta	26.9666	26.7503	26.909	27.11	22.5231	20.0859	21.863	18.7757	20.7482	20.6539	23.5613	22.6779	23.5264	24.8053	24.2846	23.555	26.1505	26.2328	26.3786	23.6183	24.0644	23.6986	26.4484	26.4636	26.6391	27.0256	26.7127	26.5556	26.4934	26.5479	26.1921
P07356;B0V2N7;B0V2N8	Anxa2	Annexin A2;Annexin	28.0898	28.202	27.9589	27.8447	32.7724	32.5264	32.7359	31.1274	32.1083	31.8978	31.6552	31.2521	31.3097	30.7618	30.3815	31.5288	31.1545	30.5762	30.5271	33.328	32.7128	32.5624	26.2767	26.7334	26.2974	26.1997	26.0394	25.9529	25.5194	25.3249	25.2071
Q921F2;A0A087WR97	Tardbp	TAR DNA-binding protein 43	29.9527	29.9775	30.1454	29.8379	31.0766	30.0011	30.791	30.2116	30.8867	30.7904	30.8683	30.7425	31.1058	31.4774	31.3789	31.3033	30.3715	30.2791	30.4369	30.625	30.3637	29.8374	31.3321	31.7317	31.6712	31.271	30.9453	30.9052	30.6095	30.5541	30.4182
Q9CQF9	Pcyox1	Prenylcysteine oxidase	28.3966	28.2165	28.6565	28.6062	29.2945	29.1138	29.4879	29.4143	30.2692	30.1454	29.3868	28.5081	29.3356	29.7446	29.7573	29.708	28.9544	29.0141	28.8734	28.7718	28.5108	28.2225	28.4881	29.1226	28.9416	28.9241	28.6244	28.4015	28.5838	28.4587	28.0512
Q8CHG7;E9QNQ4	Rapgef2	Rap guanine nucleotide exchange factor 2	27.1722	27.0973	27.2422	27.1708	22.2396	23.824	22.9256	22.3619	21.953	21.6921	24.4999	24.0156	24.857	26.0367	25.5897	25.8741	24.7089	25.2096	25.2948	25.7344	24.5409	24.4554	26.56	26.4638	26.6312	26.8446	26.76	26.3927	26.0278	25.9782	25.6129
Q6R891	Ppp1r9b	Neurabin-2	28.813	28.7167	28.7444	28.4943	26.948	26.2842	27.5307	25.8387	26.5664	26.6501	27.0004	26.2396	26.1787	26.9364	26.7295	26.645	26.0293	25.9814	26.021	28.0371	27.2364	27.2303	27.613	27.9426	28.0278	27.6283	27.7024	27.0856	26.8064	26.0604	25.9977
Q9Z1X4-3;Q9Z1X4;Q9Z1X4-2;Q45VK5	Ilf3	Interleukin enhancer-binding factor 3	27.7816	27.7408	27.8282	27.7789	28.6694	28.2063	28.2282	27.5549	28.6657	28.5591	29.3185	28.9124	29.1843	29.85	29.7996	29.4929	28.0578	28.47	28.4591	29.1993	28.1072	28.237	30.0704	30.1535	30.1465	29.5161	29.643	29.053	28.1786	27.8315	27.6877
F8VPN4	Agl		26.7646	26.6253	26.336	26.8855	25.3406	25.4765	26.3868	27.1863	27.4634	27.3206	25.2992	24.2635	25.4132	26.7744	26.2993	26.6051	25.156	24.9865	24.814	24.9532	23.8122	23.8919	24.972	25.538	25.0787	25.3441	24.9012	24.8526	24.9971	25.0855	24.7063
Q8R570;B2FDF6;Q8R570-2	Snap47	Synaptosomal-associated protein 47	29.0377	28.9229	29.0868	28.857	26.8818	25.4372	24.8997	25.4937	25.9363	25.9941	26.3102	25.905	26.5375	27.0492	27.086	27.1997	26.4844	26.4828	25.9151	27.8811	26.3549	26.4626	28.0541	28.0587	28.4512	28.3485	28.1741	27.803	27.821	27.6728	27.1752
Q9DCL9	Paics	Multifunctional protein ADE2;Phosphoribosylaminoimidazole-succinocarboxamide synthase;Phosphoribosylaminoimidazole carboxylase	29.108	29.057	29.6414	28.739	29.3113	29.5987	29.9947	28.7654	29.8491	29.8744	29.7866	29.3097	29.4124	29.8073	29.8959	30.0418	29.2183	29.094	29.1785	30.9471	29.9758	29.9033	29.0169	29.5758	29.2411	28.8904	29.0504	28.3184	28.5563	28.3349	27.954
E9QM90;Q148V7;Q148V7-3	2310035C23Rik;Kiaa1468	LisH domain and HEAT repeat-containing protein KIAA1468	27.3852	27.2357	27.4871	27.4545	25.4561	25.8324	24.3563	24.1894	25.1072	24.7426	26.2919	24.7804	26.4887	27.6506	27.6666	27.6357	26.1465	26.3038	26.1285	25.8565	24.9072	24.7164	27.5014	27.7515	27.761	27.8884	27.6608	27.3124	26.9704	27.2418	26.7627
Q80UG2	Plxna4	Plexin-A4	26.3636	26.2499	26.2059	26.7867	21.6864	17.7066	22.4566	20.0566	22.7696	23.2898	24.1639	24.3248	24.6341	24.5448	25.5129	25.3596	24.5445	23.5587	23.3794	27.2919	25.4872	23.6426	28.4977	28.6315	28.5285	28.6432	28.3813	28.1645	28.0362	28.2346	27.6214
O70252;D3YX62	Hmox2	Heme oxygenase 2	28.8606	28.7101	28.5835	28.5194	30.4581	30.556	30.1982	29.9828	30.6824	30.8669	28.2171	27.6032	28.0051	29.4467	29.0507	29.1483	27.4697	27.8122	27.5278	27.5717	26.0942	26.2938	28.7216	28.5888	28.3685	28.5937	28.2832	28.0897	27.867	27.7414	27.8972
Q61941;Q8BGK0;Q8C9V5;E9Q8F4	Nnt	NAD(P) transhydrogenase, mitochondrial	28.2827	27.6417	27.6568	28.258	28.7242	28.9226	29.1705	26.9654	27.9419	28.0857	28.0322	27.3953	27.6771	27.9127	28.0151	28.0003	27.8335	27.8294	27.7688	30.3766	29.1135	29.1646	27.7524	27.8183	27.6601	27.4633	27.3951	27.5085	27.4646	27.2488	26.9927
H7BX95;Q6PDM2;Q6PDM2-3;Q6PDM2-2	Srsf1	Serine/arginine-rich splicing factor 1	28.8736	29.4371	29.6621	29.0101	30.3771	30.3427	30.6054	29.7932	30.27	30.2217	30.6008	30.1554	30.5756	30.7601	31.0329	30.6198	29.3377	30.0665	29.8385	30.4252	29.5754	29.8386	31.609	31.6706	31.5189	30.9957	30.5486	30.5783	30.1973	30.3484	30.086
A2CG49;A2CG49-7;F6QYT9;A2CG49-2	Kalrn	Kalirin	24.9801	24.7736	24.8535	24.8605	20.4127	20.2023	21.9956	20.5068	21.4631	21.658	23.2666	19.7015	20.8069	23.1881	22.5477	22.0605	20.6116	19.1692	20.4162	22.203	24.9809	26.4544	26.5757	26.6909	26.6764	26.4731	26.2479	25.8785	25.7862	25.7564	25.3481
P35276;D3YWL1;D3YW33	Rab3d	Ras-related protein Rab-3D	29.8199	29.7739	29.6938	29.7282	26.2452	26.3542	26.5373	25.2815	26.4478	26.5172	26.5926	26.9643	26.6838	27.7956	27.1988	27.6633	27.0337	27.5192	26.6308	23.7659	23.0538	23.7434	28.0803	28.4297	28.0215	28.6376	28.9807	29.0976	29.2058	29.2415	28.8323
Q9WTP7	Ak3	GTP:AMP phosphotransferase AK3, mitochondrial	29.1639	29.0702	29.1346	29.0476	28.4124	28.9394	29.6776	28.7336	29.2439	29.275	28.9533	28.4602	28.7827	28.63	28.5396	29.1671	29.1126	29.0963	28.6015	32.2973	31.2685	31.276	28.5025	28.4026	28.2764	28.6513	28.2421	28.4219	28.261	28.3537	27.7135
S4R1W8	Gapdh		31.7572	31.7978	31.8951	31.294	25.2059	23.6487	23.3799	23.4337	25.0379	25.3598	NaN	NaN	NaN	20.9632	NaN	NaN	20.4924	NaN	19.4812	NaN	NaN	23.6434	NaN	NaN	21.9108	NaN	NaN	21.0506	NaN	NaN	21.1236
Q3UGR5;Q3UGR5-2	Hdhd2	Haloacid dehalogenase-like hydrolase domain-containing protein 2	29.9086	29.7938	29.8392	29.2665	27.2426	26.6779	27.5402	26.7187	27.4178	27.4236	27.1973	25.9024	27.4205	27.892	27.9133	28.0518	27.1736	27.663	27.0391	28.615	28.6943	28.5114	27.0363	27.4526	27.3644	26.8065	27.0411	26.4518	26.1084	26.1433	25.7683
Q3UJB0	Sf3b2		27.0461	27.007	27.2009	26.7438	28.5293	28.2612	28.717	28.2785	28.8686	28.7204	28.8823	28.3845	29.0437	29.3739	29.2749	28.9519	27.1948	28.0076	28.0007	28.4335	27.734	26.8519	29.0258	29.172	29.1002	28.3927	27.9469	27.3416	26.057	25.7023	25.9909
P27659	Rpl3	60S ribosomal protein L3	29.0395	28.8498	28.914	29.5013	31.637	31.611	31.8791	31.2335	31.7904	31.9487	31.6572	31.2694	31.694	31.7531	31.6644	32.0772	30.5968	30.9651	31.163	30.7376	30.5311	30.6435	30.9826	31.1193	31.0706	30.891	30.8659	30.5464	30.3651	30.353	30.1708
P61226	Rap2b	Ras-related protein Rap-2b	28.9344	28.6148	28.9002	28.4961	27.9485	28.8834	29.1992	29.602	30.5282	30.473	27.3961	26.1841	26.5067	28.6874	27.711	27.8329	26.3147	27.1231	26.9993	27.2331	26.1911	26.7575	28.0805	28.1953	28.3423	28.6385	28.1939	27.9783	28.305	27.8704	27.5687
Q9D394-2	Rufy3	Protein RUFY3	28.3776	28.4147	28.5139	28.309	26.9068	27.5614	27.3065	26.637	26.6583	27.221	27.4765	27.3268	27.8996	28.3838	28.2236	28.1991	27.7362	27.9285	28.2901	26.5739	25.3013	25.0319	29.4236	29.5948	29.5814	29.3476	29.4797	29.2575	28.5806	28.3276	28.2048
P26043;Q7TSG6	Rdx	Radixin	27.3901	27.5128	27.4193	27.0913	29.2101	28.954	29.209	28.0542	28.8204	28.6982	29.3324	28.9197	29.0702	29.4518	29.6697	29.4563	29.4255	29.3419	29.5461	30.6492	29.8009	29.7117	28.1769	28.047	28.2966	27.6326	27.2307	26.9954	26.993	26.4265	25.6675
O88741	Gdap1	Ganglioside-induced differentiation-associated protein 1	30.5102	28.9219	30.1595	29.5172	25.9136	22.6118	24.5631	25.278	23.3062	17.3409	25.5661	24.6783	26.3634	26.0804	26.2139	26.2319	26.353	29.8307	29.4701	22.7224	NaN	20.2837	29.0506	29.422	28.9864	29.4167	29.4899	29.7671	29.3425	29.3622	29.1675
Q8VEH3;F6QKK2	Arl8a	ADP-ribosylation factor-like protein 8A	30.432	30.1281	30.2897	30.7132	29.9742	30.1968	30.2419	30.1559	30.7025	30.8293	29.4518	28.8308	29.6372	30.5567	30.2355	29.9544	29.5922	29.699	29.9647	30.5848	29.2274	29.7822	29.9971	30.0506	30.1659	29.9937	29.9076	29.6949	29.6813	29.9975	29.5194
Q9D6J5;Q3V406;F6VCY0	Ndufb8	NADH dehydrogenase [ubiquinone] 1 beta subcomplex subunit 8, mitochondrial	29.3345	29.4876	29.8183	29.6459	28.1534	28.7632	28.1498	27.1366	29.1156	28.6989	28.1611	27.4895	27.5043	28.4186	28.356	28.1747	27.4477	27.5348	27.6084	29.4077	27.8606	28.5249	28.9785	28.8322	29.3258	29.2384	28.7259	28.4241	28.5285	28.0217	28.0481
Q5SYD0;Q5SYD0-2	Myo1d	Unconventional myosin-Id	26.7688	26.4844	25.9381	26.8251	24.0224	22.9958	24.0621	23.7292	25.2855	24.1466	21.8756	23.4749	22.5443	25.1788	24.515	23.8508	26.067	26.607	26.6786	25.4261	23.6289	23.5256	18.449	21.6763	21.5931	14.4822	19.1329	21.1851	19.89	18.708	20.0722
Q9CX34	Sugt1	Suppressor of G2 allele of SKP1 homolog	28.8274	28.548	28.7145	28.2452	29.4434	29.1075	29.4894	28.8186	29.3142	29.0635	29.2666	28.3187	28.7645	29.1505	29.132	29.2454	28.2232	28.3745	28.0502	29.3288	28.4091	28.7015	28.4979	28.3629	28.6237	28.0039	27.8617	27.1449	26.7149	26.5492	26.6784
P54823	Ddx6	Probable ATP-dependent RNA helicase DDX6	28.0623	27.7476	28.3074	27.9643	29.4728	29.3348	29.4112	29.0256	29.8574	29.6531	29.8912	29.3676	30.1097	30.333	30.3215	30.0847	28.9178	29.1752	28.9184	29.1968	28.7515	28.7634	30.6097	30.9068	30.9534	30.2655	29.9067	29.7826	29.321	29.306	29.1245
P17156	Hspa2	Heat shock-related 70 kDa protein 2	28.0848	27.9776	28.1427	27.963	25.7488	25.642	25.4589	26.26	26.4142	27.695	27.8836	26.6171	27.294	28.4062	27.897	28.2341	28.617	28.6366	28.9309	31.0207	30.0977	30.1294	24.0758	23.4512	23.9342	27.7761	26.033	26.1815	26.0197	25.8087	24.7702
Q61233	Lcp1	Plastin-2	27.017	27.0746	27.0946	27.0458	33.7234	33.7507	34.0536	33.6155	33.8353	33.8758	31.4519	31.2116	31.1961	31.7606	30.7042	30.6849	30.7983	31.4926	31.0981	29.8601	29.1627	28.831	25.0556	24.841	24.5083	24.4071	24.8243	24.2569	23.5156	23.4033	23.1822
P37040;Q05DV1	Por	NADPH--cytochrome P450 reductase	27.8137	27.8162	27.9585	27.633	29.9263	29.4943	30.3664	29.2185	29.9427	30.4833	29.5353	28.805	29.1436	29.9097	29.6084	29.4214	27.9469	28.4727	28.5394	28.8209	28.3917	28.1264	28.9864	29.0127	29.0107	29.0148	28.7274	28.5688	28.6722	28.4518	28.4332
E9QM38;P55012	Slc12a2	Solute carrier family 12 member 2	27.7616	27.507	27.5002	27.8272	24.0872	24.4616	25.1817	24.2506	24.3192	25.1854	27.7343	27.2168	28.1053	29.4129	29.0801	29.1974	29.3663	29.4472	29.4699	27.489	26.2477	26.1656	25.4638	25.0919	25.1868	25.4225	25.5359	24.8588	24.9766	24.5347	23.7601
Q8R366	Igsf8	Immunoglobulin superfamily member 8	28.8722	28.6986	28.5222	29.1061	26.6679	27.4044	27.8116	23.0496	24.0734	25.2423	27.5128	26.904	26.7874	27.4093	27.6373	27.2937	28.6654	28.6697	28.3431	27.3953	26.4194	26.9038	27.1746	27.2912	27.025	27.455	27.6003	27.3283	27.7899	27.4363	27.0403
Q9CQE8;J3QNB0	Gm10704	UPF0568 protein C14orf166 homolog	28.5963	28.6359	28.9328	28.6935	28.3857	28.2015	29.0804	29.6001	29.9137	29.9056	28.705	27.6529	28.8739	30.6167	30.4814	30.4623	28.8672	28.0209	28.3422	29.5157	28.8401	28.4241	30.0025	30.164	30.0207	29.9227	29.5916	29.3442	28.6655	28.7559	28.3878
B9EHJ3;P39447	Tjp1	Tight junction protein ZO-1	26.7846	26.8803	26.9731	26.6134	25.7393	25.6736	26.1595	26.3303	27.024	26.8034	27.4872	26.5441	27.1202	27.4059	27.3957	27.951	27.0307	27.3481	27.6317	28.9424	28.2385	27.9687	25.2381	25.0665	24.8519	25.0096	24.6065	24.3593	23.7936	23.9419	23.4821
P56959;Q8CFQ9;G3UXT7	Fus	RNA-binding protein FUS	29.5207	29.7819	29.789	29.6374	30.3576	30.2766	30.5316	29.2799	30.1585	29.977	30.6929	30.4003	30.4581	30.9975	30.6996	30.8186	29.6233	29.828	29.613	29.8512	29.6786	29.4545	31.2776	31.1114	31.2753	30.5007	30.2586	29.9117	28.3897	27.9875	28.4509
H7BX26	Cep170		26.4716	26.6538	26.71	26.4425	26.9992	26.1377	26.3901	25.0009	25.5399	25.8475	27.4427	26.5247	26.9796	28.0586	27.8775	27.5134	26.391	27.5858	26.5515	25.881	25.1815	25.3317	28.8732	28.9275	29.0403	28.4413	28.2798	27.8997	26.7526	26.5545	26.2028
D3Z2Z1;F8WIA1;Q8C0S5	Clip1		26.7688	26.9269	27.125	26.4395	27.4181	27.0696	27.3154	25.9675	26.5109	27.0661	25.8127	25.6588	25.561	25.8127	25.6329	25.5138	24.6835	25.3301	25.193	25.899	25.18	25.0454	27.2952	27.0263	27.1827	27.0636	26.7846	26.2608	25.6707	25.0713	25.3083
P47753	Capza1	F-actin-capping protein subunit alpha-1	28.8066	29.1206	29.1921	28.9688	32.1946	32.2249	32.4475	31.8658	32.4173	32.1971	31.2624	30.6284	31.243	31.517	31.1025	31.2977	30.5252	30.8862	31.1174	31.0276	30.37	30.1713	30.8194	30.5391	30.6866	30.385	30.3579	29.7317	29.8427	29.223	29.1458
P68404-2	Prkcb	Protein kinase C beta type	28.2464	28.1572	28.17	28.4566	26.4785	26.5079	26.5474	26.1462	26.858	27.1324	25.0608	25.2021	25.3705	26.5722	26.201	25.5727	25.1135	25.5423	26.0013	23.0954	21.1743	22.2255	25.786	25.5843	25.0672	26.4586	26.4634	26.5192	26.6694	27.1637	26.4977
A8DUK4;E9Q223	Hbbt1;Hbb-bs		30.3836	31.0873	30.1861	29.5883	27.8726	30.5122	30.4839	29.9973	30.1791	30.4329	30.1332	22.7002	27.0173	25.2862	24.4468	24.9038	22.5145	21.6268	25.9759	24.8015	22.7938	23.4806	31.1163	30.8663	30.4887	30.5314	29.8364	29.7383	29.8393	30.209	29.691
P47955	Rplp1	60S acidic ribosomal protein P1	31.9068	32.1021	32.2186	32.2402	29.9097	32.4127	32.0653	34.3613	34.2991	34.0378	31.0777	30.4817	31.7254	34.5249	34.1387	34.1151	30.2691	30.7173	31.8547	32.0361	30.618	30.3229	33.14	33.5966	33.2811	33.4188	32.7513	33.0531	31.7036	31.7903	31.6427
Q99JX4	Eif3m	Eukaryotic translation initiation factor 3 subunit M	27.8066	27.8837	28.053	27.7575	29.6522	28.0294	29.4494	30.2445	30.701	30.6086	29.7138	28.9679	29.6759	31.0863	30.7777	30.9764	28.7149	28.6113	28.7647	28.8878	28.9789	28.7311	29.9911	30.4347	30.2793	29.8061	29.3469	29.3709	28.711	28.6778	28.4022
Q60598;Q921L6	Cttn	Src substrate cortactin	29.4428	29.6602	29.9331	29.3497	24.7249	24.4151	25.1427	23.2463	22.7825	23.2167	29.376	28.7397	29.4284	29.4969	29.1058	29.6514	29.3231	29.2767	29.3781	30.292	29.8348	29.7709	28.5672	28.3351	28.6344	28.0937	28.4209	27.7276	26.616	26.2776	26.474
P35762	Cd81	CD81 antigen	29.7876	29.1893	29.2785	30.2268	27.0858	27.9224	27.4367	28.4812	28.4609	28.2885	29.6536	28.6949	28.7427	31.7149	31.216	30.7795	30.293	30.3638	29.5286	30.1176	29.1506	29.2901	28.4918	29.0816	28.626	29.2949	28.8127	28.7527	29.0064	29.9787	28.2362
G3UXW9	Gps1		29.1198	28.7247	28.989	28.8505	27.4095	26.8297	27.8583	28.3762	29.1233	29.2392	27.47	27.0967	28.3028	29.5733	29.3739	29.4348	26.8361	27.0437	27.4529	28.2842	27.7751	27.2504	29.2553	29.598	29.6968	29.4911	29.1615	29.0753	28.8885	29.0647	28.6513
P70704-3;P70704	Atp8a1	Phospholipid-transporting ATPase IA	27.6492	27.4323	27.4206	27.9317	25.4473	25.4014	25.512	26.7648	27.3531	27.6453	24.9506	24.6825	25.3339	25.8909	25.5928	25.6728	25.7479	26.0009	26.0937	24.2387	22.9062	23.7411	26.8847	26.6255	26.7009	27.1048	26.857	26.7249	26.8328	26.6085	26.3675
P63037;B1AXY1;B1AXY0	Dnaja1	DnaJ homolog subfamily A member 1	28.9403	29.2101	29.2436	28.4733	28.9632	28.3106	29.0241	28.5008	28.9967	29.421	29.8546	28.9926	29.8071	29.8961	29.9121	30.1462	28.8479	29.0648	28.7771	28.6248	28.5113	28.3022	29.8787	29.983	29.8334	29.8032	29.29	29.2714	29.182	29.3337	28.8442
O35382;Q8C391;Q9CXE1	Exoc4	Exocyst complex component 4	26.38	26.1657	26.1557	26.5949	26.5638	27.1283	27.3643	27.4595	27.7104	27.4588	26.187	25.3053	26.5228	27.8433	27.5741	27.6817	25.6528	26.4346	26.353	26.858	25.2247	25.8021	27.8654	28.2366	28.2808	28.0682	27.4707	27.5543	27.4066	27.3233	27.0692
P15116;D3YYT0	Cdh2	Cadherin-2	27.7204	27.1433	27.4356	27.4267	26.1423	21.8366	23.8711	23.7435	21.6208	21.5526	27.2984	26.451	27.3752	28.6759	28.7327	28.7009	27.2547	26.5298	26.9029	29.6637	29.2078	28.8695	28.7211	28.9786	29.0911	28.6575	28.3555	27.9201	27.794	27.4802	27.174
Q9Z0P5;Q9Z0P5-2	Twf2	Twinfilin-2	28.7529	29.1975	29.3282	29.1026	30.3868	30.2508	30.6124	30.3429	30.6379	30.5194	27.9423	27.8334	27.9445	28.9688	28.4286	28.472	27.4806	28.2019	28.0066	27.3502	26.9053	26.5616	27.5219	27.9723	27.6222	27.6395	27.1531	26.5631	26.1742	26.6502	26.4423
Q9DAR7;Q3TBW9	Dcps	m7GpppX diphosphatase	28.028	28.1212	27.961	27.734	28.8443	28.6942	29.2934	28.1698	28.8949	28.1788	29.5513	29.2511	30.0297	29.7352	29.6357	29.27	28.7045	28.8389	28.9103	29.2819	28.8895	28.6812	29.3656	29.3306	29.5028	29.2476	28.5257	27.9111	27.4506	27.1358	27.0602
P60904;G5E8T0;A2AUE1	Dnajc5	DnaJ homolog subfamily C member 5	30.1779	30.347	30.05	30.2051	28.5957	27.8054	28.6818	27.6113	27.6615	27.9238	28.3893	27.7655	27.9748	27.8092	28.208	27.5624	28.0098	28.113	28.4806	29.0927	28.1729	28.4367	29.8416	29.6593	29.6302	30.0085	29.7525	30.0037	29.7623	29.186	29.1853
Q8K3J1	Ndufs8	NADH dehydrogenase [ubiquinone] iron-sulfur protein 8, mitochondrial	30.273	30.5545	30.5976	30.3328	27.1474	27.0677	27.2531	27.1459	27.4988	27.262	27.2527	25.6942	27.1181	26.8392	27.4093	27.6181	25.8417	25.8439	26.3688	28.527	27.6099	27.7915	27.5311	28.358	28.1659	28.1012	27.7392	28.0021	28.039	27.8473	27.5439
Q8VDJ3;A0A087WP83	Hdlbp	Vigilin	26.9552	26.9261	27.0321	26.9351	28.8654	28.8724	29.1389	28.6254	29.3007	29.5085	28.7525	28.3581	28.8355	28.9724	28.4406	28.9392	28.1279	28.2755	28.4118	28.9544	28.2934	28.1671	27.0946	27.2822	27.211	27.0242	26.704	26.7272	26.2395	26.0859	26.2633
P37804	Tagln	Transgelin	27.8074	28.3565	28.1057	27.7991	26.3899	26.1724	27.2559	22.8214	25.2732	24.123	31.5477	30.7479	30.3082	30.7346	30.5452	31.8864	31.6044	30.277	30.3925	32.8801	32.3318	32.3787	25.0579	25.2442	24.6709	25.9962	24.4178	24.6569	23.4901	23.2611	23.3842
F7AA26;O54931-4	Palm2Akap2;Akap2	A-kinase anchor protein 2	26.5276	26.8653	26.9757	26.0741	22.929	21.5271	22.5952	20.9508	20.9911	20.4479	25.8241	24.7665	24.7441	26.1969	25.4009	25.9648	24.6533	23.7831	23.4684	28.0664	27.7818	28.016	23.3659	23.6839	23.7406	24.8491	24.1905	23.1927	22.2209	21.9633	21.622
Q9WUR9;F6TEU8	Ak4	Adenylate kinase 4, mitochondrial	29.4781	29.4751	29.5775	29.3093	22.7129	23.6075	24.8852	24.3655	26.0002	25.6924	24.6787	25.3559	24.4465	25.2685	24.9193	26.205	23.0272	22.1972	23.0912	27.4648	26.6417	26.1034	24.6434	25.651	25.2296	24.9102	25.5164	24.6511	24.2994	24.5611	24.1537
Q8BLJ3;G3X9A7	Plcxd3	PI-PLC X domain-containing protein 3	29.0263	28.837	28.8691	27.9201	20.413	NaN	19.8213	NaN	NaN	NaN	20.3884	20.5714	25.7753	23.2568	24.6928	25.4629	18.2236	22.0188	22.4695	20.979	20.43	NaN	27.9617	27.8143	27.7887	28.2185	27.8288	27.6746	27.2401	27.0503	26.6033
O54988-2	Slk	STE20-like serine/threonine-protein kinase	26.8677	26.8528	27.1046	26.6292	28.0331	28.1151	28.3757	27.005	27.7148	27.8792	26.1132	25.5726	25.8525	26.2389	26.0786	25.8989	26.3085	26.8162	26.6393	26.8983	25.7568	25.9618	25.2207	25.4435	25.1051	25.2508	24.8558	25.7404	24.4966	25.1136	25.2449
F8SLQ3;F8SLP9;Q8C437-3;Q8C437	Pex5l	PEX5-related protein	27.8462	27.6211	28.0395	27.2779	22.4182	20.2646	21.0617	20.4757	20.7485	23.1852	19.8771	19.5582	22.8648	26.3712	25.4632	23.5948	26.4109	26.8463	27.2378	18.5506	19.7784	23.1667	21.7698	22.4781	22.7385	23.6792	23.9818	23.4595	23.3703	23.7653	23.0768
O55029	Copb2	Coatomer subunit beta	27.1002	27.0053	27.4454	27.2431	29.7306	29.6889	30.1521	29.0261	29.5522	29.7072	29.3302	28.6312	29.3462	29.5013	29.3275	29.6285	28.754	28.8898	29.0025	29.4349	28.8491	28.9351	28.7097	28.8807	28.9407	28.6741	28.4728	28.3928	27.9784	28.1452	27.973
Q9CRB9;Q9D9P1	Chchd3	MICOS complex subunit Mic19	29.7492	29.7927	29.9056	29.5388	29.729	29.6196	29.4809	28.449	28.9658	29.0608	29.1498	28.7251	28.9993	28.9945	29.0211	29.095	29.1004	29.0842	29.2349	30.6468	29.659	29.7115	28.954	28.8492	28.8571	29.0116	28.7514	28.1858	28.0311	27.6962	27.6398
O88544;F6QTS1	Cops4	COP9 signalosome complex subunit 4	29.1075	29.2973	29.1413	28.8316	28.8953	29.2293	29.2176	28.1304	28.8942	29.044	29.0572	28.1088	28.8227	29.2372	28.8599	29.5165	28.4572	28.6261	28.5205	29.4833	28.7924	28.7287	29.3643	29.5537	29.4652	29.0896	29.2151	28.8349	28.7986	28.6277	28.4294
Q5DTL9	Slc4a10	Sodium-driven chloride bicarbonate exchanger	27.4655	27.3882	27.3871	27.6028	19.2901	19.7823	20.9567	16.5572	20.8105	19.6954	21.0661	21.0311	21.2308	22.7487	22.6189	21.9949	21.4043	20.3983	19.6553	22.5175	21.1386	21.3466	24.2051	24.2189	24.4284	25.7935	24.2066	24.3842	24.6802	24.3601	24.4364
Q925I1;Q925I1-2	Atad3	ATPase family AAA domain-containing protein 3	28.0051	27.8609	28.0859	27.9371	27.7382	27.7395	28.1016	26.5192	27.2997	27.7661	27.554	27.2052	27.613	27.4731	27.3832	27.9444	26.9193	27.1366	27.0716	28.3034	27.3502	27.2945	28.2606	28.1317	27.9137	27.9709	27.8964	27.7839	27.7857	27.5395	27.398
Q80W82;Q3TQZ7;Q8C9D4;E9QN59;Q78GB8;Q61831;Q80W80;Q61831-2	Mapk10	Mitogen-activated protein kinase 10	28.7818	29.0187	28.9706	28.7723	25.3282	25.8831	26.1862	25.8057	26.6897	26.3464	26.445	24.5769	26.0539	27.7338	27.5838	27.4406	25.2988	25.0725	25.3973	27.1879	26.1334	26.0864	29.3279	29.6152	29.5212	29.2282	29.1606	28.9363	28.6392	28.9733	28.4181
Q60634;Q60634-3	Flot2	Flotillin-2	28.4525	28.0505	27.7445	28.167	26.0482	25.7176	26.2752	25.8102	27.4054	26.6037	27.3454	26.213	26.6779	27.9022	27.8168	27.908	26.5217	26.5044	26.2776	29.3379	27.6016	27.8567	27.5792	28.0866	27.5538	28.1436	27.8623	27.6741	27.9047	27.7659	27.2545
E9QKH8	Ctnnd2		27.7191	27.672	27.9413	27.7408	19.4536	19.1316	21.1963	20.113	20.0576	21.1207	24.4506	23.1267	23.9393	24.7476	24.7037	25.0876	22.9996	23.1216	22.9987	26.4267	25.797	25.3119	27.3347	27.486	27.3412	27.2837	26.9155	26.8457	26.5207	26.8108	26.1067
Q91VM9;Q91VM9-2	Ppa2	Inorganic pyrophosphatase 2, mitochondrial	28.8998	28.4974	28.766	28.4073	27.4252	26.5059	26.7837	26.1457	27.2059	26.849	26.9798	26.4854	27.2943	27.3471	27.0906	27.6342	26.6622	27.1554	27.1565	29.6011	27.8168	27.8322	27.7853	27.6362	27.7344	27.6714	27.4966	27.0435	27.0284	27.0285	26.601
Q6WVG3	Kctd12	BTB/POZ domain-containing protein KCTD12	29.2489	29.1177	29.4425	29.1555	32.331	32.1938	32.738	31.9849	32.3546	31.8971	29.4886	29.3513	29.3078	30.5817	29.3003	28.7599	28.2618	28.6683	28.3941	28.8036	28.4717	28.5432	29.4761	29.5739	29.4483	29.7045	29.4015	29.321	29.1227	29.0445	28.8696
G5E866;Q99NB9	Sf3b1	Splicing factor 3B subunit 1	26.7127	26.2377	26.0865	26.2602	27.9041	27.3985	27.9543	27.483	28.5317	28.1327	28.139	27.7058	27.9599	28.813	28.8925	28.6638	27.055	27.0978	27.3997	27.29	26.5506	26.9033	28.1177	28.6578	28.5511	27.8829	27.5292	27.4448	26.4497	26.3683	26.2581
Q9JJK2;F6RJV6	Lancl2	LanC-like protein 2	28.8114	28.5725	28.5422	28.802	25.7251	25.5804	26.3202	25.6671	26.1429	25.7855	26.8373	25.5615	26.0936	27.2397	27.4096	26.8998	25.6435	25.8761	25.6907	27.4504	26.7191	26.628	29.5236	29.4668	29.6179	29.792	29.1498	29.0114	29.0643	29.2081	28.7919
O88441	Mtx2	Metaxin-2	29.0537	29.1644	29.5468	28.8694	31.31	30.8825	31.2758	29.645	30.3563	30.5755	30.7536	30.7596	30.5576	29.0556	30.5202	30.8674	30.4831	30.1647	29.6275	31.0918	30.4918	30.619	30.8998	31.7116	30.4054	30.6257	30.7037	29.2205	29.5173	28.947	28.9631
Q3UYC0;Q3UYC0-2	Ppm1h	Protein phosphatase 1H	28.3633	28.3649	28.5602	28.2553	26.1422	26.5012	26.5472	26.659	27.5638	27.7113	24.3446	24.5684	23.9011	24.606	24.286	25.6038	24.1003	24.7797	24.8342	24.6656	21.5898	20.9341	26.8312	26.0556	26.1828	27.2067	26.8847	26.9309	27.2645	26.7928	26.9311
Q3U741;Q501J6-2	Ddx17	Probable ATP-dependent RNA helicase DDX17	27.9995	28.0188	28.0412	27.7473	28.9373	29.0186	29.1437	28.4226	29.0595	29.1318	29.8867	29.2451	29.6219	30.0864	30.0206	29.7259	28.4147	28.743	28.502	29.1117	28.3627	28.1209	30.1967	30.2235	30.1702	29.5068	29.5549	29.2138	29.0749	28.6948	28.4718
Q6PHN9	Rab35	Ras-related protein Rab-35	29.3038	29.1013	29.1006	29.6649	28.8559	29.1446	29.4982	27.9184	28.8046	28.6816	28.1437	27.5475	28.3644	27.8394	27.2736	27.9211	27.5963	27.5114	27.4233	29.375	28.5469	28.898	29.4699	29.3254	29.1956	29.6784	29.0299	29.0237	29.1174	28.9692	28.5385
P27601	Gna13	Guanine nucleotide-binding protein subunit alpha-13	28.1994	28.4091	28.1757	28.4911	27.6504	27.9956	28.519	28.1485	28.6899	29.0469	28.1939	26.5931	27.9153	28.9269	28.8523	28.8981	27.6407	27.4951	27.4163	29.7369	28.9914	28.8969	28.7108	28.7417	28.5477	28.3667	28.3115	28.0085	28.2511	28.0065	27.4488
Q3U0V1	Khsrp	Far upstream element-binding protein 2	28.3841	28.7638	28.9533	28.4513	29.932	29.5648	30.0159	28.797	29.4411	29.2695	30.0566	29.5657	29.8432	29.8378	29.5408	29.6527	29.1832	29.2064	28.9742	29.5054	29.1164	29.0228	29.9126	29.9184	29.8745	29.3219	29.2983	29.0594	28.3107	28.1528	28.2559
Q3UHB1	Nt5dc3	5-nucleotidase domain-containing protein 3	28.3953	28.3329	28.391	28.183	23.6424	22.3727	22.8696	24.3899	25.2048	24.853	23.7066	23.8128	22.6004	24.6528	24.4884	24.5493	23.6247	23.278	23.8333	24.4093	24.2039	24.7464	28.3369	28.4126	28.3556	28.7529	28.5243	28.6004	28.3277	28.2979	27.81
Q9JLV5;E9Q4T8	Cul3	Cullin-3	27.6218	27.3646	27.6451	27.6728	26.3096	26.5017	26.9616	26.4719	27.2837	27.3652	27.0192	26.8277	27.0346	27.9712	27.6902	27.8741	26.3515	26.6151	26.2863	27.8008	26.8696	26.8002	28.2596	28.2087	27.9418	27.9281	27.8801	27.6053	27.5395	27.4972	27.0515
Q99J99;Q3UW66	Mpst	3-mercaptopyruvate sulfurtransferase;Sulfurtransferase	28.6925	28.923	28.9502	28.6891	28.8339	28.793	29.0918	28.9718	29.4482	29.2493	29.4075	28.7166	29.8008	29.6791	29.6583	29.7865	29.2354	28.8779	29.3976	31.5493	30.3958	30.3863	30.7195	30.7476	30.5495	30.7255	30.3128	29.7369	29.8046	29.914	29.2819
Q61701;A2A9R6;Q8BVA9;A2A9S2;A2A9R8;A2A9S0;Q61701-2;A2A9S3	Elavl4	ELAV-like protein 4	28.3275	28.6394	28.4772	28.2944	25.7876	24.6208	24.8266	22.6764	23.3243	23.9904	28.0399	27.3049	28.2084	29.3517	29.3688	28.8865	27.9288	27.9414	27.9127	23.5072	24.6966	24.5174	30.512	30.4347	30.3746	30.2277	30.0635	30.2898	29.4152	29.421	29.2272
Q62348	Tsn	Translin	28.7811	28.9438	28.639	28.6943	29.597	29.42	29.9909	29.5485	30.57	30.4278	29.1082	27.9914	29.2918	30.5166	30.0201	30.3932	28.328	28.3892	28.2798	30.2764	29.5968	29.2641	30.755	31.1619	30.8786	30.1172	30.205	29.7439	29.2407	28.8263	28.8662
Q91W50	Csde1	Cold shock domain-containing protein E1	27.8366	28.0744	28.1574	27.6529	28.6311	28.4079	28.9266	28.0541	28.7699	29.0822	29.4889	28.9771	29.6196	29.4264	29.2443	29.7618	28.4375	28.7314	28.7591	28.0975	27.457	27.9978	28.5983	28.9378	28.8187	28.3643	28.3323	28.0353	27.7941	27.7724	27.8002
Q9D1E6	Tbcb	Tubulin-folding cofactor B	29.6902	28.5816	28.6096	28.533	29.1936	28.2419	30.0025	27.6258	28.0226	28.4684	28.5855	27.6539	28.276	27.7182	27.6323	27.861	27.2135	27.6165	27.1966	29.2939	28.4549	28.7479	28.5685	29.0887	28.7259	28.4725	27.8607	27.7534	27.2675	27.5144	27.4461
O35887;G3UWR0	Calu	Calumenin	28.3103	28.6006	28.7608	28.1212	30.3141	29.0723	29.9407	29.8655	30.2498	30.3584	30.7519	30.3337	30.5532	31.4167	31.1975	31.2348	29.8504	30.5279	30.7271	31.1079	31.0219	30.8934	30.2062	29.8113	30.0316	29.7049	29.4993	28.9353	28.8189	28.1908	28.2584
P35980;G3UZK4;G3UZJ6	Rpl18	60S ribosomal protein L18	29.9063	29.6272	29.3464	30.0786	32.6225	33.4731	33.247	32.5578	33.1159	33.1569	32.7503	32.4707	32.8322	32.9209	33.0183	33.1235	32.5883	32.319	31.9706	32.5588	32.2977	32.1678	32.5008	32.3507	32.4119	31.8359	31.8002	31.8095	31.2073	31.0599	31.285
Q8BMJ2	Lars	Leucine--tRNA ligase, cytoplasmic	26.6328	26.536	26.8185	26.7159	28.6705	28.521	28.7328	28.0208	28.4935	28.5659	28.7631	28.2349	28.7568	29.0298	28.8961	29.2098	27.8425	28.153	28.0416	28.9515	28.2185	28.5544	28.911	28.9632	29.0615	29.011	28.9408	28.9976	28.56	28.7538	28.3452
Q9QUP5	Hapln1	Hyaluronan and proteoglycan link protein 1	28.6559	28.7789	28.788	28.7013	22.5533	18.3061	21.5933	21.6762	21.9544	20.9654	21.0605	15.4436	21.0183	21.2665	21.1461	NaN	21.1306	19.8802	17.8621	19.5587	18.4155	NaN	20.8682	20.9263	20.8009	24.0262	22.3387	23.714	24.3809	23.6636	23.2562
Q3B7Z2;Q3B7Z2-2	Osbp	Oxysterol-binding protein 1	27.129	27.0267	27.4539	26.9893	27.8189	27.5876	27.7732	27.7755	28.5373	28.4181	27.0935	26.5855	27.3764	28.0179	28.2633	27.9743	26.7665	27.025	26.5078	27.4529	26.9457	26.8481	27.7545	27.7403	27.7357	27.7242	27.3063	27.3719	27.3068	27.245	26.807
O35857	Timm44	Mitochondrial import inner membrane translocase subunit TIM44	28.0762	28.0629	28.1087	28.1002	28.6392	28.4699	28.804	27.5432	28.1397	28.6916	28.2518	27.667	27.8238	27.6025	27.6002	27.9966	27.4965	27.6716	27.4638	28.9876	28.4331	28.2613	27.8297	27.6104	27.6328	27.9222	27.7249	27.6223	27.2344	27.1052	27.0516
H3BKH6;Q9R0P3;H3BLJ9;H3BJL6;H3BJP2;H3BK43	Esd	S-formylglutathione hydrolase	29.6653	29.7135	29.7155	29.6508	31.1608	31.2999	32.4184	31.7007	32.2535	32.4712	31.0914	30.4358	30.5736	30.6644	29.8467	30.4407	30.0569	30.2532	30.18	31.6409	30.8582	31.2609	29.0225	29.6139	29.2693	29.2359	28.9249	29.0774	28.8394	29.2045	28.539
Q9JKD3	Scamp5	Secretory carrier-associated membrane protein 5	30.6974	30.4786	30.0878	30.8884	25.2199	25.6538	24.8409	27.6695	28.2	27.8463	26.843	26.4512	27.0498	29.0373	28.5422	28.6535	26.1367	27.5643	27.4463	26.2448	24.724	24.9175	29.1248	29.237	29.1715	29.9708	29.4645	30.049	30.2385	30.1477	29.9407
E9QPE2;E9QN12;P05622	Pdgfrb	Tyrosine-protein kinase receptor;Platelet-derived growth factor receptor beta	28.6261	28.6071	28.695	28.4406	26.1337	27.3008	26.7189	24.6924	25.0149	25.2046	26.3993	23.4442	26.0995	25.4492	25.5148	25.7436	26.0706	27.3153	27.6583	28.6783	26.7752	26.3581	26.0169	25.8906	26.1294	21.8946	25.7584	25.4121	25.3003	25.1462	24.6005
Q9D8W5;B1AT36;Q3TRH2	Psmd12	26S proteasome non-ATPase regulatory subunit 12	27.8812	28.0352	28.4214	27.9698	30.6377	30.5902	30.6539	29.9473	30.6691	30.6173	29.9126	29.4544	30.1732	30.7735	30.5171	30.6044	29.7136	29.7237	29.6869	30.021	29.1268	29.142	30.2707	30.4539	30.473	30.1683	29.7527	29.6893	29.6682	29.5363	29.5605
Q9Z0S1	Bpnt1	3(2),5-bisphosphate nucleotidase 1	29.3745	29.5108	29.5633	29.3452	28.1359	27.9914	27.9671	28.2944	28.5604	29.4979	28.3681	28.3532	28.0965	28.5565	28.4076	29.0836	28.637	28.2621	28.6126	28.8048	27.7398	28.0696	27.3856	27.7201	27.6326	27.4818	27.5955	27.4361	27.2571	26.9302	26.9217
Q9QZ06;A9JEI5;Q8C5G6	Tollip	Toll-interacting protein	29.3693	29.4555	29.4165	29.2535	29.0657	28.7187	29.0118	29.3657	29.4464	29.8146	28.7026	27.8308	28.9235	29.4036	28.9407	29.1196	28.87	29.0951	29.3138	29.8286	29.8155	29.3965	28.2121	27.8166	27.9636	27.9831	27.7694	27.1703	27.2374	27.056	26.5414
Q6P9K8;Q6P9K8-3	Caskin1	Caskin-1	27.4901	27.8213	27.8442	27.6164	21.8759	21.2614	21.9164	21.1472	20.8326	22.2519	22.3503	22.2796	22.0315	21.7474	22.4763	22.6236	20.1582	22.1823	21.8175	25.3347	21.3517	22.0873	24.504	24.5379	25.1179	25.3128	24.9809	24.8148	24.6757	24.7125	24.703
O08529	Capn2	Calpain-2 catalytic subunit	28.1527	28.1827	28.2523	28.286	27.3807	28.4813	28.6308	27.621	28.3364	28.5114	28.5084	27.6407	28.096	28.377	28.2312	28.8355	28.2876	28.1227	27.9289	30.235	30.1934	29.3083	27.3619	27.4321	27.2673	27.5531	27.2668	27.3614	27.3037	27.1793	26.6759
Q61696	Hspa1a	Heat shock 70 kDa protein 1A	27.7233	27.9442	28.1256	27.6037	28.0334	27.7071	28.0399	25.4198	25.9171	25.1176	26.9474	26.0996	26.1474	25.9869	25.5994	25.7962	25.7833	25.1406	25.2534	29.1273	28.0715	28.223	26.2539	25.3584	24.8118	27.3917	26.8743	26.3552	26.7846	26.0709	25.7422
A2AUK5	Epb4.1l1		28.1852	28.034	27.946	27.8035	26.211	25.6817	25.644	22.6413	22.5153	22.3721	25.2638	24.4291	25.1293	25.8336	24.967	25.2794	25.4191	25.2952	25.5687	25.6658	24.3599	24.328	27.7718	27.6822	27.8403	27.8363	27.9408	27.4105	26.5576	26.5201	26.4714
Q60875;H3BJ45;H3BJ40;H3BKH9;Q60875-5;Q60875-4;H3BJU7;H3BJX8;Q60875-3;Q60875-2	Arhgef2	Rho guanine nucleotide exchange factor 2	27.3732	27.1566	27.5501	27.1619	28.4787	28.6288	28.7017	27.9026	28.445	28.4797	27.2435	27.0825	28.8488	28.8149	28.5521	28.2852	27.5748	27.4981	27.711	27.5714	26.9033	26.7033	26.9043	27.1917	27.4217	26.6295	26.6849	26.9903	27.1897	26.9247	26.0901
Q8CCT4	Tceal5	Transcription elongation factor A protein-like 5	29.5453	29.5093	29.0749	29.0944	23.5845	26.2493	NaN	22.2508	21.161	21.9356	25.2224	24.6358	24.8882	25.8876	26.6951	27.1494	24.2353	24.5825	25.0582	27.8585	27.7423	27.8132	27.8831	28.4948	28.6008	28.9592	28.325	27.6501	26.5673	26.8463	26.0682
Q8R1I1	Uqcr10	Cytochrome b-c1 complex subunit 9	30.6449	30.5495	30.8115	30.3399	28.4535	28.4624	28.7012	28.6667	30.5723	30.0014	26.3632	26.1449	27.1746	31.6847	31.0545	30.4395	26.754	26.199	26.726	27.8044	26.605	26.2825	31.1775	31.2493	31.3554	31.1747	30.0448	29.9567	29.738	29.804	29.4
O55106;F8WH41	Strn	Striatin	28.2671	27.9519	28.2201	27.6803	27.698	27.4217	27.6462	27.6122	28.2577	28.1554	27.42	26.4108	27.5622	28.4677	28.2518	28.405	26.9144	27.5219	27.4135	27.0466	26.3936	26.2839	27.2958	27.417	27.2503	27.7157	27.5833	27.5737	26.9779	27.1721	26.6736
Q9CY58	Serbp1	Plasminogen activator inhibitor 1 RNA-binding protein	28.6546	29.0867	29.2183	28.8026	30.8846	30.224	30.9434	29.6391	31.0672	31.2669	30.3945	30.2251	30.5562	31.1522	31.0391	30.9543	29.1791	29.0187	29.684	30.1064	29.5068	29.5348	30.278	30.3679	30.6542	29.6815	29.235	28.8136	27.5638	26.9339	26.986
E9PZ43;E9PWC0;P27546-4	Map4	Microtubule-associated protein;Microtubule-associated protein 4	27.4865	27.3699	27.1865	27.0746	21.6166	20.9334	21.7519	22.167	19.0255	18.4535	25.0206	24.6556	24.9928	25.4182	25.5473	24.7058	25.3709	25.3611	25.4539	26.7266	25.8737	25.2812	26.3867	26.6253	26.8947	26.9753	26.844	26.3606	25.2347	24.6613	24.3846
P55302	Lrpap1	Alpha-2-macroglobulin receptor-associated protein	28.5495	28.7629	28.7553	28.5325	30.7892	31.1144	31.3799	30.5493	30.9483	31.3559	30.575	30.096	30.1539	30.1886	30.0118	29.6996	29.4557	29.5305	29.5016	30.1516	29.3076	29.5431	28.6065	28.5433	28.5699	28.4756	28.1484	28.0112	27.5787	27.167	26.8057
Q8BGR3;P08414	Camk4	Calcium/calmodulin-dependent protein kinase type IV	28.8592	29.0403	29.2966	28.8894	24.1984	17.3975	22.5401	18.4857	20.4295	19.0488	22.7276	21.665	22.007	23.5568	23.5047	23.8287	22.551	21.8267	20.3371	22.01	20.6145	21.5747	26.8998	27.3547	27.3122	27.1148	27.0899	27.0601	26.8564	27.0487	26.3542
Q3UTJ2-2;B9EKP8;Z4YJR7	Sorbs2	Sorbin and SH3 domain-containing protein 2	26.8807	27.0206	27.1687	26.981	22.3122	23.0615	22.4516	23.3016	24.9991	21.1495	27.1182	25.671	25.9876	25.2116	24.9917	26.6736	26.5415	25.055	25.4194	30.9173	30.0338	30.1501	25.4234	25.6089	25.7354	25.047	25.1893	24.7982	24.6816	24.4277	24.0711
P52503	Ndufs6	NADH dehydrogenase [ubiquinone] iron-sulfur protein 6, mitochondrial	30.9704	31.077	31.1322	30.77	27.2014	27.5198	29.0942	28.4556	28.9628	29.0816	29.1861	28.2833	29.0107	29.3869	29.3256	28.8528	28.2789	28.254	28.5926	30.4503	29.6971	29.7461	29.7878	29.9376	29.8984	30.3157	29.7361	29.4393	28.9469	28.8664	28.5933
Q91Z31;Q91Z31-2	Ptbp2	Polypyrimidine tract-binding protein 2	28.4619	28.5298	28.8071	28.6898	21.5815	20.8467	22.8825	22.417	23.0152	21.9871	28.3298	28.3832	28.7853	30.1353	30.2976	29.0551	27.637	27.3835	28.1839	23.9326	22.2364	23.2061	30.4295	30.9827	31.3199	30.5921	30.3397	29.4903	28.6182	28.3658	28.0182
Q3UIU2;A2AP32	Ndufb6	NADH dehydrogenase [ubiquinone] 1 beta subcomplex subunit 6	29.4935	29.1856	28.9092	29.6649	NaN	21.8324	22.929	27.2071	27.9901	27.9007	23.7075	NaN	22.2691	28.0751	27.9618	28.1244	20.5737	20.9469	NaN	24.6522	21.9828	22.7059	28.3332	28.6405	28.5745	28.449	28.3369	28.3144	28.1862	27.7073	28.2636
Q9WUA2	Farsb	Phenylalanine--tRNA ligase beta subunit	28.0338	28.112	28.1626	27.7686	29.0144	29.0991	29.3803	29.0382	29.7542	29.6461	28.8288	28.0193	28.6138	29.4297	29.203	29.4799	28.1911	28.2186	28.4799	28.6977	28.2244	28.1924	29.2175	29.6712	29.3046	29.1656	28.9678	28.831	28.4147	28.4988	28.1548
P49615	Cdk5	Cyclin-dependent-like kinase 5	29.4098	29.555	29.4455	29.3881	27.9617	27.7123	28.064	27.4171	27.7455	27.6032	28.2539	26.6881	28.5511	29.2169	29.1333	29.1915	28.7234	28.5476	28.5853	28.7873	27.1539	27.5333	28.958	29.0328	29.1317	29.2715	29.0393	28.9399	28.5817	28.8847	28.0803
Q9EQQ9;Q9EQQ9-3	Mgea5	Bifunctional protein NCOAT;Protein O-GlcNAcase;Histone acetyltransferase	26.6568	26.49	27.0006	26.5033	25.0838	25.7265	25.4528	25.7897	26.3694	26.1158	25.3306	25.1569	25.5385	27.4101	27.1325	27.2067	25.4729	26.1092	25.6083	26.1206	25.6181	24.9141	28.5146	28.7322	28.7997	28.8796	28.7343	28.6001	28.1305	28.1385	27.876
Q8C0E2	Vps26b	Vacuolar protein sorting-associated protein 26B	28.7801	28.8468	28.8965	29.0721	27.4841	27.4914	27.5395	27.8395	28.2033	28.3493	27.625	27.1888	28.13	28.9817	28.8518	28.9044	26.9684	27.8117	27.8664	27.9462	28.082	27.8173	29.8196	29.8364	30.0847	29.7702	29.8169	29.8224	29.437	29.2305	29.1404
Q91Z67;A0A087WSQ1	Srgap2	SLIT-ROBO Rho GTPase-activating protein 2	27.1772	27.2244	27.3891	26.9957	28.7362	28.5891	28.8819	28.1925	28.7487	28.8517	26.3268	25.8382	26.3198	27.5672	27.2841	26.6373	25.8072	26.3379	25.9943	27.1581	26.3393	26.2452	28.8593	29.1286	29.1668	28.8765	28.6006	28.5317	28.1645	28.3971	27.8574
Q9CWK8	Snx2	Sorting nexin-2	28.2864	28.3794	28.3739	28.0581	32.0536	31.9764	32.301	31.2505	32.2325	31.7469	29.2616	29.0086	29.308	29.1831	28.8162	29.0484	28.7069	29.356	29.1124	30.1623	29.0465	29.0234	27.6323	27.6604	27.4595	27.4463	27.4292	26.9652	27.0499	26.7944	26.8473
Q8BIZ1;S4R286;K4DI73	Anks1b	Ankyrin repeat and sterile alpha motif domain-containing protein 1B	27.5312	27.3846	27.4245	27.4721	20.4892	NaN	18.7136	15.7705	20.9463	21.0023	21.8321	19.7898	21.8861	22.4944	22.6044	23.0715	22.4812	22.1661	22.5792	19.7789	21.4722	20.263	23.6737	23.3728	23.809	24.2874	24.2578	23.9039	24.2138	23.5037	23.2344
E9Q035	Gm20425		27.4925	27.7577	27.9385	27.7087	27.9302	27.3739	27.7097	27.1501	27.6443	27.197	26.7421	27.0036	26.817	26.5665	27.104	27.3382	27.4563	27.4933	27.4526	28.6074	27.4342	28.4118	25.5697	26.3147	25.6897	25.5538	25.6677	25.6155	25.3656	25.3566	25.2327
Q61081	Cdc37	Hsp90 co-chaperone Cdc37;Hsp90 co-chaperone Cdc37, N-terminally processed	28.9618	28.8841	28.8622	28.7042	29.9877	30.2879	30.3279	29.8002	30.0732	29.951	29.3973	29.0748	29.214	29.7876	29.5198	29.8504	28.7248	29.0344	29.2777	29.5767	28.912	29.0335	29.1837	29.321	29.4894	29.1398	28.8181	28.5478	28.0407	27.8613	28.0025
O35295	Purb	Transcriptional activator protein Pur-beta	30.5676	30.2533	30.6749	30.1365	28.0453	29.2658	29.0635	29.1577	29.3811	29.307	29.8627	28.0769	29.2919	29.7296	29.519	29.7103	29.7954	28.5162	29.711	31.0361	30.1074	30.5661	28.4169	28.2743	28.6894	29.7501	29.7406	29.4127	30.0062	29.2353	29.337
P63001;Q3TLP8	Rac1	Ras-related C3 botulinum toxin substrate 1	30.9593	30.3793	30.4902	31.2528	32.9135	33.1224	33.2681	31.6461	31.8878	32.0931	31.8561	31.2434	31.9018	32.1564	31.7789	32.0209	32.0389	31.8174	31.8566	32.4242	31.4708	31.7357	31.8651	32.0123	31.922	31.8305	31.8989	31.9464	31.6732	31.9226	31.383
Q6ZPE2-2	Sbf1	Myotubularin-related protein 5	26.6934	26.3975	26.3396	26.8371	25.5169	25.2271	24.8699	23.9963	24.9764	24.7792	25.3685	24.9414	25.4739	26.4076	26.2142	26.319	26.0759	26.2692	26.3897	25.0254	24.0258	24.0408	26.4654	26.2357	26.1868	26.5878	26.3915	26.3065	26.287	26.0768	25.9112
Q64511	Top2b	DNA topoisomerase 2-beta	25.6124	25.6277	25.8049	25.9522	27.4021	27.1626	27.6356	25.8386	27.0936	26.9697	29.0059	28.5222	29.1427	29.4216	29.463	29.0586	27.5657	27.5076	27.6248	27.3062	26.3599	26.1911	29.8465	29.7278	29.7718	29.1569	28.6793	28.5943	28.0782	27.9369	27.7034
O35864	Cops5	COP9 signalosome complex subunit 5	28.6726	28.6601	28.776	28.5719	27.9974	27.441	27.8927	28.391	28.7219	28.7294	28.2454	27.5644	28.0988	29.3816	29.0704	29.2878	27.6388	27.8011	27.5041	28.3954	27.7258	27.8357	28.8448	28.8254	28.4562	28.8836	28.6423	28.6793	28.4435	28.5297	28.1717
P62627;A2AVR9	Dynlrb1	Dynein light chain roadblock-type 1	30.4972	30.4592	30.8786	30.4433	29.9177	30.7513	30.7336	30.7592	31.1794	30.9145	29.666	29.1394	29.515	31.7229	32.045	31.6961	29.9064	29.8869	29.53	29.8665	29.5013	30.1244	32.1993	31.9838	31.8034	32.0458	31.9391	31.6512	30.9828	30.7876	30.4019
Q8VHL1	Setd7	Histone-lysine N-methyltransferase SETD7	29.1902	29.1009	29.2365	28.805	25.67	26.2826	26.168	26.3441	26.6781	26.6926	26.5871	25.914	26.09	27.7567	28.0884	27.6606	26.5602	26.8982	26.419	27.5249	26.9373	26.6562	26.095	25.7015	25.9899	25.7154	25.5637	25.6814	25.8976	25.6291	24.9477
Q9CR95	Necap1	Adaptin ear-binding coat-associated protein 1	29.9073	29.733	30.3035	29.6097	27.4131	27.6216	28.412	24.0417	26.9659	27.4234	27.6662	27.2197	28.147	27.714	27.0736	26.7939	27.0994	27.1102	27.4455	27.6249	26.0933	26.555	28.8295	27.6175	28.0181	28.6767	28.7408	27.7537	27.8499	27.7094	27.4923
P52760	Hrsp12	Ribonuclease UK114	30.2858	30.2968	30.5393	30.3178	26.9163	27.7549	27.7968	25.4259	26.9684	26.9886	27.2426	24.8464	27.002	27.0319	26.8132	27.2752	28.6678	27.9163	28.5085	31.735	30.7018	30.9604	22.5862	22.353	25.473	25.3517	26.1381	26.2263	27.7668	27.3199	26.5003
Q8K1J6	Trnt1	CCA tRNA nucleotidyltransferase 1, mitochondrial	27.2535	27.3585	27.2626	26.8453	27.983	27.0477	27.524	27.798	28.4968	28.3028	28.4402	27.6068	28.2842	29.0925	28.8629	28.7352	28.1025	28.2343	28.3262	28.4485	28.2355	28.007	28.4434	28.3468	28.6762	28.3891	28.2628	27.6036	26.9994	26.32	26.6224
Q62433	Ndrg1	Protein NDRG1	29.6422	29.896	29.9362	29.6056	27.8908	26.9931	28.553	22.2979	25.7937	26.1836	27.6676	27.0884	27.1397	27.8259	27.1991	27.4355	29.3329	29.7238	29.3391	31.2068	30.4733	30.5064	29.8171	29.9721	29.982	30.0674	29.9285	29.6746	29.2677	29.5331	29.3078
Q9Z2D6-2;Q9Z2D6	Mecp2	Methyl-CpG-binding protein 2	28.8646	28.617	28.2527	28.4065	25.7449	26.3037	26.3713	25.0718	26.0405	25.8243	27.954	27.0814	27.9038	28.1108	27.992	27.5037	27.037	27.4843	27.1658	29.5296	28.6377	28.6163	28.5879	28.4853	28.4853	28.5115	28.2932	28.0287	27.3018	26.8618	26.8957
P62192	Psmc1	26S protease regulatory subunit 4	28.0356	28.3293	28.521	27.8916	29.4631	29.1315	29.6633	29.3943	29.9058	29.8491	29.5329	28.6748	29.5349	30.6471	29.909	30.3115	28.2019	28.7653	28.847	29.5736	28.7253	28.9333	30.0307	30.3343	30.2692	29.8788	29.6852	29.52	29.0375	29.3349	28.6468
P56395;G5E850;E0CY88	Cyb5a	Cytochrome b5	30.1483	30.1502	30.3197	30.2457	32.0524	31.1612	32.152	32.6927	33.0594	33.2359	31.4453	30.8373	31.7418	33.1106	32.6748	32.5071	31.7435	32.1717	31.9267	31.487	30.6209	30.2021	30.7036	30.9873	30.8733	30.6854	30.209	29.3909	29.5701	29.1905	29.3614
Q9D0I9	Rars	Arginine--tRNA ligase, cytoplasmic	27.2482	27.0119	26.9171	27.4214	29.5759	29.7205	29.9686	29.4794	30.027	30.0454	29.1169	28.5686	28.9168	29.3533	29.309	29.2051	28.8111	28.2652	28.526	29.5338	28.4058	28.5302	29.0808	29.0952	28.958	29.119	28.7905	28.4036	28.3001	28.4204	27.8109
P62823	Rab3c	Ras-related protein Rab-3C	29.7311	29.4197	29.5152	29.636	21.1416	NaN	20.8571	NaN	NaN	22.4718	21.8183	21.0918	21.6826	23.8891	23.2964	22.1995	20.7878	19.4289	21.643	NaN	21.6183	22.3627	27.9135	27.4157	27.5469	28.0692	27.6196	27.8667	27.9384	27.5871	27.7617
P26040	Ezr	Ezrin	27.1381	27.3853	27.6485	26.8538	28.4871	28.7269	29.2447	28.4863	28.547	28.3045	28.9535	27.499	28.0993	27.2404	27.7264	28.5812	28.2032	27.4483	28.2646	31.46	30.6717	30.5921	27.3478	27.4894	27.3329	26.2463	25.8371	25.5391	25.7307	25.166	25.3375
Q91ZJ5	Ugp2	UTP--glucose-1-phosphate uridylyltransferase	28.8399	29.1794	29.0858	28.9386	28.5801	28.9785	29.2501	28.8997	29.4781	29.1011	28.0789	27.5134	27.7662	28.7758	28.6684	29.0406	28.3132	28.1776	28.588	30.8114	29.6661	29.5484	27.5589	27.9255	27.9663	27.9973	28.0698	27.7735	27.4092	27.3927	26.896
Q9R0X4	Acot9	Acyl-coenzyme A thioesterase 9, mitochondrial	28.3977	28.1943	28.2976	28.0596	28.0844	27.7554	28.3163	28.3359	28.9511	28.8912	26.2151	24.8193	25.7449	27.3774	26.6191	26.3565	25.9446	25.1684	25.4637	27.8046	26.9156	26.7165	28.0407	28.3298	28.2503	28.4746	27.9312	28.1123	27.8742	27.8145	27.4911
P52196	Tst	Thiosulfate sulfurtransferase	29.9944	29.7608	30.0593	30.1225	26.1212	24.9129	25.0208	26.262	26.9849	26.0775	27.4362	26.5709	27.0985	25.8542	26.5635	28.3771	27.4741	25.804	26.5416	30.9987	30.2028	29.9207	27.2263	27.1388	26.9355	26.7052	26.4328	26.0939	26.281	26.4054	25.1352
P12970	Rpl7a	60S ribosomal protein L7a	29.7354	29.1176	29.0124	29.6786	32.9477	32.9859	33.0561	32.1463	32.5721	32.9064	32.5083	31.8919	32.3278	32.8631	32.8699	33.0246	31.9329	31.8678	31.3828	32.2278	31.6669	31.5365	32.5436	32.4575	32.5717	32.2294	32.2306	31.6101	31.2998	31.3673	31.478
Q5SWU9;Q5SWU9-2	Acaca	Acetyl-CoA carboxylase 1;Biotin carboxylase	25.7637	25.8768	25.6287	25.9948	26.272	26.5896	26.8394	27.7544	28.466	28.1323	27.4789	26.8114	27.6449	28.2934	28.0281	28.2532	27.418	27.534	27.344	26.9683	26.1707	26.2082	27.8037	27.8947	27.7496	27.4391	27.5182	27.1371	27.0863	27.0224	26.5256
Q6PHS9-4;Q6PHS9-2;E9Q683	Cacna2d2	Voltage-dependent calcium channel subunit alpha-2/delta-2;Voltage-dependent calcium channel subunit alpha-2-2;Voltage-dependent calcium channel subunit delta-2	27.0069	26.6907	26.5423	26.644	21.8855	NaN	17.2148	22.1865	19.148	21.0419	19.7933	20.5314	21.6638	20.8931	21.4445	19.5108	19.3814	18.6657	18.0504	17.3884	20.5971	19.7778	25.4842	25.7316	25.7573	25.9906	25.7777	25.6435	25.9142	26.2284	25.8962
Q3ULJ0;Q3ULJ0-2	Gpd1l	Glycerol-3-phosphate dehydrogenase 1-like protein	28.8057	28.9277	28.9804	28.8867	26.8439	26.7388	27.2192	26.235	27.2092	27.1075	27.6108	25.771	26.9148	27.09	27.6328	27.8096	27.0814	27.1283	27.1639	28.1381	26.8306	27.2062	28.2122	27.9949	28.2051	28.6432	28.7163	28.5827	28.2957	28.5494	28.0115
Q8VEH5	Epm2aip1	EPM2A-interacting protein 1	27.3006	26.9143	27.0155	27.4931	26.3917	26.5976	23.8989	24.3312	25.1123	25.0849	27.7742	26.8726	28.3311	29.0101	28.9634	29.0221	26.4938	26.6994	26.17	26.2872	25.6442	25.1259	29.2817	29.3832	29.3834	29.2577	29.2781	28.8623	28.6491	28.7079	28.4001
P63168	Dynll1	Dynein light chain 1, cytoplasmic	31.8374	32.0047	31.918	32.3865	31.2271	31.5102	31.7855	30.4365	31.1229	31.4868	31.883	31.4543	31.8064	33.0057	33.4067	33.2871	31.4085	31.1559	31.6733	31.9623	31.0509	31.0198	32.4352	32.3289	32.229	32.3459	32.5561	32.3462	31.8537	32.6854	32.2208
Q8K212	Pacs1	Phosphofurin acidic cluster sorting protein 1	28.1748	28.0578	28.3088	28.2767	26.7488	26.3604	26.5667	27.2475	27.2373	27.245	25.7242	25.3026	25.398	27.4827	27.2581	27.5032	24.1893	24.9041	23.9924	25.0893	25.0271	24.6482	28.934	28.0581	28.0748	28.0325	28.1062	27.8615	27.6534	27.3788	27.3758
P48453-2;P48453;E0CZ78;G3X8U7;E9Q6P2	Ppp3cb	Serine/threonine-protein phosphatase 2B catalytic subunit beta isoform;Serine/threonine-protein phosphatase	28.8545	28.5539	28.763	28.6945	26.1208	26.8457	26.2406	26.0033	26.3758	26.0505	26.0907	25.4427	26.47	27.1129	26.6947	26.5655	25.7563	24.8788	25.3315	26.6923	25.1001	25.5849	29.194	29.4225	29.093	29.3245	29.2665	29.1113	28.8687	28.8348	28.1775
P62881-2;P62881	Gnb5	Guanine nucleotide-binding protein subunit beta-5	29.5449	29.7159	29.5436	29.3497	19.6901	21.6392	25.8708	21.801	24.3193	24.3882	24.3718	23.3109	24.1033	22.7016	24.0866	23.9458	24.9225	24.9082	24.5736	25.9268	24.9758	25.4066	26.2283	27.3706	26.5973	27.3449	27.646	27.6382	27.6139	27.7357	27.4342
Q99LY9;B1ARW4	Ndufs5	NADH dehydrogenase [ubiquinone] iron-sulfur protein 5;NADH dehydrogenase [ubiquinone] iron-sulfur protein 5, N-terminally processed	31.012	31.1069	31.1307	30.8109	27.1746	26.7243	27.6005	27.3604	27.5806	28.1645	26.6509	26.0606	27.6569	26.8339	27.6127	27.3359	26.3255	26.3955	27.0513	28.7658	28.7431	28.2322	28.3558	28.2867	28.6746	28.7538	27.6235	27.6647	27.0845	27.063	26.6232
P30999;G3X9V2;E9Q8Z8;E9Q8Z6;D3Z2H2;E9Q8Z4;E9Q8Z9;E9Q904;D3Z7H6;E9Q901;E9Q905;E9Q986;E9Q907;D3Z2H7	Ctnnd1	Catenin delta-1	27.1798	27.1063	27.2498	26.8538	28.3402	28.3866	28.5855	28.0591	28.7158	28.6706	27.8912	27.2605	27.7864	28.2371	27.8072	28.0366	27.47	27.4163	27.238	29.5795	28.5698	28.5954	28.3445	28.7401	28.5012	28.0218	28.039	27.3984	26.8125	27.0996	26.4279
P54923	Adprh	[Protein ADP-ribosylarginine] hydrolase	28.2991	28.1634	28.2995	27.9067	28.3323	28.9982	29.0988	28.8839	29.0856	28.9526	28.7486	27.4965	28.9377	29.2446	28.9895	28.9889	28.6145	28.4211	28.7401	29.0205	27.543	27.667	29.4728	29.5118	29.5347	29.2606	29.2439	28.9636	28.7137	28.6988	28.2397
Q9QZM0	Ubqln2	Ubiquilin-2	29.4589	29.2275	29.237	29.0733	29.1966	28.621	28.5718	28.0904	28.1715	28.4548	30.0297	29.3254	29.8548	29.6118	29.039	29.8572	29.0092	29.2451	29.2882	29.6017	29.2775	29.1098	30.0813	30.0657	30.0144	29.7835	29.5689	29.2028	28.3223	28.1514	27.8577
E9Q2A6	Ptk2b		26.872	27.0029	27.1087	27.0186	27.3736	27.1918	27.4607	26.8739	26.5349	27.4676	24.1354	23.9414	24.0945	23.9464	23.5816	23.1743	23.6655	24.1717	23.875	22.8495	22.3305	21.1439	23.5432	22.5702	23.1593	23.6428	23.7081	23.195	23.3502	23.9849	23.6123
Q99PJ0;Q8BG33;D3Z396	Ntm	Neurotrimin	29.1081	29.0119	29.0665	28.6989	27.8405	19.1622	NaN	18.4144	NaN	22.2939	25.7601	25.1114	25.6237	26.537	26.3672	25.7708	23.9685	23.9011	22.9938	25.8153	24.314	23.7257	27.5934	28.4203	28.126	28.7847	28.6326	28.4364	28.2036	28.3251	27.9009
P42859;G3X9H5;P42859-2	Htt	Huntingtin	25.6943	25.3821	25.4286	25.917	25.363	25.342	25.3082	25.2814	25.9409	26.0259	24.0604	23.5615	24.3305	25.509	25.4658	25.3971	23.8417	24.3198	24.189	24.7419	23.7668	23.5828	24.4308	24.5767	24.2947	24.781	24.5979	24.3974	24.4335	24.4283	24.2674
Q9CQZ5	Ndufa6	NADH dehydrogenase [ubiquinone] 1 alpha subcomplex subunit 6	30.9929	31.3403	31.0734	30.9744	26.6399	28.1632	27.7042	28.7459	29.6241	29.939	26.2088	25.7129	25.5145	29.3404	29.445	29.4337	26.6163	25.8861	25.4726	29.2064	27.6109	27.5966	29.5068	29.6298	29.9958	30.1028	29.7661	28.8716	28.8515	28.7192	28.8056
Q8BHE3	Atcay	Caytaxin	28.4229	28.4877	28.2965	28.3946	20.2808	21.5726	22.8509	22.437	24.212	22.829	27.3029	25.9449	29.8901	30.635	29.0507	28.478	25.3147	26.4568	26.0403	21.9217	20.4804	20.9416	28.9196	28.8277	28.8635	28.9328	28.7685	28.3967	28.1819	27.8054	27.6987
Q9EPU0;Q9EPU0-2	Upf1	Regulator of nonsense transcripts 1	27.1116	27.3986	27.4872	27.1772	28.7113	27.8082	28.4513	28.524	29.1113	29.1939	28.6495	28.0708	28.8041	29.2061	29.1288	29.2323	27.6491	28.2165	27.9625	28.2532	27.7646	27.732	28.7471	28.9126	28.9002	28.578	28.1169	28.1033	27.823	27.876	27.6459
F8VPU2	Farp1	FERM, RhoGEF and pleckstrin domain-containing protein 1	26.9427	26.7139	27.0658	27.0096	23.5226	24.5459	24.033	22.423	22.5222	23.5437	26.6259	26.3049	26.7762	27.8894	27.4433	27.859	25.6833	25.891	25.7567	28.6384	27.1581	26.1668	28.0301	28.2155	28.3135	28.225	28.1065	28.0938	27.9385	27.9084	27.6269
Q80TE7;E9Q6L9	Lrrc7	Leucine-rich repeat-containing protein 7	26.9257	26.8879	26.9496	26.678	20.7224	22.4797	22.413	22.3921	22.2481	21.679	22.56	21.3155	22.2384	22.7446	21.8341	23.1243	20.9526	19.8137	22.0697	23.0956	21.9533	20.4673	24.1868	23.9395	24.5943	24.4994	24.2445	24.0045	24.0226	23.9093	23.1802
Q8BKZ9	Pdhx	Pyruvate dehydrogenase protein X component, mitochondrial	29.1785	29.3239	29.1693	28.8695	27.2639	27.2714	27.5373	25.6991	26.4478	26.6277	27.4088	27.1123	27.3634	27.4578	27.1065	26.973	26.7848	27.3242	27.2498	28.6202	27.4023	27.1443	27.5938	27.6455	27.6077	28.1375	28.1326	27.7372	27.8589	27.8572	27.3039
B2RY56;S4R2B0	Rbm25	RNA-binding protein 25	26.8999	26.9678	27.1532	26.8743	27.8905	27.6512	28.0785	27.7668	28.4218	28.2405	27.9915	27.5121	28.3393	28.8945	28.6275	28.4864	27.0241	27.1464	27.2816	27.4275	26.7348	26.9612	28.8735	28.6087	28.8307	28.307	28.0508	27.7129	27.0225	26.7119	27.0116
Q8BH04	Pck2	Phosphoenolpyruvate carboxykinase [GTP], mitochondrial	27.6313	27.7066	27.6252	27.414	28.4748	28.1398	29.3637	28.7431	29.5225	29.0127	27.7265	26.6967	27.5607	28.4953	27.9393	27.9028	26.2331	26.8364	25.8097	29.7711	29.0698	29.149	26.4826	26.5421	26.7199	27.5441	27.0071	27.2339	27.4433	27.1212	27.0253
Q8C0C7;E9PWY9	Farsa	Phenylalanine--tRNA ligase alpha subunit	28.2359	28.4779	28.9318	28.2026	28.6465	28.9919	29.3307	30.0331	30.2	29.9977	29.1179	28.482	29.1437	29.5517	29.6606	29.9213	28.2108	28.2358	28.1036	28.862	27.9846	28.2311	29.8273	30.096	29.8907	29.8259	30.0173	29.4446	29.2289	29.5624	28.5383
Q9CXY6	Ilf2	Interleukin enhancer-binding factor 2	28.4048	28.4998	28.9025	28.86	29.3521	29.2743	29.6965	28.3946	28.7021	28.887	30.3498	29.8615	30.0351	30.2853	30.3143	30.3886	29.441	29.7513	29.2767	30.1885	29.4112	29.4452	30.9859	31.368	31.0625	30.6568	30.5562	30.2499	29.4793	29.2698	29.3508
Q9CQE1;B1AWZ5	Nipsnap3b	Protein NipSnap homolog 3B	28.0844	28.3853	28.6665	28.4943	28.2573	28.8935	28.3774	29.1079	30.027	29.736	27.523	26.1137	27.8485	29.3758	29.4374	29.376	27.1566	27.5211	27.9424	28.9137	27.7011	27.6544	29.4891	29.9293	30.0096	30.0566	29.0783	29.6687	29.1669	28.9926	28.3937
Q99020;Q20BD0;Q80XR6	Hnrnpab	Heterogeneous nuclear ribonucleoprotein A/B	28.9781	29.3619	29.1233	29.0645	31.278	31.5871	31.4164	29.9706	31.2329	31.2749	31.6782	31.0702	31.5393	31.731	31.7657	31.7279	30.8465	31.1357	30.9074	29.8267	29.9772	30.3744	31.2977	32.1556	31.9659	30.9784	30.7152	30.829	29.8185	29.5983	29.4474
Q5DTY9	Kctd16	BTB/POZ domain-containing protein KCTD16	28.0877	28.112	28.3214	27.9171	27.6579	25.1279	26.7393	29.5455	30.1813	29.7644	23.4748	24.3514	24.7804	28.2255	27.1614	26.8002	20.9186	23.0993	21.3715	23.1098	24.4317	22.4537	27.4571	27.4522	27.1796	27.7253	26.7486	27.4094	26.8039	26.6454	25.9936
Q8R3P0;V9GXG0;B0QZP3	Aspa	Aspartoacylase	28.6529	28.7581	28.9927	28.4314	21.1823	22.2594	25.3989	19.924	19.2147	21.1527	20.6308	NaN	22.7198	22.5002	21.0924	20.6131	24.9065	24.3478	24.3485	22.3162	23.0843	24.4863	26.0164	20.0024	NaN	NaN	NaN	19.2183	NaN	NaN	17.2728
P55264	Adk	Adenosine kinase	28.7844	28.6327	28.8838	28.8005	28.4438	28.2504	28.6182	27.1079	28.876	28.7116	29.2833	28.5421	28.8294	28.8083	28.7052	28.9095	27.8314	27.9255	27.8646	29.8637	29.0389	29.1907	27.9798	27.9454	27.616	27.4538	27.6716	26.9766	26.3625	27.06	26.9122
Q7M6Y3-5;Q7M6Y3-2;Q7M6Y3-3	Picalm	Phosphatidylinositol-binding clathrin assembly protein	28.2791	28.2406	28.0245	27.9871	29.5405	30.2351	30.219	29.489	29.9404	29.9745	28.4565	27.921	28.1263	29.5785	29.353	29.2367	28.7968	29.3018	28.9758	29.4559	27.9036	27.6486	28.4359	28.7357	28.7411	28.3226	28.1817	27.9427	27.3407	27.1113	26.5565
Q8BLE7	Slc17a6	Vesicular glutamate transporter 2	27.815	27.8852	27.3105	27.6525	NaN	20.5416	NaN	20.522	NaN	NaN	NaN	16.3764	NaN	NaN	19.4657	NaN	18.0593	NaN	NaN	NaN	NaN	18.0347	23.0728	22.6339	22.7144	23.2669	23.6433	22.7395	23.1267	23.4598	22.0205
Q8BMF3;E9PZP7	Me3	NADP-dependent malic enzyme, mitochondrial;Malic enzyme	27.9812	27.8436	28.0532	27.8579	NaN	NaN	19.7534	22.6899	24.6698	24.8502	19.6123	20.9855	19.906	21.5663	21.4658	23.4125	22.0884	21.4042	21.5077	26.2516	24.309	24.0125	23.9489	23.6806	23.741	25.7456	25.2149	25.7606	26.1302	26.0873	25.2702
Q9CQH7	Btf3l4	Transcription factor BTF3 homolog 4	29.7946	29.5599	29.7214	29.6166	28.1235	27.5219	28.3941	29.4992	30.112	30.0693	29.052	28.6694	29.1449	31.3462	31.1015	30.8032	28.1731	28.4362	28.514	29.9113	29.2224	29.6762	30.0786	30.7366	31.0536	30.5152	30.3411	29.8736	28.9246	28.5323	28.392
Q3UPL0;Q3UPL0-2	Sec31a	Protein transport protein Sec31A	27.6535	27.9192	27.987	27.637	28.7176	28.6605	29.0153	28.1462	28.9933	29.1501	28.4475	28.0613	28.7092	28.7302	28.3725	28.8466	27.7512	28.1718	28.2996	29.3222	28.3498	27.9729	28.1687	28.1268	28.2517	28.1051	28.0665	28.0815	27.7129	27.7968	27.3593
Q9CZS1	Aldh1b1	Aldehyde dehydrogenase X, mitochondrial	28.5333	28.4025	28.6855	28.0187	26.6709	27.2568	27.3838	26.4307	27.7698	28.672	26.9659	26.1714	26.4929	28.3339	27.8778	27.5904	26.2132	26.4054	26.4225	26.8362	25.9401	26.0258	28.3376	28.1809	28.0411	28.801	28.0334	27.8637	28.108	27.681	27.444
E9QKH0;Q80TV8	Clasp1	CLIP-associating protein 1	25.9093	25.8458	25.8387	26.2235	24.7866	25.4944	24.8194	24.8666	25.7269	25.5658	26.4714	25.6578	26.7648	27.3857	27.2397	27.5097	25.7362	25.6479	25.7135	26.6512	25.4686	25.1919	28.163	28.9138	28.6506	27.7943	27.3306	27.8418	28.1118	26.8977	27.631
P57759	Erp29	Endoplasmic reticulum resident protein 29	29.224	29.1805	29.4096	29.1377	32.0521	32.2176	32.3764	31.4159	31.9206	31.9335	30.5952	30.2406	30.3765	30.6223	30.528	30.3939	30.1112	30.3287	30.3476	30.1261	28.8928	29.5188	29.2701	28.7426	29.856	29.6145	29.2152	28.9671	28.4895	28.3577	28.3076
Q06890;E9PUU2;E9PXG5;E9Q9B8	Clu	Clusterin;Clusterin beta chain;Clusterin alpha chain	28.6229	28.5139	28.8538	28.4049	23.5276	23.1976	24.2968	22.0927	22.8257	21.5479	25.8754	24.8917	25.391	24.5254	24.3006	26.0131	25.7502	23.8442	24.7468	29.8647	28.7548	28.9783	24.7992	24.9392	24.4916	26.2857	25.7572	25.574	26.7466	26.4759	26.3727
Q8R071	Itpka	Inositol-trisphosphate 3-kinase A	28.4178	28.3338	28.4458	28.0656	23.3104	21.9016	22.0134	19.2616	21.9426	22.9534	19.2478	19.2439	20.6461	20.4986	18.8838	22.5778	21.6296	21.1891	NaN	24.9388	23.9302	23.4997	NaN	17.5261	19.2356	19.5648	20.9586	19.6674	22.1875	22.2525	21.8609
Q8R326;Q8R326-2	Pspc1	Paraspeckle component 1	27.85	27.997	28.0698	28.026	27.4518	26.2615	27.7887	28.0139	27.9093	27.8515	29.5922	28.1467	29.1572	29.7797	29.629	29.603	28.1708	28.2002	28.5845	28.9443	27.494	27.8086	29.9463	30.1047	30.1902	29.7593	29.4236	29.2313	28.7001	28.5667	28.205
Q8JZN5	Acad9	Acyl-CoA dehydrogenase family member 9, mitochondrial	27.8094	27.647	27.5885	28.0845	27.4993	28.0766	27.8383	26.673	27.4287	27.4312	28.2183	27.5073	27.9146	28.0602	27.6553	27.9117	27.7978	27.2987	27.5425	29.4374	28.4715	28.3548	28.3108	28.1938	28.1784	28.7722	27.9367	28.0539	28.1094	27.9397	27.2023
Q9R1V6-14;D3YUP9;Q9R1V6-12;Q9R1V6-10	Adam22	Disintegrin and metalloproteinase domain-containing protein 22	28.1976	28.095	28.1438	28.1363	NaN	18.7602	19.9139	21.7747	17.9038	19.6881	23.1276	24.299	23.406	24.6068	24.8918	24.692	23.0347	23.2413	22.6336	21.7157	20.885	21.1425	24.9776	24.9889	25.1515	26.1175	25.6202	25.4745	25.6578	25.7379	25.0325
Q9D0R2	Tars	Threonine--tRNA ligase, cytoplasmic	27.1655	27.188	27.5585	27.0657	28.3109	28.4212	28.2947	28.27	28.9899	29.077	28.1463	27.7866	28.3567	28.9019	28.7468	29.0767	27.4285	27.457	27.5957	28.4651	27.7977	28.2046	28.5007	28.5323	28.6969	28.6679	28.3653	28.3533	28.2455	27.9816	27.6745
Q8BJI1	Slc6a17	Sodium-dependent neutral amino acid transporter SLC6A17	27.693	27.3747	27.4241	27.7862	19.6687	17.3985	19.8957	19.4978	19.544	18.7927	20.1093	19.3075	17.9241	22.4337	22.349	21.3491	17.7151	21.7872	21.8598	19.2694	18.7987	15.7079	25.9347	26.1446	26.0821	26.9783	26.1067	26.0361	26.303	25.4694	24.9595
P12023;P12023-3	App	Amyloid beta A4 protein;N-APP;Soluble APP-alpha;Soluble APP-beta;C99;Beta-amyloid protein 42;Beta-amyloid protein 40;C83;P3(42);P3(40);C80;Gamma-secretase C-terminal fragment 59;Gamma-secretase C-terminal fragment 57;Gamma-secretase C-terminal fragment 50;C31	28.0497	28.2643	28.3962	27.931	27.6188	26.5807	27.8022	26.7438	27.4568	27.4964	27.7469	26.6901	27.6921	28.9377	28.7993	28.7641	27.0054	27.6761	27.563	26.6256	26.1949	26.3927	27.9374	28.0664	27.9858	28.4581	28.1347	27.9321	27.7372	27.7774	27.2999
O88485;D3Z0M6	Dync1i1	Cytoplasmic dynein 1 intermediate chain 1	28.3815	28.5164	28.6468	28.4031	14.2879	17.9349	22.3596	22.1256	23.5868	21.7231	20.2149	23.7929	23.2176	24.9429	25.625	23.7065	22.367	21.3841	21.5598	NaN	NaN	18.438	27.7174	28.1961	28.0654	28.2112	27.7067	27.6315	27.2957	27.8844	27.0998
Q8R164	Bphl	Valacyclovir hydrolase	28.7625	28.7961	28.8696	28.6851	27.1555	26.337	27.1449	27.4692	28.2057	28.0094	27.5214	25.1904	27.4324	27.8627	27.5918	28.3541	26.8733	26.2942	25.844	29.6259	29.556	29.3043	26.8348	27.4418	27.09	27.1581	26.6333	27.9059	26.9321	26.7769	26.8376
Q8BW75	Maob	Amine oxidase [flavin-containing] B	28.2282	27.8939	27.5799	28.3216	23.0738	NaN	20.542	20.8054	22.7532	22.915	22.3383	23.4004	20.5113	18.962	22.3116	22.3853	24.1234	22.5824	22.1089	27.9536	27.0175	27.548	26.7239	15.6739	20.2829	26.9363	NaN	NaN	NaN	20.644	20.0547
P63321	Rala	Ras-related protein Ral-A	30.4389	30.0243	29.7845	30.2787	29.8911	29.9414	30.203	28.2598	29.8577	29.9762	29.0923	28.8689	29.686	29.8127	29.5373	29.6361	29.4439	29.5482	29.4309	30.425	29.8811	29.8498	31.0948	31.1126	30.8935	31.4142	30.9423	30.7723	30.784	30.6296	30.6755
Q8VBW6;E0CZE0	Nae1	NEDD8-activating enzyme E1 regulatory subunit	27.9234	27.7701	27.7906	27.78	28.1387	27.803	28.1999	27.5669	28.2441	28.1763	28.0941	27.4935	28.2829	28.8515	28.8335	28.4234	27.3264	27.7617	27.6529	28.8719	28.3371	27.8418	28.85	29.3218	29.3138	29.0155	28.2564	28.2656	27.7258	28.1695	27.5505
Q80TL4;Q80TL4-2	Kiaa1045	Protein KIAA1045	28.8328	29.0819	29.0833	28.7807	NaN	19.3783	20.5083	22.1475	20.2381	23.4956	NaN	20.8557	18.4655	21.1476	22.8508	22.4142	NaN	16.211	NaN	NaN	NaN	18.4862	26.5353	26.8453	26.9135	27.2159	27.1438	27.0759	26.4622	27.0278	26.1816
O35639	Anxa3	Annexin A3	27.5805	27.8369	27.7742	27.3554	32.4281	32.2882	32.4622	32.3396	32.7713	32.8869	30.5752	30.2933	29.9706	30.0042	29.6373	30.4062	29.8148	29.9713	29.5219	32.7967	32.1796	32.4383	24.8456	24.5284	24.8593	23.8839	23.7924	24.2274	23.6631	24.2548	23.8921
Q61292	Lamb2	Laminin subunit beta-2	26.5975	26.134	26.0971	26.4381	22.3401	24.9225	24.6106	16.8219	21.1462	21.1049	25.075	24.1729	23.4021	23.0128	23.0443	24.5121	23.8604	23.3042	23.0855	28.8293	28.199	28.2859	22.4285	21.6607	22.0141	22.1041	20.876	20.7501	21.4335	20.3697	20.5545
Q9Z1Q9;G3UY93	Vars	Valine--tRNA ligase	27.2905	27.1931	27.2291	27.2507	28.8234	29.0312	29.4504	28.402	29.0968	29.0181	28.7527	28.2193	28.4689	29.0085	29.0624	29.0657	28.0458	28.0552	27.7623	28.8167	28.3196	28.5134	28.7937	29.0971	29.1692	28.6135	28.4402	28.2661	28.062	28.0044	27.6728
E9PUA3;A0A087WQ39	Iqsec1		27.6387	27.2961	27.557	27.9123	25.5099	25.1301	25.5176	24.0452	24.6224	25.4383	24.5035	23.8745	24.0538	26.1175	25.8619	26.1774	24.6794	25.2275	25.5303	26.0027	25.409	24.8926	24.4636	24.7416	24.6827	25.3702	25.006	25.0851	25.5913	25.3516	24.9394
Q8JZP2	Syn3	Synapsin-3	28.13	28.1629	28.4704	28.3953	21.5859	20.4448	21.2007	20.5623	20.4896	22.1041	19.8346	22.7584	20.0714	23.7292	23.96	22.5625	18.647	20.0825	20.2383	21.1539	21.5107	21.1647	28.5867	28.8558	28.7947	28.5249	28.2717	28.3564	28.1651	28.0081	27.9018
P24369	Ppib	Peptidyl-prolyl cis-trans isomerase B	29.4063	29.4877	29.5664	29.5312	32.4971	32.2463	32.5856	31.4034	32.3054	32.4622	32.0867	31.8637	32.1414	32.3715	32.1307	32.4201	31.6883	31.4164	31.5989	31.8572	31.7567	31.8657	31.1501	31.0895	31.1826	30.8158	30.7627	30.3175	29.4626	28.5695	29.0866
P70297;Q3UGN9	Stam	Signal transducing adapter molecule 1	28.2009	28.5748	28.6808	27.9642	26.9941	27.0262	27.1884	26.457	27.0847	27.2624	28.1407	27.4693	28.1807	28.7202	28.729	28.6642	27.5954	27.7338	27.8646	28.8306	27.804	27.7925	28.5331	28.1349	28.4249	28.0815	28.0163	27.8668	27.2736	27.0489	26.5963
Q8BL66	Eea1	Early endosome antigen 1	27.0111	27.0747	27.1703	26.7041	28.9886	28.4284	28.8834	28.0728	28.7596	28.9251	26.8356	26.7572	26.4623	26.598	25.983	26.1385	26.1011	26.3582	26.3405	28.2776	27.2767	27.2874	25.7457	25.1398	25.7814	25.6847	25.6098	25.4466	24.5005	24.361	24.5981
P23242	Gja1	Gap junction alpha-1 protein	29.3971	29.1087	28.5781	29.2195	21.7324	22.1465	21.9723	19.864	20.3816	20.4609	26.2426	24.2118	24.7214	22.6068	22.2022	23.3332	25.3411	24.0452	24.3315	30.1757	28.6341	28.7744	20.7183	17.8594	19.5078	20.1499	19.3732	18.4765	21.342	20.8029	20.1999
Q9CZ42-2	Carkd	ATP-dependent (S)-NAD(P)H-hydrate dehydratase	29.1084	29.0671	29.3413	28.7703	27.7998	28.1705	28.393	28.244	28.7874	28.5027	28.8785	28.2034	28.66	29.5619	29.3692	29.3721	28.1418	28.5489	28.6435	30.9487	29.1937	29.4332	29.2775	29.6241	29.4807	29.6179	29.2495	29.2055	29.2489	29.1046	28.1957
Q8CGF6	Wdr47	WD repeat-containing protein 47	27.7447	27.6476	27.7851	27.695	22.4072	21.9003	21.9331	21.6986	22.9509	22.7248	25.6476	24.488	25.3493	26.8674	27.1439	27.0559	25.0452	24.4423	25.1772	26.4371	24.7299	24.7921	28.8528	28.8034	28.9184	28.7889	28.4997	28.1724	27.9585	28.0377	27.7027
Q80YA9;A2AI78	Cnksr2	Connector enhancer of kinase suppressor of ras 2	26.997	27.1217	27.2929	26.9474	19.149	20.5404	20.9752	18.8758	23.3006	22.8101	21.1202	20.2928	22.5002	22.1512	22.4015	21.1681	21.3695	21.7461	21.0628	21.2789	21.6157	21.4468	25.5027	25.6828	25.7485	25.7909	25.8149	25.3591	25.5687	25.2388	25.1346
E9PZA8	Syt7		28.2457	28.068	28.1758	28.1658	NaN	18.357	20.7508	NaN	20.499	22.1316	20.6442	20.8224	21.9022	19.7766	17.3498	19.4624	21.7951	23.7411	23.4373	22.5519	22.2426	22.5688	24.7781	25.1054	22.2456	24.8123	25.1839	25.5827	25.6225	25.6118	25.1749
P35235	Ptpn11	Tyrosine-protein phosphatase non-receptor type 11	27.5669	27.8316	27.7551	27.6039	27.0645	27.5736	27.9985	25.9449	26.9537	27.0301	27.7706	27.0237	27.9398	28.7967	28.5375	28.6674	28.3966	28.0837	28.1891	28.8572	27.9153	28.2783	27.7895	27.9774	27.8201	27.1106	27.2099	26.9986	26.5966	26.672	26.7584
Q6DFY2	Opcml		28.9858	29.1391	28.6785	29.1656	17.1411	20.3734	23.2977	22.2503	23.4144	24.1598	28.7123	27.4882	28.951	28.7608	28.8438	29.1175	27.8121	28.3805	28.4219	25.2454	20.2911	21.2381	29.1593	29.4077	29.1927	29.0797	29.1497	28.8774	29.9805	29.0039	28.8271
Q920E5	Fdps	Farnesyl pyrophosphate synthase	28.3725	28.3395	28.3987	28.4917	28.4265	28.1387	28.065	28.3585	29.2532	28.5352	30.7002	30.4634	30.6702	31.7871	31.6331	32.7318	29.3096	29.4219	29.7308	28.6879	27.3175	27.3075	30.8005	30.8558	30.3543	30.193	30.3457	29.8192	29.2967	29.1152	28.7726
Q9EPL8	Ipo7	Importin-7	27.3398	26.9483	26.8985	27.4248	27.9845	28.0258	28.3458	28.4914	28.5579	28.8255	28.0396	27.4466	28.1137	29.1412	28.9867	29.0491	27.3498	26.928	27.3635	28.5332	27.6322	27.6591	29.1623	29.6144	29.3424	29.0144	28.8466	29.0346	28.5588	28.875	28.335
G3X9K3;D3YYK9	Arfgef1	Brefeldin A-inhibited guanine nucleotide-exchange protein 1	25.0221	24.7038	24.5573	25.1278	25.5431	25.0995	25.4175	26.0276	26.3183	26.1777	25.336	24.1503	26.0925	25.7533	25.739	25.6543	24.2905	24.7616	24.5766	24.4963	23.2046	21.9023	25.3365	25.5215	25.4423	25.967	25.4857	25.1596	25.4029	25.6726	25.0951
A2AEW8;A2AEW9	Gripap1		27.2153	27.4849	27.6664	26.9716	27.7562	27.4823	27.9843	26.8753	27.5388	27.8361	26.7021	26.4345	26.0755	27.0635	26.9468	26.7778	26.1154	26.6249	26.3298	25.9531	25.0545	24.8885	27.1438	27.1706	27.2487	26.9854	26.8241	26.3211	25.51	25.293	25.3199
D3YUD3	Inpp4a		27.451	27.5792	27.7133	27.5067	24.89	27.0106	26.9772	25.206	25.3422	24.8089	24.8259	24.2278	25.4186	26.7443	26.7674	26.7783	25.5736	25.7101	26.4272	25.0369	23.4082	23.7875	27.7309	27.8049	28.0481	28.0302	27.7282	27.9336	27.8332	27.811	27.3789
Q921F4;Q921F4-4	Hnrnpll	Heterogeneous nuclear ribonucleoprotein L-like	27.9975	27.9239	28.3241	28.057	28.4224	27.9976	28.6019	28.2979	29.1256	28.9185	28.9737	28.465	29.1029	30.1166	29.6958	29.5741	27.699	28.197	28.5707	28.4617	28.2016	28.0469	29.9434	30.1356	30.1689	29.6499	29.4488	29.3558	29.0102	29.1806	28.9432
Q9D0M5	Dynll2	Dynein light chain 2, cytoplasmic	31.2312	31.2889	31.4004	31.5356	28.7712	29.8174	29.3774	28.9371	29.2918	29.6529	28.2446	28.8134	29.432	31.0675	30.8333	30.7679	29.8571	29.799	29.2153	30.8527	29.0074	29.0364	30.1133	30.131	30.2742	30.3669	30.1752	29.4759	29.449	30.0861	29.3466
P57776-3			28.2941	28.3924	28.4623	28.1642	30.3926	30.3867	31.1795	28.7349	29.6008	30.0258	30.1526	29.4119	29.8844	29.7479	29.4419	29.9498	29.7407	29.791	29.7702	30.4969	29.2661	29.601	29.0536	29.1893	29.3548	28.7731	28.7282	28.4035	27.8615	27.8861	27.2835
Q9CQW1	Ykt6	Synaptobrevin homolog YKT6	28.7814	28.7349	28.6016	28.8712	29.9869	29.3007	30.3309	29.804	30.4813	30.7118	29.3544	28.3154	29.5591	30.3392	29.5535	30.2505	28.8222	28.9178	28.7818	29.0189	28.2284	27.9376	29.7784	30.099	29.7328	30.0345	29.5902	29.2289	28.9269	28.9024	28.5746
Q60973;A2AFI9;A2AFJ1	Rbbp7	Histone-binding protein RBBP7	28.3495	28.6526	28.9987	28.3416	30.1255	30.4114	30.414	29.2958	30.1382	30.1633	29.9078	29.4477	30.0189	30.3234	30.1678	30.195	28.816	28.9137	29.0744	29.4848	28.9761	28.4836	30.2769	30.2016	30.3858	29.9746	29.7811	29.3578	28.9386	28.9709	28.402
Q3THS6	Mat2a	S-adenosylmethionine synthase isoform type-2	28.504	28.5426	28.4342	28.2168	29.0432	29.1061	29.4763	29.2479	29.9509	30.2214	29.4874	29.0402	29.8363	30.8786	30.3418	30.6059	29.5857	29.6254	29.3293	29.0156	28.5801	28.398	29.2982	29.592	29.544	29.0584	28.9396	28.7751	28.6616	28.638	27.9272
Q8CHT1-2;Q8CHT1;E9QK62	Ngef	Ephexin-1	27.6917	27.3828	27.9629	27.5646	NaN	17.9132	20.0141	19.6282	20.4228	21.5818	23.9386	19.1472	23.4616	24.2578	23.3187	23.849	23.8232	20.2273	23.4986	24.4779	22.9817	23.4322	25.8743	25.7696	25.8069	26.8351	26.9594	27.2954	26.6575	27.1044	26.0397
Q01097;G3X9V4	Grin2b	Glutamate receptor ionotropic, NMDA 2B	26.8037	26.7447	26.5706	26.9825	20.8973	NaN	17.2758	17.6305	18.9124	18.2369	19.371	NaN	16.1135	15.5056	19.5417	22.1308	16.9668	NaN	16.7558	19.0066	18.1326	16.0903	23.6126	24.5822	24.8319	24.9382	24.4343	24.5867	24.5692	24.3719	23.5897
Q9Z2W9	Gria3	Glutamate receptor 3	27.0877	26.8088	26.5966	27.2391	22.3815	17.6313	21.2792	20.7558	19.5842	17.7918	23.8949	22.7695	24.4421	25.3248	25.2765	24.8267	21.84	22.4977	21.8699	21.1171	21.1755	20.2737	23.8299	24.4919	23.8953	24.1723	23.9167	23.9254	24.0909	23.9091	23.5087
Q91YM2	Arhgap35	Rho GTPase-activating protein 35	26.2963	26.085	26.2988	26.2531	23.9762	23.1884	23.7829	23.0741	23.5229	23.179	27.495	26.7314	27.99	28.739	28.5978	28.6223	26.5616	26.6418	26.2302	26.2808	25.4027	25.6044	27.513	27.8658	27.8968	27.836	27.2256	26.9628	26.9354	26.6795	26.4869
Q91V89	Ppp2r5d		28.3936	28.1187	27.7906	28.4945	27.9575	28.0403	28.0436	27.3165	28.0185	27.8447	27.9625	27.636	28.1088	28.7883	28.4346	29.0972	27.8699	27.6598	27.2926	28.9071	27.8958	27.8756	29.0088	29.2057	29.0917	28.815	28.831	28.7763	28.5219	28.5008	28.0907
Q6PDL0	Dync1li2	Cytoplasmic dynein 1 light intermediate chain 2	27.9114	28.2291	28.3617	27.6643	28.1231	28.0675	28.0563	27.3337	28.1341	27.7073	27.9918	27.9943	27.8893	28.5557	28.6584	28.5788	28.1306	28.124	28.051	29.2	27.7437	27.9312	28.2377	28.5301	28.6999	28.4909	28.2948	28.2086	27.9252	27.7304	27.2133
O54829	Rgs7	Regulator of G-protein signaling 7	27.9163	27.9438	28.1376	28.0207	18.8068	18.5665	NaN	20.4173	14.0436	14.4732	21.8525	21.0074	21.0964	24.0255	23.7347	24.1078	20.1463	20.9329	23.1341	21.8709	20.3189	20.5907	25.5703	25.392	25.7618	26.8283	26.3213	26.2317	26.2698	26.1653	25.6678
Q80YX1	Tnc	Tenascin	26.019	26.4352	26.4365	25.9482	21.6212	20.365	22.292	20.9057	21.3924	21.717	25.388	25.0801	24.5595	24.1631	23.6884	24.6379	24.1183	22.5457	23.5793	26.4012	26.281	26.3081	23.07	22.5292	22.0513	21.7549	22.7479	22.4788	21.1642	20.7327	21.0907
P20060	Hexb	Beta-hexosaminidase subunit beta	27.8731	28.2725	28.2272	28.071	30.953	31.101	31.194	32.2851	32.8417	33.3137	29.5465	29.1955	29.6894	29.3725	29.1501	29.3863	29.7918	30.4145	30.1214	29.6653	28.7083	28.6889	25.4161	24.9683	25.2611	25.0818	25.3616	25.1043	24.6748	23.9194	24.8088
F8VQC7;A0A087WQ25;A0A087WRS1	Ktn1		26.0039	26.1469	26.1337	25.9723	25.9212	25.591	26.356	25.0656	25.9688	25.8337	28.3206	27.7806	28.546	29.1839	29.1828	29.3451	28.009	28.5567	28.3908	28.7546	27.9919	27.8832	27.6759	27.5938	27.7528	27.1384	26.9915	26.2279	25.2998	24.6662	25.0709
Q8QZS1;E0CX19	Hibch	3-hydroxyisobutyryl-CoA hydrolase, mitochondrial	28.0356	28.2247	28.3113	28.0228	27.5092	27.0415	27.7901	27.2407	27.8232	27.7077	27.9122	27.1446	27.8467	28.3362	27.9568	28.5827	27.5278	27.3049	27.2992	29.6386	28.6541	28.7569	27.4041	27.3589	27.1943	27.1703	26.6637	26.4158	26.353	26.2561	26.0537
F8VPN7	Dock9		25.1919	24.7974	24.6439	25.3121	21.4507	24.18	24.4799	20.057	23.1962	22.7728	25.3147	24.66	25.3726	27.6505	27.6867	27.6664	25.1364	25.8029	25.3133	25.577	21.6137	22.0572	23.7247	23.5863	23.7894	24.0292	23.823	23.5075	24.1572	23.9986	23.0516
Q99KK7	Dpp3	Dipeptidyl peptidase 3	27.553	27.4172	27.6492	27.4209	29.6031	29.9114	29.8326	29.0565	29.7555	29.7112	28.9428	28.3614	28.8265	29.0681	28.9335	28.9137	28.6338	28.754	28.6875	29.2769	28.5118	28.3457	28.291	28.3065	28.4594	27.8599	28.036	27.6486	27.1761	27.1786	26.869
Q60771	Cldn11	Claudin-11	31.4563	31.2833	30.9159	31.4696	NaN	NaN	NaN	NaN	21.2318	18.881	24.5182	25.4318	24.4838	28.9875	28.5887	27.9544	28.5326	28.9279	28.1786	19.4191	NaN	17.9271	20.9005	NaN	NaN	17.1346	NaN	NaN	NaN	16.1219	NaN
Q5H8C4;Q5H8C4-2	Vps13a	Vacuolar protein sorting-associated protein 13A	25.1472	24.8594	24.7504	25.1332	23.5532	23.1317	23.7611	23.9682	24.5269	24.409	22.6507	22.286	22.993	23.8856	23.5253	24.0997	22.5896	22.5575	23.3343	23.8307	21.9624	22.0147	23.672	23.609	23.6301	23.956	23.4705	23.4505	23.0472	23.7037	22.793
P34022;H7BX22	Ranbp1	Ran-specific GTPase-activating protein	29.6958	29.7683	29.8111	29.496	31.4549	31.6592	31.6511	30.6625	31.9194	31.6461	30.7996	30.8487	30.8453	31.3234	31.0292	31.0781	31.6069	30.6751	30.358	30.9703	30.3489	30.4086	31.0738	31.0868	31.1872	31.0129	30.8295	30.0237	30.1865	29.6358	28.562
P26369;Q3KQM4	U2af2	Splicing factor U2AF 65 kDa subunit	28.4373	28.6033	29.0033	28.5656	29.7479	30.5997	30.7857	30.0036	30.5769	30.2135	30.581	29.905	30.7602	31.0636	31.1197	30.8488	29.8976	29.5999	29.8152	30.1074	29.1457	29.065	30.9395	30.8683	30.7932	30.4322	30.1953	30.0678	28.9353	29.3233	28.92
Q6GQT9	Nomo1	Nodal modulator 1	26.5717	26.3271	26.3209	26.3429	27.661	27.9273	28.2242	27.7281	28.4135	28.4729	27.8449	27.3957	27.6906	28.3047	28.0276	28.0083	27.365	27.6128	27.3883	27.4842	26.5649	26.5524	27.6281	27.7349	27.5838	27.6978	27.5502	27.4327	27.2601	27.3842	27.1699
Q6PFD5;B1AS06	Dlgap3	Disks large-associated protein 3	27.1064	27.0551	27.1693	26.7099	23.3177	24.5152	24.9578	20.6741	20.8996	21.3612	16.7676	21.1043	19.3394	19.1144	20.8958	18.1478	19.6219	19.1418	20.0438	18.659	19.4287	17.8231	21.3688	13.1442	19.619	19.2128	21.2466	20.8886	21.4858	20.8942	21.4772
Q5DQR4;Q5DQR4-2	Stxbp5l	Syntaxin-binding protein 5-like	27.2058	26.992	26.9565	27.2017	21.9316	20.8782	NaN	19.2218	22.1016	21.6797	19.6288	19.7122	20.6216	20.5848	20.0515	18.2075	19.31	18.9735	18.335	NaN	14.3567	NaN	22.8221	22.6195	23.3953	23.4681	27.3764	24.4623	24.16	24.0784	23.5594
Q8VCT3;E9PYF1	Rnpep	Aminopeptidase B	27.8887	27.6774	28.0389	27.9169	30.0262	29.9431	30.2145	29.7409	30.4944	30.394	27.7118	27.4474	27.556	28.2716	27.789	28.0749	27.6818	27.8731	27.7906	28.5896	27.7983	27.6973	27.6288	27.8425	27.8947	27.0785	28.2135	27.0742	26.9673	26.7269	26.7739
H7BX15;E9Q3V9	Lphn1		26.9659	26.5936	26.8253	26.7074	20.1728	18.3387	19.6904	22.546	19.2633	19.684	21.2796	21.0581	21.9089	22.8408	22.3843	23.952	20.0973	21.0519	21.3879	17.7419	19.9309	17.7782	25.2304	25.8003	25.713	25.6319	25.3668	25.8992	25.2434	25.126	24.4004
P49025;E9QL53;D3YU89;P49025-5;P49025-3	Cit	Citron Rho-interacting kinase	25.9149	25.1863	25.7623	25.1198	21.3458	18.4782	19.746	17.6813	19.3969	18.0821	20.5969	18.9063	19.2193	21.4222	23.2002	21.0123	17.8118	17.7299	19.7258	19.039	21.2193	17.43	21.1625	21.0531	19.8045	20.7535	18.7815	19.8978	19.8603	20.3842	19.7177
Q99MN1	Kars	Lysine--tRNA ligase	27.8702	27.774	27.9168	27.5727	29.9877	29.9141	29.9208	28.5687	29.3639	29.2139	29.7684	29.3105	29.7602	29.4918	29.3768	29.52	28.9269	28.9777	28.8343	29.3925	28.887	28.8743	28.7386	28.7545	28.9065	28.5073	28.3954	28.244	27.5725	27.4571	27.1161
P84104-2;P84104;A2A4X6	Srsf3;Gm12355	Serine/arginine-rich splicing factor 3	29.5661	30.5572	30.6819	30.3097	30.3151	30.5643	30.9314	30.4587	30.9816	30.7494	31.1934	30.0345	31.4418	31.4238	31.6513	31.2993	30.2265	29.7009	30.1568	30.2294	29.7701	29.8767	31.2542	31.9463	32.0081	31.0437	31.169	31.1058	30.7359	30.6253	30.3064
Q8BJU0	Sgta	Small glutamine-rich tetratricopeptide repeat-containing protein alpha	29.1919	29.2431	29.2064	29.0559	29.6092	29.4682	29.4303	29.1449	29.4104	29.2338	29.5399	28.9413	29.338	29.9719	29.8435	29.8347	29.293	29.2179	29.0989	29.3709	28.9233	28.5206	30.3392	30.2882	30.2251	29.8475	29.3467	29.4182	29.3746	29.2358	29.152
Q8CBW3-4;B7ZCU4;B7ZCU0;Q8CBW3-2;B7ZCU2;B7ZCU5;Q8CBW3-5	Abi1	Abl interactor 1	29.2084	29.329	29.4509	28.9856	29.3093	28.7243	29.2942	27.4736	28.6991	28.3928	28.0414	27.6205	27.951	28.3671	28.089	28.2532	26.9692	27.6486	27.6962	28.5094	27.5195	27.1965	28.1263	27.5339	27.7408	27.3898	27.6957	27.4225	27.199	26.9841	26.5902
Q99KB8;G5E8T9;E9PYA3	Hagh	Hydroxyacylglutathione hydrolase, mitochondrial	29.5527	29.4738	29.5504	29.346	27.7078	27.925	28.2129	27.8166	28.4632	28.474	27.49	27.2009	27.8409	28.2707	28.5361	28.1584	27.8941	27.4412	27.2962	28.3868	27.4244	27.377	27.5726	27.1388	27.5886	28.0304	27.3966	27.3605	27.0837	26.4698	26.2332
P62869	Tceb2	Transcription elongation factor B polypeptide 2	29.3561	29.5399	29.7526	29.2665	31.0409	30.9498	31.1798	29.475	29.9471	30.597	30.7192	30.1346	30.6429	30.2833	29.8579	30.5008	30.2159	30.5025	29.8207	30.8654	30.1364	30.5142	30.3837	30.5143	30.1501	30.0362	30.2189	30.0159	29.2489	29.5272	29.2948
O09111	Ndufb11	NADH dehydrogenase [ubiquinone] 1 beta subcomplex subunit 11, mitochondrial	29.3369	29.1098	28.8585	29.3161	28.2025	27.6727	27.976	28.9621	29.2371	29.2216	28.1885	27.9877	26.9054	29.5212	29.1401	28.7989	26.6946	27.0917	27.197	28.7772	28.8757	28.1536	28.9143	28.9141	30.0052	29.0911	29.3036	29.4589	29.2576	28.9497	28.9196
P23492;Q543K9	Pnp	Purine nucleoside phosphorylase	28.3937	28.5253	28.6441	28.5571	33.0759	33.1226	33.4025	32.3455	32.6951	32.6042	30.0869	29.4846	30.0226	30.5375	29.8077	29.9701	29.2984	29.745	29.5643	31.1782	30.6353	30.1477	26.8112	26.627	26.8509	26.5673	25.9244	26.1443	26.8067	26.0179	25.1128
O08795-2;O08795	Prkcsh	Glucosidase 2 subunit beta	28.5739	28.5145	28.428	27.9598	30.1642	29.8006	30.1112	29.3663	30.0351	30.2069	29.6457	29.3269	29.5202	29.831	29.6714	29.7888	29.0755	29.3732	29.2784	29.744	29.8604	29.4606	28.6416	28.7835	28.8878	28.7123	28.4676	28.3722	27.9851	27.7393	27.5256
O08583;O08583-2	Alyref	THO complex subunit 4	28.209	28.8253	28.861	28.0261	30.5413	30.5628	30.4517	29.6079	30.1181	29.8537	30.5023	29.9183	30.0621	30.6808	30.4762	30.179	29.5436	29.2578	29.4152	29.8037	29.6137	29.3371	30.2911	30.307	30.6298	29.6056	29.6679	29.0221	27.5937	27.0976	27.0585
G3XA53;Q63912	Omg	Oligodendrocyte-myelin glycoprotein	28.7961	28.3179	28.7012	28.2548	NaN	NaN	20.4131	21.1632	19.0434	17.4715	25.9145	26.2038	26.5841	25.729	26.3966	26.2693	25.4207	25.5509	25.2117	19.6215	18.1369	NaN	22.1584	NaN	22.966	24.6014	23.2936	22.3072	23.0173	22.3905	22.7823
Q63844;D3Z6D8	Mapk3	Mitogen-activated protein kinase 3	28.5395	28.4849	28.8043	28.3608	29.7599	29.5245	29.8316	29.5734	30.0999	30.1394	28.3732	28.1098	28.5498	29.4468	29.2815	29.2275	28.9835	28.8857	28.7846	29.5359	29.2136	28.9635	27.906	28.2385	28.3093	28.4983	28.0225	27.9382	28.3158	28.1042	27.9479
P49722	Psma2	Proteasome subunit alpha type-2	28.9887	29.0637	28.8575	28.3265	30.5863	31.1505	31.3357	30.1466	31.0043	31.0047	30.5702	30.0515	30.6521	30.9933	30.7985	30.9785	30.0747	29.9524	29.654	30.544	29.7838	29.7485	30.6969	30.8197	30.786	30.7377	30.2838	29.9516	29.3729	29.3388	29.0187
Q99LR1;D6RFU2	Abhd12	Monoacylglycerol lipase ABHD12	27.9283	27.9418	28.0437	28.5353	30.1629	30.2155	30.4436	31.4238	31.7011	31.9132	29.4128	28.5615	29.6797	30.5515	30.5833	30.5921	28.3679	28.8033	29.3937	27.6263	27.1746	27.3344	27.6858	28.1552	27.7582	28.1081	27.85	27.5842	27.916	27.5076	26.9438
Q9Z110	Aldh18a1	Delta-1-pyrroline-5-carboxylate synthase;Glutamate 5-kinase;Gamma-glutamyl phosphate reductase	26.3751	26.6041	26.8075	26.6213	28.491	28.3993	28.3465	27.9658	28.8386	29.0294	29.6985	29.2151	29.6099	29.8505	29.8105	29.8312	28.358	28.3358	28.223	29.956	29.3513	29.3558	29.5902	29.87	29.942	29.9799	29.8317	29.8201	29.5772	29.638	29.1895
Q91XH5;G3UXX3	Spr		29.7047	29.3873	29.302	28.9633	29.6284	30.1533	30.2647	28.9375	30.0366	29.5899	29.1099	29.0552	28.8612	28.6545	28.6625	29.3753	29.1281	28.8394	28.7739	31.1197	29.9221	30.0025	29.3609	29.3503	29.3485	29.4003	29.1333	28.7679	28.8836	28.9625	28.3909
Q99J08	Sec14l2	SEC14-like protein 2	28.2842	28.3072	28.556	28.144	18.3289	22.0222	22.4954	23.4303	22.4765	23.4251	24.2688	21.2567	24.4292	26.4138	25.8237	25.4084	25.4317	25.6611	25.7411	25.5228	24.7857	23.7829	20.4045	19.1756	16.542	22.8147	21.5595	20.6536	22.0499	22.1887	21.6367
P70441	Slc9a3r1	Na(+)/H(+) exchange regulatory cofactor NHE-RF1	28.8809	28.9463	29.1038	28.6034	29.1903	29.1526	29.4277	28.7164	29.3312	29.633	28.4241	28.3778	28.2563	27.7459	26.8564	27.5958	28.0821	27.7417	27.74	30.7603	30.4352	30.2042	25.9214	25.3989	24.7649	26.3468	25.6815	25.1093	25.358	24.4554	24.6818
Q9CQI3;D3YY93	Gmfb	Glia maturation factor beta	30.0274	29.8956	30.0933	29.8274	29.7998	29.6738	30.1993	29.9673	30.1993	29.794	29.8025	27.7831	28.9628	29.5829	29.3449	29.9337	29.1235	28.8597	28.7426	31.2779	29.9234	30.0254	30.073	29.6952	29.4682	29.7458	29.7614	29.3137	29.2565	29.3813	28.9902
Q9CY64;A2ASB1	Blvra	Biliverdin reductase A	28.5576	28.3667	28.2572	28.2231	31.3472	31.3574	31.1868	30.4902	31.3029	31.3638	29.4329	29.2898	29.2995	29.3925	29.071	29.1445	29.0054	29.5428	29.2593	28.4613	27.7864	27.9861	27.1928	27.2105	26.8648	26.7348	27.0484	26.7872	26.7093	26.7852	26.9605
Q9CQJ8	Ndufb9	NADH dehydrogenase [ubiquinone] 1 beta subcomplex subunit 9	30.2474	30.6604	30.7064	30.1719	26.645	28.2159	27.819	28.0635	28.5258	28.3734	27.3291	26.6058	27.058	27.5828	27.3044	27.6182	26.1959	26.5129	27.1825	29.478	28.0981	28.2982	28.5897	29.0401	28.7484	29.0696	28.8361	29.2313	29.3072	29.4306	28.5861
E9QAQ5;Q9WV60	Gsk3b	Glycogen synthase kinase-3 beta	28.4333	28.117	28.5026	28.5196	27.03	27.0128	26.6788	27.3243	27.6468	27.8569	28.0685	27.9329	28.4438	28.9183	28.5942	28.7877	27.6248	27.4503	27.4003	27.8749	26.8263	26.8917	29.8155	30.0413	30.0457	29.8942	29.98	29.8674	29.6602	29.8775	29.2733
P05480;Q80XU2	Src	Neuronal proto-oncogene tyrosine-protein kinase Src	27.7001	27.8146	27.9271	27.8001	27.9332	28.3483	28.2623	26.6356	27.1465	27.5195	28.1481	27.5993	28.4381	28.6553	27.9127	28.6344	27.5289	27.817	27.1253	28.433	27.4507	27.4834	28.6948	28.5442	28.5031	28.6636	28.5121	28.4834	28.4622	28.398	27.7507
Q99JR1	Sfxn1	Sideroflexin-1	28.8022	28.3877	28.5152	28.9697	29.3405	29.0123	29.4995	29.2394	29.7148	29.5846	29.0595	28.0432	28.4064	29.0089	29.1626	28.9413	27.9459	27.9409	28.1072	30.6307	28.9747	29.421	30.0237	29.9883	29.769	29.8875	29.4249	29.3652	28.8686	28.6488	28.272
Q9CQM9	Glrx3	Glutaredoxin-3	29.1079	29.3376	29.5923	28.8933	29.7031	29.6545	29.4409	29.5128	30.019	29.9447	29.548	29.1146	29.4079	29.9935	29.9204	30.0333	28.1923	28.2176	28.4904	29.3039	28.5347	28.4535	29.8468	30.1907	30.2333	30.4032	30.3289	29.8583	29.7202	29.2107	28.9379
P62702;V9GWY0	Rps4x;Gm15013	40S ribosomal protein S4, X isoform;40S ribosomal protein S4	29.7507	29.5341	29.5236	29.7769	31.6755	31.3919	31.7894	31.3681	32.0393	32.369	31.1758	30.9836	31.4152	31.7504	31.7947	31.8228	30.3667	30.736	30.7716	30.5331	30.3617	30.5445	31.4486	31.4545	31.426	31.0299	30.9728	30.9169	30.4706	30.6139	30.3377
O35286	Dhx15	Putative pre-mRNA-splicing factor ATP-dependent RNA helicase DHX15	27.3319	27.3987	27.721	27.3945	29.068	29.5091	29.3825	28.794	29.4794	29.3864	29.5541	28.6705	29.2914	29.9577	29.7635	29.8324	28.3529	28.2607	28.3227	28.6846	27.755	28.2799	30.8451	31.116	30.0173	29.5276	29.3492	29.3526	28.8519	28.8137	28.828
O70456	Sfn	14-3-3 protein sigma	29.9392	30.3584	29.904	29.8611	29.7716	29.4056	30.2245	27.8025	29.4668	29.8959	23.7742	28.5532	29.2259	28.9017	28.8993	29.1927	29.5961	28.9835	28.949	26.3125	28.8082	28.8017	30.2471	30.0635	29.7499	29.4829	29.9661	29.0325	28.8893	28.6289	28.6191
P54822;E9Q242;E9Q3T7	Adsl	Adenylosuccinate lyase	28.0868	28.1582	28.2907	27.7482	28.6591	28.3698	28.8196	28.5618	29.6824	29.5438	27.4775	27.3886	28.6383	28.9004	28.8363	29.1912	27.0324	27.4993	27.8266	28.951	28.5717	28.1497	28.5331	28.2071	28.3282	27.9439	27.9454	27.6776	27.4288	27.3514	26.7762
Q91YR1	Twf1	Twinfilin-1	28.8467	28.8319	28.9655	28.4538	31.0211	31.0704	31.1473	30.5069	30.8284	30.9243	29.7163	29.03	29.9535	29.9181	29.666	30.0823	29.6286	29.5371	29.1741	30.33	29.7399	29.5864	28.5183	28.6682	28.6192	28.4201	28.403	28.1115	27.7229	27.383	27.3378
P70195	Psmb7	Proteasome subunit beta type-7	29.1469	29.5512	29.3317	28.7417	29.4587	28.4581	30.0657	29.8589	30.6309	31.1868	29.9002	28.3845	29.4206	30.6897	30.2909	30.6347	27.8866	29.47	29.3129	29.7377	29.2722	29.1922	30.5269	30.9792	30.9275	30.5102	29.7544	29.4503	28.8384	28.6106	28.1904
Q99PL6;Q99PL6-2	Ubxn6	UBX domain-containing protein 6	28.0206	28.3921	28.4507	27.9204	26.1902	25.7857	26.2156	25.8405	27.4878	27.0709	25.4467	24.6624	25.3163	27.4028	27.022	26.757	25.4135	23.9766	24.8232	26.3364	26.3795	25.7444	27.8284	27.6072	27.827	27.6456	27.1765	26.7448	26.6518	26.475	26.2753
Q64133	Maoa	Amine oxidase [flavin-containing] A	28.3427	27.7323	27.5916	28.5093	27.6188	27.49	28.0284	25.653	25.9611	26.8003	28.5555	28.2189	28.8818	28.1809	27.9403	28.8353	27.8986	27.8165	27.7507	31.1216	30.2642	30.2044	27.6346	27.3541	27.291	27.6403	27.4368	27.17	27.0259	26.8689	27.1967
P62245;F8WJ41;D3YVB4;D3Z712	Rps15a	40S ribosomal protein S15a	29.6187	29.0347	29.2333	29.6482	31.1112	31.3723	31.5962	31.77	32.3831	32.2683	30.6446	30.4483	30.6083	32.4944	32.4921	32.34	29.9909	30.2632	29.3221	30.9766	29.6699	30.0597	31.5732	32.085	32.205	31.9648	31.497	31.2462	31.1942	31.034	30.9015
Q6XE40;O88910	Mpp3	MAGUK p55 subfamily member 3	27.5072	28.0385	28.0644	27.6321	20.9459	22.2394	18.7013	18.8502	21.8302	23.718	20.1055	18.0394	22.3665	21.2741	20.8855	21.0072	18.5575	20.2632	20.5898	22.0244	16.4502	15.7867	25.967	25.5068	25.7077	26.2188	25.3395	24.8093	25.3079	25.0542	24.6991
O54984	Asna1	ATPase Asna1	28.942	28.774	29.2059	28.8345	29.5226	29.1495	29.2638	30.0814	30.1157	30.3045	28.9973	28.3848	29.3279	30.1046	29.6842	30.0153	27.9725	28.6584	29.1101	29.4913	28.7296	28.3238	29.3625	29.6061	29.7456	29.8704	29.1757	29.3201	29.4878	29.2601	29.2835
P62301	Rps13	40S ribosomal protein S13	29.642	29.6331	29.6086	29.7554	31.2465	31.904	31.8692	31.8366	32.5166	32.376	30.823	30.1784	30.7178	32.3055	32.1808	32.3293	30.6106	30.6522	30.1072	30.4744	30.0362	30.2009	31.6785	31.8201	31.9622	31.4281	31.3286	31.2395	30.3033	30.333	30.3017
A2AWA9;A2AWA9-2	Rabgap1	Rab GTPase-activating protein 1	26.2666	26.1015	26.2649	26.1905	26.5586	26.7836	26.3415	26.6348	27.0144	27.1277	27.2915	26.3983	27.1216	27.9966	28.0988	27.7876	26.0008	26.7754	26.6027	27.2085	26.343	26.2881	28.0329	28.0673	28.033	27.8951	27.6411	27.5078	27.1677	27.1847	26.8692
Q9DCZ4;Q9D186;B1ASQ2	Apoo	Apolipoprotein O	28.9916	29.18	28.8766	29.2919	26.0393	27.2988	27.1812	25.0701	26.9301	26.9389	27.0686	26.2442	26.9408	28.023	27.622	27.5104	26.7705	26.8473	26.4183	29.3741	28.1315	28.0457	27.9691	27.9862	27.6623	27.8993	28.2008	28.2728	28.0808	27.8352	26.9516
Q68FL0	Slc8a1		27.7708	27.6226	27.5145	28.6616	25.0904	25.1372	25.147	24.2923	24.5666	24.7787	24.0652	23.2062	23.8295	25.8006	24.7151	24.3648	23.4433	23.7678	24.0631	25.7698	24.7238	23.3511	28.3783	28.3248	28.3986	28.5715	28.2385	27.8474	27.6621	27.6415	27.4187
F6ZDS4	Tpr	Nucleoprotein TPR	25.8609	25.9144	26.1678	25.7116	28.037	27.9031	28.2378	26.9014	27.4217	27.4394	27.7171	27.46	27.7268	27.4567	27.2972	27.327	26.4839	26.7482	26.5375	28.239	27.4571	27.2395	26.9364	26.8114	27.0202	26.3902	26.3044	25.8166	24.7726	24.2581	24.5151
Q61024	Asns	Asparagine synthetase [glutamine-hydrolyzing]	27.0726	27.1657	27.1136	27.0936	29.197	28.6227	29.1939	28.7237	29.1293	29.2816	29.608	29.1417	29.8537	30.2876	30.312	30.2687	27.681	27.3916	27.4769	29.834	29.2897	29.3805	29.6976	29.6666	29.8808	29.9568	29.6943	29.3287	28.9901	29.0961	28.3386
Q6NS52	Dgkb	Diacylglycerol kinase beta	27.173	27.4128	27.0611	26.7958	21.8273	NaN	21.1364	NaN	NaN	20.4335	21.2936	20.4831	20.2419	21.1983	21.6207	21.8523	19.6896	20.3846	21.0568	NaN	21.0526	20.6922	NaN	18.3364	16.8683	19.2948	19.0739	19.2439	22.8094	22.1113	21.1273
Q8K4Z3	Apoa1bp	NAD(P)H-hydrate epimerase	29.2151	29.288	29.5586	29.372	28.6123	29.7297	30.006	29.5069	29.929	30.2261	28.9472	28.1737	28.7813	28.6793	28.8313	28.9561	28.6201	28.3955	28.4707	30.9318	29.8821	29.8167	29.478	29.3837	29.12	28.8262	28.648	27.7368	28.4629	27.9731	28.2714
P41216;D3Z041	Acsl1	Long-chain-fatty-acid--CoA ligase 1	27.3099	27.2346	27.216	27.4741	28.3161	27.8374	28.2602	28.0442	28.4626	28.2345	26.3415	25.716	26.6455	27.9722	27.5136	27.4724	26.3931	26.8523	26.601	25.707	24.246	24.2204	26.4084	26.2202	26.4115	27.5356	27.3173	27.1849	26.8799	26.9504	26.3121
P16460;J3QNG0	Ass1;Gm5424	Argininosuccinate synthase	28.3007	28.6601	28.5727	28.3285	31.7287	31.4783	32.0191	30.126	30.2222	29.8135	27.1382	26.7067	27.0453	27.1979	26.6786	26.9355	26.4047	26.0678	26.6761	30.6548	30.015	29.7524	22.1313	23.8939	22.0182	24.079	24.7671	23.0993	23.1882	24.5305	21.5195
Q3UEB3-2;Q3UEB3-3	Puf60	Poly(U)-binding-splicing factor PUF60	27.6091	27.87	27.7826	27.5037	29.5951	29.6832	29.9014	29.0994	29.6655	29.3077	29.9542	29.7832	29.9505	30.5403	30.2897	30.1305	29.0705	29.5168	29.6189	29.3867	28.7029	28.5731	29.3636	29.8667	29.9904	29.3974	28.6461	28.6826	27.6944	27.3516	27.0416
Q9JIF7	Copb1	Coatomer subunit beta	26.8335	26.458	26.8801	27.1955	29.7274	29.3692	29.7868	29.2707	29.9435	29.8889	28.8315	28.5897	29.0276	29.7479	29.4954	29.663	28.2706	28.6309	28.5876	29.3293	28.656	28.4394	28.8251	29.1203	29.1712	28.7891	28.5116	28.3345	28.0152	28.1606	27.8494
Q61035	Hars	Histidine--tRNA ligase, cytoplasmic	28.1763	28.2521	28.1522	27.8874	29.4424	29.0679	29.2995	28.0215	28.7104	28.7324	28.6697	28.5761	28.7348	29.2702	29.3686	28.9596	28.5396	28.6105	28.5533	28.9631	28.4093	28.1688	28.6773	28.5684	28.6759	28.2234	28.1494	27.8835	27.3057	26.8791	26.666
Q5XJF6	Rpl10a	Ribosomal protein	29.5147	29.06	29.0653	29.8606	32.8097	32.4769	32.8874	31.8673	32.4688	32.7992	31.8192	31.4954	31.999	32.3603	32.1582	32.6844	31.737	31.7022	31.6667	31.1415	31.2608	31.5023	32.2661	32.4828	31.8819	31.5094	31.6513	31.2469	30.6247	30.5166	30.2115
E9Q828	Atp2b4	Calcium-transporting ATPase	27.7852	27.2905	27.0662	27.9794	20.273	NaN	22.8053	17.5889	21.8657	21.0744	24.9658	23.6795	22.2616	22.1251	22.7705	24.2703	24.3761	23.461	23.0911	28.9601	28.085	28.1873	22.6269	22.7748	21.1403	24.0467	23.9499	24.0789	24.2266	24.3641	23.5782
O35633;O35633-2	Slc32a1	Vesicular inhibitory amino acid transporter	28.8206	28.6795	27.9829	28.9474	NaN	24.19	20.7911	21.9668	19.6535	20.1034	NaN	NaN	NaN	22.6507	23.0432	21.0462	NaN	NaN	NaN	19.3193	19.0595	18.9955	27.1691	25.398	27.4165	28.5377	27.8939	27.3525	27.9961	28.2162	27.6874
Q8K3H0	Appl1	DCC-interacting protein 13-alpha	28.1185	28.2177	28.3126	27.8505	26.9627	26.3976	27.2645	26.3133	26.6889	26.4425	27.5424	27.0861	27.1595	27.9866	28.0286	27.6615	26.7623	27.1476	26.9861	28.3659	27.3169	27.5441	28.029	28.1836	28.3192	28.2103	27.9068	27.7301	27.6988	27.7455	27.1367
Q9JHI5	Ivd	Isovaleryl-CoA dehydrogenase, mitochondrial	28.7739	29.1502	29.0443	28.5555	27.4568	28.1993	27.7927	26.0034	27.277	26.761	27.9969	27.1053	27.7451	27.1166	27.3607	27.4466	28.1021	27.6289	27.9005	30.6876	29.734	29.6571	28.2641	27.9574	28.0815	27.9388	27.9521	27.9461	28.0698	27.8535	27.72
E9PV44;O35143	Atpif1	ATPase inhibitor, mitochondrial	31.2193	30.7668	30.5483	30.6542	31.7951	31.1365	30.8145	30.5695	31.7727	31.6631	31.6799	30.9137	31.652	30.2208	30.6175	30.4291	30.5792	30.8762	30.7365	31.9624	30.7889	31.6529	31.3994	31.3989	31.6221	32.0715	31.7986	31.5033	30.143	29.3405	29.9263
O88543;F6YCA7	Cops3	COP9 signalosome complex subunit 3	28.3738	28.2238	28.2011	28.5727	28.6159	27.9864	28.7157	28.1058	28.6701	28.9867	28.736	27.9988	28.8606	29.2457	29.1919	29.2559	28.682	28.5922	28.8005	29.5146	28.1387	28.6435	29.2482	29.0802	29.0844	29.1647	28.7514	28.5494	28.2961	28.3844	28.0015
Q9D8U8	Snx5	Sorting nexin-5	27.7448	27.6134	27.9504	27.5849	31.7134	31.3182	31.307	31.2737	31.9284	31.916	29.0886	28.5489	29.074	29.4043	29.2002	29.0405	28.605	28.817	28.5735	29.476	28.7266	28.5615	26.6191	26.7935	26.6058	26.6866	26.0901	26.1967	26.0093	26.1716	25.2197
Q8CIN4	Pak2	Serine/threonine-protein kinase PAK 2;PAK-2p27;PAK-2p34	28.2746	28.1065	28.1702	27.8746	30.4716	30.7368	30.8131	29.8795	30.3487	30.3488	29.6791	29.4442	30.0938	29.9044	29.7001	29.8976	29.445	29.4504	29.4031	30.3421	29.4273	29.3881	29.4915	29.5925	29.6247	29.2207	29.0133	28.5387	28.2031	27.823	27.5835
Q9DCW4	Etfb	Electron transfer flavoprotein subunit beta	29.9837	29.9292	29.9467	29.8126	30.8141	30.5206	30.6133	30.0414	30.6897	30.781	30.1182	29.7764	30.2345	29.8558	29.8497	29.9116	29.7703	29.775	29.6349	31.9718	31.3759	31.3194	29.5709	29.5533	28.9422	29.0832	29.4651	29.2622	29.0378	29.1313	28.7722
Q91VM5	Rbmxl1	RNA binding motif protein, X-linked-like-1	28.6162	28.5985	28.7258	28.5124	29.7402	29.4109	29.8948	27.9559	29.2369	29.3354	30.5762	30.0709	30.4454	30.1618	30.1237	30.2458	29.4939	29.5528	29.6227	29.6974	29.2983	29.397	30.5061	30.5662	30.4895	29.5391	29.6165	29.1994	27.9133	27.6762	27.6406
P59325	Eif5	Eukaryotic translation initiation factor 5	28.0999	28.0527	28.2486	28.0254	28.861	28.8643	29.4538	28.1989	28.7155	29.0753	28.8943	28.3498	29.0482	29.0308	28.9165	29.2458	28.2139	28.2919	28.1951	29.5476	29.1007	29.1533	28.8771	29.2287	28.9738	28.587	28.2622	28.142	28.1124	28.0353	27.455
Q80TS3;Q80TS3-5;D3YTW7;D3YVT9;D3Z4S7;D3Z5M6;Q80TS3-3;D3Z634;D3Z593;D3Z3G4;K3W4M8;Q80TS3-4	Lphn3	Latrophilin-3	26.5918	26.5831	26.7334	26.2552	20.4588	20.8691	20.8452	19.5857	18.696	20.8398	25.3355	24.8042	25.706	24.6267	25.1165	25.1074	23.621	23.9893	23.4989	23.901	22.7079	21.8171	25.6962	25.9107	25.8304	26.1168	26.0285	25.946	25.9185	25.6416	25.633
Q9Z2I8;Q9Z2I8-2	Suclg2	Succinyl-CoA ligase [GDP-forming] subunit beta, mitochondrial	27.6879	27.8766	27.5223	27.454	29.1636	29.3244	29.4102	28.6952	29.6007	29.4765	29.4289	28.4847	28.8728	28.7706	28.6839	28.952	28.4919	28.4645	28.3737	31.5025	30.1252	29.8737	27.1841	27.1413	26.9266	26.8317	26.1369	25.9604	26.0344	25.8109	25.5207
Q5SRX1-2	Tom1l2	TOM1-like protein 2	29.3565	29.5069	29.7133	29.2266	24.8977	24.1409	25.1787	24.2272	25.4702	24.7463	26.8156	26.3631	26.9887	27.5392	27.6723	27.8125	26.6765	27.2893	27.1468	28.7064	27.6051	27.4358	27.3695	27.5036	27.7871	28.0357	27.4303	27.4143	27.3654	27.2706	26.4365
Q9Z0J4;Q9Z0J4-5;F8WGF2;S4R255;Q9Z0J4-2;Q9Z0J4-3;Q9Z0J4-4	Nos1	Nitric oxide synthase, brain;Nitric oxide synthase	26.3774	26.3938	26.4623	26.1151	20.5549	21.6123	19.7383	21.0691	19.3699	20.3083	21.499	21.2356	19.6363	19.6077	20.0667	20.5045	20.8096	19.9302	15.5539	20.8507	20.6439	19.0633	25.8597	25.7034	25.6978	25.6341	25.2951	25.0837	25.2116	25.2466	24.3078
P63325;Q3UW83	Rps10	40S ribosomal protein S10	29.7242	29.6977	29.9517	29.8545	31.4468	31.3983	31.8402	31.4846	32.3331	31.8835	30.9188	30.1274	30.8039	31.8192	32.0088	32.1067	29.7839	30.186	30.0166	30.3053	29.4603	29.3821	30.6349	31.4658	31.3106	30.7999	31.0254	30.8203	29.8991	30.111	29.941
Q9D379;E9PWK1	Ephx1	Epoxide hydrolase 1	27.3829	26.9474	26.6804	27.4273	28.2661	27.7944	28.3278	29.598	30.1895	30.1517	29.2	28.1791	28.3723	28.6048	28.2349	29.0616	29.091	28.259	28.6176	31.652	31.1616	31.45	25.8173	24.8678	24.9481	26.7967	25.8205	25.7273	26.4292	25.9125	25.5691
Q99KQ4	Nampt	Nicotinamide phosphoribosyltransferase	27.8517	27.8819	27.9179	27.5919	30.0916	30.1972	30.2547	29.2396	30.266	29.8734	28.6487	28.4748	29.0139	29.3692	29.0875	29.0902	28.5059	28.7802	28.8655	28.8251	28.0667	28.1613	27.2882	27.5873	27.5798	27.6302	26.9111	26.5025	26.1761	25.6702	26.1458
F6RPJ9;Q9JHR7	Ide	Insulin-degrading enzyme	26.7057	26.5787	26.8078	26.6125	28.0084	27.6182	28.4171	28.1442	28.8171	28.7093	28.3541	27.9252	28.5249	29.1462	28.9367	29.2928	27.5438	27.7099	27.8251	28.4559	28.275	27.8608	27.5435	27.3493	27.3477	27.8861	27.5333	27.4339	27.1945	26.9154	26.6308
P15209;P15209-3;P15209-4	Ntrk2	BDNF/NT-3 growth factors receptor	26.9947	26.7369	26.6846	27.072	20.4401	21.0487	20.1651	NaN	20.3885	20.1865	25.1094	24.0706	24.4013	25.2292	25.0683	24.6627	24.4096	23.3113	24.9211	27.636	25.1298	25.4645	27.8442	28.0669	28.0943	28.8066	28.773	28.3526	28.0905	28.0336	27.5574
Q9D1P4	Chordc1	Cysteine and histidine-rich domain-containing protein 1	28.7036	28.7132	29.0464	28.6996	29.7086	29.3537	29.9713	29.5726	30.0104	29.9909	29.6546	28.9861	29.238	30.0434	29.7236	29.8187	28.2846	28.8438	28.7291	28.9893	28.7051	28.4188	29.389	29.5052	29.3952	29.3272	28.9751	28.7647	27.7255	28.4487	27.9948
Q80TM9;Q80TM9-2;Q80TM9-3	Nisch	Nischarin	26.4468	26.4122	26.5588	26.2882	27.0781	27.0214	27.1299	26.5584	27.3844	27.3886	26.5308	26.0119	26.4509	27.6653	27.6539	27.812	25.9989	26.5037	26.5244	26.6525	25.76	26.0471	25.9887	26.3617	26.2305	25.7577	25.7252	26.0433	25.3581	25.3039	24.8381
Q9WV69	Dmtn	Dematin	28.452	28.6477	28.5647	28.1827	NaN	21.3941	17.4431	19.1942	20.7634	NaN	18.5045	20.5366	NaN	NaN	18.2679	NaN	17.1196	20.7017	19.0038	21.8323	22.0448	23.3806	24.5889	24.8903	24.7003	25.7851	25.9767	24.1168	23.6279	23.5216	23.2855
P62830	Rpl23	60S ribosomal protein L23	29.6319	28.937	29.0997	29.2557	32.1312	32.6063	32.5966	32.0499	32.4074	32.6879	31.9902	31.5054	32.5018	32.0496	31.9749	32.2216	31.7539	31.6187	31.5788	31.9541	30.9188	30.7304	31.5347	31.4526	31.4513	30.9643	31.0029	30.843	30.5182	30.6082	30.3592
Q8CG76	Akr7a2	Aflatoxin B1 aldehyde reductase member 2	28.3857	28.5734	28.7623	28.2096	27.9305	27.808	28.3124	28.6208	28.9032	28.6434	27.5591	27.2628	27.799	29.0225	28.8608	29.0354	27.5483	27.1598	27.4932	29.9272	29.1254	28.7517	29.1442	28.6801	28.8352	28.9823	28.5503	28.2743	28.3522	28.0973	28.017
E9PWV3	Rps6ka1	Ribosomal protein S6 kinase	26.4285	26.4112	26.5747	26.4969	28.6878	28.2747	28.6993	28.9988	29.5562	29.5291	26.2394	25.7206	25.8709	27.1954	27.1818	27.008	26.7464	26.6975	26.7345	26.424	25.8583	25.3889	26.9789	27.2607	27.1036	26.8509	26.3344	25.9079	26.1321	25.8832	25.6437
Q8BGD9	Eif4b	Eukaryotic translation initiation factor 4B	28.2406	28.3337	28.2938	27.9953	28.8157	28.647	28.728	27.4662	28.2948	28.6115	28.7296	28.1699	28.6375	28.2953	28.4138	28.6251	27.9674	28.3712	28.2127	28.4872	27.9691	28.0525	28.0881	28.4229	28.4945	27.3847	27.583	26.8731	25.6331	25.4019	25.3779
F7BJK1	Pcdh1		27.7868	27.4076	27.7011	27.6462	18.068	20.5849	21.4498	22.1922	23.2777	23.6853	24.5437	23.2386	25.4185	25.624	25.6854	26.1581	24.6985	24.3689	24.6679	25.9576	24.8828	24.4603	25.6126	25.1985	25.8092	26.3182	26.4474	25.995	26.2361	26.0505	25.4151
Q9QYF9	Ndrg3	Protein NDRG3	29.1394	29.2468	29.3095	28.9889	26.371	25.774	27.1287	26.4802	27.0951	26.9524	27.7459	27.7864	28.2267	29.2134	29.0582	29.1376	27.709	27.7635	27.6281	27.457	27.2085	26.2796	28.2702	28.6098	28.5828	29.0881	28.928	28.6019	28.6793	28.7976	28.1879
Q9D1K2;F7B2B4	Atp6v1f	V-type proton ATPase subunit F	30.3807	30.5693	30.7467	30.0562	29.766	29.9893	30.0589	29.951	30.2068	30.4256	28.1398	27.9418	27.7665	29.3908	29.3381	29.5925	28.3528	28.7566	28.2925	28.4412	28.0813	28.6487	29.6152	29.1295	29.9149	30.2019	29.7699	29.8171	29.7532	29.5984	28.8817
Q99MR6;Q99MR6-3;Q99MR6-4;Q99MR6-2	Srrt	Serrate RNA effector molecule homolog	26.4825	26.4598	26.795	26.2719	27.9755	27.6856	28.1923	27.6617	28.1966	28.0245	27.6495	26.6833	27.9789	28.522	28.4476	28.1588	26.7632	27.182	27.1416	27.4339	26.5288	26.1317	28.5165	28.6362	28.6212	28.2782	28.1347	27.6728	27.2417	27.3713	27.0081
Q6NZL0	Soga3	Protein SOGA3	26.7139	26.523	26.2095	27.1339	20.273	19.6643	18.9299	24.0075	24.2288	22.5402	25.6958	24.821	26.7296	26.6734	26.5658	26.7334	26.2524	26.0116	26.628	26.683	24.5304	24.0524	28.2396	28.3158	28.3707	28.0876	27.8975	27.4717	27.2014	26.6224	26.0907
Q68FF6	Git1	ARF GTPase-activating protein GIT1	27.7152	27.6042	27.9134	27.5065	26.0925	26.3948	26.6444	25.8281	26.7776	27.0149	26.4098	26.0074	26.4765	26.835	26.9315	26.9275	27.0136	27.4974	27.448	27.2953	26.5047	26.2711	28.0564	28.3172	28.4464	28.4113	28.4393	27.9374	27.5973	27.3533	27.2313
D3YUV1	Nrbp1		27.9884	28.447	28.6953	28.3957	27.4878	27.1937	27.4486	27.7794	28.5982	27.8692	26.9047	26.5382	26.6374	28.7932	28.386	28.0372	25.199	25.7818	25.3991	25.9521	25.2966	25.032	28.7965	29.2332	28.8852	28.5945	28.7136	28.6993	28.1187	28.1715	27.863
Q9Z130	Hnrnpdl	Heterogeneous nuclear ribonucleoprotein D-like	28.6205	28.8464	28.8651	28.4192	28.731	28.1571	28.5889	27.6162	28.5005	28.3843	30.5513	30.2674	30.3286	30.3899	30.2107	30.0072	28.4483	29.4367	28.9718	29.1723	28.3704	28.4184	30.219	30.688	30.5212	29.8302	29.6084	29.8508	29.1099	28.9464	28.8498
P70372	Elavl1	ELAV-like protein 1	29.1377	28.9184	29.188	28.9931	30.6318	30.7759	31.1728	30.0123	30.6959	30.8931	31.182	30.4117	31.0705	31.3944	31.4422	31.3066	30.1725	30.1062	30.0296	30.6304	29.7022	29.9747	31.3217	31.4165	31.3011	30.7861	30.5409	30.322	29.9845	29.613	29.8732
Q8C0T5;Q8C0T5-2	Sipa1l1	Signal-induced proliferation-associated 1-like protein 1	25.8218	25.9186	26.2764	26.0506	19.3465	20.9687	21.5056	20.2912	20.4114	19.7693	22.195	22.0864	21.2384	22.0894	22.2308	21.7037	21.1588	19.9573	19.5447	24.4069	25.4422	25.4229	23.0916	22.889	22.6699	22.8607	22.5908	22.3572	22.5297	22.6713	22.121
Q9R1P0;E9PW69	Psma4	Proteasome subunit alpha type-4;Proteasome subunit alpha type	29.4445	29.2798	29.4523	28.9788	31.0004	31.0174	31.2505	29.8374	30.5446	30.5092	30.0312	29.2666	29.7746	30.4462	30.2764	30.1465	29.6887	29.3845	29.239	29.9073	28.9675	29.475	30.1834	30.4286	30.5983	30.0849	30.338	29.7455	29.2047	29.393	28.842
P62900	Rpl31	60S ribosomal protein L31	29.8597	29.7052	29.445	30.2451	31.0164	31.0845	32.0216	31.887	32.3678	32.6092	32.0508	31.405	31.8845	32.0874	31.8966	32.2396	30.7242	30.7865	30.3707	30.8087	30.7838	30.6977	31.2576	31.7489	31.695	31.12	31.0497	31.1887	30.4064	30.2691	29.9805
Q69ZK0;I7HPV9	Prex1	Phosphatidylinositol 3,4,5-trisphosphate-dependent Rac exchanger 1 protein	25.9803	25.8561	26.3192	25.8002	26.9435	26.645	27.2454	26.5934	26.8964	26.5193	25.8908	24.9481	25.6036	26.4208	25.9779	26.2781	24.6524	24.6067	25.4029	26.5916	25.5812	25.5166	25.1274	25.2013	24.851	25.3017	25.0387	24.4651	24.7877	24.783	24.0272
Q8C078	Camkk2	Calcium/calmodulin-dependent protein kinase kinase 2	27.619	27.4273	27.7528	27.4583	24.7393	25.1321	25.1967	23.8923	25.165	24.6262	23.3465	22.026	23.5235	23.1778	22.2693	22.2033	21.4861	22.082	23.6663	24.1743	24.8028	22.4708	26.1303	26.4912	26.5426	26.846	26.7607	26.3594	26.1236	26.0532	25.62
Q9D5V5;G3X914;E9PV12	Cul5	Cullin-5	26.7993	26.8824	26.9564	26.9505	26.859	25.9624	26.1165	26.2138	26.991	26.743	26.9225	26.1084	26.7636	28.5987	28.3083	28.3241	26.2386	26.3457	26.214	27.3886	26.6923	26.2859	28.1479	28.1236	28.242	27.8494	27.6036	27.5692	27.5777	27.4706	27.1727
E9PZ16	Hspg2		25.3376	25.8663	26.0107	25.6629	22.8647	22.3002	23.1697	21.8648	22.1643	22.2653	27.2695	26.487	26.5541	27.3253	26.7822	27.2982	26.6119	26.1962	25.9817	28.3148	27.5107	27.7327	22.3929	23.5015	23.0623	22.7651	22.2213	21.7087	21.7989	21.6013	21.5975
P62082;F6SVV1	Rps7;Gm9493	40S ribosomal protein S7	29.3768	29.8134	29.8752	29.5588	31.274	30.4836	31.0455	31.1939	31.6618	31.4915	31.0786	30.0159	31.2043	31.3382	31.5499	31.6748	30.5558	30.1645	30.5892	29.825	29.7102	29.8419	30.063	31.4643	31.1927	30.7575	30.8957	30.7146	29.8692	29.8601	29.7017
Q7TMC8	Fuk		24.5607	24.3798	24.5314	25.4168	22.2206	22.3147	23.2611	27.3568	24.3487	24.6008	23.4368	22.145	22.7407	24.3207	24.0991	24.3934	22.6156	22.3275	22.2247	24.6322	24.791	24.6752	29.1753	29.7044	29.26	29.3216	28.754	28.419	28.5092	28.3467	23.2475
D3Z7R4	Syt1		29.3753	29.1327	29.3889	29.5925	NaN	15.6361	NaN	NaN	NaN	NaN	NaN	NaN	NaN	NaN	NaN	NaN	NaN	NaN	17.5281	NaN	NaN	NaN	NaN	NaN	17.0715	23.7476	22.6841	21.9905	23.8358	23.403	22.8964
Q91VB8;P01942	Hba-a2;Hba	Hemoglobin subunit alpha	30.3301	31.7025	30.9452	29.3946	29.6994	28.9892	30.1865	30.0427	30.2223	31.3706	26.0955	24.4217	27.5966	24.8738	23.7483	23.2472	26.8761	24.7901	26.2813	26.2315	25.5725	27.2753	30.4348	30.9311	30.7416	29.8921	28.834	28.7763	28.9963	30.1262	29.2142
Q99NE5;Q99NE5-3;Q99NE5-5;Q99NE5-4;F6VBT9;F6VBR4;F6Y0S3;F6VBV0	Rims1	Regulating synaptic membrane exocytosis protein 1	26.7132	26.6815	26.8127	26.6702	21.6157	21.9471	21.3557	NaN	20.0209	20.5199	20.5936	19.1344	19.4764	22.1582	19.9458	21.3238	19.8867	20.7668	19.6712	20.8187	21.1754	21.3998	24.7738	24.6765	24.5243	25.4395	25.6169	25.006	24.8802	24.4487	23.9073
P11031	Sub1	Activated RNA polymerase II transcriptional coactivator p15	30.1119	30.0913	30.0104	30.1825	31.7662	31.6746	31.9137	29.9073	31.4543	31.1737	31.8507	31.0566	31.7644	31.1239	31.0119	30.9982	30.8159	30.9097	30.9251	30.6055	30.6096	30.5542	31.2913	31.385	31.2975	31.0453	30.9052	30.3274	29.5373	29.1728	29.4521
Q9JLZ3;F6RT60;F6R307	Auh	Methylglutaconyl-CoA hydratase, mitochondrial	29.3378	29.5482	29.0949	29.2599	25.404	25.256	25.2603	24.6877	25.4988	25.9777	26.2172	24.8645	26.4381	26.7469	26.7808	26.8442	26.0159	26.1148	26.877	27.6745	27.4546	27.2661	26.6426	26.4448	25.6127	27.0248	26.7699	27.2697	27.3889	27.5258	27.51
Q64516-1;Q64516;Q64516-2	Gk	Glycerol kinase	28.1284	28.0165	28.3216	28.1487	27.698	28.2655	27.5386	26.3724	26.7139	27.2373	26.0493	25.3993	25.7894	25.6467	25.2298	25.5904	25.5175	25.519	25.2308	27.3695	25.8168	26.2895	24.4261	24.5647	24.891	25.4336	25.4066	25.0405	25.359	25.3069	24.9891
P35585	Ap1m1	AP-1 complex subunit mu-1	27.9844	27.7528	27.5628	28.1017	29.2787	28.8734	28.754	28.3017	29.4623	29.4809	27.8019	27.7403	28.1736	28.7251	28.7241	28.8565	26.7624	27.5551	27.5651	28.0412	27.4371	28.0666	28.8158	29.1264	29.0986	28.8069	28.2443	28.266	27.7826	27.6532	27.4888
E9PVA8	Gcn1l1		24.8839	24.3997	24.3971	25.0027	26.6301	26.5435	26.8624	27.0874	27.5854	27.7881	27.0385	26.7451	27.2128	28.3323	28.2871	28.4918	26.5635	26.8204	26.9428	27.6441	26.3495	26.201	27.4242	27.5802	27.4401	26.9773	27.1535	26.9051	26.641	26.739	26.1816
Q9R1P1	Psmb3	Proteasome subunit beta type-3	29.9334	29.8475	29.9574	29.7653	30.3858	30.7621	31.4352	30.5994	31.2902	31.165	30.4303	29.758	30.5391	31.0009	30.8734	30.7796	29.8382	29.9344	29.933	30.1158	29.7223	29.8439	30.3798	31.1988	30.9669	30.9168	30.1756	30.3546	29.5861	29.6843	29.3015
Q9ERU9	Ranbp2	E3 SUMO-protein ligase RanBP2	24.5733	24.7194	24.8884	24.9764	26.8827	27.166	27.2941	26.0615	26.7776	26.8073	26.5767	26.3751	26.3792	26.8598	26.6352	26.509	25.5037	25.7352	25.7549	26.9404	26.1497	26.1127	25.9824	25.8621	25.9685	25.7217	25.4217	25.0607	24.6493	24.6643	24.4746
Q69ZS0;Q69ZS0-2;Q69ZS0-3	Pdzrn3	E3 ubiquitin-protein ligase PDZRN3	26.9207	26.5622	27.3248	24.5535	25.4435	NaN	26.3383	16.1192	28.6409	28.6434	26.6302	25.8008	28.0155	25.1101	19.4992	26.874	24.4371	25.0673	24.1921	23.8693	24.4003	24.999	26.9828	26.3031	29.1818	28.3069	24.8082	26.5951	25.876	26.2476	24.4349
Q01065	Pde1b	Calcium/calmodulin-dependent 3,5-cyclic nucleotide phosphodiesterase 1B	28.4073	27.9059	28.1653	28.4148	NaN	22.2124	23.4525	20.7174	22.0683	21.4806	24.6226	22.6025	23.3499	22.7699	23.2208	24.3268	22.168	21.6718	20.7439	26.2941	25.7312	25.2587	25.1836	25.028	24.7989	25.4301	24.9308	24.658	25.656	25.2922	25.0424
P70232	Chl1	Neural cell adhesion molecule L1-like protein;Processed neural cell adhesion molecule L1-like protein	26.6518	26.8643	27.1174	26.7849	21.8312	21.3413	20.5767	19.5829	22.0096	23.1523	22.7307	21.9865	23.1149	23.2202	23.1064	24.1838	23.0219	22.1101	23.3531	26.0659	24.4102	23.9167	27.598	27.9884	27.9117	27.5408	27.4467	27.116	26.9692	27.0585	26.9345
Q9QYS2	Grm3	Metabotropic glutamate receptor 3	27.2773	27.1805	26.7412	27.3813	25.281	15.568	21.7344	19.7569	18.5223	24.993	20.7377	18.4406	21.553	19.002	20.3168	19.0521	18.5595	NaN	21.9871	19.2908	19.7009	18.3477	24.9192	25.1781	25.0503	25.6779	25.6299	25.5166	24.9402	24.8548	24.9648
Q91V77;P56565	S100a1	Protein S100;Protein S100-A1	28.9785	29.2153	29.8194	28.8921	27.6728	27.1024	28.9832	28.058	29.7652	29.1123	27.3617	27.2787	26.8022	29.3724	28.7531	28.2626	26.3882	27.779	27.9383	30.5792	29.5257	28.2117	24.033	23.3842	23.5933	26.1657	25.262	24.7056	27.0693	26.1878	25.8818
P05132	Prkaca	cAMP-dependent protein kinase catalytic subunit alpha	28.4993	28.257	27.8624	28.447	26.2458	25.9863	25.8782	26.8382	27.9345	27.5314	26.0011	25.7828	26.2789	27.923	28.0252	28.1277	25.5339	25.9923	25.9447	25.0143	23.742	23.7386	27.7494	28.884	28.5954	28.4495	28.1185	28.2641	28.3123	28.1255	27.77
Q64737	Gart	Trifunctional purine biosynthetic protein adenosine-3;Phosphoribosylamine--glycine ligase;Phosphoribosylformylglycinamidine cyclo-ligase;Phosphoribosylglycinamide formyltransferase	26.9591	27.5204	27.0651	26.8197	27.5535	27.7677	28.303	28.4429	28.8051	28.7417	28.0675	27.4665	28.2524	29.0549	28.925	29.0899	27.3758	27.2473	27.143	27.3984	27.0447	26.8069	28.1395	28.7544	28.5156	28.1627	27.9923	28.3106	27.5859	27.4702	27.1942
P47791	Gsr	Glutathione reductase, mitochondrial	28.5223	28.2521	28.4314	28.2371	29.2468	29.0826	29.1756	29.3875	29.961	29.8539	28.6731	28.1676	28.4332	29.4369	28.9248	29.2677	28.0878	28.0355	28.0806	29.6853	29.4017	29.8133	27.7609	28.0121	28.357	28.2947	27.804	27.7079	27.7439	27.3654	26.9408
A2AI21;P35438;A2AI20;A2AI19	Grin1	Glutamate receptor ionotropic, NMDA 1	27.0417	26.6996	26.7064	27.1612	21.3151	22.6327	22.1022	16.4913	21.235	19.7656	19.6067	21.2132	21.8779	18.8393	20.2285	16.0338	20.6241	14.9023	18.4669	25.3413	16.4107	16.5147	24.1999	24.3641	24.0222	25.4928	24.7848	24.7775	24.8999	24.7097	24.3331
Q91VI7	Rnh1	Ribonuclease inhibitor	28.1261	28.0254	28.0194	27.8532	31.9015	31.9211	32.175	31.2292	31.434	31.5587	29.9683	29.818	30.3242	29.1638	28.5554	29.0947	29.9932	30.1231	30.1546	31.4793	30.4158	30.5578	27.1903	27.2572	27.2583	26.8698	27.1429	26.7487	26.4138	26.9342	26.2267
Q9D154;Z4YK03	Serpinb1a	Leukocyte elastase inhibitor A	28.9183	29.0149	28.9808	28.6135	22.8947	20.37	24.0057	23.0148	23.5956	24.7745	23.8491	23.542	24.314	24.0154	22.9511	23.9274	23.829	23.3325	23.803	27.7602	26.3135	26.3577	NaN	23.4312	NaN	15.9516	16.7059	15.0176	18.6224	15.3713	18.5153
Q9CQC7	Ndufb4	NADH dehydrogenase [ubiquinone] 1 beta subcomplex subunit 4	31.2726	30.915	31.1181	31.2361	28.3527	30.0243	29.1862	29.6944	29.7935	30.0764	28.9595	28.0881	26.3943	29.9134	29.1976	29.7012	28.0904	26.4098	27.3095	30.2903	29.051	29.2653	30.0234	29.9116	30.0841	30.1241	30.0976	30.2383	29.5242	29.7996	29.7408
E9Q2E4;E9PX61	Gm15800		24.8726	24.589	24.5922	24.9087	22.0615	22.1164	23.3465	22.1429	23.6122	22.9825	24.3551	23.6206	24.4906	25.3887	25.4078	25.4002	23.8464	24.1567	24.0123	23.0634	21.9678	22.2034	26.5918	26.5635	26.4576	26.4954	26.3654	25.9934	25.8954	26.1235	25.6777
Q8C8N2	Scai	Protein SCAI	27.1389	26.7628	26.7256	27.1913	NaN	19.5918	19.9236	14.273	18.1179	17.7556	23.334	22.2928	22.6019	23.8194	23.8666	23.5098	21.4566	21.5165	20.72	23.5798	22.3389	22.1677	26.4038	26.8418	26.9576	27.137	26.2289	26.3381	26.5197	26.5896	25.9193
Q8CHP8	Pgp	Phosphoglycolate phosphatase	28.5979	28.9265	28.7178	28.3803	27.0992	27.6549	28.2296	26.7221	27.643	27.6755	28.0327	27.3741	28.5193	28.3033	28.0375	28.3374	27.7671	27.7412	27.5571	27.4911	27.026	27.0685	27.7775	27.5725	27.2458	27.6578	27.7031	26.9304	27.3699	27.6037	26.4191
P97315	Csrp1	Cysteine and glycine-rich protein 1	30.1258	30.1311	29.9327	29.9721	29.8833	29.515	29.907	28.5431	29.4062	29.6264	30.1671	29.5991	29.462	29.8082	29.3404	29.3144	30.2599	30.2238	29.9018	31.8879	31.231	31.2506	24.441	25.0305	24.6969	25.0406	25.085	24.9666	26.3427	25.551	25.1049
Q924M7	Mpi	Mannose-6-phosphate isomerase	28.6134	28.6383	28.629	28.4176	26.5559	26.5373	27.1599	27.3675	28.1193	28.3212	27.6606	26.8812	27.5769	29.0636	28.8142	29.0982	27.2084	26.9676	27.5396	27.8793	27.0771	26.6784	27.7008	28.0396	27.975	27.3216	27.4973	27.2032	27.0539	26.9195	26.2192
Q8R1B4	Eif3c	Eukaryotic translation initiation factor 3 subunit C	27.1142	27.0108	26.9181	27.413	29.5	29.5134	29.7198	28.8911	29.6997	29.9037	29.2009	28.8164	29.2556	29.8934	29.9435	29.9041	28.5079	28.6749	28.7666	29.115	28.2522	28.5786	29.1652	29.2696	29.439	28.947	28.5973	28.1384	28.1897	28.0441	27.8165
Q99MN9;E9Q1J7	Pccb	Propionyl-CoA carboxylase beta chain, mitochondrial	28.3118	28.459	28.6597	28.1404	27.8275	27.9616	27.8873	27.116	27.8026	27.7438	28.3574	27.9758	27.944	27.503	27.2806	27.8573	27.8011	28.2046	27.8777	30.6807	29.4417	29.3294	26.8515	26.4174	26.4579	26.9761	27.0435	27.146	26.9539	26.8633	26.9372
Q80U49	Cep170b	Centrosomal protein of 170 kDa protein B	26.197	26.1419	26.2419	25.71	24.4501	19.6502	18.7763	20.4862	20.9123	20.4108	21.0601	21.2287	20.7008	20.8232	21.5787	21.4042	20.9328	20.4131	20.3481	23.1773	21.8532	20.946	23.3616	24.7383	23.5789	23.8446	23.7332	23.0773	22.8288	22.2679	22.0458
E9Q4K0;Q8BL65-5	Ablim2	Actin-binding LIM protein 2	27.7881	27.751	27.8599	27.6053	20.9534	19.8712	20.4297	22.2916	23.3104	23.4297	22.6931	21.1841	22.3145	25.4186	23.8339	24.8932	23.7869	24.4671	24.3788	24.8764	23.9501	23.4078	23.8623	23.8074	24.0986	24.9063	24.5766	24.0719	23.3598	24.2517	23.5633
Q91YP2	Nln	Neurolysin, mitochondrial	27.1058	27.3598	27.4583	27.0958	28.458	28.5423	28.6703	27.3751	28.5785	28.467	27.8733	26.9484	27.5114	27.4814	26.9434	27.8011	26.847	26.8695	26.7501	30.0565	29.0811	29.004	28.6969	28.4951	28.7131	28.9967	28.7871	28.5501	28.3429	28.1756	27.8871
Q9JKF1	Iqgap1	Ras GTPase-activating-like protein IQGAP1	25.1842	25.1972	25.1299	25.1669	31.2687	30.9546	31.3639	30.8976	31.6282	31.6519	29.6377	29.5027	29.2472	29.4694	29.0596	29.1707	28.5307	28.8644	28.957	29.8395	28.8668	28.8258	25.3074	25.6608	25.03	24.5163	24.9485	24.6482	24.4454	24.2603	23.8077
Q9Z1Z0;Q9Z1Z0-2	Uso1	General vesicular transport factor p115	27.5486	27.2463	27.1011	27.5764	28.7749	28.4905	28.99	28.1633	28.379	28.7626	28.1516	27.774	28.3431	28.4898	28.4247	28.5024	27.9675	27.793	28.036	29.2955	28.4525	28.6204	28.2482	28.2336	28.3707	28.3519	28.0764	27.8595	27.3641	27.2635	27.0196
Q8BPU7	Elmo1	Engulfment and cell motility protein 1	26.5033	26.232	26.5566	26.358	29.1267	28.4991	28.8625	30.1409	30.4572	30.4021	28.0011	27.4231	28.2931	29.602	29.1497	29.27	26.9051	27.3956	27.5251	26.0849	24.637	23.9496	26.006	25.9694	26.0515	26.1143	25.9653	25.9924	25.5951	25.7194	25.3616
Q8BWY3	Etf1	Eukaryotic peptide chain release factor subunit 1	27.5369	27.7579	27.5322	27.4145	29.8393	30.1381	30.2313	29.8476	30.4931	30.7901	29.5078	29.1871	29.7913	30.3574	29.9977	30.0101	29.0351	29.553	29.4081	29.511	28.7521	28.8611	29.5556	29.5391	29.5677	29.2266	29.0931	28.633	28.475	28.4045	28.5067
Q9CQ75	Ndufa2	NADH dehydrogenase [ubiquinone] 1 alpha subcomplex subunit 2	30.2455	30.4724	30.3051	30.1993	27.9113	28.1647	27.8998	26.8913	27.4665	27.5331	26.4886	23.8161	26.3712	26.4659	27.0736	27.0517	26.6846	23.8612	26.1579	28.5741	27.7275	26.8361	28.3595	28.2731	27.7556	28.0502	28.4727	28.0329	27.7172	27.903	27.7909
Q62419	Sh3gl1	Endophilin-A2	28.8563	28.7466	28.942	28.6953	29.3035	29.217	29.3956	28.2316	29.0496	29.5705	27.9164	27.5842	28.4558	27.9264	27.5483	29.3352	27.864	28.0966	28.0399	28.4355	27.1382	27.442	27.6719	27.5843	27.5617	27.8454	27.3424	26.7374	26.5911	26.5915	26.5196
Q5XJY5	Arcn1	Coatomer subunit delta	27.7732	28.0652	28.15	28.0687	30.0769	29.976	30.4448	29.4455	30.2605	30.4756	29.6447	28.7774	29.5015	30.2401	29.8216	30.5723	28.3852	28.9866	28.9139	29.9519	29.1323	29.4908	29.1977	29.4215	29.445	29.0973	28.9332	28.5426	27.7914	27.7795	27.5739
B0V2N1;B0V2N1-6;B0V2N1-2	Ptprs	Receptor-type tyrosine-protein phosphatase S	26.3223	26.2087	26.4489	26.41	20.4325	21.5069	20.5246	20.8714	21.2321	20.8197	25.0522	24.112	25.2163	25.6368	25.7325	25.2397	25.0104	24.6209	24.8634	24.555	23.4728	23.2438	26.872	26.611	26.9075	27.2929	27.1183	26.4942	26.8274	26.5332	26.415
Q9QZE5	Copg1	Coatomer subunit gamma-1	26.6295	26.3736	26.5684	26.505	29.1064	28.6977	29.3378	28.8251	29.0537	29.2967	28.7868	28.1949	28.7659	29.2256	29.0182	29.4175	28.147	28.2618	27.9475	28.9029	28.0724	27.8945	28.1718	28.4251	28.2385	28.3751	28.6737	28.2069	27.7414	28.0208	27.4266
P56376;E9QJT5	Acyp1	Acylphosphatase-1;Acylphosphatase	29.8257	29.9673	29.8072	29.8107	27.4605	27.7969	27.8631	26.4825	27.9854	27.8294	28.6727	27.3665	29.0832	29.5599	29.2842	29.4641	28.2389	29.5613	29.0593	29.3145	29.4329	28.7536	28.4616	28.7781	28.6298	28.1023	27.8209	27.0811	26.6882	26.3925	26.309
O35551;O35551-6;O35551-2;O35551-3;J3QJV7;O35551-5	Rabep1	Rab GTPase-binding effector protein 1	26.738	26.8937	26.7492	26.2961	26.4882	27.8151	27.1054	26.029	26.8065	26.6506	26.1424	25.7199	26.0159	26.6213	26.6224	26.3955	27.7778	25.6732	25.1655	26.0883	25.1716	24.4686	27.2136	27.1882	27.1562	26.6819	26.6592	26.5057	26.1552	25.6329	26.037
Q9D2V7	Coro7	Coronin-7	27.3732	27.2925	27.441	27.1359	29.7039	29.9942	29.9593	29.3507	29.6598	29.7268	27.4398	26.9163	27.6898	28.2799	28.0157	28.1707	27.7189	28.0909	27.9991	28.0044	27.0756	26.8917	27.3649	27.4571	27.4755	26.9324	26.7662	26.5105	26.2784	26.3117	25.9464
F8VPM7;V9GXP8;Q99MI1;V9GXF0	Erc1	ELKS/Rab6-interacting/CAST family member 1	26.8406	26.8397	27.1895	26.6105	24.4112	24.5833	25.3363	24.4708	25.2234	24.7234	26.4974	26.2258	26.5586	27.5403	27.171	27.6621	25.2893	25.617	25.5342	26.8234	26.0121	25.7902	27.9708	28.3023	28.2449	28.0881	27.8799	27.514	26.9739	26.7374	26.5323
Q9CQF3	Nudt21	Cleavage and polyadenylation specificity factor subunit 5	27.9632	27.9776	27.9632	28.0325	27.346	28.6993	28.7611	28.2543	28.9851	28.8797	28.3436	27.6638	28.5184	29.7311	29.4266	29.1148	27.6623	27.929	27.6069	28.6111	27.4074	27.1762	30.0733	29.7975	30.0465	29.4182	28.971	29.0419	28.0732	28.041	27.8753
Q9CQN1	Trap1	Heat shock protein 75 kDa, mitochondrial	27.5214	27.5455	27.5177	27.3699	29.2126	28.9457	29.1045	28.2967	29.0984	29.1347	28.7721	28.121	28.2838	28.7733	28.5858	28.8	27.7151	28.3163	27.8931	29.8396	28.81	28.9249	28.025	28.1675	27.9455	28.1623	27.8716	27.6069	27.6053	27.6439	27.241
F8VQJ3;P02468	Lamc1	Laminin subunit gamma-1	26.4253	26.3962	26.5878	25.9595	22.9347	23.1902	22.6523	21.0139	23.202	23.1627	26.0485	25.4892	25.4352	25.6574	25.1097	26.0736	24.9606	24.178	24.5783	29.0201	28.1486	28.1002	22.4551	22.7582	22.4768	24.0217	21.7089	20.9383	21.2333	21.6812	21.624
Q04690;Q04690-4;Q04690-3	Nf1	Neurofibromin	25.4234	24.9106	24.8925	25.6419	23.432	25.9849	23.5453	23.0945	24.0156	23.8669	24.2372	23.5269	24.6791	26.0149	25.8136	26.3315	23.6966	24.5606	24.7078	25.3056	24.7938	24.3026	26.2094	26.0966	26.0908	26.1487	25.8906	25.9419	25.6519	25.6317	25.3309
P12815	Pdcd6	Programmed cell death protein 6	29.3532	29.205	29.5732	29.2561	29.0324	27.8852	28.5969	28.8563	29.2705	29.3795	28.1655	27.5853	28.7114	29.0618	29.2736	29.3201	26.6615	27.2214	27.398	28.8322	28.8696	29.0137	28.3203	28.7016	28.9124	28.9686	28.1785	28.4017	28.0596	27.7628	27.6227
Q8BNY6	Ncs1	Neuronal calcium sensor 1	29.0085	29.2537	29.5227	28.9456	14.9663	16.4327	NaN	22.3101	23.4425	24.1489	23.8689	24.3438	22.7721	25.6431	25.2423	25.1962	24.2824	22.9688	23.1798	26.9806	26.8553	26.491	28.7648	28.5599	28.7915	28.8804	28.7058	28.5649	28.3448	28.1426	27.146
P35979	Rpl12	60S ribosomal protein L12	29.6995	30.0056	29.9928	29.8973	32.3501	32.3035	32.453	32.1053	32.3308	32.3413	31.8106	31.3767	31.9093	32.6423	32.4275	32.2291	31.3379	31.4813	31.1443	31.751	30.8253	31.1123	32.1266	32.1869	32.1951	31.7764	31.5526	31.0516	30.4552	30.5756	30.231
Q9DBE8;F6RBY3	Alg2	Alpha-1,3/1,6-mannosyltransferase ALG2	27.9154	27.501	27.6986	28.0909	26.0458	26.3123	26.568	27.0315	27.4665	27.8745	28.5659	27.9538	28.6095	30.0405	29.8862	29.7248	27.5963	28.0704	27.9965	28.1207	28.0585	27.8803	29.7906	29.9031	30.0574	30.0985	29.5507	29.6651	29.4396	30.012	29.2101
Q6ZPQ6	Pitpnm2	Membrane-associated phosphatidylinositol transfer protein 2	26.4635	26.2196	26.3916	26.3187	20.5099	21.6388	21.4277	21.1885	19.0855	21.2764	21.4225	20.8288	21.1036	21.0036	21.8468	22.4408	20.0043	21.1301	19.2005	25.1534	23.7106	23.4399	24.6436	24.1832	24.5119	25.1743	24.7647	24.8785	25.0799	25.3034	24.7656
P14131	Rps16	40S ribosomal protein S16	29.7633	29.5666	29.6228	30.0127	32.5138	32.3408	32.6803	32.009	32.3532	32.5665	32.1588	31.5711	32.1905	32.302	32.2044	32.5216	31.6158	31.5839	31.2964	31.8172	31.2445	31.5111	32.1301	32.2181	32.0311	30.9066	31.902	31.3343	31.0291	30.7754	30.7187
Q99LI8;B1ATZ0;B1ATZ1;Q3UMA3;B1ATY9	Hgs	Hepatocyte growth factor-regulated tyrosine kinase substrate	28.0835	28.2849	28.0893	27.8443	27.4793	27.0965	27.8873	27.1696	27.9105	28.144	27.7715	26.9739	27.3557	28.4924	28.4418	28.155	27.4581	27.9096	27.8389	28.9189	28.4549	28.1278	28.2523	28.6346	28.5841	28.1779	28.1137	28.0633	27.4611	27.4468	27.1546
Q7TMG8;O55126	Gbas	Protein NipSnap homolog 2	29.2383	29.1411	29.4363	29.2211	27.6165	27.3669	27.5779	25.2413	26.4641	26.7641	28.2283	27.494	27.8255	27.1341	27.1986	27.6349	27.6612	27.7972	27.5316	29.8259	29.146	28.7172	27.249	27.184	27.1502	27.1047	27.4032	27.1017	27.252	26.9822	26.8489
Q641P0;Q641P0-2	Actr3b	Actin-related protein 3B	28.2387	27.9109	28.2079	27.7971	23.622	20.0482	21.0364	21.0714	NaN	21.2755	21.9116	20.5911	20.4811	21.2967	23.1171	22.0295	19.8868	21.4717	21.7228	24.4748	21.2011	22.2723	24.8	25.4823	25.2194	26.5942	26.1192	26.4983	26.1212	26.8716	25.9239
Q8K411-2;Q8K411;Q8K411-3	Pitrm1	Presequence protease, mitochondrial	26.6237	26.6217	26.9074	26.6598	27.6695	27.4689	27.918	27.0765	27.978	28.0745	27.3351	27.0249	27.1377	27.8316	27.8166	27.9785	26.913	27.0637	26.8589	28.7406	28.148	28.0362	26.4391	26.9487	27.3219	26.5862	26.0186	26.5697	26.4015	26.4798	26.0853
P62484;A0A087WPP8;Q6AXH6;Q6AXD2	Abi2	Abl interactor 2	29.4393	28.5104	28.8119	28.4613	24.2005	24.2381	24.5366	23.0391	24.1577	24.0653	26.6905	26.1908	27.3268	26.6238	26.3084	27.5966	25.9592	25.89	25.4022	26.6078	25.7055	25.2887	26.9449	26.8003	27.3839	27.5858	27.1336	27.2683	26.6663	26.2623	26.4185
Q8BP92	Rcn2	Reticulocalbin-2	28.4209	28.8175	29.0798	28.5482	28.7509	27.8988	28.6121	28.0633	28.0411	28.3897	29.0874	28.116	28.3562	28.9727	29.1312	28.8967	28.285	28.522	28.4793	29.6274	29.7555	29.4347	29.4684	29.0096	29.4647	29.2844	28.7871	28.5189	28.2254	27.9768	27.6642
P16388	Kcna1	Potassium voltage-gated channel subfamily A member 1	27.7907	28.0179	27.7676	28.215	21.3036	20.065	18.7746	22.5428	23.3167	22.9173	23.7328	23.1742	24.4834	26.274	25.8311	26.301	24.9646	25.1907	23.0277	NaN	18.5816	NaN	22.2441	22.1679	21.9223	22.5041	22.6051	22.2613	23.5862	23.9082	23.194
Q3UUI3	Them4	Acyl-coenzyme A thioesterase THEM4	29.5701	29.4722	29.436	29.2167	25.1954	22.6908	24.485	22.1923	21.1117	23.4855	26.2298	24.1387	25.2423	23.9045	22.9281	25.0922	25.8224	25.2904	24.5388	26.6331	25.9257	26.1924	27.4785	27.6117	27.9431	28.2291	28.1354	27.9372	27.5472	27.0657	26.6381
Q99MK8;Q7TS64;E9PW16	Adrbk1	Beta-adrenergic receptor kinase 1	27.2733	27.3319	27.606	27.1198	27.9063	28.0374	28.0998	27.3067	28.1532	28.1318	25.8944	25.4424	25.8471	26.9005	26.6975	26.972	24.9895	24.9342	24.6489	24.9193	24.7081	23.9793	26.7871	27.3718	27.4474	27.4129	27.003	26.8681	26.8648	26.9409	26.6531
O88703	Hcn2	Potassium/sodium hyperpolarization-activated cyclic nucleotide-gated channel 2	26.4644	26.5774	26.2524	26.9333	19.097	NaN	15.5721	NaN	15.1403	17.9595	18.4924	14.9304	18.0685	23.1553	22.4891	20.6593	23.7774	24.2288	24.5169	17.3378	15.0452	18.0986	19.2069	21.1017	19.3902	21.0519	20.5563	21.5863	20.655	21.4766	20.3286
P70670	Naca	Nascent polypeptide-associated complex subunit alpha, muscle-specific form	25.9733	26.0534	25.8483	25.617	27.7183	27.2256	27.6954	27.2386	27.8767	27.9153	28.1262	27.7111	27.9322	27.991	27.7914	28.1427	26.9292	27.2765	27.2243	27.6253	27.2138	26.9654	27.3362	27.4928	27.9342	27.033	26.8365	26.7292	25.8119	25.667	25.2614
P84089	Erh	Enhancer of rudimentary homolog	29.7704	30.0132	30.1598	29.7772	30.8038	30.7235	31.2946	30.2425	30.2675	30.4985	30.6007	30.0048	30.6106	31.1727	31.1768	31.0644	30.0449	30.6648	29.9121	31.4721	29.5287	30.4017	31.1379	31.3623	31.3381	30.9941	31.0764	30.8305	29.8713	29.8637	29.8611
P48428	Tbca	Tubulin-specific chaperone A	29.6748	29.7497	30.0198	29.4434	30.1269	30.4027	30.2693	31.1822	31.4557	31.4691	29.7111	28.2314	27.5195	31.2171	31.0585	31.028	28.9943	28.2352	28.7113	28.2695	29.3774	29.3301	31.3735	31.6166	31.5602	30.9736	30.5283	29.8179	29.9478	29.1099	28.6543
Q3TDK6;Q3TDK6-3	Rogdi	Protein rogdi homolog	28.5312	28.3864	28.0387	28.3598	23.4629	24.5963	24.6222	24.4639	24.9761	24.5	23.5642	24.088	24.0152	24.4013	24.551	24.6632	23.7187	23.774	24.1194	24.5951	23.8051	21.9203	26.8328	27.2437	27.0114	27.309	26.8048	27.0452	27.1851	27.2129	26.9346
Q64674	Srm	Spermidine synthase	28.2893	28.1126	28.4138	28.0392	29.7904	29.3243	29.3353	28.7381	29.8376	29.3154	29.7008	29.6758	30.0439	29.974	29.7477	30.1299	29.2439	29.3638	29.1399	29.5291	28.2397	28.7128	29.6434	30.4699	30.2063	30.4046	30.0239	30.0688	29.7552	29.6497	29.3031
P28352;F6QA74	Apex1	DNA-(apurinic or apyrimidinic site) lyase;DNA-(apurinic or apyrimidinic site) lyase, mitochondrial	28.5633	28.2209	28.332	27.2224	29.1977	29.6398	30.0976	29.8931	30.3852	30.1204	29.7765	29.0616	29.7217	30.7298	30.5666	30.1047	28.3091	28.937	29.0042	28.7818	28.443	28.4134	30.1651	30.9039	30.8117	30.5318	29.7418	29.6771	29.1508	29.4063	29.1666
Q922D4-2	Ppp6r3	Serine/threonine-protein phosphatase 6 regulatory subunit 3	26.2067	26.1874	25.8339	26.1458	26.7883	26.1547	26.9538	27.388	27.7325	27.4791	27.1458	26.5972	27.2585	28.6617	28.2229	28.4733	25.9581	26.5203	26.3015	26.348	25.5356	24.1608	27.991	27.843	28.1076	27.8813	27.3232	27.235	27.1003	27.1724	26.3473
P04925	Prnp	Major prion protein	28.905	28.6593	28.7567	27.607	19.1088	24.0481	22.7544	15.0364	14.9816	17.6978	25.6523	24.3611	24.556	26.1153	25.7065	26.3127	27.0732	26.9906	26.9893	27.1233	26.3334	26.6024	25.1129	25.7437	25.9357	26.3203	26.0001	25.7469	25.6011	26.3194	24.8332
Q9QZX7;Q9QZX7-2;Z4YMF3;Q9QZX7-3	Srr	Serine racemase	29.2609	28.9641	29.5232	29.111	22.7787	24.3537	23.6282	22.4561	23.6859	23.7293	25.7232	24.979	24.9048	25.1174	24.942	26.0291	25.0036	24.2359	25.2097	29.6749	28.4421	27.9945	26.243	26.3351	26.6695	27.5236	27.5233	27.3904	27.3313	27.8099	27.4003
E9Q9C1;E9Q9C4;Q8K4G5-4	Ablim1	Actin-binding LIM protein 1	27.1932	26.9896	27.1041	26.8601	NaN	NaN	22.0948	21.1997	20.4861	22.5077	22.8159	21.5599	21.5017	23.0304	24.2744	23.9393	22.4003	22.3141	22.499	25.7544	25.1852	24.8918	25.8445	26.0822	26.3983	26.3889	26.2985	25.4345	24.6558	24.9732	24.8186
Q9CQH3;D3Z6W9;D3Z568;F6Y6V5;D3YX99	Ndufb5	NADH dehydrogenase [ubiquinone] 1 beta subcomplex subunit 5, mitochondrial	29.7205	29.562	29.4132	29.9963	26.341	27.0319	25.8556	27.4135	28.3479	28.4599	27.079	25.6919	27.0309	28.0537	27.9562	28.2573	26.6682	26.5563	26.1885	28.4501	28.0001	27.3531	28.4478	28.4746	28.4864	28.4085	27.7014	28.3712	28.1351	28.1348	27.9715
Q8BWM0	Ptges2	Prostaglandin E synthase 2;Prostaglandin E synthase 2 truncated form	27.4896	27.7757	27.8287	27.3201	23.7774	24.1967	25.8009	26.2065	26.8383	26.633	25.1882	23.8633	25.0807	27.467	27.0888	27.1354	25.2209	24.7599	24.4028	26.2914	25.4024	25.3821	26.6384	27.2582	27.2599	27.1911	27.1775	27.6087	27.3613	27.4137	26.9002
Q91Z53;D6REG4	Grhpr	Glyoxylate reductase/hydroxypyruvate reductase	29.3776	29.0694	29.3559	29.1293	27.5069	27.8676	28.1262	27.9778	28.9291	28.4686	27.9552	27.6931	27.9971	28.6855	28.9344	29.3646	27.4966	27.6382	27.8522	30.3273	29.335	29.571	26.4472	27.0555	26.7986	26.6278	26.7278	25.8211	26.456	26.3308	25.503
Q99JP6-2;Q99JP6	Homer3	Homer protein homolog 3	28.0183	28.0617	28.1812	27.6653	26.1353	26.5993	26.9166	25.4791	26.7362	26.3893	25.5307	24.6112	25.5882	26.184	25.7381	26.5782	25.8424	25.5737	25.7887	25.7659	24.2179	25.4091	25.3586	25.5061	25.3352	23.842	24.4549	24.6443	24.1041	23.4445	23.3458
Q8BXZ1	Tmx3	Protein disulfide-isomerase TMX3	28.0196	27.4831	27.2598	27.4852	28.2804	27.9074	28.4131	28.2131	29.448	29.1982	27.7296	27.1471	27.791	29.3302	29.1258	29.0527	26.9214	27.1851	27.6349	27.3857	26.8071	26.652	28.1453	28.0241	27.9332	27.6782	26.9525	27.4402	26.8323	26.9869	26.8643
E9Q7G0	Numa1		25.4078	25.0742	25.3259	24.7979	28.1187	28.137	28.204	26.8333	27.7945	27.5622	27.4289	27.4812	27.4988	27.6075	27.6954	27.2584	26.2311	26.8182	26.7117	27.978	26.805	26.7062	27.0695	27.0558	27.1863	26.0209	25.9101	25.0997	24.4013	24.0535	24.2573
Q99LP6	Grpel1	GrpE protein homolog 1, mitochondrial	28.1034	28.5264	28.7979	27.736	30.1488	29.8015	30.3243	29.5448	30.2235	30.441	29.5258	27.829	29.4653	29.8583	29.8643	29.7022	27.9595	28.6794	28.2282	29.1776	29.3495	28.8802	29.502	29.2226	29.1569	29.2367	29.0271	28.8034	28.4135	27.8916	27.8057
Q921G7;Q6PF96	Etfdh	Electron transfer flavoprotein-ubiquinone oxidoreductase, mitochondrial	27.9659	28.0231	28.3544	28.338	27.2797	27.7171	27.9315	26.795	27.4562	27.4239	28.1589	27.0973	27.7112	27.5294	27.532	27.8684	27.4798	27.4117	27.6621	29.6884	29.2019	28.6614	26.4786	26.8769	26.4902	26.5018	26.4517	26.4905	26.6217	26.4402	26.1052
P62270;F6YVP7;S4R1N6	Rps18;Gm10260	40S ribosomal protein S18	29.5353	29.3764	29.5395	30.097	32.2925	32.2424	32.6071	31.7896	32.1505	32.47	31.6606	31.0439	31.6572	32.2913	32.5911	32.7278	31.0801	30.8142	30.9586	31.0058	30.7372	30.8199	31.7571	31.9367	31.8701	31.6658	31.7081	31.4195	30.6631	30.5982	30.2448
Q3UID0;Q6PDG5;Q6PDG5-2	Smarcc2	SWI/SNF complex subunit SMARCC2	26.2788	26.6348	26.7012	25.9709	27.5045	27.947	27.9987	27.4956	28.2616	28.0289	28.3342	27.4416	28.3147	28.8591	28.9308	28.6621	26.8333	27.2339	27.2833	27.6183	27.0043	26.7125	29.2193	29.2316	29.3367	28.6956	28.5116	27.999	27.2275	26.8824	26.926
Q61625	Grid2	Glutamate receptor ionotropic, delta-2	26.9638	26.5385	26.3667	26.8289	18.9424	20.2756	21.0392	20.2508	18.9307	17.476	23.1634	20.991	23.8492	24.9017	24.9937	25.3647	22.5347	21.9353	19.1188	22.8655	23.7265	23.713	21.2617	21.9359	20.9455	21.9892	20.9155	21.2216	20.5827	20.7701	19.342
Q9R1P3	Psmb2	Proteasome subunit beta type-2	28.9547	28.8322	29.0891	28.8817	30.4347	30.2817	30.8267	29.7387	30.3382	30.3046	29.548	28.3768	29.2272	30.0058	30.2686	30.1746	28.9627	29.2415	29.0031	29.8928	28.4979	29.3803	30.3194	30.4702	30.3224	29.329	29.357	29.3982	28.7372	28.7351	28.8329
P18572;P18572-2;K3W4Q8;J3QP71	Bsg	Basigin	28.5882	28.4379	28.5957	28.9565	26.6297	27.6386	27.4213	25.3724	26.5611	26.9862	28.1095	27.3717	26.8109	26.6499	26.3022	27.4789	27.9479	27.6774	27.3842	31.1169	29.8931	30.3416	27.3004	27.1884	26.9661	27.439	27.7439	27.4567	27.787	27.7106	27.4535
P99026	Psmb4	Proteasome subunit beta type-4	28.9816	28.7642	28.9931	28.6341	30.5216	31.0469	29.8526	30.088	30.4411	29.9566	29.0895	28.3997	29.787	30.3478	29.8425	29.966	29.6349	28.3555	29.5109	30.1333	29.1245	29.6741	30.4523	29.6482	29.9944	29.8745	30.045	29.3877	29.4982	29.3668	29.1002
P35436	Grin2a	Glutamate receptor ionotropic, NMDA 2A	25.6456	25.2421	25.0824	25.9655	21.6686	20.6	19.279	15.0257	17.3364	18.5898	18.0988	21.2456	20.8854	19.7455	21.7316	15.1276	25.6433	21.6092	21.1402	19.8236	26.2477	19.6116	19.636	17.351	27.5211	19.7873	18.6035	23.7361	19.4533	18.5732	18.2679
Q8CCK0	H2afy2	Core histone macro-H2A.2	28.0652	28.5156	28.1703	28.2248	24.007	24.0552	24.797	23.9741	23.833	23.877	30.2965	30.1194	30.5401	30.3855	30.3752	29.7339	29.6949	29.7142	29.5802	29.8546	28.9807	29.3656	31.4918	31.4012	31.3519	31.2731	31.0365	30.9282	30.5968	30.585	30.4078
E9QB02;Q68FL6	Mars	Methionine--tRNA ligase, cytoplasmic	27.0444	26.5818	26.5225	26.8065	28.7318	28.6895	28.8611	28.6817	29.1166	29.1374	28.7685	28.3158	28.9335	29.3458	29.3625	29.5455	28.1442	28.2237	28.4594	28.7873	27.9458	27.9992	28.8724	28.7301	28.8505	29.1392	29.1017	28.7958	28.4632	28.6753	28.2629
Q99J77	Nans		27.9676	27.699	28.288	27.778	30.6106	31.143	30.9845	30.1849	30.8312	30.6128	29.6287	29.869	29.3469	29.4271	29.3365	29.0995	29.2635	28.8793	28.8724	29.6103	28.9012	28.8126	29.9188	29.9261	30.12	29.9735	29.5121	29.5936	29.2813	29.4068	28.9765
P46935	Nedd4	E3 ubiquitin-protein ligase NEDD4	26.4488	26.4972	26.7895	26.5636	23.6016	23.3844	23.7906	21.7291	22.9405	25.931	27.9201	27.2273	27.7367	28.7845	28.8196	28.7267	26.9683	26.6724	26.6432	28.6465	27.6768	27.3319	29.1558	29.1358	29.2608	28.9692	28.483	28.229	28.0695	28.0209	27.699
Q99NB1	Acss1	Acetyl-coenzyme A synthetase 2-like, mitochondrial	26.2563	26.3608	26.5163	26.4359	27.1901	27.1596	27.0692	28.2819	29.0954	28.9919	27.5541	26.6351	27.3982	27.8398	27.4169	27.7868	26.1498	25.7077	25.8575	29.1993	27.7481	27.8035	26.3249	26.2223	26.1669	26.1735	25.5022	25.4835	26.4427	25.7253	25.2248
Q07076	Anxa7	Annexin A7	28.6599	28.4432	28.9232	28.7145	30.3577	30.5347	30.7256	29.6488	30.3686	30.637	27.8533	27.5322	27.801	27.3334	27.1134	27.8615	27.2658	27.0145	27.2754	30.2831	29.3864	29.2523	26.2921	26.1348	26.1632	27.1899	26.941	27.0862	26.7538	27.1397	26.4407
Q91XF0	Pnpo	Pyridoxine-5-phosphate oxidase	28.6359	28.6698	28.963	27.7784	25.2712	26.1332	26.2827	25.4031	26.9584	27.1078	24.2017	22.8668	24.082	24.1714	24.3453	23.0705	22.5574	21.9236	22.1722	25.7917	25.6632	25.2143	24.5276	25.1069	25.4884	25.4977	25.2726	25.6647	26.0898	25.97	25.4555
Q9JMH6;Q9JMH6-2	Txnrd1	Thioredoxin reductase 1, cytoplasmic	27.5534	27.4909	27.5266	27.6427	29.3851	29.2428	30.1914	29.6431	30.0514	30.2086	29.37	28.7377	29.0369	29.7498	29.4215	29.6979	28.045	28.2076	28.3289	29.5827	29.4692	29.6963	28.9999	29.2691	29.2345	28.6226	28.4359	28.1566	27.7314	27.809	27.5841
Q9CQ92;G3X9U9	Fis1	Mitochondrial fission 1 protein	30.5126	30.5101	30.5512	30.3651	27.8513	28.1348	27.9258	29.6947	29.6356	29.7397	27.2559	26.8684	27.2481	29.735	29.6597	30.02	27.8351	27.0677	27.4492	29.0691	28.8446	28.2662	28.9907	28.9262	28.7309	29.0099	28.3814	28.3114	28.107	28.6016	28.0827
P70663	Sparcl1	SPARC-like protein 1	27.6715	28.3986	27.9376	27.2634	17.6408	17.7347	19.7549	21.3404	18.5505	19.7089	21.9186	19.9668	21.6359	22.6986	22.7476	22.0551	19.1331	20.574	22.3278	24.9375	22.6608	22.7139	22.4352	22.7586	22.1856	24.0199	24.3014	24.4416	24.2274	23.5158	23.4708
Q3TVK3;Q9Z2W0;Q8BPW9	Dnpep	Aspartyl aminopeptidase	28.8495	28.8908	28.9286	29.2478	28.6515	28.7453	29.2429	28.3959	28.9869	28.8967	28.9658	28.2219	29.2088	29.5394	29.7117	29.8088	28.8147	28.7633	28.6295	29.8432	28.7066	28.8873	29.8375	29.7986	29.6792	29.7297	29.5779	29.1671	28.728	28.6765	27.9876
Q8BL97;Q8BL97-4;Q8BL97-2;Q8BL97-3	Srsf7	Serine/arginine-rich splicing factor 7	28.8941	28.7962	29.0279	28.8026	29.4482	28.8094	29.4699	28.9988	29.7384	29.2676	30.098	28.9056	30.0161	30.3848	30.286	29.9719	28.7532	29.1242	28.904	29.0972	28.9627	29.1042	30.4268	30.5732	30.645	30.0884	30.1763	30.2393	29.9278	29.6767	29.6884
Q5SWZ5	Mprip		25.7027	25.7328	25.9207	25.5692	23.2172	22.4616	23.1095	23.0456	22.4965	22.8849	24.9941	23.9243	24.2105	23.8436	23.8814	25.3312	24.5123	23.8635	24.1004	28.939	27.9688	27.917	24.2228	23.9676	24.3605	25.3687	23.3431	22.775	22.0095	22.3781	22.0792
Q9CZX8;D3YUT3;D3Z722;D3Z5R8	Rps19	40S ribosomal protein S19	29.7048	29.8661	29.2632	29.8124	32.0961	32.3047	32.6877	30.9662	31.8664	32.0892	31.6706	31.0935	31.8031	31.4658	31.998	32.0971	31.4972	31.3854	31.5381	31.4111	30.5863	31.2995	31.2087	31.1685	31.2884	30.5432	31.0572	30.6661	29.1276	29.1314	29.0237
B9EJ86;G3X9N6	Osbpl8	Oxysterol-binding protein	26.2834	25.7794	26.0508	26.6962	28.7677	28.3849	28.8336	28.6296	29.2942	29.4192	27.2266	26.5769	27.1487	27.5897	27.5317	27.0267	26.021	26.7208	26.9964	25.7989	24.5485	24.1427	28.7352	28.5317	28.5148	28.4211	28.1132	27.785	27.6338	27.6651	27.55
Q8BIW1	Prune	Protein prune homolog	27.2777	27.5899	27.8175	27.5546	27.6687	28.1477	28.1454	26.2446	27.3293	26.9333	27.3336	26.127	27.207	26.9974	27.0662	27.0719	27.2829	26.4	27.0327	26.7229	25.9453	26.5562	28.9257	29.11	28.6467	28.828	28.52	28.3308	28.384	28.0758	28.0446
Q60854;F8WIV2;K7E6F1	Serpinb6;Serpinb6a	Serpin B6	28.2851	28.2	28.25	28.0478	31.6847	31.1282	31.6094	30.6736	31.2967	31.1988	29.6446	29.1499	29.1098	29.2418	28.5247	28.6218	28.9806	29.3899	29.3691	30.5648	29.9237	29.5001	24.2011	25.2443	24.707	25.6449	25.0632	25.889	25.4319	25.6675	25.1684
Q91YJ2	Snx4	Sorting nexin-4	27.5568	27.6298	27.7882	27.3129	28.4043	28.5116	28.5802	28.3859	29.0402	28.6503	27.5311	27.4023	27.9362	28.7366	28.6355	28.3885	27.1714	27.7	27.2184	27.1897	26.2284	25.9462	27.164	27.1315	27.1326	27.5011	27.0784	27.188	27.053	27.0194	26.6963
Q8VCW8	Acsf2	Acyl-CoA synthetase family member 2, mitochondrial	28.5995	27.8559	28.0717	27.676	27.6018	27.6262	27.6917	27.4971	28.2996	28.2933	26.7918	25.5799	25.5728	24.2775	24.7776	26.6499	25.623	25.5961	25.1369	30.8352	29.9769	30.1195	25.6374	25.2404	25.4593	25.5247	25.1368	24.9354	26.0914	25.2387	24.7046
P62073	Timm10	Mitochondrial import inner membrane translocase subunit Tim10	29.2223	29.2296	29.6875	28.773	26.9483	27.5109	27.3192	27.1526	28.77	28.8235	25.8976	26.0461	25.02	28.6142	27.9525	28.0215	25.353	25.4447	25.7062	27.9006	26.6051	26.0489	29.2791	29.2373	29.1099	29.6902	28.8827	28.284	28.2026	28.2293	27.7754
Q6P5F6	Slc39a10	Zinc transporter ZIP10	28.5504	26.437	28.3994	26.5201	24.1124	25.9168	26.0747	24.996	25.6333	25.4894	25.8209	24.3623	26.2703	26.678	26.5645	25.686	24.1514	25.0927	23.9397	25.0791	24.7876	23.9648	26.6334	26.569	26.7545	27.2805	26.4895	26.279	26.5402	26.6476	26.2502
Q3V3R1	Mthfd1l	Monofunctional C1-tetrahydrofolate synthase, mitochondrial	27.1668	27.1673	27.0925	26.9346	28.3048	28.35	28.1939	27.1628	27.9518	27.9591	27.3993	26.7316	27.2851	28.0272	27.8385	27.7075	27.049	27.4998	27.5438	27.9376	27.2326	26.7734	26.7344	27.2574	27.1206	27.5152	27.4592	27.2657	27.3817	27.2525	26.8861
Q2M3X8-4;Q2M3X8-3;B1B1B8	Phactr1	Phosphatase and actin regulator 1;Phosphatase and actin regulator	27.7507	27.4365	27.3912	27.089	17.3814	21.9114	20.4026	21.2299	22.179	22.0257	22.5796	21.3219	22.2845	23.8784	23.4291	23.0126	21.9169	21.2521	21.5324	NaN	22.8311	22.3209	24.4602	24.6476	24.9522	25.084	24.5191	23.8091	23.6153	23.8145	23.516
Q9Z1W9	Stk39	STE20/SPS1-related proline-alanine-rich protein kinase	27.7636	28.1804	28.3418	27.8901	27.2302	27.3461	27.5329	23.8254	22.2613	21.8754	27.1353	26.502	27.3962	28.5188	28.2753	28.3046	28.76	29.8186	29.4694	26.7842	26.0209	25.3888	26.5846	26.654	26.8306	27.3041	26.9916	26.2331	26.214	26.2651	25.2712
P62264;D3YVF4;D3Z7I1	Rps14	40S ribosomal protein S14	30.8251	30.4803	30.301	30.5288	33.6417	33.5154	33.8974	32.7778	33.4399	33.774	33.576	32.2652	33.7129	33.3211	33.1067	33.5547	32.9549	32.8868	33.1552	33.0438	32.6264	32.7796	32.6122	32.7258	32.6372	32.3197	32.2878	32.0615	31.6464	31.5785	31.8046
O08688	Capn5	Calpain-5	27.0208	26.8873	26.9609	27.097	22.4039	22.1284	22.8526	24.14	23.7982	23.2684	24.255	22.8148	24.3707	26.7559	27.0895	27.2493	22.7683	22.944	23.2571	22.4975	22.5732	22.5826	26.638	26.4913	26.1944	26.8813	26.6604	26.5109	26.5374	26.9212	26.4623
Q80X90	Flnb	Filamin-B	24.7061	24.8602	24.9621	24.985	27.3975	27.3425	28.0478	26.678	27.2499	27.6826	29.8195	28.9587	29.0254	29.0625	28.5189	29.4831	28.9233	28.1448	28.246	31.8826	31.1258	31.1854	26.4215	26.1854	26.0316	25.4976	24.9826	24.6118	24.9692	24.5012	24.1045
P55096	Abcd3	ATP-binding cassette sub-family D member 3	26.3398	26.0607	26.2677	26.9461	25.7098	25.5139	26.3236	26.8295	27.8828	27.822	28.503	27.5094	28.8138	29.5966	29.4622	29.6107	28.017	28.4671	27.9011	28.4698	27.4265	27.5724	27.7843	27.8561	27.9246	27.5405	27.1195	27.3705	27.4869	27.3712	26.9544
[truncated: 11,890 more rows]

## Sheet: Sharma et al_Imputation
Table EV3: Meta-analysis of brain cell lysate data and its comparison to the glyco-secretome resource.
[truncated: 12,369 more rows]

## Sheet: hiSPECS CTSP_Sharma comparison
Table EV3: Meta-analysis of brain cell lysate data and its comparison to the glyco-secretome resource.
[truncated: 423 more rows]
