# Supplementary material for: An optimized quantitative proteomics method establishes the cell type‐resolved mouse brain secretome
Source: EMBO J. 2020 Sep 21;39(20):e105693. doi: 10.15252/embj.2020105693 (PMC7560198; doi:10.15252/embj.2020105693)
Supplement: Supplementary file 6 — Table EV4 [file EMBJ-39-e105693-s006.xlsx]

## Sheet: Astrocytes specific
Table EV4: Cell type-specific proteins (CTSP) of the hiSPECS secretome resource. Data ofTable EV2 (with/without imputation).
Proteins specifically detected in the secretome of astrocytes
>five fold enrichment in pairwise comparison to the other three cell types (imputation data)(logFC > 2.3219), (Yes = 1, No = 0)
PG.Genes	PG.ProteinAccessions	PG.ProteinDescriptions	Astro_5fold	Micro_5fold	Neuro_5fold	Oligo_5fold	Cell type specific Astrocytes (detected in >4 MAX2 in other cell types)	log2_LFQ_Astro_1	log2_LFQ_Astro_2	log2_LFQ_Astro_3	log2_LFQ_Astro_4	log2_LFQ_Astro_5	log2_LFQ_Astro_6	log2Avg_Asstrocytes	Std_As	log2_LFQ_Microglia_1	log2_LFQ_Microglia_2	log2_LFQ_Microglia_3	log2_LFQ_Microglia_4	log2_LFQ_Microglia_5	log2_LFQ_Microglia_6	log2Avg_Microglia	Std_As	log2_LFQ_Neurons_1	log2_LFQ_Neurons_2	log2_LFQ_Neurons_3	log2_LFQ_Neurons_4	log2_LFQ_Neurons_5	log2_LFQ_Neurons_6	log2Avg_neurons	Std_As	log2_LFQ_Oligodendrocytes_1	log2_LFQ_Oligodendrocytes_2	log2_LFQ_Oligodendrocytes_3	log2_LFQ_Oligodendrocytes_4	log2_LFQ_Oligodendrocytes_5	log2_LFQ_Oligodendrocytes_6	log2Avg_Oligodendrocytes	Std_As	log2Avg_Astrocytes	log2Avg_Microglia	log2Avg_Neurons	log2Avg_Oligodendrocytes	log2FC_Astrocytes_vs_Microglia	log2FC_Astrocytes_vs_Neurons	log2FC_Astrocytes_vs_Oligodendrocytes	log2FC_Microglia_vs_Neurons	log2FC_Microglia_vs_Oligodendrocytes	log2FC_Neurons_vs_Oligodendrocytes
Aoc3	O70423	Membrane primary amine oxidase	1	0	0	0	0	21.0862	21.1916	20.3998	21.9376	21.8286	21.1373	21.2635	0.511889	12.0401	11.9608	12.2396	11.7761	12.0645	12.9206	12.1669	0.364037	13.0624	12.6566	12.0315	12.0741	11.3478	12.5584	12.2885	0.548358	16.939	16.3461	16.3639	17.36	17.3308	17.5981	16.9897	0.488528	21.2635	12.1669	12.2885	16.9897	9.09656	8.97504	4.27385	-0.121514	-4.8227	-4.70119
Apoa1	Q00623	Apolipoprotein A-I	1	0	0	0	0	20.5045	21.611	20.9128	21.3289	21.7052	21.1853	21.2079	0.40963	17.8704	18.9823	18.2931	18.0127	18.3685	18.0419	18.2615	0.364018	15.927	15.7169	15.5497	16.5542	15.6025	16.4001	15.9584	0.387968	15.54	16.2667	15.6606	16.7093	17.4649	16.6616	16.3838	0.658369	21.2079	18.2615	15.9584	16.3838	2.94644	5.24954	4.82409	2.3031	1.87764	-0.425454
Apoh	Q01339	Beta-2-glycoprotein 1	1	0	0	0	0	20.0717	21.6425	20.6211	20.771	21.7875	21.0741	20.9946	0.591049	16.7427	17.4465	17.396	17.0634	17.2616	17.3836	17.2156	0.24597	14.5904	15.225	14.9156	14.1744	14.0676	14.4794	14.5754	0.401197	16.1575	15.9493	16.4212	16.1764	16.3786	16.921	16.334	0.305002	20.9946	17.2156	14.5754	16.334	3.77901	6.41925	4.66063	2.64024	0.881619	-1.75862
Arrdc2	Q9D668	Arrestin domain-containing protein 2	1	0	0	0	0	16.2418	16.5122	16.6353	16.8179	16.8137	16.4506	16.5786	0.204104	7.80875	6.78781	6.38113	10.8171	11.1502	10.1822	8.85454	1.93078	9.46804	8.64479	9.22445	9.12906	8.12626	9.99414	9.09779	0.592541	8.12167	8.6262	7.6847	9.09797	10.2308	8.8951	8.77608	0.803729	16.5786	8.85454	9.09779	8.77608	7.72403	7.48078	7.80249	-0.243253	0.0784608	0.321713
C1qa	P98086	Complement C1q subcomponent subunit A	1	0	0	0	0	17.3793	18.268	17.305	17.7534	18.3573	17.743	17.801	0.399379	14.4863	15.5822	15.1351	15.5707	15.6711	15.9258	15.3952	0.468536	8.60091	13.6975	9.62133	12.5385	13.6911	13.6685	11.9696	2.08253	8.23603	10.339	8.78064	8.88994	9.9488	9.27296	9.24456	0.713283	17.801	15.3952	11.9696	9.24456	2.40581	5.83136	8.55644	3.42555	6.15063	2.72508
C1qb	P14106	Complement C1q subcomponent subunit B	1	0	0	0	0	18.7473	20.0803	19.0119	19.1932	19.889	18.8804	19.3003	0.505252	15.83	16.7955	16.4249	16.7658	17.238	17.275	16.7215	0.493842	9.35105	12.4524	10.007	12.7685	13.2032	13.0929	11.8125	1.53925	9.37528	8.45664	10.8044	10.1918	9.04123	11.5856	9.90917	1.06771	19.3003	16.7215	11.8125	9.90917	2.57878	7.48781	9.39115	4.90903	6.81238	1.90334
C2	P21180	Complement C2	1	0	0	0	0	18.471	18.9327	18.2713	18.6502	12.6686	18.5524	17.591	2.21033	14.2102	14.6215	15.6111	15.4418	15.7941	15.8486	15.2546	0.618799	9.57413	7.27734	9.63853	9.41348	12.1768	12.5515	10.1053	1.79123	7.88477	11.0587	11.2851	9.57271	9.57335	8.5618	9.65608	1.2227	17.591	15.2546	10.1053	9.65608	2.33646	7.48574	7.93496	5.14927	5.59849	0.449221
Cd109	Q8R422	CD109 antigen	1	0	0	0	1	12.4609	12.2414	12.0793	11.8326	13.1051	12.5466	12.3777	0.401944	5.94763	7.58412	8.07525	7.85719	7.44805	8.16219	7.5124	0.743381	9.58543	9.50491	8.2048	8.78436	7.60099	9.90086	8.93022	0.818136	9.00539	9.25616	7.47084	8.82435	9.25732	9.83101	8.94084	0.726936	12.3777	7.5124	8.93022	8.94084	4.86526	3.44744	3.43682	-1.41782	-1.42844	-0.0106184
Cd14	P10810	Monocyte differentiation antigen CD14	1	0	0	0	1	12.3916	12.7741	10.9113	11.2263	11.9334	11.0107	11.7079	0.707999	6.91763	9.67085	7.85987	6.74815	5.42218	7.5621	7.36346	1.28814	8.88216	9.3881	10.0427	9.6131	7.84789	8.84325	9.10287	0.697144	9.46073	8.94682	8.85538	8.72598	9.98882	9.69678	9.27909	0.466734	11.7079	7.36346	9.10287	9.27909	4.34444	2.60504	2.42882	-1.7394	-1.91562	-0.176219
Cfb	P04186	Complement factor B	1	0	0	0	0	21.9014	23.1219	22.0392	23.4611	23.4627	22.633	22.7699	0.63095	18.9137	18.4587	18.1709	17.6149	17.5319	17.9492	18.1065	0.478957	13.6106	14.3185	13.8073	14.163	12.4913	14.1651	13.7593	0.615422	16.6367	14.4688	14.4539	15.1949	17.2597	17.1039	15.853	1.18772	22.7699	18.1065	13.7593	15.853	4.66333	9.01058	6.91689	4.34725	2.25356	-2.09369
Cfp	P11680	Properdin	1	0	0	0	0	12.4109	13.1294	12.1828	13.1655	13.935	13.0116	12.9725	0.566991	9.59759	9.38078	8.05461	9.83691	10.6721	9.98559	9.58792	0.794728	9.39717	9.20994	7.46269	8.60028	9.2102	7.69219	8.59541	0.763468	8.88402	10.0334	8.91867	10.1148	9.29609	10.1932	9.57337	0.558231	12.9725	9.58792	8.59541	9.57337	3.38461	4.37713	3.39917	0.992513	0.0145562	-0.977956
Cpa1	Q7TPZ8	Carboxypeptidase A1	1	0	0	0	0	15.1419	15.7694	14.8594	13.405	15.3575	14.8183	14.8919	0.737858	12.4376	12.8388	12.0548	11.2992	11.6858	11.8186	12.0225	0.502949	8.6005	9.59573	9.82438	9.44167	7.80333	9.10787	9.06225	0.684297	9.70215	10.2649	9.07233	9.70983	8.59297	9.28898	9.43852	0.531882	14.8919	12.0225	9.06225	9.43852	2.86948	5.82969	5.45342	2.96022	2.58394	-0.376276
Cpn1	Q9JJN5	Carboxypeptidase N catalytic chain	1	0	0	0	0	17.4473	17.5491	16.7293	17.9427	17.5581	17.3056	17.422	0.36512	13.9782	13.7836	13.6201	13.2519	13.199	13.6393	13.5787	0.27628	10.1757	10.8094	8.1133	9.32048	7.79349	9.79958	9.33533	1.07746	13.5943	13.2169	13.2346	13.6304	14.3304	13.6701	13.6128	0.36937	17.422	13.5787	9.33533	13.6128	3.84334	8.08669	3.80925	4.24335	-0.0340913	-4.27744
Cst3	P21460	Cystatin-C	1	0	0	0	0	14.9353	16.4493	15.9163	16.0527	16.1386	15.9475	15.9066	0.468144	12.0228	12.9747	12.1138	12.2921	12.5127	13.0446	12.4935	0.396207	13.4819	13.7483	14.3358	13.7041	12.4802	13.5171	13.5446	0.552354	12.4689	12.4212	11.967	12.3411	12.0242	12.0043	12.2045	0.209981	15.9066	12.4935	13.5446	12.2045	3.41315	2.36206	3.70216	-1.0511	0.289004	1.3401
Ctsb	P10605	Cathepsin B	1	0	0	0	0	21.0152	21.5633	20.9002	21.7013	21.4885	21.1032	21.2953	0.301497	16.6989	18.579	17.9136	17.6779	17.9648	19.198	18.0054	0.771969	16.399	15.4807	15.5709	14.8806	14.566	15.9049	15.467	0.609234	15.3324	14.8142	14.6619	14.866	14.5657	14.8696	14.8516	0.241811	21.2953	18.0054	15.467	14.8516	3.28992	5.82825	6.44364	2.53833	3.15372	0.615383
Ctsh	P49935	Pro-cathepsin H	1	0	0	0	0	12.935	14.5332	14.0303	14.0537	14.696	14.6018	14.1417	0.598397	10.5843	11.8845	11.2963	11.3037	11.6473	12.2341	11.4917	0.520675	10.7078	7.64079	10.6626	8.87608	8.61865	9.10434	9.26839	1.10061	8.56458	9.0734	9.00216	9.86937	9.34433	9.46634	9.22003	0.407501	14.1417	11.4917	9.26839	9.22003	2.64999	4.87329	4.92165	2.2233	2.27166	0.048359
Ctso	Q8BM88	Cathepsin O	1	0	0	0	0	16.9262	18.2903	17.7093	17.6328	18.527	17.4959	17.7636	0.524903	16.0105	12.8936	11.9593	12.44	13.0171	13.4154	13.2893	1.30011	15.2531	15.6157	15.035	15.4359	13.91	15.5308	15.1301	0.577745	14.5792	13.9733	13.719	13.7194	13.937	13.9257	13.9756	0.28861	17.7636	13.2893	15.1301	13.9756	4.47424	2.6335	3.78799	-1.84075	-0.686258	1.15449
Dync2h1	Q45VK7	Cytoplasmic dynein 2 heavy chain 1	1	0	0	0	0	20.7638	20.9684	19.8754	20.5333	20.975	20.6843	20.6334	0.372615	8.67746	9.5083	7.33443	8.78417	9.31616	9.85523	8.91262	0.813293	8.77492	7.24283	9.17105	7.74877	7.20652	9.86169	8.3343	1.00277	14.4317	14.8476	14.6564	14.9155	15.2937	15.6205	14.9609	0.394444	20.6334	8.91262	8.3343	14.9609	11.7207	12.2991	5.67251	0.578329	-6.04824	-6.62657
Ech1	O35459	Delta(3,5)-Delta(2,4)-dienoyl-CoA isomerase, mitochondrial	1	0	0	0	0	20.388	20.523	19.3326	19.7352	21.2474	20.3312	20.2596	0.60566	16.1748	16.4478	16.1935	15.9447	15.9348	16.1005	16.1327	0.173335	9.11591	8.92681	12.7043	9.45684	8.44816	11.4698	10.0203	1.53338	12.3304	12.4492	12.6664	13.2407	14.4537	14.303	13.2406	0.854883	20.2596	16.1327	10.0203	13.2406	4.1269	10.2393	7.01902	6.11237	2.89212	-3.22025
Enpp1	P06802	Ectonucleotide pyrophosphatase/phosphodiesterase family member 1	1	0	0	0	0	15.3989	15.9282	15.4872	15.0049	16.6811	15.7852	15.7142	0.522779	14.0286	12.2971	12.1839	11.4382	12.3307	12.9154	12.5323	0.795831	9.86761	7.92434	10.2342	9.90265	9.3053	10.8371	9.67853	0.908613	8.76733	9.2142	9.5416	8.22836	10.3449	10.4666	9.42716	0.80141	15.7142	12.5323	9.67853	9.42716	3.18194	6.03572	6.28709	2.85378	3.10515	0.251372
F5	O88783	Coagulation factor V	1	0	0	0	0	19.3175	20.3668	20.1742	19.8217	20.8178	19.7658	20.044	0.478629	15.8318	15.2804	15.1446	14.7668	15.1133	15.0566	15.1989	0.322594	11.2798	12.6601	9.83895	10.4073	10.0946	11.5351	10.9693	0.969034	13.888	14.7961	14.2451	15.1385	15.1813	15.2347	14.7473	0.511854	20.044	15.1989	10.9693	14.7473	4.84504	9.07465	5.29668	4.22961	0.451635	-3.77797
Fgl1	Q71KU9	Fibrinogen-like protein 1	1	0	0	0	0	12.9561	14.1434	13.7523	9.21147	14.6278	14.3446	13.1726	1.84875	13.5725	7.91677	12.865	7.88081	10.721	6.46057	9.90278	2.6706	9.49531	9.67294	9.46008	9.66978	7.59762	9.02309	9.15314	0.728577	7.27692	7.75863	8.27158	9.85696	10.5499	8.98019	8.78236	1.14697	13.1726	9.90278	9.15314	8.78236	3.26984	4.01948	4.39026	0.749643	1.12042	0.370775
Glipr2	Q9CYL5	Golgi-associated plant pathogenesis-related protein 1	1	0	0	0	0	15.3603	15.1673	15.7204	14.6447	15.5961	14.688	15.1961	0.413307	9.46096	10.8274	10.9358	10.2714	9.29299	10.9725	10.2935	0.6896	9.56574	9.33524	9.17288	10.0855	9.34829	8.07834	9.26433	0.604449	9.7571	9.7614	8.37531	9.27712	9.37495	9.91293	9.4098	0.514193	15.1961	10.2935	9.26433	9.4098	4.90262	5.9318	5.78633	1.02918	0.883707	-0.145473
Gns	Q8BFR4	N-acetylglucosamine-6-sulfatase	1	0	0	0	0	16.5662	18.1637	17.1052	16.9319	18.3317	17.2708	17.3949	0.641481	13.8557	14.1346	14.6683	13.8619	13.8401	13.951	14.0519	0.293376	14.1838	13.9675	13.8854	13.9716	12.7453	13.7334	13.7479	0.46772	13.5602	12.979	12.618	13.0076	13.316	13.204	13.1141	0.295404	17.3949	14.0519	13.7479	13.1141	3.34299	3.64708	4.28081	0.304095	0.93782	0.633726
Hbb-y	P02104	Hemoglobin subunit epsilon-Y2	1	0	0	0	0	19.5001	19.9198	18.9995	19.6262	19.4924	19.0972	19.4392	0.311666	15.6522	16.4565	16.1515	15.8222	15.871	16.0769	16.0051	0.260248	15.4223	14.8629	14.9265	14.3518	14.223	14.5433	14.7216	0.402084	13.3536	13.9739	14.0181	14.0809	14.2758	13.6364	13.8898	0.305712	19.4392	16.0051	14.7216	13.8898	3.43413	4.71755	5.54941	1.28342	2.11528	0.83186
Heg1	E9Q7X6	Protein HEG homolog 1	1	0	0	0	1	11.7948	12.4367	12.0105	12.2307	12.9154	12.7152	12.3505	0.386933	7.9162	6.3985	7.77561	6.28766	7.08177	7.54476	7.16742	0.638423	8.85201	7.84244	8.87599	9.38233	8.2974	9.15087	8.73351	0.518603	7.81485	9.44066	9.5769	10.0521	9.18506	9.0658	9.18923	0.69068	12.3505	7.16742	8.73351	9.18923	5.18312	3.61703	3.16131	-1.56609	-2.02181	-0.455721
Ifi30	Q9ESY9	Gamma-interferon-inducible lysosomal thiol reductase	1	0	0	0	0	14.2665	15.056	14.2779	14.6527	15.4934	14.3716	14.6864	0.45303	10.418	12.5043	11.1084	11.4129	11.9979	12.2731	11.6191	0.718866	11.262	11.0171	8.81359	12.4259	10.1109	8.64411	10.3789	1.34839	10.8481	10.6083	8.24125	9.15205	9.05596	9.04095	9.49109	0.927228	14.6864	11.6191	10.3789	9.49109	3.06725	4.30743	5.19527	1.24018	2.12801	0.887834
Igf1	P05017	Insulin-like growth factor I	1	0	0	0	0	14.7026	15.8339	14.4059	15.4339	15.9671	15.6985	15.3403	0.585002	12.5302	13.0111	13.3005	13.0019	12.3014	12.5414	12.7811	0.346863	11.5494	9.51752	8.87222	8.60961	8.33741	9.67895	9.42752	1.05984	12.9392	12.8123	12.5699	13.2476	12.7627	13.0038	12.8892	0.211319	15.3403	12.7811	9.42752	12.8892	2.55922	5.91278	2.45107	3.35356	-0.108149	-3.46171
Igfals	P70389	Insulin-like growth factor-binding protein complex acid labile subunit	1	0	0	0	0	16.9959	17.349	16.9744	16.9055	17.6733	16.7536	17.1086	0.309485	12.9188	12.8054	12.6314	12.4924	12.6905	13.1118	12.775	0.201107	9.94156	13.4242	8.80014	12.2951	9.10542	8.02436	10.2651	1.94581	12.4129	12.9899	12.6337	13.5114	13.8428	13.3048	13.1159	0.493811	17.1086	12.775	10.2651	13.1159	4.33358	6.84351	3.99272	2.50992	-0.340864	-2.85079
Ighm	P01872	Ig mu chain C region	1	0	0	0	0	19.1477	18.7261	17.814	18.2814	19.3417	17.9421	18.5422	0.577073	12.9716	12.695	12.6052	12.1019	12.4373	12.7409	12.592	0.271177	13.3876	13.551	14.0197	12.37	12.452	13.4597	13.2067	0.598059	8.53319	8.81731	8.74018	10.0222	9.89829	10.0609	9.34534	0.65581	18.5422	12.592	13.2067	9.34534	5.95017	5.3355	9.19682	-0.614667	3.24665	3.86132
Itih5	Q8BJD1	Inter-alpha-trypsin inhibitor heavy chain H5	1	0	0	0	0	15.6493	16.3711	16.3018	17.4536	16.5908	16.1806	16.4245	0.542392	14.1955	14.0369	14.0554	13.4951	13.1854	12.8401	13.6347	0.501013	9.65884	9.12176	10.2373	11.2976	8.89714	10.5372	9.95832	0.828885	11.9639	11.5534	11.8105	10.8445	10.1473	9.42512	10.9574	0.923126	16.4245	13.6347	9.95832	10.9574	2.78979	6.46619	5.46707	3.6764	2.67727	-0.999127
Kng1	O08677	Kininogen-1	1	0	0	0	0	19.1284	19.4232	17.8848	17.9444	18.6479	17.6482	18.4462	0.666371	14.761	14.6996	14.7666	14.3256	13.7178	13.4356	14.2844	0.528385	11.6597	9.43329	9.40931	11.182	10.2019	9.48911	10.2292	0.89522	15.5987	15.2033	14.1422	15.6895	15.4208	15.8825	15.3228	0.568833	18.4462	14.2844	10.2292	15.3228	4.16178	8.21693	3.12334	4.05515	-1.03844	-5.09359
Lbp	Q61805	Lipopolysaccharide-binding protein	1	0	0	0	0	13.4606	13.7101	13.867	14.5984	14.0787	13.5866	13.8836	0.375622	7.35155	8.92349	7.10872	7.62933	7.58302	10.1276	8.12062	1.06602	9.59655	8.66849	8.76092	8.73093	8.1214	8.20767	8.68099	0.480357	10.1667	8.32116	9.16254	9.00542	10.1992	8.71577	9.26179	0.701912	13.8836	8.12062	8.68099	9.26179	5.76295	5.20258	4.62178	-0.56037	-1.14117	-0.5808
Loxl3	Q9Z175	Lysyl oxidase homolog 3	1	0	0	0	0	13.6894	15.2424	14.9055	14.552	15.3253	14.959	14.7789	0.547779	8.69341	7.76686	8.47915	9.39224	9.98813	9.53128	8.97518	0.741027	9.1575	8.07219	8.72123	9.86699	8.19579	8.67796	8.78194	0.6028	10.5142	10.4701	9.849	9.08785	10.4621	10.0911	10.0791	0.504075	14.7789	8.97518	8.78194	10.0791	5.80375	5.99699	4.69988	0.193234	-1.10388	-1.29711
Man2b2	O54782	Epididymis-specific alpha-mannosidase	1	0	0	0	0	16.8085	17.3997	16.3403	16.8405	18.2716	17.0647	17.1209	0.604209	9.41082	11.15	11.0123	10.1491	9.89009	11.256	10.478	0.699407	13.1334	12.772	12.6295	11.5167	11.4457	12.6416	12.3565	0.641226	13.6006	11.7978	12.3508	13.2093	12.6434	12.969	12.7618	0.585834	17.1209	10.478	12.3565	12.7618	6.64285	4.7644	4.35908	-1.87845	-2.28377	-0.405323
Mdh1	P14152	Malate dehydrogenase, cytoplasmic	1	0	0	0	0	18.5783	18.2818	17.7306	19.5005	19.3178	18.5268	18.656	0.601437	13.3605	13.4284	13.3228	12.8377	13.0805	12.9776	13.1679	0.216727	9.02987	8.72941	10.1831	10.3782	12.4288	10.6324	10.2303	1.20505	13.3784	12.7238	13.1528	13.7707	13.2077	12.9606	13.199	0.327582	18.656	13.1679	10.2303	13.199	5.48804	8.42569	5.457	2.93765	-0.0310434	-2.9687
Myh14	Q6URW6	Myosin-14	1	0	0	0	0	18.7656	16.8027	15.7597	17.7918	17.7094	15.6163	17.0742	1.1333	14.2872	15.1457	14.4828	14.465	14.1043	14.9664	14.5752	0.366042	13.8263	12.3816	13.0843	12.5714	12.2265	13.558	12.9413	0.597936	12.8143	13.3322	12.7226	13.7844	14.297	13.8597	13.4684	0.568939	17.0742	14.5752	12.9413	13.4684	2.49902	4.13291	3.60588	1.63389	1.10686	-0.527034
NaN	P10404	MLV-related proviral Env polyprotein	1	0	0	0	0	14.1473	15.2313	15.0665	15.1196	15.5608	15.0278	15.0256	0.430243	10.7773	11.0416	10.7111	10.3594	11.1517	10.4384	10.7466	0.288154	9.38669	9.06092	10.1473	13.5931	12.1328	13.2201	11.2568	1.80879	12.9852	12.2816	12.4371	11.3661	9.28325	9.78685	11.3567	1.38073	15.0256	10.7466	11.2568	11.3567	4.27895	3.76873	3.66887	-0.510223	-0.610086	-0.0998631
Pltp	P55065	Phospholipid transfer protein	1	0	0	0	0	15.097	14.3694	14.4194	14.9533	15.273	14.7709	14.8138	0.333028	8.12464	6.42565	7.56856	5.52213	7.31387	5.85948	6.80239	0.936932	11.9438	11.9307	11.3206	13.4422	12.0844	11.0257	11.9579	0.763236	7.98721	9.21416	10.2873	8.11704	9.10743	10.1976	9.1518	0.895914	14.8138	6.80239	11.9579	9.1518	8.01144	2.85593	5.66203	-5.15551	-2.34941	2.8061
Prelp	Q9JK53	Prolargin	1	0	0	0	1	12.6851	13.736	13.3665	13.965	14.144	13.5733	13.5783	0.472052	7.38495	8.71821	8.37734	8.2213	6.02534	6.44689	7.529	1.00548	9.92378	8.17199	9.09705	9.01544	7.21557	9.83538	8.87654	0.943329	8.22613	10.0749	9.49768	7.77933	10.6867	10.0548	9.38659	1.04506	13.5783	7.529	8.87654	9.38659	6.04931	4.70177	4.19172	-1.34753	-1.85759	-0.510055
Prg4	Q9JM99	Proteoglycan 4	1	0	0	0	0	11.6798	12.9567	12.9809	13.4937	14.2053	14.1895	13.251	0.863973	9.06451	8.07347	8.06873	7.74723	9.10273	10.0486	8.68422	0.79699	8.92354	8.91905	8.80098	10.0392	7.14065	6.99976	8.47053	1.07301	8.89444	9.799	8.47205	9.507	7.68968	9.59027	8.99207	0.736017	13.251	8.68422	8.47053	8.99207	4.56677	4.78045	4.25891	0.213681	-0.307858	-0.521539
Prss23	Q9D6X6	Serine protease 23	1	0	0	0	0	15.9735	17.0133	16.1095	16.8226	16.9025	16.4476	16.5448	0.397895	10.7927	8.07755	9.38089	8.32344	7.74475	8.03821	8.72625	1.05817	8.04107	8.33453	8.10152	8.47361	8.998	8.43015	8.39648	0.312535	10.4154	8.75878	9.43242	9.96563	9.24622	9.73047	9.59149	0.528532	16.5448	8.72625	8.39648	9.59149	7.81859	8.14836	6.95335	0.329766	-0.865244	-1.19501
Rala;Ralb	P63321;Q9JIW9	Ras-related protein Ral-A;Ras-related protein Ral-B	1	0	0	0	0	20.9949	20.1918	19.2782	20.4923	21.264	20.1764	20.3996	0.640391	17.436	17.2002	16.8264	16.6271	16.7237	16.7119	16.9209	0.294699	11.1041	8.31004	8.79614	9.41407	9.91063	10.5174	9.67539	0.958386	9.07379	9.91355	9.78565	9.0038	10.1512	9.20851	9.52276	0.444685	20.3996	16.9209	9.67539	9.52276	3.47872	10.7242	10.8768	7.24549	7.39813	0.152632
Sarm1	Q6PDS3	Sterile alpha and TIR motif-containing protein 1	1	0	0	0	1	13.7817	15.0483	13.8943	14.3048	14.9258	14.2509	14.3677	0.476041	6.70491	4.95861	7.56695	6.96567	5.69356	7.52036	6.56834	0.95189	8.61358	9.04195	8.57715	10.7124	7.95099	10.4294	9.22092	1.00939	8.95713	9.48919	8.38507	9.37418	11.5386	8.56364	9.38463	1.04135	14.3677	6.56834	9.22092	9.38463	7.79931	5.14673	4.98302	-2.65258	-2.81629	-0.163706
Scpep1	Q920A5	Retinoid-inducible serine carboxypeptidase	1	0	0	0	0	15.1073	14.7391	15.4072	15.906	15.5275	15.1775	15.3108	0.364359	10.7764	12.9093	12.1593	12.0332	11.8713	12.9715	12.1202	0.733075	13.1498	11.9603	12.8178	10.9258	11.6145	12.3223	12.1318	0.740992	11.4119	10.6322	11.3748	11.3578	12.2498	12.3605	11.5645	0.587985	15.3108	12.1202	12.1318	11.5645	3.19064	3.17904	3.74633	-0.0115948	0.555691	0.567286
Sema3f	O88632	Semaphorin-3F	1	0	0	0	0	13.122	14.2488	14.6705	13.9903	14.427	13.8346	14.0488	0.496284	11.9015	8.47387	9.70915	10.5166	9.95293	9.28105	9.97253	1.06544	8.08691	8.82691	10.0572	11.3662	7.29209	10.1558	9.29752	1.37247	7.73763	8.63409	8.87172	10.0335	9.57095	7.17782	8.67096	0.983942	14.0488	9.97253	9.29752	8.67096	4.07632	4.75132	5.37789	0.675005	1.30157	0.626564
Serpinb1b	Q8VHP7	Leukocyte elastase inhibitor B	1	0	0	0	0	10.4567	15.3968	16.8353	17.1882	16.597	16.7829	15.5428	2.34227	12.953	13.1484	13.1532	6.40835	13.1559	13.7859	12.1008	2.5589	8.0884	10.6998	10.0721	8.25192	8.52235	9.61693	9.20859	0.981244	7.67735	9.30317	9.36928	8.88184	9.47507	10.1214	9.13801	0.748387	15.5428	12.1008	9.20859	9.13801	3.44203	6.33422	6.4048	2.89219	2.96277	0.0705738
Serpind1	P49182	Heparin cofactor 2	1	0	0	0	0	19.178	18.9039	19.2941	19.7516	19.6932	18.505	19.221	0.43298	16.6041	16.6657	16.7398	16.2852	16.4244	16.6139	16.5555	0.153914	14.3857	14.8065	14.5026	14.0559	14.3319	15.1027	14.5309	0.339127	16.1459	16.3567	15.9858	15.859	16.4027	16.5868	16.2228	0.250735	19.221	16.5555	14.5309	16.2228	2.66545	4.6901	2.99816	2.02465	0.332712	-1.69193
Serpinf1	P97298	Pigment epithelium-derived factor	1	0	0	0	0	18.8237	20.0444	19.3469	18.724	19.5919	19.3126	19.3073	0.447216	16.7054	17.2589	17.0719	16.7581	16.9289	17.1013	16.9707	0.1948	14.0415	14.2659	12.5251	12.6573	12.4551	14.378	13.3872	0.849169	14.8894	15.1625	14.9228	15.2615	15.7133	15.7324	15.2803	0.338297	19.3073	16.9707	13.3872	15.2803	2.33652	5.9201	4.02694	3.58358	1.69042	-1.89317
Serpinh1	P19324	Serpin H1	1	0	0	0	0	15.9369	17.3073	16.6155	17.1102	17.5669	17.3055	16.9737	0.547001	12.016	11.649	11.7319	11.2888	11.4064	11.8094	11.6502	0.243539	11.9809	11.9344	12.3708	10.7682	9.23434	13.183	11.5786	1.2677	10.8543	11.0739	10.886	10.7078	10.1862	10.7173	10.7376	0.27511	16.9737	11.6502	11.5786	10.7376	5.3235	5.39513	6.23614	0.0716273	0.91264	0.841013
Stab1	Q8R4Y4	Stabilin-1	1	0	0	0	0	15.5825	16.6876	16.219	16.5425	17.1939	16.7718	16.4995	0.502177	11.9945	13.6066	12.1526	12.1044	12.8419	14.0078	12.7846	0.781196	10.2033	8.71579	9.72429	9.47123	8.1054	8.45687	9.11281	0.74098	8.58686	7.81118	11.9803	9.72607	12.2904	9.5094	9.98404	1.64671	16.4995	12.7846	9.11281	9.98404	3.71489	7.38671	6.51548	3.67183	2.8006	-0.871231
Syne1	Q6ZWR6	Nesprin-1	1	0	0	0	1	12.7213	13.8438	12.8092	13.001	7.97659	13.6662	12.3363	1.99424	6.49485	6.63702	6.44157	4.51126	8.66541	9.40466	7.02579	1.6044	8.86084	9.12314	8.10055	10.74	7.88991	8.87231	8.93112	0.921162	9.41621	9.01041	9.51173	10.0323	10.2088	10.2321	9.73525	0.45396	12.3363	7.02579	8.93112	9.73525	5.31055	3.40522	2.60109	-1.90533	-2.70946	-0.804131
Timp1	P12032	Metalloproteinase inhibitor 1	1	0	0	0	0	11.7555	13.4571	13.0353	12.4673	14.2368	13.6729	13.1041	0.812406	8.56593	7.77943	7.68937	12.7891	12.7147	7.59768	9.52271	2.30505	9.86527	10.3033	10.3689	9.83706	7.78772	8.87313	9.5059	0.910317	10.4336	8.66587	10.0873	9.54825	10.2757	9.67518	9.78097	0.587828	13.1041	9.52271	9.5059	9.78097	3.58143	3.59823	3.32316	0.0168037	-0.258264	-0.275068
Tmem2	Q5FWI3	Cell surface hyaluronidase	1	0	0	0	0	16.1763	15.2651	13.732	13.7716	15.0108	14.9735	14.8216	0.854473	6.58162	12.3141	12.5232	11.8208	12.777	12.9651	11.497	2.22786	8.45905	8.88232	8.30884	10.5449	9.45242	10.6971	9.39077	0.943356	8.7835	10.4873	9.5002	8.80312	10.1577	9.04845	9.46338	0.658559	14.8216	11.497	9.39077	9.46338	3.3246	5.4308	5.3582	2.1062	2.0336	-0.072605
Vit	Q8VHI5	Vitrin	1	0	0	0	1	12.9263	14.9955	14.448	14.0639	14.5511	13.7327	14.1196	0.663062	9.08605	7.29248	7.03262	6.69024	6.08682	8.46019	7.4414	1.02723	8.64175	8.22644	7.9924	9.82367	8.92428	9.83144	8.90666	0.714748	9.46988	9.49348	8.04009	9.61462	9.73745	8.42732	9.13047	0.649761	14.1196	7.4414	8.90666	9.13047	6.67819	5.21292	4.98912	-1.46526	-1.68907	-0.223809
Cell type specific proteins_Proteins detected in one cell type with 5/6 or 6/6 biological replicates and in other cell types with maximum 2 biological replicates
PG.Genes	PG.ProteinAccessions	PG.ProteinDescriptions	Astro_5fold	Micro_5fold	Neuro_5fold	Oligo_5fold	Cell type specific Astrocytes (detected in >4 MAX2 in other cell types)	log2_LFQ_Astro_1	log2_LFQ_Astro_2	log2_LFQ_Astro_3	log2_LFQ_Astro_4	log2_LFQ_Astro_5	log2_LFQ_Astro_6	log2Avg_Asstrocytes	Std_As	log2_LFQ_Microglia_1	log2_LFQ_Microglia_2	log2_LFQ_Microglia_3	log2_LFQ_Microglia_4	log2_LFQ_Microglia_5	log2_LFQ_Microglia_6	log2Avg_Microglia	Std_M	log2_LFQ_Neurons_1	log2_LFQ_Neurons_2	log2_LFQ_Neurons_3	log2_LFQ_Neurons_4	log2_LFQ_Neurons_5	log2_LFQ_Neurons_6	log2Avg_neurons	Std_N	log2_LFQ_Oligodendrocytes_1	log2_LFQ_Oligodendrocytes_2	log2_LFQ_Oligodendrocytes_3	log2_LFQ_Oligodendrocytes_4	log2_LFQ_Oligodendrocytes_5	log2_LFQ_Oligodendrocytes_6	log2Avg_Oligodendrocytes	Std_O	log2Avg_Astrocytes	log2Avg_Microglia	log2Avg_Neurons	log2Avg_Oligodendrocytes	log2FC_Astrocytes_vs_Microglia	log2FC_Astrocytes_vs_Neurons	log2FC_Astrocytes_vs_Oligodendrocytes	log2FC_Microglia_vs_Neurons	log2FC_Microglia_vs_Oligodendrocytes	log2FC_Neurons_vs_Oligodendrocytes
Cd109	Q8R422	CD109 antigen	1	0	0	0	1	12.4609	12.2414	12.0793	11.8326	13.1051	12.5466	12.3777	0.372128	NaN	NaN	NaN	NaN	NaN	NaN	NaN	NaN	NaN	NaN	NaN	NaN	NaN	NaN	NaN	NaN	NaN	NaN	NaN	NaN	NaN	NaN	NaN	NaN	NaN	NaN	NaN	NaN	NaN	NaN	NaN	NaN	NaN	NaN
Cd14	P10810	Monocyte differentiation antigen CD14	1	0	0	0	1	12.3916	12.7741	10.9113	11.2263	11.9334	11.0107	11.7079	0.65548	NaN	NaN	NaN	NaN	NaN	NaN	NaN	NaN	NaN	NaN	NaN	NaN	NaN	NaN	NaN	NaN	NaN	NaN	NaN	NaN	NaN	NaN	NaN	NaN	NaN	NaN	NaN	NaN	NaN	NaN	NaN	NaN	NaN	NaN
Galnt17	Q7TT15	Polypeptide N-acetylgalactosaminyltransferase 17	0	0	0	0	1	10.1759	10.6837	10.6588	8.14935	10.1619	10.9243	10.1257	0.857161	NaN	NaN	NaN	NaN	NaN	NaN	NaN	NaN	NaN	NaN	NaN	NaN	NaN	NaN	NaN	NaN	NaN	NaN	NaN	NaN	NaN	NaN	NaN	NaN	NaN	NaN	NaN	NaN	NaN	NaN	NaN	NaN	NaN	NaN
Glce	Q9EPS3	D-glucuronyl C5-epimerase	0	0	0	0	1	10.1256	8.8181	11.2031	11.7243	NaN	11.4271	10.6596	0.974188	NaN	NaN	NaN	NaN	NaN	NaN	NaN	NaN	NaN	NaN	NaN	12.2174	NaN	NaN	12.2174	0	NaN	NaN	NaN	NaN	10.3559	NaN	10.3559	0	NaN	NaN	NaN	NaN	NaN	NaN	NaN	NaN	NaN	NaN
Heg1	E9Q7X6	Protein HEG homolog 1	1	0	0	0	1	11.7948	12.4367	12.0105	12.2307	12.9154	12.7152	12.3505	0.35823	NaN	NaN	NaN	NaN	NaN	NaN	NaN	NaN	NaN	NaN	NaN	NaN	NaN	NaN	NaN	NaN	NaN	NaN	NaN	NaN	NaN	NaN	NaN	NaN	NaN	NaN	NaN	NaN	NaN	NaN	NaN	NaN	NaN	NaN
Hyal1	Q91ZJ9	Hyaluronidase-1	0	0	0	0	1	11.264	11.0897	10.938	10.334	10.0588	10.9385	10.7705	0.396178	NaN	NaN	NaN	NaN	NaN	NaN	NaN	NaN	NaN	NaN	NaN	NaN	NaN	10.1129	10.1129	0	NaN	NaN	NaN	NaN	NaN	NaN	NaN	NaN	NaN	NaN	NaN	NaN	NaN	NaN	NaN	NaN	NaN	NaN
Naaa	Q9D7V9	N-acylethanolamine-hydrolyzing acid amidase	0	0	0	0	1	9.88164	NaN	10.2129	10.8062	10.4341	10.9569	10.4584	0.356612	NaN	NaN	NaN	NaN	NaN	NaN	NaN	NaN	NaN	NaN	NaN	NaN	NaN	14.7701	14.7701	0	NaN	NaN	NaN	NaN	NaN	NaN	NaN	NaN	NaN	NaN	NaN	NaN	NaN	NaN	NaN	NaN	NaN	NaN
Prelp	Q9JK53	Prolargin	1	0	0	0	1	12.6851	13.736	13.3665	13.965	14.144	13.5733	13.5783	0.437035	NaN	NaN	NaN	NaN	NaN	NaN	NaN	NaN	NaN	NaN	NaN	NaN	NaN	9.83538	9.83538	0	NaN	NaN	NaN	NaN	NaN	NaN	NaN	NaN	NaN	NaN	NaN	NaN	NaN	NaN	NaN	NaN	NaN	NaN
Sarm1	Q6PDS3	Sterile alpha and TIR motif-containing protein 1	1	0	0	0	1	13.7817	15.0483	13.8943	14.3048	14.9258	14.2509	14.3677	0.440728	6.70491	4.95861	NaN	NaN	NaN	NaN	5.83176	0.712927	NaN	NaN	NaN	NaN	NaN	NaN	NaN	NaN	NaN	NaN	NaN	NaN	NaN	NaN	NaN	NaN	NaN	NaN	NaN	NaN	NaN	NaN	NaN	NaN	NaN	NaN
Syne1	Q6ZWR6	Nesprin-1	1	0	0	0	1	12.7213	13.8438	12.8092	13.001	NaN	13.6662	13.2083	0.418913	NaN	NaN	NaN	NaN	NaN	9.40466	9.40466	0	NaN	NaN	NaN	NaN	NaN	NaN	NaN	NaN	NaN	NaN	NaN	NaN	NaN	NaN	NaN	NaN	NaN	NaN	NaN	NaN	NaN	NaN	NaN	NaN	NaN	NaN
Vit	Q8VHI5	Vitrin	1	0	0	0	1	12.9263	14.9955	14.448	14.0639	14.5511	13.7327	14.1196	0.613877	NaN	NaN	NaN	NaN	NaN	NaN	NaN	NaN	NaN	NaN	NaN	NaN	NaN	NaN	NaN	NaN	NaN	NaN	NaN	NaN	NaN	NaN	NaN	NaN	NaN	NaN	NaN	NaN	NaN	NaN	NaN	NaN	NaN	NaN
[truncated: 38 more columns]

## Sheet: Microglia specific
Table EV4: Cell type-specific proteins (CTSP) of the hiSPECS secretome resource. Data ofTable EV2 (with/without imputation).
Proteins specifically detected in the secretome of microglia.
>five fold enrichment in pairwise comparison to the other three cell types (imputation data)(logFC > 2.3219), (Yes = 1, No = 0)
PG.Genes	PG.ProteinAccessions	PG.ProteinDescriptions	Astro_5fold	Micro_5fold	Neuro_5fold	Oligo_5fold	Cell type specific microglia (detected in >4 MAX2 in other cell types)	log2_LFQ_Astro_1	log2_LFQ_Astro_2	log2_LFQ_Astro_3	log2_LFQ_Astro_4	log2_LFQ_Astro_5	log2_LFQ_Astro_6	log2Avg_Asstrocytes	Std_As	log2_LFQ_Microglia_1	log2_LFQ_Microglia_2	log2_LFQ_Microglia_3	log2_LFQ_Microglia_4	log2_LFQ_Microglia_5	log2_LFQ_Microglia_6	log2Avg_Microglia	Std_As	log2_LFQ_Neurons_1	log2_LFQ_Neurons_2	log2_LFQ_Neurons_3	log2_LFQ_Neurons_4	log2_LFQ_Neurons_5	log2_LFQ_Neurons_6	log2Avg_neurons	Std_As	log2_LFQ_Oligodendrocytes_1	log2_LFQ_Oligodendrocytes_2	log2_LFQ_Oligodendrocytes_3	log2_LFQ_Oligodendrocytes_4	log2_LFQ_Oligodendrocytes_5	log2_LFQ_Oligodendrocytes_6	log2Avg_Oligodendrocytes	Std_As	log2Avg_Astrocytes	log2Avg_Microglia	log2Avg_Neurons	log2Avg_Oligodendrocytes	log2FC_Astrocytes_vs_Microglia	log2FC_Astrocytes_vs_Neurons	log2FC_Astrocytes_vs_Oligodendrocytes	log2FC_Microglia_vs_Neurons	log2FC_Microglia_vs_Oligodendrocytes	log2FC_Neurons_vs_Oligodendrocytes
Ache	P21836	Acetylcholinesterase	0	1	0	0	1	9.5635	10.1888	8.52056	8.87587	10.7054	8.47772	9.38864	0.841721	12.2141	12.5199	12.5583	12.0617	11.901	12.5516	12.3011	0.258751	10.4797	8.48629	9.51623	9.70687	9.59265	9.39378	9.52925	0.583833	8.18034	8.85806	9.36538	10.1476	10.1989	9.77876	9.42151	0.721144	9.38864	12.3011	9.52925	9.42151	-2.91245	-0.140606	-0.0328625	2.77185	2.87959	0.107744
Adam19	O35674	Disintegrin and metalloproteinase domain-containing protein 19	0	1	0	0	1	10.3057	8.44001	12.9126	9.18487	9.26725	12.9426	10.5088	1.79429	14.0213	14.562	14.2304	13.6941	12.6969	14.0079	13.8687	0.585641	8.36359	8.02949	10.5162	11.7741	9.31357	7.74678	9.29063	1.44359	9.61414	9.1977	8.86282	9.80967	10.6947	8.67976	9.47647	0.671207	10.5088	13.8687	9.29063	9.47647	-3.35991	1.2182	1.03237	4.57811	4.39228	-0.185836
Akr1a1	Q9JII6	Alcohol dehydrogenase [NADP(+)]	0	1	0	0	1	8.70349	8.44378	8.90046	6.02512	8.92464	7.96686	8.16073	1.00862	13.5667	12.9006	12.7404	12.6842	12.8088	12.7886	12.9149	0.298868	9.42373	8.92628	8.94166	8.87896	7.22566	9.60878	8.83418	0.769952	8.87896	9.2227	9.05099	8.80078	10.2554	8.99452	9.20056	0.490128	8.16073	12.9149	8.83418	9.20056	-4.75418	-0.673451	-1.03984	4.08073	3.71434	-0.366387
Akr1b1	P45376	Aldose reductase	0	1	0	0	1	8.59172	8.84767	7.89756	9.27582	8.95233	8.35377	8.65315	0.443355	12.8109	12.715	12.1632	12.1923	11.9038	12.6431	12.4047	0.334768	9.6031	8.78197	8.67734	9.82722	8.49254	9.50565	9.14797	0.513404	9.29835	8.13502	10.9399	8.50088	9.05417	9.6859	9.26904	0.902651	8.65315	12.4047	9.14797	9.26904	-3.75156	-0.494825	-0.615894	3.25674	3.13567	-0.121069
Amy1	P00687	Alpha-amylase 1	0	1	0	0	0	8.58962	7.72104	8.97265	8.43376	8.05714	11.4782	8.87539	1.229	13.4464	13.6907	13.6846	13.2386	13.4418	13.5076	13.5016	0.155501	8.51523	9.99038	8.31352	9.15889	7.52127	9.61007	8.85156	0.830558	11.4668	9.50647	10.9009	10.937	10.1127	10.1334	10.5095	0.652872	8.87539	13.5016	8.85156	10.5095	-4.62622	0.023832	-1.63415	4.65005	2.99207	-1.65798
Blvrb	Q923D2	Flavin reductase (NADPH)	0	1	0	0	0	11.8706	8.47121	12.5827	8.18385	9.88135	11.4216	10.4019	1.67685	14.0831	13.4118	13.2038	12.6919	12.1622	12.7657	13.0531	0.608137	8.93251	8.24875	8.69114	9.80857	9.41222	9.38947	9.08044	0.516542	8.66202	9.28143	9.5593	10.2163	10.1452	10.0593	9.65391	0.555793	10.4019	13.0531	9.08044	9.65391	-2.6512	1.32143	0.747965	3.97263	3.39917	-0.573467
Ca3	P16015	Carbonic anhydrase 3	0	1	0	0	1	7.61034	9.4413	9.18172	8.46681	11.2908	10.4703	9.41021	1.21402	13.2593	12.2777	12.1924	11.9068	12.2357	12.3834	12.3759	0.421008	9.71383	8.80527	7.98114	8.76631	8.3127	9.67822	8.87625	0.64299	8.79299	7.81231	7.67204	8.36292	9.23491	10.5476	8.73713	0.971119	9.41021	12.3759	8.87625	8.73713	-2.96568	0.533964	0.673082	3.49965	3.63877	0.139118
Capg	P24452	Macrophage-capping protein	0	1	0	0	1	7.70975	6.94948	7.98865	7.35868	8.93222	9.20851	8.02455	0.808823	12.7687	11.8563	12.5756	11.8437	11.6069	10.5011	11.8587	0.735832	9.14116	9.08167	8.15069	8.56263	10.2349	8.62905	8.96668	0.657653	9.99424	8.72462	9.24556	9.94365	9.48121	9.33353	9.4538	0.432496	8.02455	11.8587	8.96668	9.4538	-3.83418	-0.942126	-1.42925	2.89206	2.40493	-0.487126
Cd5l	Q9QWK4	CD5 antigen-like	0	1	0	0	1	8.67085	9.24376	8.58047	7.32238	11.6992	8.94757	9.07737	1.31723	10.9855	12.1235	10.9231	12.0226	13.3217	13.6642	12.1734	1.04408	8.73709	9.70479	8.74876	9.77109	8.41518	8.84701	9.03732	0.51326	8.44687	8.11412	8.51773	9.64491	9.65784	8.27125	8.77546	0.632525	9.07737	12.1734	9.03732	8.77546	-3.09606	0.0400502	0.301914	3.13611	3.39797	0.261864
Cdh5	P55284	Cadherin-5	0	1	0	0	0	12.9953	15.187	14.7832	14.5231	14.8234	12.7774	14.1816	0.93812	18.8229	18.6358	18.5978	18.0735	18.4233	18.7305	18.5473	0.244869	8.57806	8.87884	10.0928	9.79997	10.7321	10.9686	9.84172	0.880463	9.19971	9.49979	9.17654	8.4659	9.8769	7.91674	9.0226	0.651337	14.1816	18.5473	9.84172	9.0226	-4.36573	4.33983	5.15896	8.70556	9.52468	0.81912
Cdh6	P97326	Cadherin-6	0	1	0	0	0	8.85603	13.0478	11.2483	8.67691	7.27701	10.4179	9.92066	1.89113	16.0984	15.305	15.5556	14.9593	15.2927	15.1991	15.4017	0.357546	12.1252	11.9215	12.288	11.5229	11.6373	12.0914	11.931	0.271968	10.8483	12.2718	12.3799	12.0918	11.9754	11.969	11.9227	0.50314	9.92066	15.4017	11.931	11.9227	-5.48101	-2.01037	-2.00204	3.47064	3.47897	0.00833337
Cndp2	Q9D1A2	Cytosolic non-specific dipeptidase	0	1	0	0	1	8.98889	7.89735	8.61224	7.99664	7.10685	8.07774	8.11328	0.590204	12.9232	12.556	12.8952	12.74	12.5124	12.3516	12.6631	0.207627	8.11918	7.68243	8.56207	9.73689	9.06392	8.84628	8.66846	0.660157	7.66761	9.21979	9.19465	9.12383	10.3876	7.97087	8.92738	0.897181	8.11328	12.6631	8.66846	8.92738	-4.54979	-0.555177	-0.8141	3.99462	3.73569	-0.258923
Col18a1	P39061	Collagen alpha-1(XVIII) chain	0	1	0	0	1	9.65071	8.69309	7.34684	9.79577	9.54197	9.38189	9.06838	0.846102	14.5329	12.3752	12.8168	12.2542	12.5323	12.5695	12.8468	0.773857	10.7623	8.91839	7.95535	9.17538	8.65558	9.18482	9.10864	0.848187	8.16041	10.0306	8.51031	9.15613	9.69221	8.28997	8.97327	0.708316	9.06838	12.8468	9.10864	8.97327	-3.77843	-0.0402659	0.0951051	3.73816	3.87353	0.135371
Colec12	Q8K4Q8	Collectin-12	0	1	0	0	1	8.57279	9.1788	9.27693	7.9759	7.81149	7.98146	8.46623	0.588847	12.8937	13.5421	13.5776	13.2138	13.2581	13.7666	13.3753	0.286803	7.88344	8.94238	9.55737	8.35809	9.98217	8.47613	8.8666	0.719379	8.69807	9.36422	9.18478	10.1936	9.33361	8.55294	9.2212	0.532319	8.46623	13.3753	8.8666	9.2212	-4.90907	-0.400371	-0.754973	4.5087	4.15409	-0.354602
Comp	Q9R0G6	Cartilage oligomeric matrix protein	0	1	0	0	0	8.34568	12.3615	13.3207	11.5653	9.78395	12.8705	11.3746	1.7673	14.3702	14.4439	14.1685	13.7306	14.1082	14.5153	14.2228	0.262836	10.4931	9.91565	9.63289	13.1811	9.49516	9.56359	10.3803	1.29631	10.844	11.2505	8.92514	9.41091	9.32303	9.10051	9.80902	0.896948	11.3746	14.2228	10.3803	9.80902	-2.84817	0.994352	1.56559	3.84252	4.41376	0.571238
Cotl1	Q9CQI6	Coactosin-like protein	0	1	0	0	0	8.68146	8.93683	7.53566	7.70143	10.5814	7.69389	8.52178	1.06227	13.8814	14.2216	14.3801	13.8719	14.1149	14.4341	14.1507	0.219655	9.4753	8.23005	9.43047	9.58113	8.94805	10.0645	9.28825	0.574316	8.69871	7.94282	10.5486	10.8179	10.5968	10.029	9.77231	1.07558	8.52178	14.1507	9.28825	9.77231	-5.6289	-0.76647	-1.25053	4.86243	4.37837	-0.484061
Efemp1	Q8BPB5	EGF-containing fibulin-like extracellular matrix protein 1	0	1	0	0	0	12.761	12.4459	12.7475	13.1815	13.1387	12.967	12.8736	0.25342	16.2095	16.1505	16.1028	15.2951	15.7591	15.5048	15.837	0.345876	10.9487	9.2592	9.86178	8.7837	8.64413	10.3355	9.63884	0.828221	11.8012	11.1311	11.2086	11.4448	12.189	12.2248	11.6666	0.437479	12.8736	15.837	9.63884	11.6666	-2.96338	3.23474	1.20699	6.19812	4.17036	-2.02776
Eno3	P21550	Beta-enolase	0	1	0	0	1	7.57961	8.58792	8.7658	8.90979	9.47901	9.21043	8.75543	0.600714	12.3426	11.8521	12.9024	11.4988	11.3428	12.9318	12.1451	0.629606	8.54895	10.0516	9.6868	8.86607	9.08151	9.35421	9.26486	0.501687	8.79397	9.76598	8.01231	9.33362	9.86253	9.67654	9.24083	0.654431	8.75543	12.1451	9.26486	9.24083	-3.38966	-0.509429	-0.485399	2.88023	2.90426	0.0240294
Fam3c	Q91VU0	Protein FAM3C	0	1	0	0	1	7.69154	6.40079	8.48257	7.99659	9.68434	8.69046	8.15772	1.00416	12.3272	12.4778	11.8677	11.3065	11.2801	11.7007	11.8267	0.4585	8.54151	8.99738	9.45091	8.76236	10.1647	9.25794	9.19581	0.526489	9.14653	9.17852	9.0038	8.70509	9.06741	9.99189	9.18221	0.393599	8.15772	11.8267	9.19581	9.18221	-3.66895	-1.03809	-1.02449	2.63086	2.64446	0.0135999
Fam53c	Q8BXQ8	Protein FAM53C	0	1	0	0	1	8.52617	7.97832	7.89724	7.95045	8.23439	8.81218	8.23313	0.33636	13.4402	14.2189	14.1532	13.8732	13.2514	13.4055	13.7237	0.37787	7.72796	9.09885	8.6796	9.27668	9.33863	9.44931	8.9285	0.590614	9.47806	9.13221	9.83559	9.72774	8.84384	9.27526	9.38212	0.341056	8.23313	13.7237	8.9285	9.38212	-5.49061	-0.695379	-1.14899	4.79524	4.34162	-0.453614
Fbln7	Q501P1	Fibulin-7	0	1	0	0	1	9.09206	9.00756	8.37417	7.73182	10.3681	7.6781	8.70863	0.923599	14.0823	12.5424	12.3064	12.0562	12.2541	12.7768	12.6697	0.671356	9.19948	8.2913	9.46723	9.05735	9.67098	8.69628	9.06377	0.462186	8.92791	7.71641	8.68513	9.0098	9.9562	9.49769	8.96552	0.69605	8.70863	12.6697	9.06377	8.96552	-3.96107	-0.355136	-0.256892	3.60593	3.70418	0.0982442
Galk1	Q9R0N0	Galactokinase	0	1	0	0	1	10.6264	8.54007	6.34313	8.84706	9.94053	7.28991	8.59784	1.45931	12.3749	12.234	11.9013	11.434	11.2895	10.9324	11.6944	0.517918	8.54552	9.06232	10.3084	10.2746	7.92985	9.26423	9.23082	0.86046	8.60281	9.21876	8.42971	8.86059	9.4744	8.9389	8.92086	0.351542	8.59784	11.6944	9.23082	8.92086	-3.09652	-0.63298	-0.323021	2.46354	2.7735	0.309959
Galm	Q8K157	Aldose 1-epimerase	0	1	0	0	1	9.5056	7.73192	7.78964	8.69853	8.3183	7.83953	8.31392	0.633337	13.3151	13.0435	12.9776	12.5908	12.5309	12.8496	12.8846	0.268282	9.13258	9.10442	10.2272	9.99051	8.07712	8.81134	9.22386	0.719044	9.57844	9.01416	9.09862	8.37139	8.97976	9.71785	9.1267	0.439519	8.31392	12.8846	9.22386	9.1267	-4.57065	-0.909936	-0.812782	3.66071	3.75786	0.0971538
Gas6	Q61592	Growth arrest-specific protein 6	0	1	0	0	0	7.85714	9.77801	8.59839	6.65657	10.2021	18.1102	10.2004	3.72737	14.6247	15.8894	15.2802	15.8458	16.3472	16.1078	15.6825	0.573441	14.3106	13.2047	11.4142	14.2943	12.2889	13.7369	13.2083	1.05972	11.8458	10.8552	10.7932	9.67377	11.7298	10.7494	10.9412	0.720254	10.2004	15.6825	13.2083	10.9412	-5.48211	-3.00787	-0.740778	2.47424	4.74133	2.26709
Grn	P28798	Granulins	0	1	0	0	0	11.7742	12.5626	11.8705	11.8697	13.1241	12.4821	12.2805	0.487373	15.0658	16.8207	15.9826	16.3462	16.9931	17.2048	16.4022	0.722683	13.1771	13.2261	13.6491	11.0459	11.0636	13.2824	12.574	1.08497	13.3469	12.897	13.0994	13.1223	13.6681	12.7966	13.155	0.288483	12.2805	16.4022	12.574	13.155	-4.12165	-0.293498	-0.874491	3.82815	3.24716	-0.580993
Gsta1	P13745	Glutathione S-transferase A1	0	1	0	0	0	10.325	11.9129	10.6971	8.19873	10.7453	10.4707	10.3916	1.10696	15.6018	15.0753	14.8747	14.5211	14.454	15.1107	14.9396	0.387572	8.07803	9.21159	9.57267	9.57636	8.19082	8.46976	8.84987	0.626584	8.49527	8.87904	8.68285	9.8265	9.15085	10.1306	9.19418	0.595509	10.3916	14.9396	8.84987	9.19418	-4.54797	1.54176	1.19745	6.08973	5.74542	-0.344306
Hexb	P20060	Beta-hexosaminidase subunit beta	0	1	0	0	0	18.5	19.8778	18.8079	19.2518	20.0219	19.4901	19.3249	0.543424	21.0616	22.0306	21.8347	21.4919	21.5287	22.2619	21.7016	0.392293	13.9487	13.9299	13.6698	13.6991	13.1278	14.0401	13.7359	0.303028	15.8181	15.3088	15.3329	15.8315	15.8516	16.1034	15.7077	0.289943	19.3249	21.7016	13.7359	15.7077	-2.37664	5.58903	3.6172	7.96566	5.99384	-1.97182
Igdcc4	Q9EQS9	Immunoglobulin superfamily DCC subclass member 4	0	1	0	0	0	12.703	12.8625	9.76067	7.45395	8.94264	7.98482	9.95126	2.12933	15.0901	15.335	14.8976	14.6308	14.6065	13.3463	14.6511	0.635874	13.0409	12.8014	12.3309	10.9187	11.1117	12.6161	12.1366	0.82271	8.16146	10.4865	9.81114	8.58756	9.67197	8.81086	9.25492	0.799835	9.95126	14.6511	12.1366	9.25492	-4.6998	-2.18533	0.696338	2.51447	5.39614	2.88167
Igfbp6	P47880	Insulin-like growth factor-binding protein 6	0	1	0	0	1	9.1603	9.73415	7.14328	8.86612	8.32661	9.22506	8.74259	0.830314	13.3816	13.3805	12.3096	12.6013	13.0229	12.9746	12.9451	0.389255	8.66041	7.59464	9.13752	8.72649	8.50878	9.03677	8.61077	0.502945	8.57016	8.29661	8.96207	8.19671	9.2279	9.00136	8.70913	0.380911	8.74259	12.9451	8.61077	8.70913	-4.20249	0.131819	0.0334516	4.33431	4.23594	-0.0983669
Kif20b	Q80WE4	Kinesin-like protein KIF20B	0	1	0	0	0	7.24522	12.2169	12.0679	10.117	9.94607	12.4549	10.6747	1.82991	14.2102	13.957	14.0643	13.5892	12.9279	13.6478	13.7327	0.421049	9.04901	8.29875	8.127	9.52011	8.86214	8.71075	8.76129	0.463245	9.37447	9.78045	9.279	9.4025	10.3105	7.96581	9.35212	0.710886	10.6747	13.7327	8.76129	9.35212	-3.05807	1.91336	1.32253	4.97142	4.3806	-0.590824
Lama3	Q61789	Laminin subunit alpha-3	0	1	0	0	1	8.59634	9.91712	8.63491	7.4474	8.90961	8.2984	8.63396	0.735348	12.7772	12.6508	11.8835	11.6458	11.3283	11.2838	11.9282	0.591598	8.85674	8.45574	9.69767	9.46161	7.12964	8.39423	8.66594	0.837873	9.00396	8.86606	8.25513	8.90215	10.0736	9.30461	9.06758	0.547763	8.63396	11.9282	8.66594	9.06758	-3.29426	-0.031975	-0.433613	3.26229	2.86065	-0.401638
Lasp1	Q61792	LIM and SH3 domain protein 1	0	1	0	0	1	10.0519	8.78566	8.94554	8.32309	7.74741	6.44542	8.38317	1.11248	13.4676	12.5282	13.2168	12.4762	12.1189	12.5339	12.7236	0.465103	9.04831	7.84053	9.14289	10.1171	8.53531	8.945	8.9382	0.684493	10.4873	9.67877	9.39209	9.86684	10.3063	8.50039	9.70527	0.651838	8.38317	12.7236	8.9382	9.70527	-4.34042	-0.555026	-1.3221	3.7854	3.01832	-0.767079
Lpl	P11152	Lipoprotein lipase	0	1	0	0	0	11.6104	10.8916	10.9623	10.858	10.2422	7.77572	10.39	1.2345	13.8906	15.9256	14.4173	15.1204	15.5298	15.9984	15.147	0.773435	11.9516	9.94939	15.6028	13.2434	11.5261	12.9111	12.5307	1.73678	9.8015	7.76868	8.47306	9.2525	9.72474	8.20139	8.87031	0.770507	10.39	15.147	12.5307	8.87031	-4.75699	-2.1407	1.51973	2.61629	6.27672	3.66043
Lrp2	A2ARV4	Low-density lipoprotein receptor-related protein 2	0	1	0	0	0	13.9656	12.0127	13.4606	14.3022	13.2191	12.3266	13.2145	0.82061	17.1095	17.207	17.0107	16.1695	16.6139	17.1642	16.8791	0.372625	13.179	12.579	13.2088	14.3648	11.5752	13.8851	13.132	0.896726	8.47705	7.64507	7.83984	9.97721	8.94596	9.52183	8.73449	0.842861	13.2145	16.8791	13.132	8.73449	-3.66468	0.0824927	4.47997	3.74717	8.14465	4.39748
Ltbp4	Q8K4G1	Latent-transforming growth factor beta-binding protein 4	0	1	0	0	0	10.9571	11.821	11.2503	11.8784	10.0592	11.9674	11.3222	0.671816	15.7015	15.7389	15.7961	15.1871	15.2404	15.5677	15.5386	0.240244	10.0289	8.86826	8.83086	9.26175	7.81678	9.72724	9.08896	0.713498	12.6158	12.8332	12.5606	12.9747	13.3093	13.1217	12.9026	0.26542	11.3222	15.5386	9.08896	12.9026	-4.21635	2.23328	-1.58033	6.44963	2.63601	-3.81361
Masp2	Q91WP0	Mannan-binding lectin serine protease 2	0	1	0	0	1	8.03078	9.69441	7.94027	8.51293	10.6534	8.93165	8.96058	0.958383	13.6386	13.6915	13.4874	12.8912	11.6463	11.1493	12.7507	1.00168	9.52686	7.93051	8.56937	9.67627	10.7518	10.2697	9.45409	0.958121	9.16741	8.0175	8.91594	9.65553	10.176	9.93797	9.31173	0.719937	8.96058	12.7507	9.45409	9.31173	-3.79015	-0.493511	-0.351152	3.29664	3.43899	0.142359
Mt2	P02798	Metallothionein-2	0	1	0	0	0	11.2789	10.6161	10.7533	8.96925	10.8582	11.8366	10.7187	0.880843	13.8297	13.5189	12.9783	12.7124	13.2087	13.6607	13.3181	0.390246	9.32714	9.74624	9.35808	8.43694	7.36839	9.50326	8.95667	0.817855	10.1691	10.185	8.94328	10.1746	11.1271	11.5844	10.3639	0.836264	10.7187	13.3181	8.95667	10.3639	-2.59939	1.76205	0.35482	4.36144	2.95421	-1.40723
Myoc	O70624	Myocilin	0	1	0	0	1	8.3651	7.5726	8.43568	7.5954	9.41651	9.30791	8.44887	0.727751	12.2141	12.4161	12.173	12.7237	12.4569	12.6025	12.431	0.195625	9.94828	8.65224	9.1249	10.5068	9.02083	8.31126	9.26071	0.749793	9.24582	9.58701	8.25805	9.85282	8.79364	9.53145	9.21146	0.538442	8.44887	12.431	9.26071	9.21146	-3.98217	-0.811847	-0.762597	3.17032	3.21957	0.0492498
Nsfl1c	Q9CZ44	NSFL1 cofactor p47	0	1	0	0	1	8.47647	7.76524	8.33676	8.97307	7.45923	8.58082	8.26526	0.508264	12.3581	11.3852	11.8105	11.4462	11.1908	11.2269	11.5696	0.406205	9.50915	8.80457	8.76416	8.42123	8.25168	8.34309	8.68231	0.42308	9.29235	10.0386	8.71078	8.31996	10.1044	8.85823	9.22073	0.665561	8.26526	11.5696	8.68231	9.22073	-3.30435	-0.417051	-0.955465	2.8873	2.34889	-0.538414
Nucks1	Q80XU3	Nuclear ubiquitous casein and cyclin-dependent kinase substrate 1	0	1	0	0	1	8.34641	9.61959	8.89489	8.55469	7.54648	9.43229	8.73239	0.694063	12.6533	11.351	11.2262	12.3821	15.4643	11.8404	12.4862	1.42601	9.91453	5.90418	10.6135	9.23612	8.78285	9.0724	8.92061	1.47729	8.20504	8.79952	8.63294	9.41127	10.4123	10.2316	9.28212	0.817522	8.73239	12.4862	8.92061	9.28212	-3.75382	-0.188213	-0.549729	3.56561	3.20409	-0.361516
Pdia4	P08003	Protein disulfide-isomerase A4	0	1	0	0	0	8.64751	9.35939	9.9946	7.97497	9.36067	8.17354	8.91845	0.714908	14.5791	13.0794	13.4385	12.9201	12.8217	13.6391	13.413	0.593795	9.45306	10.0851	9.26059	12.6168	12.1841	11.0511	10.7751	1.28913	9.46575	12.1256	12.1184	8.58178	9.64353	13.1289	10.844	1.68057	8.91845	13.413	10.7751	10.844	-4.49455	-1.85668	-1.92555	2.63786	2.569	-0.068862
Postn	Q62009	Periostin	0	1	0	0	0	15.8989	15.536	15.8264	16.3002	16.4108	15.6072	15.9299	0.326418	18.9999	19.1433	19.187	18.8475	18.6425	19.2052	19.0042	0.203543	12.5961	11.9102	12.4435	13.5527	12.0493	13.3975	12.6582	0.622767	8.03202	8.89503	8.2566	11.0998	8.62707	9.41316	9.05395	1.01671	15.9299	19.0042	12.6582	9.05395	-3.07432	3.27168	6.87596	6.34601	9.95029	3.60428
Ppie	Q9QZH3	Peptidyl-prolyl cis-trans isomerase E	0	1	0	0	0	10.144	9.27319	9.62054	7.81656	8.02846	8.08966	8.82873	0.89121	14.6108	14.4427	14.5129	14.3702	13.8727	14.275	14.3474	0.236987	10.4653	8.85886	9.5427	8.78712	8.09084	9.12982	9.14577	0.732894	10.5159	10.7706	10.7358	11.3803	12.1125	11.6429	11.193	0.567002	8.82873	14.3474	9.14577	11.193	-5.51867	-0.31704	-2.36427	5.20163	3.1544	-2.04723
Pros1	Q08761	Vitamin K-dependent protein S	0	1	0	0	1	11.9187	8.77907	8.69075	12.3101	9.32196	6.83561	9.6427	1.9118	15.3387	15.1885	14.7035	14.835	14.0939	15.0731	14.8721	0.40696	10.0964	8.28024	10.5285	9.63742	8.16885	8.60443	9.21931	0.914826	11.3359	9.26683	8.73927	9.17818	10.9392	8.58068	9.67334	1.06796	9.6427	14.8721	9.21931	9.67334	-5.22942	0.423398	-0.0306366	5.65282	5.19879	-0.454034
Ptprm	P28828	Receptor-type tyrosine-protein phosphatase mu	0	1	0	0	0	12.0708	11.8534	8.68906	7.82679	10.8788	11.6419	10.4935	1.64174	13.3015	13.5875	13.4647	13.0756	13.3735	13.0283	13.3052	0.199655	8.75139	9.03412	8.90941	9.50456	8.88975	8.93268	9.00365	0.238875	11.8977	9.28729	10.3199	7.82268	10.0693	8.59809	9.66583	1.30719	10.4935	13.3052	9.00365	9.66583	-2.81173	1.4898	0.827626	4.30153	3.63936	-0.662172
Rgn	Q64374	Regucalcin	0	1	0	0	1	6.90666	10.2456	8.02235	8.49597	9.25896	10.2201	8.85828	1.19573	14.7415	13.5891	13.7356	13.1047	13.3122	13.0598	13.5905	0.568755	9.59348	9.17248	9.56554	9.95353	8.50645	8.29445	9.18099	0.599427	8.68152	8.30867	9.21166	9.06606	12.5286	12.3896	10.031	1.74123	8.85828	13.5905	9.18099	10.031	-4.7322	-0.322715	-1.17275	4.40948	3.55944	-0.850037
Slc9a3r1	P70441	Na(+)/H(+) exchange regulatory cofactor NHE-RF1	0	1	0	0	1	8.35754	8.14839	9.37741	8.27494	8.03147	7.58862	8.2964	0.542497	11.8481	12.0155	12.0075	11.8324	11.8562	12.0528	11.9354	0.0911829	8.62553	8.74683	8.25405	10.995	8.1762	7.96666	8.79404	1.01919	9.60829	9.79295	8.73752	8.60922	9.86069	9.55161	9.36005	0.497939	8.2964	11.9354	8.79404	9.36005	-3.63903	-0.497642	-1.06365	3.14139	2.57538	-0.566009
Sparc	P07214	SPARC	0	1	0	0	0	7.69343	13.1557	12.0596	12.1847	14.1779	11.9068	11.863	2.02317	16.5256	15.5449	15.9624	14.951	14.9371	14.8001	15.4535	0.627542	12.5235	11.7633	11.2723	10.6809	11.6052	11.7342	11.5966	0.555234	10.8638	11.8731	11.0795	9.99737	10.9162	9.1314	10.6436	0.868802	11.863	15.4535	11.5966	10.6436	-3.59049	0.266489	1.21947	3.85698	4.80996	0.952977
Spp2	Q8K1I3	Secreted phosphoprotein 24	0	1	0	0	0	12.7635	13.9852	13.6699	13.5901	14.5505	13.9589	13.753	0.539259	16.9659	16.7266	16.1278	16.4249	15.9748	16.4371	16.4429	0.334859	7.09176	9.1064	8.51695	8.98066	9.54345	8.57777	8.63617	0.770905	8.82536	8.54599	9.15563	9.46129	10.3337	11.138	9.57667	0.89706	13.753	16.4429	8.63617	9.57667	-2.68983	5.11686	4.17636	7.80669	6.86619	-0.9405
Sub1	P11031	Activated RNA polymerase II transcriptional coactivator p15	0	1	0	0	1	8.34695	9.19995	7.52393	8.84855	8.66998	8.16406	8.45891	0.535283	12.6908	12.7684	13.2652	13.0945	12.5927	12.4693	12.8135	0.279068	8.99506	7.27107	8.65696	10.7872	8.69098	9.00479	8.901	1.02774	9.46282	8.54285	8.09792	8.98967	10.4596	9.18723	9.12335	0.742891	8.45891	12.8135	8.901	9.12335	-4.35457	-0.442097	-0.664448	3.91248	3.69013	-0.222351
Tg	O08710	Thyroglobulin	0	1	0	0	0	9.33193	10.43	8.57446	8.49817	11.1156	10.4357	9.73098	0.993236	13.5489	19.9721	15.9934	13.5859	13.2342	13.6459	14.9967	2.40712	9.16821	7.80669	8.16109	9.19823	9.78408	15.3842	9.91708	2.53382	8.63046	10.5746	8.6909	8.24573	9.98326	8.96239	9.18123	0.821751	9.73098	14.9967	9.91708	9.18123	-5.26576	-0.186096	0.549753	5.07966	5.81551	0.735849
Tie1	Q06806	Tyrosine-protein kinase receptor Tie-1	0	1	0	0	0	7.45384	7.95749	13.23	12.7429	11.0699	12.4967	10.8252	2.30595	15.2613	14.8634	14.7377	14.438	14.5457	14.7033	14.7582	0.263083	8.9384	10.2155	8.42664	9.07794	9.30045	8.30337	9.04372	0.629831	7.72181	9.53751	8.13032	8.69026	10.4405	10.0814	9.1003	0.996591	10.8252	14.7582	9.04372	9.1003	-3.93308	1.78144	1.72485	5.71452	5.65794	-0.0565846
Tln1	P26039	Talin-1	0	1	0	0	0	8.34617	9.66306	10.3942	10.2565	8.78459	10.611	9.67593	0.845609	13.9761	14.3169	14.2485	13.9709	13.818	14.2742	14.1008	0.187518	10.3369	7.96234	11.6943	9.12911	10.4743	11.2852	10.147	1.26765	11.5276	11.209	11.2367	11.7995	12.4616	12.4276	11.777	0.5114	9.67593	14.1008	10.147	11.777	-4.42483	-0.471097	-2.10107	3.95373	2.32376	-1.62997
Tpm2	P58774	Tropomyosin beta chain	0	1	0	0	1	8.39983	8.27536	8.25649	7.37208	9.39832	8.36223	8.34405	0.587656	11.9249	12.7917	12.6472	11.9822	12.2803	11.6733	12.2166	0.399046	9.95995	9.38014	8.11399	9.02231	8.35202	9.08729	8.98595	0.616147	8.43492	9.9024	9.0423	9.41039	9.04354	10.3199	9.35891	0.615769	8.34405	12.2166	8.98595	9.35891	-3.87251	-0.641899	-1.01486	3.23062	2.85766	-0.372959
Txndc17	Q9CQM5	Thioredoxin domain-containing protein 17	0	1	0	0	1	8.74511	6.94719	9.56073	7.43269	8.87343	9.28691	8.47434	0.956584	14.2037	13.0523	12.7763	12.5505	11.8007	12.6713	12.8425	0.718943	8.71457	8.58829	7.9507	10.0605	8.81778	8.19714	8.72149	0.669451	8.2883	8.48963	8.7874	9.42089	8.98018	9.6981	8.94408	0.493005	8.47434	12.8425	8.72149	8.94408	-4.36811	-0.247149	-0.469739	4.12096	3.89837	-0.222591
Wfikkn2	Q7TQN3	WAP, Kazal, immunoglobulin, Kunitz and NTR domain-containing protein 2	0	1	0	0	0	7.30461	12.0098	9.2587	11.7591	9.46948	12.0152	10.3028	1.76732	13.8493	13.5571	13.4443	13.1544	12.8903	13.3948	13.3817	0.301828	9.20628	8.42169	8.6146	7.98808	7.96837	9.32138	8.58673	0.531088	8.67517	8.0055	8.54505	8.82944	9.78145	10.8372	9.1123	0.934591	10.3028	13.3817	8.58673	9.1123	-3.07891	1.71607	1.19051	4.79498	4.26942	-0.525562
Cell type specific proteins_Proteins detected in one cell type with 5/6 or 6/6 biological replicates and in other cell types with maximum 2 biological replicates
PG.Genes	PG.ProteinAccessions	PG.ProteinDescriptions	Astro_5fold	Micro_5fold	Neuro_5fold	Oligo_5fold	Cell type specific microglia (detected in >4 MAX2 in other cell types)	log2_LFQ_Astro_1	log2_LFQ_Astro_2	log2_LFQ_Astro_3	log2_LFQ_Astro_4	log2_LFQ_Astro_5	log2_LFQ_Astro_6	log2Avg_Asstrocytes	Std_As	log2_LFQ_Microglia_1	log2_LFQ_Microglia_2	log2_LFQ_Microglia_3	log2_LFQ_Microglia_4	log2_LFQ_Microglia_5	log2_LFQ_Microglia_6	log2Avg_Microglia	Std_M	log2_LFQ_Neurons_1	log2_LFQ_Neurons_2	log2_LFQ_Neurons_3	log2_LFQ_Neurons_4	log2_LFQ_Neurons_5	log2_LFQ_Neurons_6	log2Avg_neurons	Std_N	log2_LFQ_Oligodendrocytes_1	log2_LFQ_Oligodendrocytes_2	log2_LFQ_Oligodendrocytes_3	log2_LFQ_Oligodendrocytes_4	log2_LFQ_Oligodendrocytes_5	log2_LFQ_Oligodendrocytes_6	log2Avg_Oligodendrocytes	Std_O	log2Avg_Astrocytes	log2Avg_Microglia	log2Avg_Neurons	log2Avg_Oligodendrocytes	log2FC_Astrocytes_vs_Microglia	log2FC_Astrocytes_vs_Neurons	log2FC_Astrocytes_vs_Oligodendrocytes	log2FC_Microglia_vs_Neurons	log2FC_Microglia_vs_Oligodendrocytes	log2FC_Neurons_vs_Oligodendrocytes
Ace	P09470	Angiotensin-converting enzyme	0	0	0	0	1	NaN	NaN	NaN	NaN	NaN	NaN	NaN	NaN	10.1941	10.5613	9.88553	9.54984	9.93552	9.32585	9.90869	0.37361	NaN	NaN	NaN	NaN	NaN	NaN	NaN	NaN	NaN	NaN	NaN	NaN	NaN	NaN	NaN	NaN	NaN	NaN	NaN	NaN	NaN	NaN	NaN	NaN	NaN	NaN
Ache	P21836	Acetylcholinesterase	0	1	0	0	1	NaN	NaN	NaN	NaN	NaN	NaN	NaN	NaN	12.2141	12.5199	12.5583	12.0617	11.901	12.5516	12.3011	0.239557	NaN	NaN	NaN	NaN	NaN	NaN	NaN	NaN	NaN	NaN	NaN	NaN	NaN	NaN	NaN	NaN	NaN	NaN	NaN	NaN	NaN	NaN	NaN	NaN	NaN	NaN
Acly	Q91V92	ATP-citrate synthase	0	0	0	0	1	NaN	NaN	NaN	NaN	NaN	NaN	NaN	NaN	9.35993	9.84654	10.1116	9.76281	8.99391	8.9425	9.50289	0.405281	NaN	NaN	NaN	NaN	10.1808	NaN	10.1808	0	NaN	9.82534	NaN	NaN	NaN	NaN	9.82534	0	NaN	NaN	NaN	NaN	NaN	NaN	NaN	NaN	NaN	NaN
Actr3	Q99JY9	Actin-related protein 3	0	0	0	0	1	NaN	NaN	NaN	NaN	NaN	NaN	NaN	NaN	11.3374	10.9215	11.5304	10.7755	11.097	10.4449	11.0178	0.331093	NaN	NaN	NaN	NaN	11.4124	NaN	11.4124	0	NaN	11.1305	NaN	NaN	NaN	NaN	11.1305	0	NaN	NaN	NaN	NaN	NaN	NaN	NaN	NaN	NaN	NaN
Adam19	O35674	Disintegrin and metalloproteinase domain-containing protein 19	0	1	0	0	1	NaN	NaN	12.9126	NaN	NaN	12.9426	12.9276	0.0122403	14.0213	14.562	14.2304	13.6941	12.6969	14.0079	13.8687	0.542198	NaN	NaN	10.5162	11.7741	NaN	NaN	11.1452	0.51354	NaN	NaN	NaN	NaN	NaN	NaN	NaN	NaN	NaN	NaN	NaN	NaN	NaN	NaN	NaN	NaN	NaN	NaN
Adh5	P28474	Alcohol dehydrogenase class-3	0	0	0	0	1	NaN	NaN	NaN	NaN	NaN	NaN	NaN	NaN	12.6329	12.0645	11.8295	11.6728	12.8684	12.3762	12.2407	0.394391	NaN	NaN	NaN	NaN	NaN	NaN	NaN	NaN	NaN	12.8697	NaN	NaN	13.5296	NaN	13.1997	0.269417	NaN	NaN	NaN	NaN	NaN	NaN	NaN	NaN	NaN	NaN
Adk	P55264	Adenosine kinase	0	0	0	0	1	NaN	NaN	NaN	NaN	NaN	NaN	NaN	NaN	11.2561	11.494	11.3238	10.2361	10.6824	9.83211	10.8041	0.564751	NaN	NaN	NaN	NaN	NaN	NaN	NaN	NaN	NaN	NaN	NaN	NaN	NaN	NaN	NaN	NaN	NaN	NaN	NaN	NaN	NaN	NaN	NaN	NaN	NaN	NaN
Adssl1	P28650	Adenylosuccinate synthetase isozyme 1	0	0	0	0	1	NaN	NaN	NaN	NaN	NaN	NaN	NaN	NaN	7.20029	5.88048	6.79892	6.55312	6.16887	NaN	6.52034	0.423076	NaN	NaN	NaN	NaN	NaN	NaN	NaN	NaN	NaN	NaN	NaN	NaN	NaN	NaN	NaN	NaN	NaN	NaN	NaN	NaN	NaN	NaN	NaN	NaN	NaN	NaN
Aebp1	Q640N1	Adipocyte enhancer-binding protein 1	0	0	0	0	1	NaN	NaN	NaN	NaN	NaN	NaN	NaN	NaN	6.61912	6.06549	6.76733	10.0124	10.721	9.95258	8.35632	1.75958	NaN	NaN	NaN	NaN	NaN	NaN	NaN	NaN	NaN	NaN	NaN	NaN	NaN	NaN	NaN	NaN	NaN	NaN	NaN	NaN	NaN	NaN	NaN	NaN	NaN	NaN
Akr1a1	Q9JII6	Alcohol dehydrogenase [NADP(+)]	0	1	0	0	1	NaN	NaN	NaN	NaN	NaN	NaN	NaN	NaN	13.5667	12.9006	12.7404	12.6842	12.8088	12.7886	12.9149	0.276698	NaN	NaN	NaN	NaN	NaN	NaN	NaN	NaN	NaN	NaN	NaN	NaN	NaN	8.99452	8.99452	0	NaN	NaN	NaN	NaN	NaN	NaN	NaN	NaN	NaN	NaN
Akr1b1	P45376	Aldose reductase	0	1	0	0	1	NaN	NaN	NaN	NaN	NaN	NaN	NaN	NaN	12.8109	12.715	12.1632	12.1923	11.9038	12.6431	12.4047	0.309935	NaN	NaN	NaN	NaN	NaN	NaN	NaN	NaN	NaN	NaN	10.9399	NaN	NaN	NaN	10.9399	0	NaN	NaN	NaN	NaN	NaN	NaN	NaN	NaN	NaN	NaN
Alpl	P09242	Alkaline phosphatase, tissue-nonspecific isozyme	0	0	0	0	1	NaN	9.29475	NaN	NaN	NaN	8.48892	8.89184	0.328981	11.7638	11.2122	10.9363	11.0324	11.0271	10.6379	11.1016	0.317009	NaN	NaN	NaN	NaN	NaN	NaN	NaN	NaN	NaN	NaN	NaN	NaN	NaN	NaN	NaN	NaN	NaN	NaN	NaN	NaN	NaN	NaN	NaN	NaN	NaN	NaN
Amh	P27106	Muellerian-inhibiting factor	0	0	0	0	1	NaN	NaN	NaN	NaN	NaN	NaN	NaN	NaN	12.2577	11.6719	11.8836	11.0322	11.6472	12.4331	11.821	0.421561	NaN	NaN	NaN	NaN	NaN	NaN	NaN	NaN	10.479	NaN	NaN	NaN	NaN	NaN	10.479	0	NaN	NaN	NaN	NaN	NaN	NaN	NaN	NaN	NaN	NaN
Aoc1	Q8JZQ5	Amiloride-sensitive amine oxidase [copper-containing]	0	0	0	0	1	NaN	NaN	NaN	NaN	NaN	NaN	NaN	NaN	11.7219	8.36593	10.3769	7.57728	6.36957	6.26368	8.44587	1.86298	NaN	NaN	NaN	NaN	NaN	NaN	NaN	NaN	NaN	NaN	NaN	NaN	NaN	NaN	NaN	NaN	NaN	NaN	NaN	NaN	NaN	NaN	NaN	NaN	NaN	NaN
Atic	Q9CWJ9	Bifunctional purine biosynthesis protein PURH	0	0	0	0	1	NaN	NaN	NaN	NaN	NaN	NaN	NaN	NaN	9.27063	9.03549	9.23633	9.04572	9.12124	9.56294	9.21206	0.166574	NaN	NaN	NaN	NaN	NaN	NaN	NaN	NaN	NaN	NaN	NaN	NaN	NaN	NaN	NaN	NaN	NaN	NaN	NaN	NaN	NaN	NaN	NaN	NaN	NaN	NaN
B4galt1	P15535	Beta-1,4-galactosyltransferase 1	0	0	0	0	1	NaN	NaN	NaN	NaN	NaN	NaN	NaN	NaN	10.1424	10.3357	9.7476	9.40365	9.58304	NaN	9.84248	0.316783	NaN	NaN	NaN	NaN	NaN	NaN	NaN	NaN	NaN	NaN	NaN	NaN	NaN	NaN	NaN	NaN	NaN	NaN	NaN	NaN	NaN	NaN	NaN	NaN	NaN	NaN
Bin2	D3Z6Q9	Bridging integrator 2	0	0	0	0	1	NaN	NaN	NaN	NaN	NaN	NaN	NaN	NaN	9.78623	9.36443	9.21012	9.49279	9.60172	9.51797	9.49554	0.16688	NaN	NaN	NaN	NaN	NaN	NaN	NaN	NaN	NaN	NaN	NaN	NaN	NaN	NaN	NaN	NaN	NaN	NaN	NaN	NaN	NaN	NaN	NaN	NaN	NaN	NaN
Ca3	P16015	Carbonic anhydrase 3	0	1	0	0	1	NaN	NaN	NaN	NaN	11.2908	10.4703	10.8805	0.334946	13.2593	12.2777	12.1924	11.9068	12.2357	12.3834	12.3759	0.389778	NaN	NaN	NaN	NaN	NaN	NaN	NaN	NaN	NaN	NaN	NaN	NaN	NaN	NaN	NaN	NaN	NaN	NaN	NaN	NaN	NaN	NaN	NaN	NaN	NaN	NaN
Cand1	Q6ZQ38	Cullin-associated NEDD8-dissociated protein 1	0	0	0	0	1	NaN	NaN	NaN	NaN	NaN	NaN	NaN	NaN	7.2885	7.03375	7.2058	NaN	6.50101	6.6695	6.93971	0.278919	NaN	NaN	NaN	NaN	NaN	NaN	NaN	NaN	NaN	NaN	NaN	NaN	NaN	NaN	NaN	NaN	NaN	NaN	NaN	NaN	NaN	NaN	NaN	NaN	NaN	NaN
Capg	P24452	Macrophage-capping protein	0	1	0	0	1	NaN	NaN	NaN	NaN	NaN	NaN	NaN	NaN	12.7687	11.8563	12.5756	11.8437	11.6069	10.5011	11.8587	0.681248	NaN	NaN	NaN	NaN	10.2349	NaN	10.2349	0	NaN	NaN	NaN	NaN	NaN	NaN	NaN	NaN	NaN	NaN	NaN	NaN	NaN	NaN	NaN	NaN	NaN	NaN
Capn2	O08529	Calpain-2 catalytic subunit	0	0	0	0	1	NaN	NaN	NaN	NaN	NaN	NaN	NaN	NaN	NaN	11.1779	10.5288	10.9127	11.3893	10.5409	10.9099	0.311736	NaN	NaN	NaN	NaN	NaN	NaN	NaN	NaN	NaN	NaN	NaN	NaN	NaN	NaN	NaN	NaN	NaN	NaN	NaN	NaN	NaN	NaN	NaN	NaN	NaN	NaN
Capza1	P47753	F-actin-capping protein subunit alpha-1	0	0	0	0	1	NaN	NaN	NaN	NaN	NaN	NaN	NaN	NaN	11.9696	11.8798	12.0594	11.7165	11.6973	10.1282	11.5751	0.610795	NaN	NaN	NaN	NaN	12.7653	NaN	12.7653	0	NaN	NaN	NaN	NaN	NaN	NaN	NaN	NaN	NaN	NaN	NaN	NaN	NaN	NaN	NaN	NaN	NaN	NaN
Cd5l	Q9QWK4	CD5 antigen-like	0	1	0	0	1	NaN	NaN	NaN	NaN	NaN	NaN	NaN	NaN	10.9855	12.1235	10.9231	12.0226	13.3217	13.6642	12.1734	0.966628	NaN	NaN	NaN	NaN	NaN	NaN	NaN	NaN	NaN	NaN	NaN	NaN	NaN	NaN	NaN	NaN	NaN	NaN	NaN	NaN	NaN	NaN	NaN	NaN	NaN	NaN
Cdc42	P60766	Cell division control protein 42 homolog	0	0	0	0	1	NaN	NaN	NaN	NaN	NaN	NaN	NaN	NaN	11.7753	11.9418	11.9274	11.2781	11.7691	11.4153	11.6845	0.232455	NaN	NaN	NaN	10.4746	11.4006	NaN	10.9376	0.378028	NaN	NaN	11.0134	NaN	NaN	NaN	11.0134	0	NaN	NaN	NaN	NaN	NaN	NaN	NaN	NaN	NaN	NaN
Cdh15	P33146	Cadherin-15	0	0	0	0	1	NaN	NaN	NaN	NaN	NaN	NaN	NaN	NaN	11.0908	10.0261	10.0958	9.9222	10.2017	10.317	10.2756	0.356799	NaN	NaN	NaN	NaN	NaN	NaN	NaN	NaN	NaN	NaN	NaN	NaN	NaN	NaN	NaN	NaN	NaN	NaN	NaN	NaN	NaN	NaN	NaN	NaN	NaN	NaN
Clec11a	O88200	C-type lectin domain family 11 member A	0	0	0	0	1	NaN	NaN	NaN	NaN	NaN	NaN	NaN	NaN	7.67049	7.42479	7.174	7.17466	7.83736	8.02137	7.55045	0.296942	NaN	NaN	NaN	NaN	NaN	NaN	NaN	NaN	NaN	NaN	NaN	NaN	NaN	NaN	NaN	NaN	NaN	NaN	NaN	NaN	NaN	NaN	NaN	NaN	NaN	NaN
Clic1	Q9Z1Q5	Chloride intracellular channel protein 1	0	0	0	0	1	NaN	NaN	NaN	NaN	NaN	NaN	NaN	NaN	10.5669	10.932	11.2097	10.5526	10.3489	10.7165	10.7211	0.260208	NaN	NaN	NaN	NaN	8.76153	NaN	8.76153	0	NaN	NaN	NaN	NaN	NaN	NaN	NaN	NaN	NaN	NaN	NaN	NaN	NaN	NaN	NaN	NaN	NaN	NaN
Cndp2	Q9D1A2	Cytosolic non-specific dipeptidase	0	1	0	0	1	NaN	NaN	NaN	NaN	NaN	NaN	NaN	NaN	12.9232	12.556	12.8952	12.74	12.5124	12.3516	12.6631	0.192225	NaN	NaN	NaN	NaN	NaN	NaN	NaN	NaN	NaN	NaN	NaN	NaN	NaN	NaN	NaN	NaN	NaN	NaN	NaN	NaN	NaN	NaN	NaN	NaN	NaN	NaN
Col18a1	P39061	Collagen alpha-1(XVIII) chain	0	1	0	0	1	NaN	NaN	NaN	NaN	NaN	NaN	NaN	NaN	14.5329	12.3752	12.8168	12.2542	12.5323	12.5695	12.8468	0.716452	NaN	NaN	NaN	NaN	NaN	NaN	NaN	NaN	NaN	NaN	NaN	NaN	NaN	NaN	NaN	NaN	NaN	NaN	NaN	NaN	NaN	NaN	NaN	NaN	NaN	NaN
Colec12	Q8K4Q8	Collectin-12	0	1	0	0	1	NaN	NaN	NaN	NaN	NaN	NaN	NaN	NaN	12.8937	13.5421	13.5776	13.2138	13.2581	13.7666	13.3753	0.265528	NaN	NaN	NaN	NaN	NaN	NaN	NaN	NaN	NaN	NaN	NaN	NaN	NaN	NaN	NaN	NaN	NaN	NaN	NaN	NaN	NaN	NaN	NaN	NaN	NaN	NaN
Coro1c	Q9WUM4	Coronin-1C	0	0	0	0	1	NaN	NaN	NaN	NaN	NaN	NaN	NaN	NaN	10.8903	10.6171	11.0202	10.5448	10.1542	11.2609	10.7479	0.331327	NaN	NaN	NaN	NaN	NaN	NaN	NaN	NaN	NaN	NaN	NaN	NaN	NaN	NaN	NaN	NaN	NaN	NaN	NaN	NaN	NaN	NaN	NaN	NaN	NaN	NaN
Csrp1	P97315	Cysteine and glycine-rich protein 1	0	0	0	0	1	NaN	NaN	NaN	NaN	NaN	NaN	NaN	NaN	10.4783	7.679	10.4482	7.80634	8.78199	8.91061	9.01741	1.03554	NaN	NaN	NaN	NaN	NaN	NaN	NaN	NaN	NaN	NaN	NaN	NaN	NaN	NaN	NaN	NaN	NaN	NaN	NaN	NaN	NaN	NaN	NaN	NaN	NaN	NaN
Egflam	Q4VBE4	Pikachurin	0	0	0	0	1	NaN	NaN	NaN	NaN	NaN	NaN	NaN	NaN	11.6371	11.6363	11.6964	10.8542	11.44	11.9764	11.5401	0.31937	NaN	NaN	NaN	NaN	NaN	NaN	NaN	NaN	NaN	NaN	NaN	NaN	NaN	NaN	NaN	NaN	NaN	NaN	NaN	NaN	NaN	NaN	NaN	NaN	NaN	NaN
Eno3	P21550	Beta-enolase	0	1	0	0	1	NaN	NaN	NaN	NaN	NaN	NaN	NaN	NaN	12.3426	11.8521	12.9024	11.4988	11.3428	12.9318	12.1451	0.582902	NaN	NaN	NaN	NaN	NaN	NaN	NaN	NaN	NaN	NaN	NaN	NaN	NaN	NaN	NaN	NaN	NaN	NaN	NaN	NaN	NaN	NaN	NaN	NaN	NaN	NaN
Ephb4	P54761	Ephrin type-B receptor 4	0	0	0	0	1	NaN	NaN	NaN	NaN	NaN	NaN	NaN	NaN	11.116	10.2836	10.7531	10.1821	10.4209	11.1865	10.657	0.362719	NaN	NaN	NaN	NaN	NaN	NaN	NaN	NaN	NaN	NaN	NaN	NaN	NaN	NaN	NaN	NaN	NaN	NaN	NaN	NaN	NaN	NaN	NaN	NaN	NaN	NaN
Ezr	P26040	Ezrin	0	0	0	0	1	NaN	NaN	NaN	7.7796	NaN	NaN	7.7796	0	10.5195	10.5203	10.5507	10.2648	9.91486	10.6621	10.4054	0.231027	NaN	NaN	NaN	NaN	10.2602	NaN	10.2602	0	NaN	NaN	NaN	NaN	NaN	NaN	NaN	NaN	NaN	NaN	NaN	NaN	NaN	NaN	NaN	NaN	NaN	NaN
Fam3c	Q91VU0	Protein FAM3C	0	1	0	0	1	NaN	NaN	NaN	NaN	NaN	NaN	NaN	NaN	12.3272	12.4778	11.8677	11.3065	11.2801	11.7007	11.8267	0.424488	NaN	NaN	NaN	NaN	NaN	NaN	NaN	NaN	NaN	NaN	NaN	NaN	NaN	NaN	NaN	NaN	NaN	NaN	NaN	NaN	NaN	NaN	NaN	NaN	NaN	NaN
Fam53c	Q8BXQ8	Protein FAM53C	0	1	0	0	1	NaN	NaN	NaN	NaN	NaN	NaN	NaN	NaN	13.4402	14.2189	14.1532	13.8732	13.2514	13.4055	13.7237	0.34984	NaN	NaN	NaN	NaN	NaN	NaN	NaN	NaN	NaN	NaN	NaN	NaN	NaN	NaN	NaN	NaN	NaN	NaN	NaN	NaN	NaN	NaN	NaN	NaN	NaN	NaN
Fbln5	Q9WVH9	Fibulin-5	0	0	0	0	1	NaN	NaN	NaN	NaN	NaN	NaN	NaN	NaN	12.0869	10.3961	10.7855	10.4204	11.0327	11.1402	10.977	0.527181	NaN	NaN	NaN	NaN	NaN	NaN	NaN	NaN	NaN	NaN	NaN	NaN	NaN	NaN	NaN	NaN	NaN	NaN	NaN	NaN	NaN	NaN	NaN	NaN	NaN	NaN
Fbln7	Q501P1	Fibulin-7	0	1	0	0	1	NaN	NaN	NaN	NaN	NaN	NaN	NaN	NaN	14.0823	12.5424	12.3064	12.0562	12.2541	12.7768	12.6697	0.621555	NaN	NaN	NaN	NaN	NaN	NaN	NaN	NaN	NaN	NaN	NaN	NaN	NaN	NaN	NaN	NaN	NaN	NaN	NaN	NaN	NaN	NaN	NaN	NaN	NaN	NaN
Fhl1	P97447	Four and a half LIM domains protein 1	0	0	0	0	1	NaN	NaN	NaN	NaN	NaN	NaN	NaN	NaN	11.5156	10.853	10.6189	10.1689	10.2109	10.4825	10.6416	0.421443	NaN	NaN	NaN	NaN	NaN	NaN	NaN	NaN	9.10845	NaN	NaN	NaN	NaN	NaN	9.10845	0	NaN	NaN	NaN	NaN	NaN	NaN	NaN	NaN	NaN	NaN
Fkbp3	Q62446	Peptidyl-prolyl cis-trans isomerase FKBP3	0	0	0	0	1	NaN	NaN	NaN	NaN	NaN	NaN	NaN	NaN	10.526	8.32851	8.54913	7.95593	7.07882	NaN	8.48769	1.03696	NaN	NaN	NaN	NaN	NaN	NaN	NaN	NaN	NaN	NaN	NaN	NaN	NaN	NaN	NaN	NaN	NaN	NaN	NaN	NaN	NaN	NaN	NaN	NaN	NaN	NaN
G6pdx	Q00612	Glucose-6-phosphate 1-dehydrogenase X	0	0	0	0	1	NaN	NaN	NaN	NaN	NaN	NaN	NaN	NaN	11.9672	11.7066	12.0113	11.2607	10.9168	11.7891	11.6086	0.364981	NaN	NaN	NaN	NaN	11.889	NaN	11.889	0	NaN	11.0138	NaN	NaN	NaN	NaN	11.0138	0	NaN	NaN	NaN	NaN	NaN	NaN	NaN	NaN	NaN	NaN
Galk1	Q9R0N0	Galactokinase	0	1	0	0	1	NaN	NaN	NaN	NaN	NaN	NaN	NaN	NaN	12.3749	12.234	11.9013	11.434	11.2895	10.9324	11.6944	0.479499	NaN	NaN	NaN	NaN	NaN	NaN	NaN	NaN	NaN	NaN	NaN	NaN	NaN	NaN	NaN	NaN	NaN	NaN	NaN	NaN	NaN	NaN	NaN	NaN	NaN	NaN
Galm	Q8K157	Aldose 1-epimerase	0	1	0	0	1	NaN	NaN	NaN	NaN	NaN	NaN	NaN	NaN	13.3151	13.0435	12.9776	12.5908	12.5309	12.8496	12.8846	0.248381	NaN	NaN	NaN	NaN	NaN	NaN	NaN	NaN	NaN	NaN	NaN	NaN	NaN	NaN	NaN	NaN	NaN	NaN	NaN	NaN	NaN	NaN	NaN	NaN	NaN	NaN
Galnt6	Q8C7U7	Polypeptide N-acetylgalactosaminyltransferase 6	0	0	0	0	1	NaN	NaN	NaN	5.82541	NaN	NaN	5.82541	0	9.03175	10.9897	10.219	10.6655	11.3525	11.655	10.6522	0.794945	NaN	NaN	NaN	NaN	NaN	NaN	NaN	NaN	7.57706	NaN	NaN	NaN	NaN	NaN	7.57706	0	NaN	NaN	NaN	NaN	NaN	NaN	NaN	NaN	NaN	NaN
Gamt	O35969	Guanidinoacetate N-methyltransferase	0	0	0	0	1	NaN	NaN	NaN	NaN	NaN	NaN	NaN	NaN	11.9812	11.7332	10.0375	9.81061	9.85252	10.8925	10.7179	0.818735	NaN	NaN	NaN	NaN	NaN	NaN	NaN	NaN	NaN	NaN	NaN	NaN	NaN	NaN	NaN	NaN	NaN	NaN	NaN	NaN	NaN	NaN	NaN	NaN	NaN	NaN
Glod4	Q9CPV4	Glyoxalase domain-containing protein 4	0	0	0	0	1	NaN	NaN	NaN	NaN	NaN	NaN	NaN	NaN	11.8354	11.5551	11.6517	11.2391	11.4824	11.0168	11.4634	0.248524	NaN	NaN	NaN	NaN	NaN	NaN	NaN	NaN	NaN	NaN	NaN	NaN	NaN	NaN	NaN	NaN	NaN	NaN	NaN	NaN	NaN	NaN	NaN	NaN	NaN	NaN
Gpi	P06745	Glucose-6-phosphate isomerase	0	0	0	0	1	NaN	NaN	NaN	NaN	NaN	NaN	NaN	NaN	10.8876	11.6994	11.5352	11.1144	11.2176	11.0748	11.2548	0.257648	NaN	NaN	NaN	NaN	8.27736	NaN	8.27736	0	NaN	NaN	NaN	NaN	NaN	8.33478	8.33478	0	NaN	NaN	NaN	NaN	NaN	NaN	NaN	NaN	NaN	NaN
Gsto1;Gsto2	O09131;Q8K2Q2	Glutathione S-transferase omega-1;Glutathione S-transferase omega-2	0	0	0	0	1	NaN	NaN	NaN	NaN	NaN	NaN	NaN	NaN	8.88495	10.6009	10.2575	10.3468	9.95528	9.65687	9.95038	0.520432	NaN	NaN	NaN	NaN	NaN	NaN	NaN	NaN	NaN	NaN	NaN	NaN	12.1332	NaN	12.1332	0	NaN	NaN	NaN	NaN	NaN	NaN	NaN	NaN	NaN	NaN
Gxylt1	Q3UHH8	Glucoside xylosyltransferase 1	0	0	0	0	1	NaN	NaN	12.5243	NaN	NaN	NaN	12.5243	0	NaN	12.5717	13.3762	8.93975	9.44437	12.3887	11.3441	1.63897	NaN	NaN	NaN	NaN	NaN	NaN	NaN	NaN	NaN	NaN	NaN	NaN	NaN	NaN	NaN	NaN	NaN	NaN	NaN	NaN	NaN	NaN	NaN	NaN	NaN	NaN
Hmcn1	D3YXG0	Hemicentin-1	0	0	0	0	1	NaN	NaN	NaN	NaN	NaN	NaN	NaN	NaN	10.9405	11.191	11.2713	10.7095	10.9196	10.3375	10.8949	0.287125	NaN	NaN	NaN	NaN	NaN	NaN	NaN	NaN	NaN	NaN	NaN	NaN	NaN	NaN	NaN	NaN	NaN	NaN	NaN	NaN	NaN	NaN	NaN	NaN	NaN	NaN
Hmox1	P14901	Heme oxygenase 1	0	0	0	0	1	NaN	NaN	NaN	NaN	NaN	NaN	NaN	NaN	10.4285	9.56356	10.8209	9.05909	8.44533	NaN	9.66346	0.794131	NaN	NaN	NaN	NaN	9.12054	NaN	9.12054	0	NaN	NaN	NaN	NaN	NaN	NaN	NaN	NaN	NaN	NaN	NaN	NaN	NaN	NaN	NaN	NaN	NaN	NaN
Hpd	P49429	4-hydroxyphenylpyruvate dioxygenase	0	0	0	0	1	NaN	NaN	NaN	NaN	NaN	NaN	NaN	NaN	11.3517	10.504	10.8478	10.361	10.6454	10.9495	10.7766	0.300016	NaN	NaN	NaN	NaN	NaN	NaN	NaN	NaN	NaN	NaN	NaN	NaN	NaN	NaN	NaN	NaN	NaN	NaN	NaN	NaN	NaN	NaN	NaN	NaN	NaN	NaN
Hprt1	P00493	Hypoxanthine-guanine phosphoribosyltransferase	0	0	0	0	1	NaN	NaN	NaN	NaN	NaN	NaN	NaN	NaN	7.5556	6.70702	7.34986	7.1933	7.30527	NaN	7.22221	0.258391	NaN	NaN	NaN	NaN	NaN	NaN	NaN	NaN	NaN	NaN	NaN	NaN	NaN	NaN	NaN	NaN	NaN	NaN	NaN	NaN	NaN	NaN	NaN	NaN	NaN	NaN
Igfbp4	P47879	Insulin-like growth factor-binding protein 4	0	0	0	0	1	NaN	NaN	NaN	NaN	NaN	NaN	NaN	NaN	12.5607	11.36	11.5094	10.8148	10.5627	NaN	11.3615	0.632037	11.3863	11.3252	NaN	NaN	NaN	NaN	11.3558	0.0249253	NaN	NaN	NaN	NaN	NaN	NaN	NaN	NaN	NaN	NaN	NaN	NaN	NaN	NaN	NaN	NaN	NaN	NaN
Igfbp6	P47880	Insulin-like growth factor-binding protein 6	0	1	0	0	1	NaN	NaN	NaN	NaN	NaN	NaN	NaN	NaN	13.3816	13.3805	12.3096	12.6013	13.0229	12.9746	12.9451	0.36038	NaN	NaN	NaN	NaN	NaN	NaN	NaN	NaN	NaN	NaN	NaN	NaN	NaN	NaN	NaN	NaN	NaN	NaN	NaN	NaN	NaN	NaN	NaN	NaN	NaN	NaN
Kpnb1	P70168	Importin subunit beta-1	0	0	0	0	1	NaN	NaN	NaN	NaN	NaN	NaN	NaN	NaN	8.8052	8.60317	8.4194	8.36747	7.72201	7.82861	8.29098	0.362873	NaN	NaN	NaN	NaN	10.9349	NaN	10.9349	0	9.2345	8.63444	NaN	NaN	NaN	NaN	8.93447	0.244975	NaN	NaN	NaN	NaN	NaN	NaN	NaN	NaN	NaN	NaN
Lag3	Q61790	Lymphocyte activation gene 3 protein	0	0	0	0	1	NaN	NaN	NaN	NaN	NaN	NaN	NaN	NaN	9.81132	11.1232	11.9585	10.8443	11.3349	11.0847	11.0262	0.595981	NaN	NaN	NaN	NaN	NaN	NaN	NaN	NaN	NaN	NaN	NaN	NaN	NaN	NaN	NaN	NaN	NaN	NaN	NaN	NaN	NaN	NaN	NaN	NaN	NaN	NaN
Lama3	Q61789	Laminin subunit alpha-3	0	1	0	0	1	NaN	NaN	NaN	NaN	NaN	NaN	NaN	NaN	12.7772	12.6508	11.8835	11.6458	11.3283	11.2838	11.9282	0.547713	NaN	NaN	NaN	NaN	NaN	NaN	NaN	NaN	NaN	NaN	NaN	NaN	NaN	NaN	NaN	NaN	NaN	NaN	NaN	NaN	NaN	NaN	NaN	NaN	NaN	NaN
Lasp1	Q61792	LIM and SH3 domain protein 1	0	1	0	0	1	NaN	NaN	NaN	NaN	NaN	NaN	NaN	NaN	13.4676	12.5282	13.2168	12.4762	12.1189	12.5339	12.7236	0.430602	NaN	NaN	NaN	NaN	NaN	NaN	NaN	NaN	NaN	NaN	NaN	NaN	NaN	NaN	NaN	NaN	NaN	NaN	NaN	NaN	NaN	NaN	NaN	NaN	NaN	NaN
Lims1	Q99JW4	LIM and senescent cell antigen-like-containing domain protein 1	0	0	0	0	1	NaN	NaN	NaN	NaN	NaN	NaN	NaN	NaN	11.4026	11.6955	11.6446	11.02	12.7047	12.1338	11.7669	0.49638	NaN	NaN	NaN	NaN	NaN	NaN	NaN	NaN	11.2688	11.3809	NaN	NaN	NaN	NaN	11.3249	0.0457567	NaN	NaN	NaN	NaN	NaN	NaN	NaN	NaN	NaN	NaN
Mapre2	Q8R001	Microtubule-associated protein RP/EB family member 2	0	0	0	0	1	NaN	NaN	NaN	NaN	NaN	NaN	NaN	NaN	11.9117	11.4692	10.9256	9.14077	10.1284	9.7193	10.5492	0.901909	NaN	NaN	NaN	NaN	NaN	NaN	NaN	NaN	NaN	NaN	NaN	NaN	NaN	NaN	NaN	NaN	NaN	NaN	NaN	NaN	NaN	NaN	NaN	NaN	NaN	NaN
Masp2	Q91WP0	Mannan-binding lectin serine protease 2	0	1	0	0	1	NaN	NaN	NaN	NaN	NaN	NaN	NaN	NaN	13.6386	13.6915	13.4874	12.8912	11.6463	11.1493	12.7507	0.927376	NaN	NaN	NaN	NaN	NaN	NaN	NaN	NaN	NaN	NaN	NaN	NaN	NaN	NaN	NaN	NaN	NaN	NaN	NaN	NaN	NaN	NaN	NaN	NaN	NaN	NaN
Mat1a	Q91X83	S-adenosylmethionine synthase isoform type-1	0	0	0	0	1	NaN	NaN	NaN	NaN	NaN	NaN	NaN	NaN	12.0933	11.9539	11.7535	10.8791	11.2109	10.6605	11.4252	0.501795	NaN	NaN	NaN	NaN	NaN	NaN	NaN	NaN	NaN	NaN	NaN	NaN	NaN	NaN	NaN	NaN	NaN	NaN	NaN	NaN	NaN	NaN	NaN	NaN	NaN	NaN
Mat2a	Q3THS6	S-adenosylmethionine synthase isoform type-2	0	0	0	0	1	NaN	NaN	NaN	NaN	NaN	NaN	NaN	NaN	11.8366	11.1559	11.0509	10.2487	10.4833	10.5586	10.889	0.48978	NaN	NaN	NaN	NaN	NaN	NaN	NaN	NaN	NaN	NaN	NaN	NaN	NaN	NaN	NaN	NaN	NaN	NaN	NaN	NaN	NaN	NaN	NaN	NaN	NaN	NaN
Me1	P06801	NADP-dependent malic enzyme	0	0	0	0	1	NaN	NaN	NaN	NaN	NaN	12.4443	12.4443	0	11.5069	12.1008	11.5865	11.4339	11.4111	12.2234	11.7104	0.302003	NaN	NaN	NaN	NaN	NaN	NaN	NaN	NaN	NaN	NaN	11.1248	NaN	NaN	NaN	11.1248	0	NaN	NaN	NaN	NaN	NaN	NaN	NaN	NaN	NaN	NaN
Metrnl	Q8VE43	Meteorin-like protein	0	0	0	0	1	NaN	NaN	NaN	NaN	13.1031	12.1423	12.6227	0.392264	13.7401	12.6114	12.412	12.0747	12.0631	12.4483	12.5583	0.522632	NaN	NaN	NaN	NaN	NaN	NaN	NaN	NaN	NaN	NaN	NaN	NaN	NaN	NaN	NaN	NaN	NaN	NaN	NaN	NaN	NaN	NaN	NaN	NaN	NaN	NaN
Mmp12	P34960	Macrophage metalloelastase	0	0	0	0	1	NaN	NaN	NaN	NaN	NaN	NaN	NaN	NaN	9.67954	12.2376	11.3367	11.5559	10.7003	12.1338	11.274	0.812643	NaN	NaN	NaN	NaN	NaN	NaN	NaN	NaN	NaN	NaN	NaN	NaN	NaN	NaN	NaN	NaN	NaN	NaN	NaN	NaN	NaN	NaN	NaN	NaN	NaN	NaN
Mmp9	P41245	Matrix metalloproteinase-9	0	0	0	0	1	NaN	NaN	NaN	NaN	NaN	9.95686	9.95686	0	13.6035	NaN	10.8682	10.5535	11.0051	11.0313	11.4123	1.01209	NaN	NaN	NaN	NaN	NaN	NaN	NaN	NaN	NaN	NaN	NaN	NaN	NaN	NaN	NaN	NaN	NaN	NaN	NaN	NaN	NaN	NaN	NaN	NaN	NaN	NaN
Mstn	O08689	Growth/differentiation factor 8	0	0	0	0	1	NaN	NaN	NaN	NaN	NaN	NaN	NaN	NaN	12.0331	11.9531	11.9209	11.471	11.4384	11.6625	11.7465	0.218154	NaN	NaN	NaN	NaN	NaN	NaN	NaN	NaN	NaN	NaN	NaN	NaN	NaN	NaN	NaN	NaN	NaN	NaN	NaN	NaN	NaN	NaN	NaN	NaN	NaN	NaN
Mthfd1	Q922D8	C-1-tetrahydrofolate synthase, cytoplasmic	0	0	0	0	1	NaN	NaN	NaN	NaN	NaN	NaN	NaN	NaN	9.9929	9.06843	9.21157	NaN	8.32274	5.9868	8.51649	1.25196	NaN	NaN	NaN	NaN	NaN	NaN	NaN	NaN	NaN	NaN	NaN	NaN	NaN	NaN	NaN	NaN	NaN	NaN	NaN	NaN	NaN	NaN	NaN	NaN	NaN	NaN
Mylk	Q6PDN3	Myosin light chain kinase, smooth muscle	0	0	0	0	1	NaN	NaN	NaN	NaN	11.1712	NaN	11.1712	0	12.1054	11.3507	11.8519	11.646	11.1304	11.2376	11.5537	0.321182	NaN	NaN	NaN	NaN	11.8957	NaN	11.8957	0	NaN	NaN	NaN	NaN	NaN	NaN	NaN	NaN	NaN	NaN	NaN	NaN	NaN	NaN	NaN	NaN	NaN	NaN
Myoc	O70624	Myocilin	0	1	0	0	1	NaN	NaN	NaN	NaN	NaN	NaN	NaN	NaN	12.2141	12.4161	12.173	12.7237	12.4569	12.6025	12.431	0.181113	NaN	NaN	NaN	NaN	NaN	NaN	NaN	NaN	NaN	NaN	NaN	NaN	NaN	NaN	NaN	NaN	NaN	NaN	NaN	NaN	NaN	NaN	NaN	NaN	NaN	NaN
Nap1l1	P28656	Nucleosome assembly protein 1-like 1	0	0	0	0	1	NaN	NaN	NaN	NaN	NaN	NaN	NaN	NaN	8.99145	10.8424	10.4043	9.97578	10.7734	10.5218	10.2515	0.583297	9.83376	NaN	NaN	11.4547	NaN	NaN	10.6442	0.66175	NaN	NaN	NaN	NaN	NaN	NaN	NaN	NaN	NaN	NaN	NaN	NaN	NaN	NaN	NaN	NaN	NaN	NaN
Nsfl1c	Q9CZ44	NSFL1 cofactor p47	0	1	0	0	1	NaN	NaN	NaN	NaN	NaN	NaN	NaN	NaN	12.3581	11.3852	11.8105	11.4462	11.1908	11.2269	11.5696	0.376073	NaN	NaN	NaN	NaN	NaN	NaN	NaN	NaN	NaN	NaN	NaN	NaN	NaN	NaN	NaN	NaN	NaN	NaN	NaN	NaN	NaN	NaN	NaN	NaN	NaN	NaN
Nucb1	Q02819	Nucleobindin-1	0	0	0	0	1	NaN	NaN	NaN	NaN	NaN	NaN	NaN	NaN	12.0168	11.3702	11.2924	11.1425	10.9386	11.0438	11.3007	0.3251	NaN	NaN	10.7221	NaN	12.2203	NaN	11.4712	0.611647	NaN	12.3372	NaN	NaN	NaN	NaN	12.3372	0	NaN	NaN	NaN	NaN	NaN	NaN	NaN	NaN	NaN	NaN
Nucks1	Q80XU3	Nuclear ubiquitous casein and cyclin-dependent kinase substrate 1	0	1	0	0	1	NaN	NaN	NaN	NaN	NaN	9.43229	9.43229	0	12.6533	11.351	11.2262	12.3821	15.4643	11.8404	12.4862	1.32023	NaN	5.90418	NaN	NaN	NaN	NaN	5.90418	0	NaN	NaN	NaN	NaN	NaN	NaN	NaN	NaN	NaN	NaN	NaN	NaN	NaN	NaN	NaN	NaN	NaN	NaN
Nudc	O35685	Nuclear migration protein nudC	0	0	0	0	1	NaN	NaN	NaN	NaN	NaN	NaN	NaN	NaN	10.5243	NaN	9.48868	8.84824	8.00307	9.46979	9.26682	0.757629	NaN	NaN	NaN	NaN	NaN	NaN	NaN	NaN	NaN	NaN	NaN	NaN	NaN	NaN	NaN	NaN	NaN	NaN	NaN	NaN	NaN	NaN	NaN	NaN	NaN	NaN
Ola1	Q9CZ30	Obg-like ATPase 1	0	0	0	0	1	NaN	NaN	NaN	NaN	NaN	NaN	NaN	NaN	9.40188	9.35091	6.96477	9.70287	6.92245	6.10924	8.07535	1.33437	NaN	NaN	NaN	NaN	NaN	NaN	NaN	NaN	NaN	NaN	NaN	NaN	NaN	NaN	NaN	NaN	NaN	NaN	NaN	NaN	NaN	NaN	NaN	NaN	NaN	NaN
Ostf1	Q62422	Osteoclast-stimulating factor 1	0	0	0	0	1	NaN	NaN	NaN	NaN	NaN	NaN	NaN	NaN	12.4513	8.72328	10.5776	8.82635	8.86878	10.3559	9.96719	1.23922	NaN	NaN	NaN	NaN	NaN	NaN	NaN	NaN	NaN	NaN	7.30714	NaN	NaN	NaN	7.30714	0	NaN	NaN	NaN	NaN	NaN	NaN	NaN	NaN	NaN	NaN
Pafah1b2	Q61206	Platelet-activating factor acetylhydrolase IB subunit beta	0	0	0	0	1	NaN	NaN	NaN	NaN	NaN	NaN	NaN	NaN	10.3478	10.4809	10.3319	9.81251	10.0272	9.79878	10.1332	0.248518	NaN	NaN	NaN	NaN	NaN	NaN	NaN	NaN	NaN	9.72571	10.1869	NaN	NaN	NaN	9.95629	0.188269	NaN	NaN	NaN	NaN	NaN	NaN	NaN	NaN	NaN	NaN
Pak2	Q8CIN4	Serine/threonine-protein kinase PAK 2	0	0	0	0	1	NaN	NaN	NaN	NaN	NaN	NaN	NaN	NaN	9.99144	10.0009	9.77229	9.20432	9.43908	8.62993	9.50632	0.449514	NaN	NaN	NaN	NaN	NaN	NaN	NaN	NaN	NaN	NaN	NaN	NaN	NaN	NaN	NaN	NaN	NaN	NaN	NaN	NaN	NaN	NaN	NaN	NaN	NaN	NaN
Pam	P97467	Peptidyl-glycine alpha-amidating monooxygenase	0	0	0	0	1	NaN	NaN	NaN	NaN	NaN	NaN	NaN	NaN	9.87613	9.63858	8.74375	9.70948	NaN	10.1893	9.63145	0.440688	NaN	NaN	NaN	NaN	NaN	13.1416	13.1416	0	NaN	NaN	NaN	NaN	NaN	NaN	NaN	NaN	NaN	NaN	NaN	NaN	NaN	NaN	NaN	NaN	NaN	NaN
Parvb	Q9ES46	Beta-parvin	0	0	0	0	1	NaN	NaN	NaN	NaN	NaN	NaN	NaN	NaN	11.1867	12.2561	10.8522	11.6874	10.8415	11.5562	11.3967	0.462482	NaN	NaN	NaN	NaN	NaN	NaN	NaN	NaN	NaN	NaN	NaN	NaN	NaN	NaN	NaN	NaN	NaN	NaN	NaN	NaN	NaN	NaN	NaN	NaN	NaN	NaN
Pcolce	Q61398	Procollagen C-endopeptidase enhancer 1	0	0	0	0	1	NaN	12.2242	11.7054	NaN	NaN	NaN	11.9648	0.21179	12.8048	11.1068	10.9868	10.4998	10.8754	11.1667	11.24	0.67788	NaN	NaN	NaN	NaN	NaN	NaN	NaN	NaN	NaN	NaN	NaN	NaN	NaN	NaN	NaN	NaN	NaN	NaN	NaN	NaN	NaN	NaN	NaN	NaN	NaN	NaN
Pcyox1l	Q8C7K6	Prenylcysteine oxidase-like	0	0	0	0	1	NaN	NaN	NaN	NaN	NaN	NaN	NaN	NaN	11.0058	11.0927	10.9881	10.8276	11.0667	10.7027	10.9473	0.127975	NaN	10.6371	NaN	NaN	NaN	NaN	10.6371	0	NaN	NaN	NaN	NaN	NaN	NaN	NaN	NaN	NaN	NaN	NaN	NaN	NaN	NaN	NaN	NaN	NaN	NaN
Pea15	Q62048	Astrocytic phosphoprotein PEA-15	0	0	0	0	1	NaN	NaN	NaN	NaN	NaN	NaN	NaN	NaN	8.46536	7.26847	6.86221	8.40105	8.3334	8.91731	8.0413	0.670766	NaN	NaN	NaN	NaN	NaN	NaN	NaN	NaN	NaN	NaN	NaN	NaN	NaN	NaN	NaN	NaN	NaN	NaN	NaN	NaN	NaN	NaN	NaN	NaN	NaN	NaN
Pfkl	P12382	ATP-dependent 6-phosphofructokinase, liver type	0	0	0	0	1	NaN	NaN	NaN	NaN	NaN	NaN	NaN	NaN	10.717	10.4822	10.7171	9.89145	10.0306	10.6642	10.4171	0.309587	NaN	NaN	NaN	NaN	10.3171	NaN	10.3171	0	NaN	NaN	NaN	NaN	NaN	NaN	NaN	NaN	NaN	NaN	NaN	NaN	NaN	NaN	NaN	NaN	NaN	NaN
Pgd	Q9DCD0	6-phosphogluconate dehydrogenase, decarboxylating	0	0	0	0	1	NaN	NaN	NaN	NaN	NaN	NaN	NaN	NaN	11.8733	12.0593	11.6924	10.8872	10.9537	10.6672	11.3555	0.497341	NaN	NaN	NaN	NaN	NaN	NaN	NaN	NaN	NaN	NaN	NaN	NaN	NaN	NaN	NaN	NaN	NaN	NaN	NaN	NaN	NaN	NaN	NaN	NaN	NaN	NaN
Phgdh	Q61753	D-3-phosphoglycerate dehydrogenase	0	0	0	0	1	NaN	NaN	NaN	NaN	NaN	NaN	NaN	NaN	12.6181	12.26	12.2068	11.9151	11.6597	12.0178	12.1129	0.27755	NaN	NaN	NaN	NaN	14.2763	NaN	14.2763	0	NaN	NaN	NaN	NaN	NaN	NaN	NaN	NaN	NaN	NaN	NaN	NaN	NaN	NaN	NaN	NaN	NaN	NaN
Pkhd1l1	Q80ZA4	Fibrocystin-L	0	0	0	0	1	NaN	NaN	NaN	NaN	NaN	NaN	NaN	NaN	10.5534	8.93921	10.3934	9.21275	9.41485	8.63374	9.52455	0.661038	NaN	NaN	NaN	NaN	NaN	NaN	NaN	NaN	NaN	NaN	NaN	NaN	NaN	NaN	NaN	NaN	NaN	NaN	NaN	NaN	NaN	NaN	NaN	NaN	NaN	NaN
Plau	P06869	Urokinase-type plasminogen activator	0	0	0	0	1	NaN	NaN	NaN	NaN	NaN	NaN	NaN	NaN	9.18454	9.92932	NaN	7.56767	9.08185	11.2432	9.40131	1.09411	NaN	NaN	NaN	NaN	NaN	NaN	NaN	NaN	NaN	NaN	NaN	NaN	NaN	NaN	NaN	NaN	NaN	NaN	NaN	NaN	NaN	NaN	NaN	NaN	NaN	NaN
Plxnd1	Q3UH93	Plexin-D1	0	0	0	0	1	11.0444	NaN	NaN	NaN	NaN	11.9169	11.4806	0.356198	10.9939	12.0419	11.1258	10.8478	11.2046	11.0378	11.2086	0.35991	NaN	NaN	NaN	NaN	NaN	NaN	NaN	NaN	NaN	NaN	NaN	NaN	NaN	NaN	NaN	NaN	NaN	NaN	NaN	NaN	NaN	NaN	NaN	NaN	NaN	NaN
Ppp1cb	P62141	Serine/threonine-protein phosphatase PP1-beta catalytic subunit	0	0	0	0	1	NaN	NaN	NaN	NaN	NaN	NaN	NaN	NaN	11.1687	10.5319	10.1275	10.2712	9.74903	8.0235	9.97863	0.902801	NaN	NaN	NaN	NaN	11.4128	NaN	11.4128	0	10.9744	11.9103	NaN	NaN	NaN	NaN	11.4424	0.382085	NaN	NaN	NaN	NaN	NaN	NaN	NaN	NaN	NaN	NaN
Ppp1r2	Q9DCL8	Protein phosphatase inhibitor 2	0	0	0	0	1	NaN	NaN	NaN	NaN	NaN	NaN	NaN	NaN	11.6711	11.445	10.9695	10.6932	10.7295	11.175	11.1139	0.331538	NaN	NaN	NaN	NaN	NaN	NaN	NaN	NaN	NaN	NaN	NaN	NaN	NaN	NaN	NaN	NaN	NaN	NaN	NaN	NaN	NaN	NaN	NaN	NaN	NaN	NaN
Ppp2r1a	Q76MZ3	Serine/threonine-protein phosphatase 2A 65 kDa regulatory subunit A alpha isoform	0	0	0	0	1	NaN	NaN	NaN	NaN	NaN	NaN	NaN	NaN	9.25428	7.51139	9.35465	6.91664	9.33023	9.47497	8.64036	0.949088	NaN	NaN	NaN	8.46584	12.8205	NaN	10.6432	1.77778	NaN	NaN	NaN	9.60753	NaN	NaN	9.60753	0	NaN	NaN	NaN	NaN	NaN	NaN	NaN	NaN	NaN	NaN
Pros1	Q08761	Vitamin K-dependent protein S	0	1	0	0	1	11.9187	NaN	NaN	12.3101	NaN	NaN	12.1144	0.159797	15.3387	15.1885	14.7035	14.835	14.0939	15.0731	14.8721	0.376771	NaN	NaN	NaN	NaN	NaN	NaN	NaN	NaN	11.3359	NaN	NaN	NaN	10.9392	NaN	11.1375	0.161972	NaN	NaN	NaN	NaN	NaN	NaN	NaN	NaN	NaN	NaN
Ptpn6	P29351	Tyrosine-protein phosphatase non-receptor type 6	0	0	0	0	1	NaN	NaN	NaN	NaN	NaN	NaN	NaN	NaN	9.4174	9.46156	10.1905	9.75296	8.94404	9.20594	9.49541	0.367343	NaN	NaN	NaN	NaN	NaN	NaN	NaN	NaN	NaN	NaN	NaN	NaN	15.3371	NaN	15.3371	0	NaN	NaN	NaN	NaN	NaN	NaN	NaN	NaN	NaN	NaN
Rcn3	Q8BH97	Reticulocalbin-3	0	0	0	0	1	NaN	NaN	NaN	NaN	NaN	NaN	NaN	NaN	10.91	11.0957	10.7611	10.7049	10.9663	11.3233	10.9602	0.191812	NaN	NaN	NaN	NaN	NaN	NaN	NaN	NaN	NaN	NaN	NaN	NaN	NaN	NaN	NaN	NaN	NaN	NaN	NaN	NaN	NaN	NaN	NaN	NaN	NaN	NaN
Rdx	P26043	Radixin	0	0	0	0	1	NaN	NaN	NaN	NaN	NaN	NaN	NaN	NaN	7.97638	7.21888	6.0651	5.43848	5.98013	NaN	6.5358	0.844226	NaN	NaN	NaN	NaN	NaN	NaN	NaN	NaN	NaN	NaN	NaN	NaN	NaN	NaN	NaN	NaN	NaN	NaN	NaN	NaN	NaN	NaN	NaN	NaN	NaN	NaN
Rgn	Q64374	Regucalcin	0	1	0	0	1	NaN	NaN	NaN	NaN	NaN	NaN	NaN	NaN	14.7415	13.5891	13.7356	13.1047	13.3122	13.0598	13.5905	0.526564	NaN	NaN	NaN	NaN	NaN	NaN	NaN	NaN	NaN	NaN	NaN	NaN	12.5286	12.3896	12.4591	0.0567508	NaN	NaN	NaN	NaN	NaN	NaN	NaN	NaN	NaN	NaN
Rgs10	Q9CQE5	Regulator of G-protein signaling 10	0	0	0	0	1	NaN	NaN	NaN	NaN	NaN	NaN	NaN	NaN	9.11839	8.39376	8.81194	8.41827	8.55477	8.58464	8.64696	0.232457	NaN	NaN	NaN	NaN	NaN	NaN	NaN	NaN	NaN	NaN	NaN	NaN	NaN	NaN	NaN	NaN	NaN	NaN	NaN	NaN	NaN	NaN	NaN	NaN	NaN	NaN
Sept11	Q8C1B7	Septin-11	0	0	0	0	1	NaN	NaN	NaN	NaN	NaN	NaN	NaN	NaN	11.025	10.7294	11.297	10.1056	9.70893	9.95462	10.4701	0.539439	NaN	NaN	NaN	NaN	NaN	NaN	NaN	NaN	NaN	NaN	NaN	NaN	NaN	NaN	NaN	NaN	NaN	NaN	NaN	NaN	NaN	NaN	NaN	NaN	NaN	NaN
Sgce	O70258	Epsilon-sarcoglycan	0	0	0	0	1	NaN	NaN	NaN	NaN	NaN	NaN	NaN	NaN	8.99242	10.3754	9.96516	9.6813	9.36	9.94326	9.71959	0.414027	NaN	NaN	NaN	NaN	NaN	NaN	NaN	NaN	NaN	NaN	NaN	NaN	NaN	NaN	NaN	NaN	NaN	NaN	NaN	NaN	NaN	NaN	NaN	NaN	NaN	NaN
Slc9a3r1	P70441	Na(+)/H(+) exchange regulatory cofactor NHE-RF1	0	1	0	0	1	NaN	NaN	NaN	NaN	NaN	NaN	NaN	NaN	11.8481	12.0155	12.0075	11.8324	11.8562	12.0528	11.9354	0.084419	NaN	NaN	8.25405	10.995	NaN	NaN	9.62451	1.11897	NaN	NaN	NaN	NaN	NaN	NaN	NaN	NaN	NaN	NaN	NaN	NaN	NaN	NaN	NaN	NaN	NaN	NaN
Sub1	P11031	Activated RNA polymerase II transcriptional coactivator p15	0	1	0	0	1	NaN	NaN	NaN	NaN	NaN	NaN	NaN	NaN	12.6908	12.7684	13.2652	13.0945	12.5927	12.4693	12.8135	0.258367	NaN	NaN	NaN	10.7872	NaN	NaN	10.7872	0	NaN	NaN	NaN	NaN	NaN	NaN	NaN	NaN	NaN	NaN	NaN	NaN	NaN	NaN	NaN	NaN	NaN	NaN
Sugt1	Q9CX34	Protein SGT1 homolog	0	0	0	0	1	NaN	NaN	NaN	NaN	NaN	NaN	NaN	NaN	10.599	10.3673	NaN	9.89249	9.53048	9.99324	10.0765	0.340704	NaN	NaN	NaN	NaN	NaN	NaN	NaN	NaN	NaN	9.84053	9.4268	NaN	NaN	NaN	9.63367	0.168904	NaN	NaN	NaN	NaN	NaN	NaN	NaN	NaN	NaN	NaN
Tagln	P37804	Transgelin	0	0	0	0	1	NaN	10.9284	9.78273	NaN	NaN	NaN	10.3556	0.467717	11.1648	10.2982	10.2325	9.97305	10.0347	10.0975	10.3001	0.372382	NaN	NaN	NaN	NaN	NaN	NaN	NaN	NaN	NaN	NaN	NaN	NaN	NaN	NaN	NaN	NaN	NaN	NaN	NaN	NaN	NaN	NaN	NaN	NaN	NaN	NaN
Tgfb1	P04202	Transforming growth factor beta-1	0	0	0	0	1	NaN	NaN	NaN	NaN	NaN	NaN	NaN	NaN	9.95695	11.1855	10.23	10.9322	11.7129	12.0377	11.0092	0.687048	NaN	NaN	NaN	NaN	NaN	NaN	NaN	NaN	NaN	NaN	NaN	NaN	NaN	NaN	NaN	NaN	NaN	NaN	NaN	NaN	NaN	NaN	NaN	NaN	NaN	NaN
Tgfbr3	O88393	Transforming growth factor beta receptor type 3	0	0	0	0	1	NaN	NaN	NaN	NaN	NaN	NaN	NaN	NaN	11.5305	9.42737	9.14458	11.1891	10.814	11.3751	10.5801	0.874275	NaN	NaN	NaN	NaN	NaN	NaN	NaN	NaN	NaN	NaN	NaN	NaN	NaN	NaN	NaN	NaN	NaN	NaN	NaN	NaN	NaN	NaN	NaN	NaN	NaN	NaN
Tpm2	P58774	Tropomyosin beta chain	0	1	0	0	1	NaN	NaN	NaN	NaN	NaN	NaN	NaN	NaN	11.9249	12.7917	12.6472	11.9822	12.2803	11.6733	12.2166	0.369444	NaN	NaN	NaN	9.02231	NaN	NaN	9.02231	0	NaN	NaN	NaN	NaN	NaN	NaN	NaN	NaN	NaN	NaN	NaN	NaN	NaN	NaN	NaN	NaN	NaN	NaN
Trem2	Q99NH8	Triggering receptor expressed on myeloid cells 2	0	0	0	0	1	NaN	NaN	NaN	NaN	NaN	NaN	NaN	NaN	9.2345	11.4351	10.5402	10.3155	10.9723	11.6099	10.6846	0.733104	NaN	NaN	NaN	NaN	NaN	NaN	NaN	NaN	NaN	NaN	NaN	NaN	NaN	NaN	NaN	NaN	NaN	NaN	NaN	NaN	NaN	NaN	NaN	NaN	NaN	NaN
Tubb4a	Q9D6F9	Tubulin beta-4A chain	0	0	0	0	1	NaN	NaN	NaN	NaN	NaN	NaN	NaN	NaN	8.10596	8.15555	8.90657	7.94547	8.35801	NaN	8.29431	0.304232	NaN	NaN	NaN	NaN	NaN	NaN	NaN	NaN	NaN	NaN	NaN	NaN	NaN	NaN	NaN	NaN	NaN	NaN	NaN	NaN	NaN	NaN	NaN	NaN	NaN	NaN
Txndc17	Q9CQM5	Thioredoxin domain-containing protein 17	0	1	0	0	1	NaN	NaN	NaN	NaN	NaN	NaN	NaN	NaN	14.2037	13.0523	12.7763	12.5505	11.8007	12.6713	12.8425	0.665612	NaN	NaN	NaN	NaN	NaN	NaN	NaN	NaN	NaN	NaN	NaN	NaN	NaN	NaN	NaN	NaN	NaN	NaN	NaN	NaN	NaN	NaN	NaN	NaN	NaN	NaN
Ube2n	P61089	Ubiquitin-conjugating enzyme E2 N	0	0	0	0	1	NaN	NaN	NaN	NaN	NaN	NaN	NaN	NaN	10.6078	11.603	10.6671	10.7198	10.7584	11.4225	10.9631	0.365549	NaN	NaN	NaN	NaN	9.95313	NaN	9.95313	0	NaN	12.194	12.1344	NaN	NaN	NaN	12.1642	0.024323	NaN	NaN	NaN	NaN	NaN	NaN	NaN	NaN	NaN	NaN
Upk2	P38575	Uroplakin-2	0	0	0	0	1	NaN	NaN	NaN	NaN	NaN	9.34392	9.34392	0	11.3758	11.6091	11.5978	11.0246	11.3861	11.413	11.4011	0.179182	NaN	NaN	NaN	NaN	NaN	NaN	NaN	NaN	NaN	NaN	NaN	NaN	NaN	NaN	NaN	NaN	NaN	NaN	NaN	NaN	NaN	NaN	NaN	NaN	NaN	NaN
Uso1	Q9Z1Z0	General vesicular transport factor p115	0	0	0	0	1	NaN	NaN	NaN	NaN	NaN	NaN	NaN	NaN	9.44501	9.65631	9.66615	9.90331	9.2143	9.09947	9.49742	0.256273	NaN	NaN	NaN	NaN	NaN	NaN	NaN	NaN	NaN	NaN	NaN	NaN	NaN	NaN	NaN	NaN	NaN	NaN	NaN	NaN	NaN	NaN	NaN	NaN	NaN	NaN
Vasp	P70460	Vasodilator-stimulated phosphoprotein	0	0	0	0	1	NaN	NaN	NaN	NaN	NaN	NaN	NaN	NaN	11.092	10.959	10.9079	10.5862	10.8564	11.3659	10.9612	0.21888	NaN	NaN	NaN	NaN	NaN	NaN	NaN	NaN	NaN	NaN	NaN	NaN	NaN	NaN	NaN	NaN	NaN	NaN	NaN	NaN	NaN	NaN	NaN	NaN	NaN	NaN
[truncated: 38 more columns]

## Sheet: Neuron specific
Table EV4: Cell type-specific proteins (CTSP) of the hiSPECS secretome resource. Data ofTable EV2 (with/without imputation).
Proteins specifically detected in the secretome of neurons.
	>five fold enrichment in pairwise comparison to the other three cell types (imputation data) (logFC > 2.3219), (Yes = 1, No = 0)
PG.Genes	PG.ProteinAccessions	PG.ProteinDescriptions	Astro_5fold	Micro_5fold	Neuro_5fold	Oligo_5fold	Cell type specific microglia (detected in >4 MAX2 in other cell types)	log2_LFQ_Astro_1	log2_LFQ_Astro_2	log2_LFQ_Astro_3	log2_LFQ_Astro_4	log2_LFQ_Astro_5	log2_LFQ_Astro_6	log2Avg_Asstrocytes	Std_As	log2_LFQ_Microglia_1	log2_LFQ_Microglia_2	log2_LFQ_Microglia_3	log2_LFQ_Microglia_4	log2_LFQ_Microglia_5	log2_LFQ_Microglia_6	log2Avg_Microglia	Std_As	log2_LFQ_Neurons_1	log2_LFQ_Neurons_2	log2_LFQ_Neurons_3	log2_LFQ_Neurons_4	log2_LFQ_Neurons_5	log2_LFQ_Neurons_6	log2Avg_neurons	Std_As	log2_LFQ_Oligodendrocytes_1	log2_LFQ_Oligodendrocytes_2	log2_LFQ_Oligodendrocytes_3	log2_LFQ_Oligodendrocytes_4	log2_LFQ_Oligodendrocytes_5	log2_LFQ_Oligodendrocytes_6	log2Avg_Oligodendrocytes	Std_As	log2Avg_Astrocytes	log2Avg_Microglia	log2Avg_Neurons	log2Avg_Oligodendrocytes	log2FC_Astrocytes_vs_Microglia	log2FC_Astrocytes_vs_Neurons	log2FC_Astrocytes_vs_Oligodendrocytes	log2FC_Microglia_vs_Neurons	log2FC_Microglia_vs_Oligodendrocytes	log2FC_Neurons_vs_Oligodendrocytes
Adam10	O35598	Disintegrin and metalloproteinase domain-containing protein 10	0	0	1	0	0	8.34875	11.2919	11.6527	7.38689	11.6508	11.6167	10.3246	1.76361	9.81596	10.4105	9.55508	10.6529	10.2284	11.0631	10.2877	0.502091	14.7335	14.7343	14.8133	15.3193	13.5646	14.8348	14.6666	0.532179	12.4292	12.2991	12.4286	12.0788	11.9516	12.1693	12.2261	0.176938	10.3246	10.2877	14.6666	12.2261	0.0369492	-4.34202	-1.90149	-4.37897	-1.93844	2.44053
Adgrb3	Q80ZF8	Adhesion G protein-coupled receptor B3	0	0	1	0	0	9.78681	9.86902	9.70063	8.28785	9.06604	9.70052	9.40181	0.562536	8.46664	9.5875	8.06813	7.83086	8.08326	7.25002	8.2144	0.714697	14.5652	14.1185	14.1433	15.5871	13.2026	14.2855	14.317	0.705612	11.7305	10.9832	11.1873	11.1123	11.182	10.9613	11.1928	0.256033	9.40181	8.2144	14.317	11.1928	1.18741	-4.91522	-1.79096	-6.10263	-2.97836	3.12426
Anp32a	O35381	Acidic leucine-rich nuclear phosphoprotein 32 family member A	0	0	1	0	1	10.1022	9.26291	8.12736	10.3195	10.8501	9.79758	9.74328	0.868989	7.91145	6.26401	7.60567	8.61365	7.43004	7.2329	7.50962	0.709935	13.1761	11.8018	11.6591	13.9147	11.0575	13.4774	12.5145	1.05578	9.76466	8.93756	9.11172	9.08069	9.25333	9.57794	9.28765	0.291356	9.74328	7.50962	12.5145	9.28765	2.23366	-2.77118	0.455629	-5.00483	-1.77803	3.22681
Aplp1	Q03157	Amyloid-like protein 1	0	0	1	0	0	6.67045	8.80383	9.08546	7.94118	9.11346	8.05739	8.27863	0.853699	12.0159	11.4731	10.1612	10.6538	9.79251	10.697	10.7989	0.751286	17.4464	17.8112	17.519	17.3099	16.8253	17.3748	17.3811	0.29505	14.033	13.7857	13.9467	13.8773	13.5712	14.0317	13.8742	0.160678	8.27863	10.7989	17.3811	13.8742	-2.52031	-9.10247	-5.59562	-6.58216	-3.07532	3.50685
Aplp2	Q06335	Amyloid-like protein 2	0	0	1	0	0	8.03903	9.78616	7.31164	9.58258	7.93196	10.8219	8.91222	1.2346	13.0384	12.6718	11.214	11.7195	11.8986	12.3022	12.1408	0.606727	17.8093	16.8946	16.9341	18.1546	16.0396	16.9313	17.1272	0.687193	12.6384	13.6673	13.2112	12.3943	12.292	12.9518	12.8592	0.478212	8.91222	12.1408	17.1272	12.8592	-3.22855	-8.21503	-3.94695	-4.98648	-0.718406	4.26808
App	P12023	Amyloid-beta A4 protein	0	0	1	0	0	8.97376	8.33454	11.3573	8.83725	9.75153	11.6785	9.82214	1.27216	12.4679	12.6401	11.3635	12.2654	12.1923	12.4429	12.2287	0.413045	17.3584	16.9822	16.8374	18.316	17.1609	16.688	17.2238	0.533835	12.4441	12.0997	11.5203	11.7091	13.0114	11.7365	12.0869	0.51137	9.82214	12.2287	17.2238	12.0869	-2.40652	-7.40167	-2.26471	-4.99515	0.141811	5.13696
Atp6ap1	Q9R1Q9	V-type proton ATPase subunit S1	0	0	1	0	0	9.34155	9.13758	7.1286	9.22108	12.2599	12.0587	9.85791	1.79134	7.39014	8.26165	7.45299	10.8338	10.4951	10.7549	9.19809	1.52602	15.7063	15.2934	15.9682	16.2085	14.5712	15.7992	15.5911	0.533681	12.2443	13.0314	13.3498	13.4032	13.3772	13.478	13.1473	0.427712	9.85791	9.19809	15.5911	13.1473	0.659814	-5.73323	-3.2894	-6.39304	-3.94921	2.44383
B4galnt1	Q09200	Beta-1,4 N-acetylgalactosaminyltransferase 1	0	0	1	0	0	8.91799	8.14689	8.21403	9.3106	9.26487	8.3303	8.69745	0.486172	9.69739	9.39091	9.6317	9.24658	8.90532	9.34583	9.36962	0.260723	12.8006	12.0099	12.6511	12.893	11.9299	12.3352	12.4366	0.373259	8.34916	8.53323	8.80831	8.12481	9.8326	7.75815	8.56771	0.652984	8.69745	9.36962	12.4366	8.56771	-0.672177	-3.73919	0.129736	-3.06701	0.801913	3.86893
B4galt3	Q91YY2	Beta-1,4-galactosyltransferase 3	0	0	1	0	1	8.59435	8.47195	9.78302	8.76271	8.29178	8.29152	8.69922	0.51211	9.67178	10.2049	8.33356	7.63507	8.21696	7.71121	8.62892	0.971101	13.3352	12.3257	12.9616	12.7365	9.6801	13.2065	12.3743	1.24854	9.4447	9.00668	9.05625	9.82738	11.9996	9.38811	9.78712	1.02603	8.69922	8.62892	12.3743	9.78712	0.0703066	-3.67504	-1.0879	-3.74535	-1.1582	2.58714
Cachd1	Q6PDJ1	VWFA and cache domain-containing protein 1	0	0	1	0	1	9.89576	8.24556	9.03475	9.33986	8.77912	9.74751	9.17376	0.564904	8.51839	6.83926	7.79941	7.05351	9.51368	8.07076	7.96584	0.898272	13.3625	12.9468	13.4175	14.7748	12.3804	14.2493	13.5219	0.792562	8.63916	8.51614	9.25692	9.07753	10.5008	11.0803	9.5118	0.952586	9.17376	7.96584	13.5219	9.5118	1.20793	-4.34812	-0.338037	-5.55605	-1.54596	4.01009
Cant1	Q8VCF1	Soluble calcium-activated nucleotidase 1	0	0	1	0	0	12.4855	12.6225	12.3616	12.133	12.8864	12.1621	12.4418	0.262146	11.0747	10.5447	11.2089	11.2125	11.2475	11.1844	11.0788	0.24485	15.1409	15.301	15.5069	15.6705	14.2075	15.5334	15.2267	0.486681	12.7507	12.1431	12.701	11.9039	11.9795	12.6175	12.3493	0.349847	12.4418	11.0788	15.2267	12.3493	1.36306	-2.78488	0.09258	-4.14794	-1.27048	2.87746
Cbln4	Q8BME9	Cerebellin-4	0	0	1	0	0	7.35727	9.22308	9.62028	8.47576	11.0017	9.11668	9.13246	1.10475	11.5843	10.903	11.3116	10.8219	10.4375	11.3485	11.0678	0.385121	14.6254	15.0799	14.2234	13.4879	13.8305	14.3157	14.2604	0.514899	9.8908	8.5794	7.17621	8.60455	9.8004	8.87533	8.82111	0.905283	9.13246	11.0678	14.2604	8.82111	-1.93532	-5.12799	0.311343	-3.19266	2.24667	5.43933
Cd200	O54901	OX-2 membrane glycoprotein	0	0	1	0	1	8.97173	8.10688	8.70382	8.03693	8.28641	7.68802	8.29897	0.427295	7.00006	8.667	6.48413	4.34249	7.31709	6.38996	6.70012	1.29361	12.8641	12.0983	12.0441	12.5204	11.0546	12.5832	12.1941	0.58266	9.62538	9.2007	9.22378	8.99857	9.27038	10.4173	9.45601	0.468244	8.29897	6.70012	12.1941	9.45601	1.59885	-3.89514	-1.15705	-5.49398	-2.75589	2.73809
Cdh10	P70408	Cadherin-10	0	0	1	0	0	6.46606	8.04323	8.64532	7.3675	8.46616	8.08265	7.84515	0.736164	6.86831	6.75969	7.79031	6.39275	7.53266	8.02919	7.22882	0.591221	13.9327	13.3543	13.6335	13.249	11.123	13.7627	13.1759	0.946731	9.06243	9.31865	10.576	7.82844	10.5293	10.3098	9.6041	0.985431	7.84515	7.22882	13.1759	9.6041	0.616336	-5.33071	-1.75895	-5.94705	-2.37529	3.57177
Cdh2	P15116	Cadherin-2	0	0	1	0	0	13.5706	14.1437	13.4421	13.2195	14.2577	13.7106	13.724	0.369405	11.788	11.8888	11.7423	10.5841	10.8486	11.0357	11.3146	0.51079	16.8642	16.4739	16.5223	17.1318	15.4551	16.4774	16.4875	0.52032	14.2286	12.806	14.2564	14.3618	14.3502	14.3079	14.0518	0.559136	13.724	11.3146	16.4875	14.0518	2.40943	-2.76344	-0.327813	-5.17287	-2.73724	2.43563
Chgb	P16014	Secretogranin-1	0	0	1	0	0	8.8775	7.36541	8.2728	6.78527	10.5767	8.76579	8.44057	1.20994	7.68718	6.85767	8.71576	8.02485	8.43191	6.58676	7.71736	0.776763	14.6689	14.2284	14.3055	15.8158	13.7367	14.2091	14.4941	0.650456	8.48178	9.60412	6.93862	8.70928	10.0506	10.6462	9.07175	1.20761	8.44057	7.71736	14.4941	9.07175	0.723213	-6.05353	-0.631185	-6.77674	-1.3544	5.42234
Chl1	P70232	Neural cell adhesion molecule L1-like protein	0	0	1	0	0	9.6908	9.14234	12.4069	8.22932	8.82137	11.7516	10.0071	1.5393	10.7076	10.7394	10.6777	10.1029	9.19972	10.0535	10.2468	0.546978	18.9159	18.7957	19.0403	18.8448	17.7625	19.1534	18.7521	0.458399	13.3675	12.0282	12.8928	12.2423	12.9385	12.9215	12.7318	0.455232	10.0071	10.2468	18.7521	12.7318	-0.239755	-8.74507	-2.72475	-8.50531	-2.485	6.02032
Clstn2	Q9ER65	Calsyntenin-2	0	0	1	0	0	8.55285	8.06647	9.18264	7.1583	10.6535	8.53419	8.69133	1.07052	6.66645	8.52804	7.58459	9.4254	7.00261	7.10642	7.71892	0.964431	19.5872	18.845	19.3817	20.313	18.1206	19.9323	19.3633	0.717525	12.0055	11.4523	17.615	11.0467	11.4582	9.45957	12.1729	2.55945	8.69133	7.71892	19.3633	12.1729	0.972414	-10.672	-3.48153	-11.6444	-4.45395	7.19044
Clstn3	Q99JH7	Calsyntenin-3	0	0	1	0	0	7.79989	7.57515	8.10762	11.6369	9.99693	8.19686	8.88557	1.45949	8.13596	7.76441	7.70613	7.59783	5.88208	6.25727	7.22395	0.839767	16.4333	16.7267	16.5332	16.2016	15.2555	16.8378	16.3314	0.52253	11.9744	12.6246	12.4017	12.0031	12.8203	11.7121	12.256	0.390435	8.88557	7.22395	16.3314	12.256	1.66162	-7.44579	-3.37047	-9.10741	-5.03209	4.07532
Cntn2	Q61330	Contactin-2	0	0	1	0	0	7.31189	8.64272	12.4958	9.6645	9.66858	8.97699	9.46008	1.57147	6.87216	7.95091	6.59482	6.60695	5.98301	7.99372	7.00026	0.737222	18.4945	18.5655	18.4449	18.4854	17.662	18.7263	18.3964	0.340769	15.7496	15.2581	15.3698	15.0694	14.6226	14.9014	15.1618	0.357103	9.46008	7.00026	18.3964	15.1618	2.45982	-8.93635	-5.70171	-11.3962	-8.16153	3.23463
Cntn3	Q07409	Contactin-3	0	0	1	0	0	8.36219	8.48827	10.0113	9.37629	9.37011	9.32564	9.15563	0.567256	9.61137	7.1491	8.31556	9.32461	9.60663	9.33429	8.89026	0.892646	13.2478	12.2274	12.8644	13.519	10.5485	13.256	12.6105	1.00921	12.2046	9.20722	7.57619	10.1218	9.85027	9.69057	9.7751	1.36584	9.15563	8.89026	12.6105	9.7751	0.265371	-3.4549	-0.619469	-3.72027	-0.88484	2.83543
Cntnap2	Q9CPW0	Contactin-associated protein-like 2	0	0	1	0	1	8.70265	6.87482	9.25152	7.9177	8.53943	7.77516	8.17688	0.762303	7.24422	8.8517	7.16543	5.18691	7.39162	9.39034	7.53837	1.34976	14.3227	14.1203	14.0862	14.9234	13.0737	14.6493	14.1959	0.581378	8.3569	9.06548	9.96425	7.82041	11.4326	11.4982	9.68964	1.4168	8.17688	7.53837	14.1959	9.68964	0.63851	-6.01904	-1.51276	-6.65755	-2.15127	4.50628
Cntnap4	Q99P47	Contactin-associated protein-like 4	0	0	1	0	1	7.69519	8.37033	8.75396	10.0143	10.1493	9.18035	9.02722	0.869588	11.1638	8.58053	8.69506	7.97248	6.93799	7.88392	8.53896	1.30568	13.8665	13.6855	13.7256	14.4851	12.819	14.7068	13.8814	0.610651	8.30326	8.62973	8.1825	9.64392	8.71517	9.45977	8.82239	0.54905	9.02722	8.53896	13.8814	8.82239	0.488263	-4.8542	0.20483	-5.34247	-0.283434	5.05903
Cntnap5b;Cntnap5a	Q0V8T8;Q0V8T9	Contactin-associated protein like 5-2;Contactin-associated protein like 5-1	0	0	1	0	1	8.31753	7.71755	9.67799	8.62568	10.191	8.80641	8.88935	0.825898	6.2993	8.25436	7.70918	6.64032	7.43575	7.61742	7.32606	0.662055	12.3936	13.2517	13.1805	13.1442	12.4585	13.3832	12.9686	0.391261	8.82636	8.62986	8.38525	9.42441	9.39944	9.06839	8.95562	0.382451	8.88935	7.32606	12.9686	8.95562	1.5633	-4.07926	-0.0662626	-5.64256	-1.62956	4.013
Coch	Q62507	Cochlin	0	0	1	0	1	8.17036	9.40707	9.70284	8.19942	11.4795	8.29222	9.20856	1.18157	9.50436	7.65237	7.86357	5.9719	6.65077	8.3754	7.66973	1.14183	13.2302	12.8394	12.7543	13.8376	11.9629	12.9144	12.9231	0.560989	8.6863	8.91093	7.15224	9.26634	10.9881	8.70354	8.95124	1.12677	9.20856	7.66973	12.9231	8.95124	1.53884	-3.71457	0.25732	-5.25341	-1.28152	3.97189
Crim1	Q9JLL0	Cysteine-rich motor neuron 1 protein	0	0	1	0	1	7.76194	7.72787	8.28312	9.26982	9.07574	8.49653	8.43584	0.589825	6.95422	9.09032	7.91005	6.44592	7.80129	7.33379	7.58927	0.834349	13.1292	13.429	13.4263	12.9909	13.0398	13.4505	13.2443	0.195398	9.35917	8.38484	9.58584	8.78269	10.499	9.27545	9.31449	0.661714	8.43584	7.58927	13.2443	9.31449	0.84657	-4.80845	-0.878659	-5.65502	-1.72523	3.92979
Crlf1	Q9JM58	Cytokine receptor-like factor 1	0	0	1	0	1	8.13844	9.98448	7.18166	6.63375	7.77313	9.00181	8.11888	1.11534	8.81812	7.88505	8.02354	8.1989	9.16363	6.91023	8.16658	0.718541	12.5443	12.2301	11.7684	12.1284	11.8971	11.2734	11.9736	0.398683	8.99512	8.63258	7.48358	8.89716	11.1034	10.7661	9.313	1.25173	8.11888	8.16658	11.9736	9.313	-0.047698	-3.85473	-1.19412	-3.80703	-1.14642	2.6606
Crmp1	P97427	Dihydropyrimidinase-related protein 1	0	0	1	0	1	8.88864	9.4143	9.52024	9.7553	7.97148	7.96079	8.91846	0.721467	7.49828	7.51821	6.30958	7.49889	6.35825	7.37407	7.09288	0.538889	13.1319	13.7243	13.1334	14.2646	13.0574	14.2869	13.5997	0.526036	10.0741	8.56204	11.7137	9.89483	8.5458	9.12446	9.6525	1.09376	8.91846	7.09288	13.5997	9.6525	1.82558	-4.68128	-0.734045	-6.50686	-2.55962	3.94724
Cxadr	P97792	Coxsackievirus and adenovirus receptor homolog	0	0	1	0	1	7.53374	7.47883	9.6181	8.04852	8.28159	8.69567	8.27608	0.73207	7.99419	8.03177	7.41668	8.53914	5.633	7.64854	7.54389	0.922855	12.1285	11.949	13.2291	12.1246	12.9528	13.0087	12.5655	0.508653	8.53435	8.05399	8.67823	8.98253	9.44009	9.89991	8.93152	0.604288	8.27608	7.54389	12.5655	8.93152	0.732188	-4.28939	-0.655441	-5.02158	-1.38763	3.63395
Dcc	P70211	Netrin receptor DCC	0	0	1	0	0	9.58021	9.02266	9.28973	7.2683	8.41764	9.05719	8.77262	0.758517	8.55005	8.12683	7.23532	9.31007	8.24249	7.52918	8.16566	0.675214	17.1667	16.8906	17.3598	18.8637	16.2511	18.0595	17.4319	0.837321	14.8596	14.1954	14.3215	14.2076	14.9299	14.5172	14.5052	0.295631	8.77262	8.16566	17.4319	14.5052	0.606965	-8.65926	-5.73257	-9.26622	-6.33954	2.92668
Efna3	O08545	Ephrin-A3	0	0	1	0	1	7.66252	8.49991	7.5286	8.38003	9.85956	10.477	8.7346	1.08674	7.98084	7.77514	7.31791	6.58733	8.71192	8.80173	7.86248	0.768976	17.5818	17.088	17.7405	17.4411	15.4011	17.5537	17.1344	0.800381	10.2108	9.89109	8.15331	9.73202	10.9381	9.74407	9.77823	0.835539	8.7346	7.86248	17.1344	9.77823	0.872122	-8.39977	-1.04363	-9.27189	-1.91575	7.35613
Efnb2	P52800	Ephrin-B2	0	0	1	0	1	8.16293	10.079	8.48476	9.08045	9.6861	9.35039	9.14061	0.659769	10.4447	7.65245	8.38354	7.72608	7.76557	10.2518	8.70402	1.18821	13.3088	13.4333	13.1893	13.2656	12.9195	13.6039	13.2867	0.211107	8.90412	8.82999	9.10766	8.58631	8.81024	11.3255	9.26063	0.936044	9.14061	8.70402	13.2867	9.26063	0.436591	-4.14612	-0.120024	-4.58271	-0.556615	4.02609
Egfr	Q01279	Epidermal growth factor receptor	0	0	1	0	0	12.8563	12.6691	11.8929	11.8216	12.2596	11.6715	12.1952	0.441778	11.1459	10.7443	9.80521	9.86158	10.154	11.1587	10.4783	0.56538	14.7906	14.1175	14.3163	15.4956	15.6516	15.4181	14.965	0.595508	12.3758	11.2755	11.5745	11.6043	12.9566	11.9597	11.9577	0.564182	12.1952	10.4783	14.965	11.9577	1.71687	-2.76979	0.237433	-4.48666	-1.47944	3.00722
Epha4	Q03137	Ephrin type-A receptor 4	0	0	1	0	0	9.44488	8.38319	8.46639	6.68582	8.85615	9.45696	8.5489	0.933371	10.1999	8.40364	7.91887	10.2694	9.44166	10.6988	9.48872	1.01846	14.4569	13.7724	13.8866	14.8366	12.1675	14.3755	13.9159	0.859281	10.0849	8.512	7.08177	9.9828	8.89029	10.0547	9.10108	1.08964	8.5489	9.48872	13.9159	9.10108	-0.939823	-5.36702	-0.552185	-4.42719	0.387638	4.81483
Fgfr1	P16092	Fibroblast growth factor receptor 1	0	0	1	0	0	15.4622	15.4631	14.5075	14.8214	15.8501	15.1812	15.2142	0.44397	15.2093	15.4084	15.2469	15.0085	15.0398	14.9637	15.1461	0.156237	18.6824	18.0156	18.1482	17.7507	17.5408	18.2276	18.0609	0.362959	13.7447	13.6753	13.3695	14.0355	14.5591	14.1524	13.9227	0.380654	15.2142	15.1461	18.0609	13.9227	0.0681639	-2.84664	1.2915	-2.91481	1.22333	4.13814
Flg2	Q2VIS4	Filaggrin-2	0	0	1	0	0	8.72235	8.8687	9.04559	9.23472	8.06419	10.8843	9.13664	0.862722	8.77429	8.57032	9.69544	7.53475	7.94663	9.45243	8.66231	0.763353	13.4489	11.4838	12.0591	9.76825	12.5303	11.5028	11.7989	1.1281	9.81753	6.60676	7.67047	11.4178	9.49662	9.7268	9.12266	1.56492	9.13664	8.66231	11.7989	9.12266	0.474326	-2.66222	0.0139757	-3.13655	-0.460351	2.6762
Fras1	Q80T14	Extracellular matrix protein FRAS1	0	0	1	0	1	7.52363	9.70924	8.83879	8.42884	9.60268	9.52413	8.93789	0.779923	7.72033	7.5136	7.64882	6.6814	6.9023	5.792	7.04307	0.67858	14.2465	13.9871	14.1174	14.866	12.9987	14.5441	14.1266	0.581245	9.13481	10.6747	8.60259	10.252	9.40772	10.2402	9.71867	0.72499	8.93789	7.04307	14.1266	9.71867	1.89481	-5.18874	-0.780782	-7.08355	-2.67559	4.40795
Fstl5	Q8BFR2	Follistatin-related protein 5	0	0	1	0	1	9.25527	8.54259	9.26581	9.4664	7.4015	8.04334	8.66249	0.747158	7.07765	6.99571	8.03745	6.14875	5.23515	7.60848	6.85053	0.927172	12.6873	12.2526	12.5026	12.044	9.96338	12.1481	11.933	0.906784	9.46173	10.2918	8.0131	8.47044	9.00322	9.28911	9.08823	0.727226	8.66249	6.85053	11.933	9.08823	1.81195	-3.2705	-0.42574	-5.08246	-2.23769	2.84477
Gm1673	Q3UR78	Neuropeptide-like protein C4orf48 homolog	0	0	1	0	0	8.72838	8.75971	8.46182	8.10112	9.42485	9.428	8.81731	0.481765	8.0899	8.78613	9.71837	6.27822	6.756	8.53569	8.02738	1.18134	18.4421	18.2762	17.6467	18.0024	16.6073	18.5349	17.9183	0.65604	14.6184	14.0432	14.0619	14.3253	14.5855	14.8596	14.4157	0.299726	8.81731	8.02738	17.9183	14.4157	0.78993	-9.10095	-5.59836	-9.89088	-6.38829	3.50259
Hist1h2ab;Hist1h2ac;Hist1h2ad;Hist1h2ae;Hist1h2ag;Hist1h2ai;Hist1h2an;Hist1h2ao;Hist1h2ap;Hist2h2ac;Hist2h2aa1;Hist3h2a;Hist1h2af;Hist1h2ah;Hist1h2ak;H2afj	C0HKE1;C0HKE2;C0HKE3;C0HKE4;C0HKE5;C0HKE6;C0HKE7;C0HKE8;C0HKE9;Q64523;Q6GSS7;Q8BFU2;Q8CGP5;Q8CGP6;Q8CGP7;Q8R1M2	Histone H2A type 1-B;Histone H2A type 1-C;Histone H2A type 1-D;Histone H2A type 1-E;Histone H2A type 1-G;Histone H2A type 1-I;Histone H2A type 1-N;Histone H2A type 1-O;Histone H2A type 1-P;Histone H2A type 2-C;Histone H2A type 2-A;Histone H2A type 3;Histone H2A type 1-F;Histone H2A type 1-H;Histone H2A type 1-K;Histone H2A.J	0	0	1	0	0	12.3257	13.2417	12.3298	13.5147	13.3123	13.277	13.0002	0.483307	12.7986	10.9318	11.5985	10.1188	10.2241	9.57597	10.8746	1.07315	16.5801	15.7135	15.7936	19.5248	15.4283	15.1111	16.3586	1.48497	12.0695	11.7249	11.2973	12.7801	12.6727	11.9404	12.0808	0.516365	13.0002	10.8746	16.3586	12.0808	2.12559	-3.35838	0.919411	-5.48397	-1.20618	4.27779
Hist1h2bf;Hist1h2bm;Hist1h2bb;Hist1h2bh;Hist2h2bb;Hist1h2bc;Hist1h2bk;Hist1h2bp	P10853;P10854;Q64475;Q64478;Q64525;Q6ZWY9;Q8CGP1;Q8CGP2	Histone H2B type 1-F/J/L;Histone H2B type 1-M;Histone H2B type 1-B;Histone H2B type 1-H;Histone H2B type 2-B;Histone H2B type 1-C/E/G;Histone H2B type 1-K;Histone H2B type 1-P	0	0	1	0	0	13.6456	9.36605	13.5098	13.7434	14.5329	13.6959	13.0823	1.69452	12.1384	12.2315	12.8196	12.2118	11.7643	12.3342	12.25	0.311356	17.7381	16.3493	16.9084	20.9868	16.3054	17.4091	17.6162	1.59388	14.5547	13.5321	13.17	14.7255	14.6313	14.5602	14.1956	0.608911	13.0823	12.25	17.6162	14.1956	0.832325	-4.53389	-1.11332	-5.36621	-1.94565	3.42057
Hist1h4a	P62806	Histone H4	0	0	1	0	0	11.4373	11.8556	11.3906	11.9295	12.1673	12.6676	11.908	0.435249	14.0609	11.7246	12.2821	11.3656	11.191	11.3057	11.9884	0.995059	17.0008	15.0078	15.3276	19.4592	16.967	15.587	16.5582	1.50776	13.4143	13.5457	13.3299	13.7919	13.4536	13.7701	13.5509	0.174692	11.908	11.9884	16.5582	13.5509	-0.0803622	-4.65026	-1.64293	-4.5699	-1.56257	3.00733
Ids	Q08890	Iduronate 2-sulfatase	0	0	1	0	0	13.0695	18.126	10.8136	11.3599	12.0662	12.6759	13.0185	2.40576	8.37434	7.76521	7.63135	6.97908	6.76828	7.1848	7.45051	0.539055	16.9369	17.0067	16.2211	16.2079	15.3464	16.8185	16.4229	0.578415	13.2078	12.9423	12.9721	13.3561	13.4275	13.8305	13.2894	0.301163	13.0185	7.45051	16.4229	13.2894	5.56801	-3.40438	-0.270868	-8.97239	-5.83888	3.13351
Islr2	Q5RKR3	Immunoglobulin superfamily containing leucine-rich repeat protein 2	0	0	1	0	1	9.13053	7.05453	8.72782	7.59621	9.33601	8.82278	8.44465	0.830704	8.27507	8.09795	7.03031	8.27698	7.89532	8.32048	7.98269	0.44984	15.8398	15.0348	15.3328	17.1005	14.0047	15.7998	15.5187	0.934973	9.3654	8.68291	8.69833	10.1205	10.1611	11.2004	9.70478	0.893517	8.44465	7.98269	15.5187	9.70478	0.461962	-7.07406	-1.26013	-7.53602	-1.72209	5.81393
Krt35	Q497I4	Keratin, type I cuticular Ha5	0	0	1	0	0	15.0945	7.04663	8.09633	6.30748	11.3878	12.2636	10.0327	3.13525	7.04722	9.71291	10.6777	11.1329	8.96184	7.11285	9.10756	1.59053	14.8563	10.1787	13.7414	14.038	10.1301	16.9389	13.3139	2.45602	7.38869	12.653	14.1551	9.94054	9.44586	11.2524	10.8059	2.20243	10.0327	9.10756	13.3139	10.8059	0.925174	-3.28116	-0.773194	-4.20634	-1.69837	2.50797
L1cam	P11627	Neural cell adhesion molecule L1	0	0	1	0	0	8.62236	9.4982	8.66331	10.3247	9.15626	7.81107	9.01265	0.784859	8.15663	8.10081	7.98168	6.22214	8.08941	7.84604	7.73279	0.68302	17.0662	17.2016	17.6076	18.425	16.7878	17.7199	17.468	0.531323	12.0218	11.2579	11.2357	10.9802	11.5699	10.6992	11.2941	0.420878	9.01265	7.73279	17.468	11.2941	1.27987	-8.45536	-2.28145	-9.73522	-3.56131	6.17391
Large1	Q9Z1M7	LARGE xylosyl- and glucuronyltransferase 1	0	0	1	0	1	7.31466	9.62621	6.41461	7.70186	9.99962	9.7242	8.46353	1.37833	10.519	9.00023	7.50077	8.07036	7.49239	6.46344	8.17436	1.29332	11.8914	10.9591	12.3507	13.0751	11.4175	12.9808	12.1124	0.77455	8.95619	8.72597	9.0561	9.88715	9.50196	9.89733	9.33745	0.45481	8.46353	8.17436	12.1124	9.33745	0.289167	-3.64889	-0.873924	-3.93805	-1.16309	2.77496
Lgi1	Q9JIA1	Leucine-rich glioma-inactivated protein 1	0	0	1	0	1	8.1735	8.53478	9.43636	8.82013	8.9622	8.57534	8.75039	0.393748	7.90196	8.26302	5.55775	9.09802	7.72301	8.03699	7.76346	1.07946	13.9648	13.1773	13.3586	13.935	13.2504	13.5847	13.5451	0.31268	8.11238	8.29452	8.10227	9.39617	9.77988	8.85002	8.75587	0.648274	8.75039	7.76346	13.5451	8.75587	0.986926	-4.79474	-0.0054876	-5.78167	-0.992413	4.78926
Lingo1	Q9D1T0	Leucine-rich repeat and immunoglobulin-like domain-containing nogo receptor-interacting protein 1	0	0	1	0	0	9.41838	7.25785	7.40658	6.83272	7.55825	9.39403	7.97797	1.03383	7.83018	6.95883	9.31174	6.38772	9.13928	8.65191	8.04661	1.09109	17.785	17.2071	17.5939	18.8378	15.6791	18.1651	17.5447	0.975657	11.5671	12.0715	11.1279	11.8665	11.9963	12.0474	11.7794	0.336977	7.97797	8.04661	17.5447	11.7794	-0.068642	-9.56672	-3.80148	-9.49807	-3.73283	5.76524
Lingo2	Q3URE9	Leucine-rich repeat and immunoglobulin-like domain-containing nogo receptor-interacting protein 2	0	0	1	0	1	8.16931	8.19074	9.26173	7.77299	9.23613	8.0285	8.44323	0.585751	7.56188	8.18366	7.21167	6.00875	6.15218	7.896	7.16902	0.826068	11.2955	12.9282	13.6166	14.8481	12.4087	12.5541	12.9419	1.09807	8.30787	8.11205	8.70416	9.34931	10.059	10.0902	9.10376	0.787647	8.44323	7.16902	12.9419	9.10376	1.27421	-4.49863	-0.660524	-5.77284	-1.93473	3.8381
Lrfn4	Q80XU8	Leucine-rich repeat and fibronectin type-III domain-containing protein 4	0	0	1	0	1	7.89272	9.29504	9.39221	7.77416	11.3912	7.47707	8.8704	1.34821	7.23323	7.47226	6.94155	9.3624	7.1515	7.51772	7.61311	0.80595	13.936	12.5825	13.5467	13.1805	11.1414	13.4629	12.975	0.917134	10.0666	10.2776	7.12059	10.7634	10.4896	9.26179	9.66326	1.22879	8.8704	7.61311	12.975	9.66326	1.25729	-4.1046	-0.792858	-5.36189	-2.05015	3.31174
Lrrtm2	Q8BGA3	Leucine-rich repeat transmembrane neuronal protein 2	0	0	1	0	1	15.0434	6.89686	9.9657	7.93927	9.78712	10.1814	9.96896	2.56209	14.5144	16.2635	9.77905	7.64443	7.17026	7.88447	10.5427	3.55725	15.7484	15.7216	12.3975	13.9066	17.8385	11.2753	14.4813	2.21228	9.08233	8.20214	8.77735	8.568	9.4862	9.52417	8.94003	0.47769	9.96896	10.5427	14.4813	8.94003	-0.573716	-4.51236	1.02893	-3.93864	1.60265	5.54129
Map1b	P14873	Microtubule-associated protein 1B	0	0	1	0	0	7.71011	10.2823	9.07417	7.48447	8.8453	9.6841	8.84674	0.996776	7.29398	8.32262	12.9193	6.78293	7.12403	8.36946	8.46872	2.07642	12.3642	12.2985	12.8443	15.9643	12.2992	13.3617	13.1887	1.29846	10.3004	10.3512	11.9173	11.5324	10.0512	9.7285	10.6468	0.796227	8.84674	8.46872	13.1887	10.6468	0.378015	-4.34197	-1.80011	-4.71999	-2.17812	2.54187
Met	P16056	Hepatocyte growth factor receptor	0	0	1	0	0	11.6525	11.9601	11.0763	10.7083	12.0604	11.4917	11.4915	0.475223	11.3688	9.58213	12.9339	7.08306	9.31963	10.2663	10.0923	1.80956	13.8601	14.1913	14.3643	15.0502	13.0809	14.188	14.1225	0.58905	8.9947	8.80251	8.73761	9.88453	9.15921	7.77009	8.89144	0.626844	11.4915	10.0923	14.1225	8.89144	1.39923	-2.63094	2.60009	-4.03017	1.20085	5.23103
Ncan	P55066	Neurocan core protein	0	0	1	0	0	8.91444	10.1724	11.1766	8.17644	9.44255	9.16724	9.50828	0.954947	8.52213	8.91475	7.83994	8.34023	7.40061	8.19609	8.20229	0.483554	17.6357	18.2754	17.7069	18.2032	16.6381	18.2792	17.7897	0.577828	15.1235	14.4832	14.5949	12.1133	11.2622	9.25168	12.8048	2.11663	9.50828	8.20229	17.7897	12.8048	1.30599	-8.28146	-3.29651	-9.58746	-4.60251	4.98495
Negr1	Q80Z24	Neuronal growth regulator 1	0	0	1	0	0	8.50793	6.92388	6.56439	7.61568	9.17326	10.4585	8.20726	1.34086	7.43888	7.62359	7.14968	8.10306	8.29962	7.15177	7.62777	0.441233	14.9696	15.1298	15.26	15.3892	13.9144	14.7485	14.9019	0.486657	13.9582	9.22249	13.1947	12.8178	12.7012	12.4816	12.396	1.49599	8.20726	7.62777	14.9019	12.396	0.579498	-6.69464	-4.18873	-7.27413	-4.76823	2.50591
Nell1	Q2VWQ2	Protein kinase C-binding protein NELL1	0	0	1	0	1	8.93449	8.37226	8.81644	8.74066	10.7801	9.30576	9.15828	0.775802	8.79748	9.23079	8.87551	7.38729	6.9512	8.18595	8.23804	0.825362	17.5725	16.9834	17.0722	17.4899	16.2181	17.7845	17.1868	0.51493	9.31492	8.79713	8.1508	9.146	9.4056	9.91737	9.12197	0.547663	9.15828	8.23804	17.1868	9.12197	0.920248	-8.02848	0.0363129	-8.94873	-0.883935	8.0648
Nell2	Q61220	Protein kinase C-binding protein NELL2	0	0	1	0	0	11.0794	14.0392	15.3119	11.4509	9.06182	13.8438	12.4645	2.12187	10.0272	12.4876	9.49844	13.3819	10.4124	10.5595	11.0612	1.39071	20.2707	19.3735	19.3078	19.4556	18.266	20.3514	19.5042	0.694781	16.0121	15.0278	15.0264	15.3447	15.1537	15.1966	15.2936	0.339104	12.4645	11.0612	19.5042	15.2936	1.40333	-7.03966	-2.82905	-8.44299	-4.23238	4.21061
Nlgn3	Q8BYM5	Neuroligin-3	0	0	1	0	1	9.06409	9.88307	7.95555	6.93252	9.04556	9.29249	8.69555	0.973033	8.88198	8.69421	9.75221	7.18736	8.66585	5.52109	8.11712	1.38423	12.8263	12.7775	12.7775	13.0151	12.2167	12.2932	12.651	0.292107	7.58355	10.4542	10.7268	7.58005	9.77059	8.8535	9.16143	1.26344	8.69555	8.11712	12.651	9.16143	0.57843	-3.9555	-0.465888	-4.53393	-1.04432	3.48961
Nov	Q64299	Protein NOV homolog	0	0	1	0	0	7.6747	13.5038	12.9789	11.9354	13.1851	12.9453	12.0372	2.00923	10.8191	8.06283	7.39674	7.05316	8.2408	8.77347	8.39102	1.22139	14.9037	14.5845	14.4729	14.4602	14.2342	14.0748	14.455	0.261954	10.5537	9.3695	11.0599	9.91771	9.81297	8.36901	9.84713	0.85529	12.0372	8.39102	14.455	9.84713	3.6462	-2.41782	2.19009	-6.06402	-1.4561	4.60791
Nptx2	O70340	Neuronal pentraxin-2	0	0	1	0	0	8.41809	9.52262	8.90167	7.59098	10.6309	7.7236	8.79798	1.05286	7.56778	8.36424	6.71461	7.28661	7.93742	6.94479	7.46924	0.563885	14.5165	14.4813	14.5131	14.4865	13.2537	14.5349	14.2977	0.467221	9.87312	12.4112	12.2893	7.96622	9.71063	11.8105	10.6768	1.62379	8.79798	7.46924	14.2977	10.6768	1.32874	-5.49971	-1.87884	-6.82845	-3.20758	3.62086
Nptxr	Q99J85	Neuronal pentraxin receptor	0	0	1	0	1	9.83363	7.99703	7.23153	8.42342	8.19087	8.74005	8.40276	0.78982	7.29584	7.51906	7.59242	7.52467	7.94884	6.88477	7.46093	0.321975	15.7642	15.4369	15.5119	14.9543	14.4719	15.8018	15.3235	0.471319	7.9927	9.22243	9.4619	8.59976	9.66871	10.1934	9.18982	0.717968	8.40276	7.46093	15.3235	9.18982	0.941822	-6.92074	-0.787061	-7.86257	-1.72888	6.13368
Nrcam	Q810U4	Neuronal cell adhesion molecule	0	0	1	0	0	8.78338	9.15577	10.2237	11.579	8.00867	12.6858	10.0727	1.62702	12.8851	12.7232	12.7088	12.2225	12.3543	12.9805	12.6457	0.271825	17.3314	16.9913	16.8502	16.8154	16.5171	17.3078	16.9689	0.285358	15.2825	14.5559	14.5591	14.3456	14.5695	14.542	14.6425	0.296545	10.0727	12.6457	16.9689	14.6425	-2.57301	-6.89615	-4.56974	-4.32314	-1.99673	2.32641
Nrxn1	Q9CS84	Neurexin-1	0	0	1	0	0	9.23285	9.19889	6.63632	7.80505	8.86526	9.82715	8.59425	1.0664	10.4196	10.162	10.008	9.71686	9.48279	9.84835	9.9396	0.303081	15.5302	15.2003	15.4903	15.9011	14.0303	15.7028	15.3092	0.610245	11.1967	9.75087	10.4888	10.0321	10.8944	11.2113	10.5957	0.558607	8.59425	9.9396	15.3092	10.5957	-1.34535	-6.71494	-2.00144	-5.36959	-0.656092	4.7135
Nrxn3	Q6P9K9	Neurexin-3	0	0	1	0	1	8.79933	7.95924	7.09702	7.65519	9.12549	7.38791	8.00403	0.732138	6.57806	7.76595	8.04552	7.95323	6.82176	8.45851	7.60384	0.675495	12.7373	12.5372	12.3302	12.3663	11.1364	12.9715	12.3465	0.583781	8.6794	9.92664	7.70267	8.9226	9.64917	9.44585	9.05439	0.736312	8.00403	7.60384	12.3465	9.05439	0.400193	-4.34245	-1.05036	-4.74264	-1.45055	3.29209
Ntm	Q99PJ0	Neurotrimin	0	0	1	0	0	9.38704	8.92226	8.03483	9.61008	10.0884	8.33945	9.06367	0.71369	11.5673	11.5107	11.4286	10.6877	11.0428	10.8263	11.1772	0.343367	16.1132	15.9017	15.4567	15.8063	14.7988	16.1428	15.7033	0.463688	13.0735	12.8706	12.7614	12.3294	12.7438	12.4029	12.6969	0.258149	9.06367	11.1772	15.7033	12.6969	-2.11357	-6.63959	-3.63327	-4.52602	-1.5197	3.00632
Ntng1	Q8R4G0	Netrin-G1	0	0	1	0	1	8.91053	9.27328	9.37891	7.19765	8.87867	8.47876	8.6863	0.726945	7.17245	6.56361	7.23068	7.16679	7.87212	8.23573	7.37356	0.5403	12.0081	11.4192	11.6732	11.7664	9.33106	12.1614	11.3932	0.952104	7.35863	7.78392	9.12292	9.0033	9.91837	9.63046	8.80293	0.930586	8.6863	7.37356	11.3932	8.80293	1.31274	-2.70693	-0.116633	-4.01967	-1.42937	2.5903
Nxph1	Q61200	Neurexophilin-1	0	0	1	0	1	7.8278	10.212	8.58519	8.22608	10.1886	8.9687	9.0014	0.915408	7.2571	7.41044	7.19928	7.58106	6.89341	7.9308	7.37868	0.323848	15.9952	15.6346	9.10634	14.5992	14.0538	15.4263	14.1359	2.34115	13.5244	10.1638	13.7591	9.12652	9.49498	10.4421	11.0851	1.85862	9.0014	7.37868	14.1359	11.0851	1.62271	-5.13449	-2.08374	-6.7572	-3.70645	3.05075
Olfm1	O88998	Noelin	0	0	1	0	0	13.9584	15.4804	15.303	15.9052	15.8507	14.8599	15.2263	0.666215	13.4099	13.3527	13.273	12.2679	12.3731	12.8	12.9128	0.463716	19.4415	19.9301	19.6672	20.0233	18.4204	20.2605	19.6238	0.597514	15.8324	15.6221	15.756	15.7573	15.5474	15.7659	15.7135	0.0970779	15.2263	12.9128	19.6238	15.7135	2.31348	-4.39757	-0.487267	-6.71106	-2.80075	3.9103
Pcsk1n	Q9QXV0	ProSAAS	0	0	1	0	1	8.28159	8.50184	7.83092	8.679	9.01564	8.69413	8.50052	0.372152	9.23861	7.26705	8.16498	5.58559	6.62364	8.80616	7.61434	1.26358	13.3227	13.4313	13.5868	13.6936	12.1628	12.8806	13.1797	0.522358	9.62831	10.2082	7.72694	7.90974	10.7007	9.39187	9.26096	1.10312	8.50052	7.61434	13.1797	9.26096	0.886182	-4.67913	-0.760442	-5.56531	-1.64662	3.91869
Pcsk2	P21661	Neuroendocrine convertase 2	0	0	1	0	1	7.79571	8.56059	8.20504	10.2261	8.66726	6.98352	8.40637	0.986675	8.01138	7.24341	7.96857	5.56799	6.05149	6.65625	6.91652	0.917146	14.0708	13.6647	13.7531	13.9103	12.3953	13.9982	13.6321	0.569963	9.33883	8.53489	9.34937	10.2862	9.70274	11.026	9.70633	0.786607	8.40637	6.91652	13.6321	9.70633	1.48985	-5.22569	-1.29996	-6.71554	-2.78981	3.92573
Pcsk5	Q04592	Proprotein convertase subtilisin/kexin type 5	0	0	1	0	0	9.39886	9.34461	7.99495	9.21205	9.08592	8.41957	8.90933	0.52088	8.14286	6.86521	7.13911	7.66178	7.68723	8.8562	7.7254	0.650915	14.1939	13.7706	14.0051	13.7132	13.3474	14.0489	13.8465	0.276707	10.5782	8.85421	8.89624	9.58261	9.72377	11.0564	9.7819	0.811018	8.90933	7.7254	13.8465	9.7819	1.18393	-4.9372	-0.872576	-6.12113	-2.0565	4.06462
Podxl2	Q8CAE9	Podocalyxin-like protein 2	0	0	1	0	1	7.35983	8.94314	8.03076	9.88407	9.79302	8.61341	8.77071	0.901597	7.87114	8.10344	8.72448	7.75356	7.28111	7.14289	7.81277	0.525041	13.8193	13.2762	13.4821	13.6158	12.6763	13.3261	13.366	0.357468	10.3713	9.31745	9.6183	8.0696	9.92235	9.11389	9.40216	0.721415	8.77071	7.81277	13.366	9.40216	0.957935	-4.59528	-0.631449	-5.55321	-1.58938	3.96383
Ptprk	P35822	Receptor-type tyrosine-protein phosphatase kappa	0	0	1	0	0	12.6688	12.2409	11.9878	11.4813	12.4837	9.01179	11.6457	1.23727	10.9141	10.81	10.8263	10.4397	11.8038	10.8566	10.9417	0.41511	15.6406	14.9577	14.0703	16.3073	14.0462	16.1973	15.2032	0.920242	12.1959	11.3935	11.3267	7.50075	10.8049	9.96514	10.5311	1.51254	11.6457	10.9417	15.2032	10.5311	0.70401	-3.55748	1.11461	-4.26149	0.410595	4.67209
Reln	Q60841	Reelin	0	0	1	0	0	8.87358	9.56047	12.081	12.8667	10.1089	9.94581	10.5727	1.41757	10.3667	10.9894	10.8912	10.4498	10.013	10.2996	10.5016	0.339161	13.651	13.6235	13.5063	14.9953	12.7523	14.5965	13.8541	0.73971	10.9766	10.3364	11.7891	9.15685	14.0165	9.25267	10.9214	1.66215	10.5727	10.5016	13.8541	10.9214	0.0711455	-3.28139	-0.348631	-3.35254	-0.419776	2.93276
Rgma	Q6PCX7	Repulsive guidance molecule A	0	0	1	0	0	11.6856	13.5753	12.8888	13.0116	13.4093	12.4255	12.8327	0.632561	12.8607	11.5303	11.221	10.8464	10.8337	10.5709	11.3105	0.758188	15.587	16.0708	15.8602	15.7071	14.7227	16.0179	15.661	0.451459	12.4168	8.40554	11.2178	9.20196	10.2367	9.8775	10.2261	1.30816	12.8327	11.3105	15.661	10.2261	1.52218	-2.82827	2.60662	-4.35045	1.08444	5.4349
Rpl3	P27659	60S ribosomal protein L3	0	0	1	0	0	8.84945	8.67034	8.90617	9.05646	8.85564	8.45165	8.79829	0.191802	7.80281	10.795	11.3157	11.0001	6.80833	11.345	9.84449	1.82764	15.3224	15.5718	14.4596	9.35829	13.3787	14.5577	13.7748	2.09638	10.244	8.6563	9.06755	9.44346	9.68595	8.19118	9.21475	0.672679	8.79829	9.84449	13.7748	9.21475	-1.0462	-4.97647	-0.41646	-3.93027	0.629741	4.56001
Rtn4r	Q99PI8	Reticulon-4 receptor	0	0	1	0	1	10.0488	11.1231	7.87273	8.0764	9.13444	10.1888	9.40737	1.16667	9.53842	6.94527	8.77605	7.14814	7.45402	5.99355	7.64258	1.18072	13.2304	12.927	13.0832	13.0887	12.0238	13.3554	12.9514	0.435547	9.17712	9.27281	9.24062	8.0132	10.6969	7.27258	8.94553	1.07881	9.40737	7.64258	12.9514	8.94553	1.76479	-3.54405	0.461834	-5.30884	-1.30296	4.00589
Rtn4rl1	Q8K0S5	Reticulon-4 receptor-like 1	0	0	1	0	0	9.82332	9.53559	8.34274	8.79245	8.27141	6.99003	8.62592	0.92835	8.88725	10.6784	9.65381	10.0905	10.5439	10.5939	10.0746	0.637909	15.7262	15.6513	15.7597	16.1016	14.413	15.4984	15.525	0.529349	9.75666	9.04872	9.60808	8.76836	10.1581	9.68046	9.5034	0.462256	8.62592	10.0746	15.525	9.5034	-1.44869	-6.89911	-0.877474	-5.45042	0.57122	6.02164
Rtn4rl2	Q7M6Z0	Reticulon-4 receptor-like 2	0	0	1	0	0	8.89596	10.7723	10.3822	8.0523	11.0093	9.50063	9.7688	1.05691	8.52299	8.24337	8.33071	7.51676	6.91789	6.95017	7.74698	0.653787	17.6697	17.2757	17.3793	17.2024	16.2915	17.785	17.2673	0.482865	9.38904	8.66288	8.92179	9.67473	10.4657	9.57307	9.44787	0.577281	9.7688	7.74698	17.2673	9.44787	2.02182	-7.49847	0.320931	-9.52029	-1.70089	7.8194
S100a11	P50543	Protein S100-A11	0	0	1	0	0	9.30168	9.00451	7.15098	8.69993	9.69335	10.6507	9.08352	1.06172	6.76048	8.71485	7.4951	6.08579	7.95705	8.65597	7.61154	0.95684	13.8197	10.327	10.9543	11.0073	13.232	11.0835	11.7373	1.29954	10.6777	9.26724	8.99274	8.87638	8.90234	9.69561	9.40201	0.635778	9.08352	7.61154	11.7373	9.40201	1.47198	-2.65377	-0.31849	-4.12575	-1.79047	2.33528
Scg2	Q03517	Secretogranin-2	0	0	1	0	1	8.68766	8.86351	8.00937	7.99393	9.88365	8.43898	8.64619	0.639555	7.57049	8.57921	7.31756	5.99758	7.2284	8.43526	7.52142	0.856929	13.7657	13.1842	14.3484	14.5102	12.5847	13.3975	13.6318	0.665176	10.0118	8.59235	8.38214	9.31887	9.82232	10.5391	9.44443	0.767385	8.64619	7.52142	13.6318	9.44443	1.12477	-4.98561	-0.798243	-6.11038	-1.92301	4.18737
Scg3	P47867	Secretogranin-3	0	0	1	0	0	12.6982	13.3612	12.6345	13.4162	13.7902	13.2242	13.1874	0.406677	10.9478	11.0735	10.9681	10.6835	10.8225	9.24045	10.6226	0.63013	16.5871	16.9652	16.7598	16.2589	15.7473	16.6774	16.4993	0.397429	12.615	13.1288	13.2731	13.1848	13.2056	13.5637	13.1618	0.281792	13.1874	10.6226	16.4993	13.1618	2.56479	-3.31188	0.0255812	-5.87667	-2.53921	3.33746
Scn3b	Q8BHK2	Sodium channel subunit beta-3	0	0	1	0	1	9.7187	8.47365	7.55065	8.8477	8.88153	7.00473	8.41283	0.898506	6.08486	7.94927	9.04324	6.35083	6.56015	8.59156	7.42999	1.15124	13.9763	13.7582	13.6779	12.3704	11.0692	13.8502	13.117	1.06087	9.91725	8.90151	7.02961	10.0354	9.40727	9.34747	9.10643	1.00202	8.41283	7.42999	13.117	9.10643	0.98284	-4.70422	-0.693601	-5.68706	-1.67644	4.01062
Sema4c	Q64151	Semaphorin-4C	0	0	1	0	0	11.8688	10.319	8.56519	7.04118	12.347	11.0948	10.206	1.86456	8.10496	7.66604	9.09083	6.79469	7.35516	9.82419	8.13931	1.03217	14.0937	14.3444	14.0016	13.9908	13.2615	14.4711	14.0272	0.385214	12.482	11.3492	10.9491	9.08612	9.57019	10.0932	10.5883	1.14262	10.206	8.13931	14.0272	10.5883	2.06667	-3.82119	-0.382313	-5.88786	-2.44898	3.43888
Sema6b	O54951	Semaphorin-6B	0	0	1	0	1	9.39798	7.11936	7.63216	9.05012	10.8141	8.16611	8.69664	1.22494	9.70359	8.24619	5.1068	7.32076	8.6863	7.54616	7.7683	1.42301	12.4688	12.1374	11.4293	11.2408	11.6636	12.8274	11.9612	0.567083	9.06466	8.28061	7.7619	9.13455	9.03376	8.79173	8.67787	0.4991	8.69664	7.7683	11.9612	8.67787	0.928339	-3.26458	0.0187727	-4.19292	-0.909566	3.28335
Serpinb5	P70124	Serpin B5	0	0	1	0	1	7.996	7.19294	7.54799	8.08326	10.1029	8.80476	8.28797	0.951738	5.94698	6.94037	6.21171	7.31913	8.46322	6.92651	6.96799	0.814033	9.3926	11.949	8.9107	13.8832	15.9852	9.76209	11.6471	2.5831	8.51832	9.97929	8.32628	8.52718	9.30946	10.7833	9.24063	0.894139	8.28797	6.96799	11.6471	9.24063	1.31999	-3.35917	-0.952659	-4.67915	-2.27265	2.40651
Serpini1	O35684	Neuroserpin	0	0	1	0	1	8.50938	9.65598	9.03534	7.90637	8.63538	9.28499	8.83791	0.566393	6.96257	8.36082	7.42535	7.71373	8.47947	6.74608	7.61467	0.649354	15.7038	15.443	15.5708	15.9821	14.7658	15.3248	15.465	0.375181	10.9274	10.4163	8.60082	8.95382	9.4975	9.3976	9.63225	0.80515	8.83791	7.61467	15.465	9.63225	1.22324	-6.62713	-0.794339	-7.85037	-2.01758	5.83279
Sez6	Q7TSK2	Seizure protein 6	0	0	1	0	0	9.95682	8.07246	9.83144	10.0279	9.68784	9.33331	9.48497	0.670428	7.6022	8.61872	7.12604	6.49448	7.34449	7.97049	7.52607	0.665126	17.8615	17.9275	17.5571	16.8562	16.6473	17.2991	17.3581	0.4792	9.88508	10.5757	10.3741	11.1491	10.7287	10.0164	10.4548	0.427208	9.48497	7.52607	17.3581	10.4548	1.9589	-7.87313	-0.969878	-9.83202	-2.92877	6.90325
Sez6l	Q6P1D5	Seizure 6-like protein	0	0	1	0	0	9.18742	11.48	8.95401	8.58124	8.90942	10.5416	9.60896	1.04267	7.47765	6.01996	8.23529	7.3525	7.80389	7.62734	7.41944	0.685937	15.7859	15.246	14.7673	14.1316	14.2279	15.8121	14.9951	0.676021	12.2072	11.0769	11.6727	10.9953	11.0246	10.8061	11.2971	0.487191	9.60896	7.41944	14.9951	11.2971	2.18952	-5.38617	-1.68816	-7.57568	-3.87768	3.698
Sparcl1	P70663	SPARC-like protein 1	0	0	1	0	0	8.73701	8.11506	7.24983	8.92402	11.905	9.44354	9.0624	1.4453	11.6037	11.747	12.0298	10.5998	10.5196	11.4751	11.3292	0.570024	18.7418	18.7617	18.6208	18.8503	16.9853	18.6133	18.4289	0.650786	11.1172	11.1779	10.1712	7.24307	9.68738	9.26339	9.7767	1.32958	9.0624	11.3292	18.4289	9.7767	-2.26678	-9.36649	-0.714296	-7.09971	1.55248	8.65219
Spock2	Q9ER58	Testican-2	0	0	1	0	1	7.74554	9.87626	9.9484	8.72571	8.91794	10.1784	9.23204	0.855224	8.73084	8.65033	6.50517	5.56016	6.73615	6.10217	7.04747	1.21789	12.8238	13.4008	13.7202	13.1979	11.8367	12.8123	12.9653	0.595944	9.96966	9.49008	7.0964	8.20662	10.4841	9.47308	9.11999	1.13824	9.23204	7.04747	12.9653	9.11999	2.18457	-3.73325	0.112046	-5.91782	-2.07252	3.8453
St6galnac5	Q9QYJ1	Alpha-N-acetylgalactosaminide alpha-2,6-sialyltransferase 5	0	0	1	0	1	8.97074	10.2255	9.4976	8.17233	11.1698	8.88172	9.48629	0.97798	8.15877	8.33753	8.7463	7.00178	7.58696	6.95107	7.79707	0.672844	13.1659	12.8427	12.8101	12.3927	12.1649	12.5782	12.6591	0.325349	8.83204	9.57399	9.12136	9.18976	10.633	10.6069	9.65951	0.712695	9.48629	7.79707	12.6591	9.65951	1.68922	-3.17282	-0.173223	-4.86204	-1.86244	2.99959
St8sia1	Q64687	Alpha-N-acetylneuraminide alpha-2,8-sialyltransferase	0	0	1	0	0	7.53709	8.1375	8.7071	8.44967	9.52249	7.14348	8.24955	0.776029	8.19246	7.84083	6.29323	7.52143	7.18262	7.49398	7.42076	0.593791	13.2235	13.4923	13.5758	13.6794	12.3901	13.1805	13.257	0.426985	10.6075	11.0781	11.0551	10.6071	9.76527	9.68687	10.4667	0.556742	8.24955	7.42076	13.257	10.4667	0.828796	-5.0074	-2.21711	-5.83619	-3.04591	2.79028
St8sia4	Q64692	CMP-N-acetylneuraminate-poly-alpha-2,8-sialyltransferase	0	0	1	0	0	7.9049	10.1074	7.60756	8.16002	8.38475	7.65761	8.3037	0.850646	6.47912	6.37577	6.80503	8.03761	8.80863	9.40835	7.65242	1.17566	13.1063	12.9466	13.0101	12.76	11.7683	13.3984	12.8316	0.512773	9.89399	8.89058	10.1046	9.10364	8.47804	9.95202	9.40381	0.611346	8.3037	7.65242	12.8316	9.40381	0.651285	-4.52789	-1.10011	-5.17918	-1.75139	3.42779
Stc1	O55183	Stanniocalcin-1	0	0	1	0	1	8.75301	8.14537	8.46813	7.9522	10.4897	7.69239	8.58346	0.91834	8.15749	7.0141	6.70627	6.50206	6.65048	8.66266	7.28217	0.824933	12.3666	12.0945	12.025	11.7405	11.3207	11.8293	11.8961	0.325849	9.04886	9.78393	9.21136	9.7907	10.2556	9.32798	9.56973	0.41297	8.58346	7.28217	11.8961	9.56973	1.30129	-3.31264	-0.986271	-4.61392	-2.28756	2.32636
Thsd7b	Q6P4U0	Thrombospondin type-1 domain-containing protein 7B	0	0	1	0	1	9.82798	8.79587	8.65002	9.76629	7.64278	8.87565	8.92643	0.737329	7.68692	9.13538	6.75747	7.56205	7.28297	6.35225	7.46284	0.877565	12.4929	12.7297	12.2762	13.0595	12.0029	12.6624	12.5373	0.336918	10.037	8.4483	9.5194	8.14934	9.45361	8.90819	9.08597	0.651021	8.92643	7.46284	12.5373	9.08597	1.46359	-3.61083	-0.159542	-5.07442	-1.62313	3.45129
Tmem132a	Q922P8	Transmembrane protein 132A	0	0	1	0	1	8.15612	9.63871	10.2145	8.1163	10.2009	8.66237	9.16482	0.891558	6.89616	8.53476	7.46359	6.41454	7.24434	8.37912	7.48875	0.758545	15.2507	14.9416	15.0908	15.6193	13.6199	15.5933	15.0193	0.672366	9.46444	11.2905	11.3619	8.92979	10.3005	8.56279	9.98498	1.08833	9.16482	7.48875	15.0193	9.98498	1.67607	-5.85443	-0.820156	-7.5305	-2.49623	5.03427
Tnc	Q80YX1	Tenascin	0	0	1	0	0	13.9309	14.4436	13.2929	13.8577	14.0676	13.9919	13.9308	0.340997	14.7022	14.2553	14.0866	13.6799	13.7474	14.1758	14.1079	0.3399	19.534	19.9425	19.5934	19.4479	18.9603	19.4837	19.4936	0.288578	14.3817	13.961	14.1628	12.2023	11.8765	11.7528	13.0562	1.12694	13.9308	14.1079	19.4936	13.0562	-0.17711	-5.56284	0.874569	-5.38573	1.05168	6.43741
Trim23	Q8BGX0	E3 ubiquitin-protein ligase TRIM23	0	0	1	0	1	9.30757	8.85517	7.2292	8.68432	7.63005	7.62666	8.22216	0.761971	7.72912	7.27841	7.59115	7.74162	6.8721	5.61172	7.13736	0.745997	13.0571	12.8822	12.2023	11.8243	11.3066	13.1519	12.4041	0.682581	7.70245	8.4868	7.7852	8.97023	8.64523	9.43663	8.50442	0.614624	8.22216	7.13736	12.4041	8.50442	1.08481	-4.18192	-0.282262	-5.26673	-1.36707	3.89966
Tuba1a	P68369	Tubulin alpha-1A chain	0	0	1	0	0	8.56551	7.88771	8.31166	9.2494	9.2515	7.76374	8.50492	0.5892	10.0036	8.60474	8.98743	8.91689	9.98853	8.90152	9.23379	0.552192	13.6857	13.4013	13.195	15.1117	15.1773	15.0166	14.2646	0.850552	11.6072	11.367	10.9884	9.9776	12.5855	11.7655	11.3819	0.793068	8.50492	9.23379	14.2646	11.3819	-0.72887	-5.75968	-2.87694	-5.03081	-2.14807	2.88274
Tuba1b	P05213	Tubulin alpha-1B chain	0	0	1	0	0	12.7193	12.8976	12.2257	16.9666	13.6983	13.5496	13.6762	1.55291	14.4095	14.2534	14.3688	13.9987	14.33	14.3267	14.2812	0.134871	16.3262	16.1291	16.4079	18.5171	17.5739	17.7515	17.1176	0.882793	14.6026	14.521	14.662	14.4762	14.9764	14.583	14.6369	0.162922	13.6762	14.2812	17.1176	14.6369	-0.605009	-3.44142	-0.960681	-2.83641	-0.355672	2.48074
Upp2	Q8CGR7	Uridine phosphorylase 2	0	0	1	0	0	12.8118	12.0453	13.7762	9.53867	13.4396	8.93233	11.7573	1.87099	11.0963	10.3356	11.784	6.7877	5.95785	11.6445	9.60097	2.34178	14.4218	14.883	16.4391	15.8914	15.7746	14.4931	15.3172	0.760169	8.17727	8.73016	8.00465	9.52411	12.3999	9.27624	9.35206	1.4667	11.7573	9.60097	15.3172	9.35206	2.15634	-3.55987	2.40525	-5.7162	0.248913	5.96512
Vstm2a	Q8R0A6	V-set and transmembrane domain-containing protein 2A	0	0	1	0	1	10.3038	8.30668	7.80595	7.98617	9.48444	8.17782	8.67747	0.905597	7.01922	7.80417	8.666	7.83815	5.87597	8.69719	7.65012	0.977507	13.0654	12.2001	13.5616	12.477	11.674	14.0002	12.8297	0.797671	8.665	8.15612	8.113	9.24082	8.84572	10.3458	8.89441	0.756875	8.67747	7.65012	12.8297	8.89441	1.02736	-4.15226	-0.216937	-5.17962	-1.24429	3.93532
Cell type specific proteins_Proteins detected in one cell type with 5/6 or 6/6 biological replicates and in other cell types with maximum 2 biological replicates
PG.Genes	PG.ProteinAccessions	PG.ProteinDescriptions	Astro_5fold	Micro_5fold	Neuro_5fold	Oligo_5fold	Cell type specific microglia (detected in >4 MAX2 in other cell types)	log2_LFQ_Astro_1	log2_LFQ_Astro_2	log2_LFQ_Astro_3	log2_LFQ_Astro_4	log2_LFQ_Astro_5	log2_LFQ_Astro_6	log2Avg_Asstrocytes	Std_As	log2_LFQ_Microglia_1	log2_LFQ_Microglia_2	log2_LFQ_Microglia_3	log2_LFQ_Microglia_4	log2_LFQ_Microglia_5	log2_LFQ_Microglia_6	log2Avg_Microglia	Std_M	log2_LFQ_Neurons_1	log2_LFQ_Neurons_2	log2_LFQ_Neurons_3	log2_LFQ_Neurons_4	log2_LFQ_Neurons_5	log2_LFQ_Neurons_6	log2Avg_neurons	Std_N	log2_LFQ_Oligodendrocytes_1	log2_LFQ_Oligodendrocytes_2	log2_LFQ_Oligodendrocytes_3	log2_LFQ_Oligodendrocytes_4	log2_LFQ_Oligodendrocytes_5	log2_LFQ_Oligodendrocytes_6	log2Avg_Oligodendrocytes	Std_O	log2Avg_Astrocytes	log2Avg_Microglia	log2Avg_Neurons	log2Avg_Oligodendrocytes	log2FC_Astrocytes_vs_Microglia	log2FC_Astrocytes_vs_Neurons	log2FC_Astrocytes_vs_Oligodendrocytes	log2FC_Microglia_vs_Neurons	log2FC_Microglia_vs_Oligodendrocytes	log2FC_Neurons_vs_Oligodendrocytes
Anp32a	O35381	Acidic leucine-rich nuclear phosphoprotein 32 family member A	0	0	1	0	1	NaN	NaN	NaN	NaN	NaN	NaN	NaN	NaN	NaN	NaN	NaN	NaN	NaN	NaN	NaN	NaN	13.1761	11.8018	11.6591	13.9147	11.0575	13.4774	12.5145	0.977465	NaN	NaN	NaN	NaN	NaN	NaN	NaN	NaN	NaN	NaN	NaN	NaN	NaN	NaN	NaN	NaN	NaN	NaN
B3gat1	Q9CW73	Galactosylgalactosylxylosylprotein 3-beta-glucuronosyltransferase 1	0	0	0	0	1	NaN	NaN	NaN	NaN	NaN	NaN	NaN	NaN	NaN	NaN	NaN	NaN	NaN	NaN	NaN	NaN	10.0943	9.87592	9.31566	10.9685	NaN	10.4488	10.1406	0.505494	NaN	NaN	NaN	NaN	NaN	NaN	NaN	NaN	NaN	NaN	NaN	NaN	NaN	NaN	NaN	NaN	NaN	NaN
B4galt3	Q91YY2	Beta-1,4-galactosyltransferase 3	0	0	1	0	1	NaN	NaN	NaN	NaN	NaN	NaN	NaN	NaN	9.67178	10.2049	NaN	NaN	NaN	NaN	9.93835	0.217658	13.3352	12.3257	12.9616	12.7365	NaN	13.2065	12.9131	0.327334	NaN	NaN	NaN	NaN	NaN	NaN	NaN	NaN	NaN	NaN	NaN	NaN	NaN	NaN	NaN	NaN	NaN	NaN
Cachd1	Q6PDJ1	VWFA and cache domain-containing protein 1	0	0	1	0	1	9.89576	NaN	NaN	9.33986	NaN	NaN	9.61781	0.226946	NaN	NaN	NaN	NaN	NaN	NaN	NaN	NaN	13.3625	12.9468	13.4175	14.7748	12.3804	14.2493	13.5219	0.73377	NaN	NaN	NaN	NaN	NaN	NaN	NaN	NaN	NaN	NaN	NaN	NaN	NaN	NaN	NaN	NaN	NaN	NaN
Cadm2	Q8BLQ9	Cell adhesion molecule 2	0	0	0	0	1	NaN	NaN	NaN	NaN	NaN	NaN	NaN	NaN	NaN	NaN	NaN	NaN	NaN	NaN	NaN	NaN	12.7424	12.7567	12.3333	12.2967	12.0531	12.5485	12.4551	0.234145	11.9333	NaN	11.5289	NaN	NaN	NaN	11.7311	0.165105	NaN	NaN	NaN	NaN	NaN	NaN	NaN	NaN	NaN	NaN
Cd200	O54901	OX-2 membrane glycoprotein	0	0	1	0	1	NaN	NaN	NaN	NaN	NaN	NaN	NaN	NaN	NaN	NaN	NaN	NaN	NaN	NaN	NaN	NaN	12.8641	12.0983	12.0441	12.5204	11.0546	12.5832	12.1941	0.539438	NaN	NaN	NaN	NaN	NaN	NaN	NaN	NaN	NaN	NaN	NaN	NaN	NaN	NaN	NaN	NaN	NaN	NaN
Cdh4	P39038	Cadherin-4	0	0	0	0	1	NaN	NaN	NaN	NaN	NaN	NaN	NaN	NaN	NaN	NaN	NaN	NaN	NaN	NaN	NaN	NaN	11.936	11.903	12.0391	11.3814	10.8735	11.5032	11.606	0.374613	NaN	NaN	11.3916	NaN	NaN	NaN	11.3916	0	NaN	NaN	NaN	NaN	NaN	NaN	NaN	NaN	NaN	NaN
Cntnap2	Q9CPW0	Contactin-associated protein-like 2	0	0	1	0	1	NaN	NaN	NaN	NaN	NaN	NaN	NaN	NaN	NaN	NaN	NaN	5.18691	NaN	NaN	5.18691	0	14.3227	14.1203	14.0862	14.9234	13.0737	14.6493	14.1959	0.538252	NaN	NaN	NaN	NaN	NaN	NaN	NaN	NaN	NaN	NaN	NaN	NaN	NaN	NaN	NaN	NaN	NaN	NaN
Cntnap4	Q99P47	Contactin-associated protein-like 4	0	0	1	0	1	NaN	NaN	NaN	NaN	NaN	NaN	NaN	NaN	11.1638	NaN	NaN	NaN	NaN	NaN	11.1638	0	13.8665	13.6855	13.7256	14.4851	12.819	14.7068	13.8814	0.565353	NaN	NaN	NaN	NaN	NaN	NaN	NaN	NaN	NaN	NaN	NaN	NaN	NaN	NaN	NaN	NaN	NaN	NaN
Cntnap5b;Cntnap5a	Q0V8T8;Q0V8T9	Contactin-associated protein like 5-2;Contactin-associated protein like 5-1	0	0	1	0	1	NaN	NaN	NaN	NaN	NaN	NaN	NaN	NaN	NaN	NaN	NaN	NaN	NaN	NaN	NaN	NaN	12.3936	13.2517	13.1805	13.1442	12.4585	13.3832	12.9686	0.362238	NaN	NaN	NaN	NaN	NaN	NaN	NaN	NaN	NaN	NaN	NaN	NaN	NaN	NaN	NaN	NaN	NaN	NaN
Coch	Q62507	Cochlin	0	0	1	0	1	NaN	NaN	NaN	NaN	NaN	NaN	NaN	NaN	9.50436	NaN	NaN	NaN	NaN	NaN	9.50436	0	13.2302	12.8394	12.7543	13.8376	11.9629	12.9144	12.9231	0.519375	NaN	NaN	NaN	NaN	NaN	NaN	NaN	NaN	NaN	NaN	NaN	NaN	NaN	NaN	NaN	NaN	NaN	NaN
Crim1	Q9JLL0	Cysteine-rich motor neuron 1 protein	0	0	1	0	1	NaN	NaN	NaN	NaN	NaN	NaN	NaN	NaN	NaN	NaN	NaN	NaN	NaN	NaN	NaN	NaN	13.1292	13.429	13.4263	12.9909	13.0398	13.4505	13.2443	0.180904	NaN	8.38484	NaN	NaN	NaN	NaN	8.38484	0	NaN	NaN	NaN	NaN	NaN	NaN	NaN	NaN	NaN	NaN
Crlf1	Q9JM58	Cytokine receptor-like factor 1	0	0	1	0	1	NaN	NaN	NaN	NaN	NaN	NaN	NaN	NaN	NaN	NaN	NaN	8.1989	9.16363	NaN	8.68127	0.393848	12.5443	12.2301	11.7684	12.1284	11.8971	11.2734	11.9736	0.369109	NaN	NaN	NaN	NaN	NaN	NaN	NaN	NaN	NaN	NaN	NaN	NaN	NaN	NaN	NaN	NaN	NaN	NaN
Crmp1	P97427	Dihydropyrimidinase-related protein 1	0	0	1	0	1	NaN	NaN	NaN	NaN	NaN	NaN	NaN	NaN	NaN	NaN	NaN	NaN	NaN	NaN	NaN	NaN	13.1319	13.7243	13.1334	14.2646	13.0574	14.2869	13.5997	0.487015	NaN	NaN	11.7137	9.89483	NaN	NaN	10.8043	0.742563	NaN	NaN	NaN	NaN	NaN	NaN	NaN	NaN	NaN	NaN
Cxadr	P97792	Coxsackievirus and adenovirus receptor homolog	0	0	1	0	1	NaN	NaN	NaN	NaN	NaN	NaN	NaN	NaN	NaN	NaN	NaN	NaN	NaN	NaN	NaN	NaN	12.1285	11.949	13.2291	12.1246	12.9528	13.0087	12.5655	0.470922	NaN	NaN	NaN	NaN	NaN	NaN	NaN	NaN	NaN	NaN	NaN	NaN	NaN	NaN	NaN	NaN	NaN	NaN
Efna3	O08545	Ephrin-A3	0	0	1	0	1	NaN	NaN	NaN	NaN	NaN	10.477	10.477	0	NaN	NaN	NaN	NaN	NaN	NaN	NaN	NaN	17.5818	17.088	17.7405	17.4411	15.4011	17.5537	17.1344	0.741009	NaN	NaN	NaN	NaN	NaN	NaN	NaN	NaN	NaN	NaN	NaN	NaN	NaN	NaN	NaN	NaN	NaN	NaN
Efnb2	P52800	Ephrin-B2	0	0	1	0	1	NaN	NaN	NaN	NaN	NaN	NaN	NaN	NaN	10.4447	NaN	NaN	NaN	NaN	10.2518	10.3482	0.0787482	13.3088	13.4333	13.1893	13.2656	12.9195	13.6039	13.2867	0.195447	NaN	NaN	NaN	NaN	NaN	NaN	NaN	NaN	NaN	NaN	NaN	NaN	NaN	NaN	NaN	NaN	NaN	NaN
Fras1	Q80T14	Extracellular matrix protein FRAS1	0	0	1	0	1	NaN	NaN	NaN	NaN	NaN	NaN	NaN	NaN	NaN	NaN	NaN	NaN	NaN	NaN	NaN	NaN	14.2465	13.9871	14.1174	14.866	12.9987	14.5441	14.1266	0.538128	NaN	NaN	NaN	NaN	NaN	NaN	NaN	NaN	NaN	NaN	NaN	NaN	NaN	NaN	NaN	NaN	NaN	NaN
Fstl5	Q8BFR2	Follistatin-related protein 5	0	0	1	0	1	NaN	NaN	NaN	NaN	NaN	NaN	NaN	NaN	NaN	NaN	NaN	NaN	NaN	NaN	NaN	NaN	12.6873	12.2526	12.5026	12.044	9.96338	12.1481	11.933	0.839519	NaN	NaN	NaN	NaN	NaN	NaN	NaN	NaN	NaN	NaN	NaN	NaN	NaN	NaN	NaN	NaN	NaN	NaN
Hist1h1c;Hist1h1e;Hist1h1d	P15864;P43274;P43277	Histone H1.2;Histone H1.4;Histone H1.3	0	0	0	0	1	NaN	NaN	NaN	NaN	NaN	NaN	NaN	NaN	NaN	NaN	NaN	NaN	NaN	NaN	NaN	NaN	11.2095	10.8517	10.442	11.7303	10.5635	10.7765	10.9289	0.400135	NaN	NaN	NaN	NaN	NaN	NaN	NaN	NaN	NaN	NaN	NaN	NaN	NaN	NaN	NaN	NaN	NaN	NaN
Icam5	Q60625	Intercellular adhesion molecule 5	0	0	0	0	1	NaN	NaN	NaN	NaN	NaN	NaN	NaN	NaN	NaN	NaN	NaN	NaN	NaN	NaN	NaN	NaN	10.8909	10.6018	10.7164	10.325	NaN	11.613	10.8294	0.395131	NaN	NaN	NaN	NaN	NaN	NaN	NaN	NaN	NaN	NaN	NaN	NaN	NaN	NaN	NaN	NaN	NaN	NaN
Iglon5	Q8HW98	IgLON family member 5	0	0	0	0	1	NaN	NaN	NaN	NaN	NaN	NaN	NaN	NaN	NaN	NaN	NaN	NaN	NaN	NaN	NaN	NaN	12.3243	11.0799	10.9923	10.7486	10.7795	10.7582	11.1138	0.514485	NaN	NaN	NaN	NaN	NaN	NaN	NaN	NaN	NaN	NaN	NaN	NaN	NaN	NaN	NaN	NaN	NaN	NaN
Islr2	Q5RKR3	Immunoglobulin superfamily containing leucine-rich repeat protein 2	0	0	1	0	1	NaN	NaN	NaN	NaN	NaN	NaN	NaN	NaN	NaN	NaN	NaN	NaN	NaN	NaN	NaN	NaN	15.8398	15.0348	15.3328	17.1005	14.0047	15.7998	15.5187	0.865617	NaN	NaN	NaN	NaN	NaN	NaN	NaN	NaN	NaN	NaN	NaN	NaN	NaN	NaN	NaN	NaN	NaN	NaN
Large1	Q9Z1M7	LARGE xylosyl- and glucuronyltransferase 1	0	0	1	0	1	NaN	NaN	NaN	NaN	NaN	NaN	NaN	NaN	NaN	NaN	NaN	NaN	NaN	NaN	NaN	NaN	11.8914	10.9591	12.3507	13.0751	11.4175	12.9808	12.1124	0.717094	NaN	NaN	NaN	NaN	NaN	NaN	NaN	NaN	NaN	NaN	NaN	NaN	NaN	NaN	NaN	NaN	NaN	NaN
Lgi1	Q9JIA1	Leucine-rich glioma-inactivated protein 1	0	0	1	0	1	NaN	NaN	NaN	NaN	NaN	NaN	NaN	NaN	NaN	NaN	NaN	NaN	NaN	NaN	NaN	NaN	13.9648	13.1773	13.3586	13.935	13.2504	13.5847	13.5451	0.289485	NaN	NaN	NaN	NaN	NaN	NaN	NaN	NaN	NaN	NaN	NaN	NaN	NaN	NaN	NaN	NaN	NaN	NaN
Lingo2	Q3URE9	Leucine-rich repeat and immunoglobulin-like domain-containing nogo receptor-interacting protein 2	0	0	1	0	1	NaN	NaN	NaN	NaN	NaN	NaN	NaN	NaN	NaN	NaN	NaN	NaN	NaN	NaN	NaN	NaN	11.2955	12.9282	13.6166	14.8481	12.4087	12.5541	12.9419	1.01662	NaN	NaN	NaN	NaN	NaN	NaN	NaN	NaN	NaN	NaN	NaN	NaN	NaN	NaN	NaN	NaN	NaN	NaN
Lrfn1	Q2WF71	Leucine-rich repeat and fibronectin type III domain-containing protein 1	0	0	0	0	1	NaN	NaN	NaN	NaN	NaN	NaN	NaN	NaN	NaN	NaN	NaN	NaN	NaN	NaN	NaN	NaN	12.2023	11.0785	11.3789	10.2375	11.1818	11.6194	11.2831	0.549361	NaN	NaN	NaN	NaN	NaN	NaN	NaN	NaN	NaN	NaN	NaN	NaN	NaN	NaN	NaN	NaN	NaN	NaN
Lrfn4	Q80XU8	Leucine-rich repeat and fibronectin type-III domain-containing protein 4	0	0	1	0	1	NaN	NaN	NaN	NaN	NaN	NaN	NaN	NaN	NaN	NaN	NaN	NaN	NaN	NaN	NaN	NaN	13.936	12.5825	13.5467	13.1805	11.1414	13.4629	12.975	0.849101	NaN	NaN	NaN	NaN	NaN	NaN	NaN	NaN	NaN	NaN	NaN	NaN	NaN	NaN	NaN	NaN	NaN	NaN
Lrp1b	Q9JI18	Low-density lipoprotein receptor-related protein 1B	0	0	0	0	1	NaN	NaN	NaN	NaN	NaN	NaN	NaN	NaN	NaN	NaN	NaN	NaN	NaN	NaN	NaN	NaN	12.1257	11.6157	11.3086	11.6816	NaN	11.3031	11.607	0.27571	NaN	NaN	NaN	NaN	NaN	NaN	NaN	NaN	NaN	NaN	NaN	NaN	NaN	NaN	NaN	NaN	NaN	NaN
Lrrtm1	Q8K377	Leucine-rich repeat transmembrane neuronal protein 1	0	0	0	0	1	NaN	NaN	NaN	NaN	NaN	NaN	NaN	NaN	NaN	NaN	NaN	NaN	NaN	NaN	NaN	NaN	8.84335	12.1111	10.5042	12.4393	10.9005	12.5343	11.2221	1.2113	NaN	NaN	NaN	NaN	NaN	NaN	NaN	NaN	NaN	NaN	NaN	NaN	NaN	NaN	NaN	NaN	NaN	NaN
Lrrtm2	Q8BGA3	Leucine-rich repeat transmembrane neuronal protein 2	0	0	1	0	1	15.0434	NaN	NaN	NaN	NaN	NaN	15.0434	0	14.5144	16.2635	NaN	NaN	NaN	NaN	15.3889	0.714067	15.7484	15.7216	12.3975	13.9066	17.8385	11.2753	14.4813	2.04817	NaN	NaN	NaN	NaN	NaN	NaN	NaN	NaN	NaN	NaN	NaN	NaN	NaN	NaN	NaN	NaN	NaN	NaN
Mdk	P12025	Midkine	0	0	0	0	1	NaN	NaN	NaN	NaN	NaN	NaN	NaN	NaN	NaN	NaN	NaN	NaN	NaN	NaN	NaN	NaN	8.97653	9.67497	9.25108	9.29408	8.88998	9.30281	9.23158	0.23534	NaN	NaN	NaN	NaN	NaN	NaN	NaN	NaN	NaN	NaN	NaN	NaN	NaN	NaN	NaN	NaN	NaN	NaN
Nell1	Q2VWQ2	Protein kinase C-binding protein NELL1	0	0	1	0	1	NaN	NaN	NaN	NaN	NaN	NaN	NaN	NaN	NaN	NaN	NaN	NaN	NaN	NaN	NaN	NaN	17.5725	16.9834	17.0722	17.4899	16.2181	17.7845	17.1868	0.476732	NaN	NaN	NaN	NaN	NaN	NaN	NaN	NaN	NaN	NaN	NaN	NaN	NaN	NaN	NaN	NaN	NaN	NaN
Nlgn3	Q8BYM5	Neuroligin-3	0	0	1	0	1	NaN	NaN	NaN	NaN	NaN	NaN	NaN	NaN	NaN	NaN	NaN	NaN	NaN	NaN	NaN	NaN	12.8263	12.7775	12.7775	13.0151	12.2167	12.2932	12.651	0.270439	NaN	10.4542	10.7268	NaN	NaN	NaN	10.5905	0.111292	NaN	NaN	NaN	NaN	NaN	NaN	NaN	NaN	NaN	NaN
Notch1	Q01705	Neurogenic locus notch homolog protein 1	0	0	0	0	1	NaN	NaN	NaN	NaN	NaN	NaN	NaN	NaN	NaN	NaN	NaN	NaN	NaN	NaN	NaN	NaN	11.505	10.2505	10.3357	10.1374	9.9924	9.60704	10.3047	0.542057	8.82322	8.69198	NaN	NaN	NaN	NaN	8.7576	0.0535773	NaN	NaN	NaN	NaN	NaN	NaN	NaN	NaN	NaN	NaN
Nptn	P97300	Neuroplastin	0	0	0	0	1	NaN	NaN	NaN	NaN	NaN	NaN	NaN	NaN	NaN	NaN	NaN	NaN	NaN	NaN	NaN	NaN	12.1503	NaN	11.5618	8.31063	11.644	12.2364	11.1806	1.3324	11.1632	NaN	NaN	NaN	NaN	NaN	11.1632	0	NaN	NaN	NaN	NaN	NaN	NaN	NaN	NaN	NaN	NaN
Nptxr	Q99J85	Neuronal pentraxin receptor	0	0	1	0	1	NaN	NaN	NaN	NaN	NaN	NaN	NaN	NaN	NaN	NaN	NaN	NaN	NaN	NaN	NaN	NaN	15.7642	15.4369	15.5119	14.9543	14.4719	15.8018	15.3235	0.436356	NaN	NaN	NaN	NaN	NaN	NaN	NaN	NaN	NaN	NaN	NaN	NaN	NaN	NaN	NaN	NaN	NaN	NaN
Nrxn3	Q6P9K9	Neurexin-3	0	0	1	0	1	NaN	NaN	NaN	NaN	NaN	NaN	NaN	NaN	NaN	NaN	NaN	NaN	NaN	NaN	NaN	NaN	12.7373	12.5372	12.3302	12.3663	11.1364	12.9715	12.3465	0.540476	NaN	NaN	NaN	NaN	NaN	NaN	NaN	NaN	NaN	NaN	NaN	NaN	NaN	NaN	NaN	NaN	NaN	NaN
Ntng1	Q8R4G0	Netrin-G1	0	0	1	0	1	NaN	NaN	NaN	NaN	NaN	NaN	NaN	NaN	NaN	NaN	NaN	NaN	NaN	NaN	NaN	NaN	12.0081	11.4192	11.6732	11.7664	NaN	12.1614	11.8057	0.236628	NaN	NaN	NaN	NaN	NaN	NaN	NaN	NaN	NaN	NaN	NaN	NaN	NaN	NaN	NaN	NaN	NaN	NaN
Nxph1	Q61200	Neurexophilin-1	0	0	1	0	1	NaN	NaN	NaN	NaN	NaN	NaN	NaN	NaN	NaN	NaN	NaN	NaN	NaN	NaN	NaN	NaN	15.9952	15.6346	NaN	14.5992	14.0538	15.4263	15.1418	0.649393	13.5244	NaN	13.7591	NaN	NaN	NaN	13.6417	0.095816	NaN	NaN	NaN	NaN	NaN	NaN	NaN	NaN	NaN	NaN
Pcdh20	Q8BIZ0	Protocadherin-20	0	0	0	0	1	NaN	NaN	NaN	NaN	NaN	NaN	NaN	NaN	NaN	NaN	NaN	NaN	NaN	NaN	NaN	NaN	10.7447	10.7431	10.5154	11.2432	10.3443	11.0093	10.7667	0.274781	NaN	NaN	NaN	NaN	NaN	NaN	NaN	NaN	NaN	NaN	NaN	NaN	NaN	NaN	NaN	NaN	NaN	NaN
Pcsk1n	Q9QXV0	ProSAAS	0	0	1	0	1	NaN	NaN	NaN	NaN	NaN	NaN	NaN	NaN	NaN	NaN	NaN	NaN	NaN	NaN	NaN	NaN	13.3227	13.4313	13.5868	13.6936	12.1628	12.8806	13.1797	0.48361	NaN	10.2082	7.72694	NaN	NaN	NaN	8.96757	1.01297	NaN	NaN	NaN	NaN	NaN	NaN	NaN	NaN	NaN	NaN
Pcsk2	P21661	Neuroendocrine convertase 2	0	0	1	0	1	NaN	NaN	NaN	NaN	NaN	NaN	NaN	NaN	NaN	NaN	NaN	NaN	NaN	NaN	NaN	NaN	14.0708	13.6647	13.7531	13.9103	12.3953	13.9982	13.6321	0.527683	NaN	NaN	NaN	NaN	NaN	NaN	NaN	NaN	NaN	NaN	NaN	NaN	NaN	NaN	NaN	NaN	NaN	NaN
Plxna2	P70207	Plexin-A2	0	0	0	0	1	NaN	NaN	NaN	NaN	NaN	NaN	NaN	NaN	NaN	NaN	NaN	8.14153	NaN	NaN	8.14153	0	11.3546	11.3983	12.3916	12.1318	NaN	10.3881	11.5329	0.639859	NaN	NaN	NaN	NaN	NaN	NaN	NaN	NaN	NaN	NaN	NaN	NaN	NaN	NaN	NaN	NaN	NaN	NaN
Plxna4	Q80UG2	Plexin-A4	0	0	0	0	1	NaN	NaN	NaN	NaN	NaN	NaN	NaN	NaN	NaN	NaN	NaN	8.37296	NaN	8.86855	8.62075	0.202324	10.9575	10.4511	11.4355	11.2503	10.2522	11.3676	10.9524	0.420223	NaN	NaN	NaN	NaN	NaN	NaN	NaN	NaN	NaN	NaN	NaN	NaN	NaN	NaN	NaN	NaN	NaN	NaN
Podxl2	Q8CAE9	Podocalyxin-like protein 2	0	0	1	0	1	NaN	NaN	NaN	NaN	NaN	NaN	NaN	NaN	NaN	NaN	NaN	NaN	NaN	NaN	NaN	NaN	13.8193	13.2762	13.4821	13.6158	12.6763	13.3261	13.366	0.330951	10.3713	NaN	9.6183	NaN	NaN	NaN	9.99482	0.307432	NaN	NaN	NaN	NaN	NaN	NaN	NaN	NaN	NaN	NaN
Rtn4r	Q99PI8	Reticulon-4 receptor	0	0	1	0	1	NaN	11.1231	NaN	NaN	NaN	10.1888	10.6559	0.381423	9.53842	NaN	NaN	NaN	7.45402	NaN	8.49622	0.850952	13.2304	12.927	13.0832	13.0887	12.0238	13.3554	12.9514	0.403239	NaN	NaN	NaN	NaN	NaN	NaN	NaN	NaN	NaN	NaN	NaN	NaN	NaN	NaN	NaN	NaN	NaN	NaN
Scg2	Q03517	Secretogranin-2	0	0	1	0	1	NaN	NaN	NaN	NaN	NaN	NaN	NaN	NaN	NaN	NaN	NaN	NaN	NaN	NaN	NaN	NaN	13.7657	13.1842	14.3484	14.5102	12.5847	13.3975	13.6318	0.615833	NaN	NaN	NaN	NaN	NaN	NaN	NaN	NaN	NaN	NaN	NaN	NaN	NaN	NaN	NaN	NaN	NaN	NaN
Scg5	P12961	Neuroendocrine protein 7B2	0	0	0	0	1	NaN	NaN	NaN	NaN	NaN	NaN	NaN	NaN	NaN	NaN	NaN	NaN	NaN	NaN	NaN	NaN	12.1288	11.4731	12.0267	12.2729	11.2724	12.1213	11.8825	0.344497	NaN	NaN	NaN	NaN	NaN	NaN	NaN	NaN	NaN	NaN	NaN	NaN	NaN	NaN	NaN	NaN	NaN	NaN
Scn3b	Q8BHK2	Sodium channel subunit beta-3	0	0	1	0	1	NaN	NaN	NaN	NaN	NaN	NaN	NaN	NaN	NaN	NaN	NaN	NaN	NaN	NaN	NaN	NaN	13.9763	13.7582	13.6779	12.3704	11.0692	13.8502	13.117	0.982175	NaN	NaN	NaN	NaN	NaN	NaN	NaN	NaN	NaN	NaN	NaN	NaN	NaN	NaN	NaN	NaN	NaN	NaN
Sema6b	O54951	Semaphorin-6B	0	0	1	0	1	NaN	NaN	NaN	NaN	10.8141	NaN	10.8141	0	9.70359	NaN	5.1068	NaN	NaN	NaN	7.40519	1.87663	12.4688	12.1374	11.4293	11.2408	11.6636	12.8274	11.9612	0.525017	NaN	NaN	NaN	NaN	NaN	NaN	NaN	NaN	NaN	NaN	NaN	NaN	NaN	NaN	NaN	NaN	NaN	NaN
Serpinb5	P70124	Serpin B5	0	0	1	0	1	NaN	NaN	NaN	NaN	NaN	NaN	NaN	NaN	NaN	NaN	NaN	NaN	NaN	NaN	NaN	NaN	9.3926	11.949	8.9107	13.8832	15.9852	NaN	12.0241	2.44167	NaN	NaN	NaN	NaN	NaN	NaN	NaN	NaN	NaN	NaN	NaN	NaN	NaN	NaN	NaN	NaN	NaN	NaN
Serpini1	O35684	Neuroserpin	0	0	1	0	1	NaN	NaN	NaN	NaN	NaN	NaN	NaN	NaN	NaN	NaN	NaN	NaN	NaN	NaN	NaN	NaN	15.7038	15.443	15.5708	15.9821	14.7658	15.3248	15.465	0.34735	10.9274	NaN	NaN	NaN	9.4975	NaN	10.2125	0.583768	NaN	NaN	NaN	NaN	NaN	NaN	NaN	NaN	NaN	NaN
Sfpq	Q8VIJ6	Splicing factor, proline- and glutamine-rich	0	0	0	0	1	NaN	NaN	NaN	NaN	NaN	NaN	NaN	NaN	NaN	NaN	NaN	NaN	7.72247	8.74306	8.23277	0.416655	8.96462	10.8796	11.1409	11.2148	9.46021	11.5491	10.5349	0.894235	NaN	11.5547	10.3064	NaN	NaN	NaN	10.9305	0.50963	NaN	NaN	NaN	NaN	NaN	NaN	NaN	NaN	NaN	NaN
Sorl1	O88307	Sortilin-related receptor	0	0	0	0	1	NaN	NaN	NaN	NaN	NaN	NaN	NaN	NaN	NaN	NaN	NaN	12.7001	NaN	NaN	12.7001	0	12.5778	12.1457	12.5373	12.747	9.97014	12.1964	12.0291	0.874689	NaN	NaN	13.0337	NaN	NaN	NaN	13.0337	0	NaN	NaN	NaN	NaN	NaN	NaN	NaN	NaN	NaN	NaN
Sort1	Q6PHU5	Sortilin	0	0	0	0	1	10.2512	NaN	NaN	NaN	NaN	NaN	10.2512	0	NaN	NaN	NaN	NaN	NaN	NaN	NaN	NaN	11.8722	10.7328	11.4665	NaN	10.5253	8.97574	10.7145	0.909681	NaN	NaN	NaN	NaN	NaN	NaN	NaN	NaN	NaN	NaN	NaN	NaN	NaN	NaN	NaN	NaN	NaN	NaN
Spock2	Q9ER58	Testican-2	0	0	1	0	1	NaN	NaN	NaN	NaN	NaN	NaN	NaN	NaN	8.73084	NaN	NaN	NaN	NaN	NaN	8.73084	0	12.8238	13.4008	13.7202	13.1979	11.8367	12.8123	12.9653	0.551737	NaN	NaN	7.0964	8.20662	NaN	NaN	7.65151	0.453248	NaN	NaN	NaN	NaN	NaN	NaN	NaN	NaN	NaN	NaN
St6galnac5	Q9QYJ1	Alpha-N-acetylgalactosaminide alpha-2,6-sialyltransferase 5	0	0	1	0	1	NaN	NaN	NaN	NaN	NaN	NaN	NaN	NaN	NaN	NaN	NaN	NaN	NaN	NaN	NaN	NaN	13.1659	12.8427	12.8101	12.3927	12.1649	12.5782	12.6591	0.301215	NaN	NaN	NaN	NaN	NaN	NaN	NaN	NaN	NaN	NaN	NaN	NaN	NaN	NaN	NaN	NaN	NaN	NaN
Stc1	O55183	Stanniocalcin-1	0	0	1	0	1	NaN	NaN	NaN	NaN	NaN	NaN	NaN	NaN	NaN	NaN	NaN	NaN	NaN	NaN	NaN	NaN	12.3666	12.0945	12.025	11.7405	11.3207	11.8293	11.8961	0.301678	NaN	NaN	NaN	NaN	NaN	NaN	NaN	NaN	NaN	NaN	NaN	NaN	NaN	NaN	NaN	NaN	NaN	NaN
Stmn2	P55821	Stathmin-2	0	0	0	0	1	NaN	NaN	NaN	NaN	NaN	NaN	NaN	NaN	10.8225	NaN	NaN	NaN	NaN	NaN	10.8225	0	NaN	11.4158	10.7189	12.4071	9.60886	12.0972	11.2496	0.918305	NaN	NaN	NaN	NaN	NaN	NaN	NaN	NaN	NaN	NaN	NaN	NaN	NaN	NaN	NaN	NaN	NaN	NaN
Tenm1	Q9WTS4	Teneurin-1	0	0	0	0	1	NaN	NaN	NaN	NaN	NaN	NaN	NaN	NaN	NaN	NaN	NaN	NaN	NaN	NaN	NaN	NaN	9.54952	8.38435	8.80834	14.2256	8.38255	9.70826	9.8431	1.87627	NaN	NaN	NaN	NaN	NaN	NaN	NaN	NaN	NaN	NaN	NaN	NaN	NaN	NaN	NaN	NaN	NaN	NaN
Tenm2	Q9WTS5	Teneurin-2	0	0	0	0	1	NaN	NaN	NaN	NaN	NaN	NaN	NaN	NaN	NaN	NaN	NaN	NaN	NaN	NaN	NaN	NaN	9.92024	8.88757	9.42835	10.6387	8.45202	10.5887	9.65261	0.755683	NaN	NaN	NaN	NaN	NaN	NaN	NaN	NaN	NaN	NaN	NaN	NaN	NaN	NaN	NaN	NaN	NaN	NaN
Thsd7b	Q6P4U0	Thrombospondin type-1 domain-containing protein 7B	0	0	1	0	1	NaN	NaN	NaN	NaN	NaN	NaN	NaN	NaN	NaN	NaN	NaN	NaN	NaN	NaN	NaN	NaN	12.4929	12.7297	12.2762	13.0595	12.0029	12.6624	12.5373	0.311925	NaN	NaN	NaN	NaN	NaN	NaN	NaN	NaN	NaN	NaN	NaN	NaN	NaN	NaN	NaN	NaN	NaN	NaN
Tmem132a	Q922P8	Transmembrane protein 132A	0	0	1	0	1	NaN	9.63871	10.2145	NaN	NaN	NaN	9.9266	0.235063	NaN	NaN	NaN	6.41454	NaN	NaN	6.41454	0	15.2507	14.9416	15.0908	15.6193	13.6199	15.5933	15.0193	0.62249	NaN	11.2905	11.3619	NaN	NaN	NaN	11.3262	0.0291469	NaN	NaN	NaN	NaN	NaN	NaN	NaN	NaN	NaN	NaN
Trim23	Q8BGX0	E3 ubiquitin-protein ligase TRIM23	0	0	1	0	1	NaN	NaN	NaN	NaN	NaN	NaN	NaN	NaN	NaN	NaN	NaN	NaN	NaN	NaN	NaN	NaN	13.0571	12.8822	12.2023	11.8243	11.3066	13.1519	12.4041	0.631947	NaN	NaN	NaN	NaN	NaN	NaN	NaN	NaN	NaN	NaN	NaN	NaN	NaN	NaN	NaN	NaN	NaN	NaN
Vstm2a	Q8R0A6	V-set and transmembrane domain-containing protein 2A	0	0	1	0	1	NaN	NaN	NaN	NaN	NaN	NaN	NaN	NaN	NaN	NaN	NaN	NaN	NaN	NaN	NaN	NaN	13.0654	12.2001	13.5616	12.477	11.674	14.0002	12.8297	0.7385	NaN	NaN	NaN	NaN	NaN	NaN	NaN	NaN	NaN	NaN	NaN	NaN	NaN	NaN	NaN	NaN	NaN	NaN
[truncated: 38 more columns]

## Sheet: Oligodendrocyte specific
Table EV4: Cell type-specific proteins (CTSP) of the hiSPECS secretome resource. Data ofTable EV2 (with/without imputation).
Proteins specifically detected in the secretome of oligodendrocytes.
>five fold enrichment in pairwise comparison to the other three cell types (imputation data) (logFC > 2.3219), (Yes = 1, No = 0)
PG.Genes	PG.ProteinAccessions	PG.ProteinDescriptions	Astro_5fold	Micro_5fold	Neuro_5fold	Oligo_5fold	Cell type specific Oligodendrocytes (detected in >4 MAX2 in other cell types)	log2_LFQ_Astro_1	log2_LFQ_Astro_2	log2_LFQ_Astro_3	log2_LFQ_Astro_4	log2_LFQ_Astro_5	log2_LFQ_Astro_6	log2Avg_Asstrocytes	Std_As	log2_LFQ_Microglia_1	log2_LFQ_Microglia_2	log2_LFQ_Microglia_3	log2_LFQ_Microglia_4	log2_LFQ_Microglia_5	log2_LFQ_Microglia_6	log2Avg_Microglia	Std_As	log2_LFQ_Neurons_1	log2_LFQ_Neurons_2	log2_LFQ_Neurons_3	log2_LFQ_Neurons_4	log2_LFQ_Neurons_5	log2_LFQ_Neurons_6	log2Avg_neurons	Std_As	log2_LFQ_Oligodendrocytes_1	log2_LFQ_Oligodendrocytes_2	log2_LFQ_Oligodendrocytes_3	log2_LFQ_Oligodendrocytes_4	log2_LFQ_Oligodendrocytes_5	log2_LFQ_Oligodendrocytes_6	log2Avg_Oligodendrocytes	Std_As	log2Avg_Astrocytes	log2Avg_Microglia	log2Avg_Neurons	log2Avg_Oligodendrocytes	log2FC_Astrocytes_vs_Microglia	log2FC_Astrocytes_vs_Neurons	log2FC_Astrocytes_vs_Oligodendrocytes	log2FC_Microglia_vs_Neurons	log2FC_Microglia_vs_Oligodendrocytes	log2FC_Neurons_vs_Oligodendrocytes
Acss3	Q14DH7	Acyl-CoA synthetase short-chain family member 3, mitochondrial	0	0	0	1	1	9.38385	6.54717	6.96812	8.53768	10.4536	7.93046	8.30348	1.34486	9.08104	7.87868	7.48252	6.86651	6.79161	6.73786	7.47304	0.828956	9.8769	7.74254	8.99465	9.43969	8.31061	9.72862	9.0155	0.769005	13.3061	13.5114	12.3969	14.5901	15.3901	15.3416	14.0894	1.10474	8.30348	7.47304	9.0155	14.0894	0.830443	-0.712021	-5.78589	-1.54246	-6.61633	-5.07387
Acy1	Q99JW2	Aminoacylase-1	0	0	0	1	0	8.41327	8.89577	8.03044	9.23487	9.98073	7.50887	8.67733	0.807351	13.0333	12.8418	13.2087	13.0515	13.1208	13.446	13.117	0.184245	9.70972	10.1981	9.32508	9.00968	9.70667	9.81998	9.6282	0.376114	14.9886	15.8333	15.1934	15.9762	16.5067	16.4393	15.8229	0.572059	8.67733	13.117	9.6282	15.8229	-4.43968	-0.950871	-7.14557	3.48881	-2.7059	-6.1947
Adipoq	Q60994	Adiponectin	0	0	0	1	1	8.89802	11.4343	8.7781	9.29029	8.96784	9.55106	9.4866	0.908634	9.33426	8.02998	7.28706	6.38823	7.53581	6.05344	7.43813	1.07994	8.27651	8.08982	8.89661	11.8385	9.68295	8.62514	9.23492	1.27119	18.5588	17.5708	17.618	17.785	18.2808	17.9059	17.9532	0.356646	9.4866	7.43813	9.23492	17.9532	2.04847	0.25168	-8.4666	-1.79679	-10.5151	-8.71828
Ahcy	P50247	Adenosylhomocysteinase	0	0	0	1	0	12.7237	12.5502	12.2192	12.7337	12.5432	12.3001	12.5117	0.194509	15.577	14.968	14.9672	14.4468	14.4362	14.5467	14.8237	0.403693	16.0712	16.0236	15.6881	15.8566	15.1855	15.8222	15.7745	0.292536	17.7907	17.9575	17.7933	18.2529	18.6525	18.659	18.1843	0.3671	12.5117	14.8237	15.7745	18.1843	-2.31199	-3.26286	-5.67265	-0.950874	-3.36067	-2.40979
Aldh1a1	P24549	Retinal dehydrogenase 1	0	0	0	1	0	9.28135	12.8214	9.82795	12.1886	12.4248	12.4369	11.4968	1.39471	12.1276	12.0601	8.67183	11.5007	7.00257	11.7192	10.5137	1.96401	15.6484	15.0849	14.2078	14.6632	14.6402	14.5697	14.8024	0.456233	17.3954	17.2315	16.9215	18.263	18.6313	18.7382	17.8635	0.709469	11.4968	10.5137	14.8024	17.8635	0.983147	-3.30555	-6.36666	-4.2887	-7.3498	-3.06111
Aldh1l1	Q8R0Y6	Cytosolic 10-formyltetrahydrofolate dehydrogenase	0	0	0	1	0	8.0078	9.1239	8.01873	7.89617	9.95097	8.30437	8.55032	0.747902	7.73782	7.28146	7.29562	7.07526	9.08697	7.87984	7.72616	0.668625	13.4945	12.5816	13.1208	13.2671	12.6141	12.991	13.0115	0.330089	16.5575	16.4727	16.2367	17.1869	17.7927	17.4916	16.9563	0.57009	8.55032	7.72616	13.0115	16.9563	0.824163	-4.46117	-8.406	-5.28534	-9.23016	-3.94483
Aldh2	P47738	Aldehyde dehydrogenase, mitochondrial	0	0	0	1	0	10.0137	7.22962	8.91659	8.32885	9.36963	8.73361	8.76533	0.865677	7.62635	6.18977	7.19471	6.37349	8.15499	11.8284	7.89463	1.88525	14.2687	13.9651	14.0985	14.3723	13.9623	14.3638	14.1718	0.172466	17.5394	18.2232	18.1255	18.6491	19.0489	19.171	18.4595	0.563242	8.76533	7.89463	14.1718	18.4595	0.870705	-5.40644	-9.69417	-6.27715	-10.5649	-4.28773
Aldh7a1	Q9DBF1	Alpha-aminoadipic semialdehyde dehydrogenase	0	0	0	1	1	7.7845	9.57083	7.74438	7.60948	9.60229	9.50662	8.63635	0.925507	7.13021	8.71518	8.04313	5.5457	8.30758	6.14738	7.31486	1.15497	8.01865	8.47688	9.68049	10.0205	9.22257	8.51423	8.98889	0.710161	10.2414	11.4195	11.3603	11.137	12.9254	12.8642	11.658	0.956121	8.63635	7.31486	8.98889	11.658	1.32149	-0.352538	-3.02162	-1.67403	-4.3431	-2.66908
Atrn	Q9WU60	Attractin	0	0	0	1	0	11.7308	10.6683	8.95304	7.54192	10.278	8.35298	9.5875	1.43466	11.4166	11.8476	11.4617	10.7755	10.3538	10.4907	11.0577	0.549613	11.8045	11.6135	11.0112	10.5653	11.3834	11.5158	11.3156	0.413934	14.2288	13.6242	13.4488	14.1461	14.5765	14.3978	14.0704	0.404046	9.5875	11.0577	11.3156	14.0704	-1.47015	-1.72812	-4.48288	-0.25797	-3.01273	-2.75476
B3glct	Q8BHT6	Beta-1,3-glucosyltransferase	0	0	0	1	0	8.01407	8.9749	8.76057	8.59403	8.81581	7.98223	8.5236	0.387914	7.39544	7.97378	7.58803	8.05738	7.60849	7.64378	7.71115	0.230493	7.95215	8.77432	8.47952	9.55989	9.01181	9.81028	8.93133	0.627388	13.4995	12.8428	12.8664	12.8473	12.8903	13.294	13.0401	0.259575	8.5236	7.71115	8.93133	13.0401	0.812451	-0.407727	-4.51645	-1.22018	-5.3289	-4.10872
Bche	Q03311	Cholinesterase	0	0	0	1	0	8.6245	9.47326	8.59832	10.3704	10.2651	7.80361	9.1892	0.932866	6.64535	10.016	7.28731	6.59796	6.149	7.33735	7.33883	1.26594	9.49422	9.50847	8.66553	8.1677	7.89724	9.35968	8.84881	0.647518	14.6314	13.9996	14.2641	13.9185	13.8903	13.8156	14.0866	0.281684	9.1892	7.33883	8.84881	14.0866	1.85037	0.340398	-4.89738	-1.50997	-6.74775	-5.23778
C8a	Q8K182	Complement component C8 alpha chain	0	0	0	1	0	8.21699	13.7732	12.1178	13.1738	9.69735	8.49335	10.9121	2.21151	8.46931	8.55654	8.32893	6.85201	6.99607	6.22126	7.57069	0.914877	8.57903	9.8968	10.0159	8.18546	10.2604	8.51551	9.24217	0.831495	13.1669	13.6968	13.526	13.8564	15.0211	14.735	14.0003	0.66007	10.9121	7.57069	9.24217	14.0003	3.3414	1.66991	-3.08826	-1.67149	-6.42966	-4.75817
Cat	P24270	Catalase	0	0	0	1	0	11.887	11.2945	11.2404	7.2156	8.93984	10.5141	10.1819	1.61851	12.2766	12.123	12.2754	11.9302	11.5102	11.9752	12.0151	0.261873	13.4844	13.9799	13.7403	13.2574	13.3829	13.8204	13.6109	0.25486	16.6642	16.837	16.5349	17.2618	17.7665	17.6099	17.1124	0.466862	10.1819	12.0151	13.6109	17.1124	-1.83321	-3.42897	-6.9305	-1.59576	-5.09728	-3.50153
Ces1;Ces1f	Q8VCC2;Q91WU0	Liver carboxylesterase 1;Carboxylesterase 1F	0	0	0	1	1	8.90187	7.61958	8.18102	9.74206	9.01287	7.99455	8.57533	0.714794	8.15863	8.13961	7.13588	7.55409	7.34998	6.60399	7.49037	0.548207	9.24513	10.4704	9.6473	8.76703	7.80715	9.04699	9.164	0.812316	19.0304	19.0359	19.0027	19.6304	20.5369	20.1154	19.5586	0.596312	8.57533	7.49037	9.164	19.5586	1.08496	-0.588671	-10.9833	-1.67363	-12.0682	-10.3946
Chadl	E9Q7T7	Chondroadherin-like protein	0	0	0	1	0	8.79526	8.26898	9.25641	9.02612	8.36488	8.13186	8.64059	0.41326	6.30972	7.68159	8.99634	6.83378	7.29176	6.5503	7.27725	0.892579	11.3529	7.71097	8.17266	10.3937	8.51935	10.5245	9.44569	1.36554	13.8116	13.8248	13.8525	13.6993	13.8051	13.6061	13.7666	0.0861842	8.64059	7.27725	9.44569	13.7666	1.36334	-0.805108	-5.12598	-2.16844	-6.48931	-4.32087
Cps1	Q8C196	Carbamoyl-phosphate synthase [ammonia], mitochondrial	0	0	0	1	0	10.3189	9.09406	8.79823	8.48621	10.5574	9.08428	9.38984	0.771763	7.20522	6.92276	7.99153	7.87417	7.43063	7.41017	7.47242	0.367429	13.9534	13.6873	13.9428	14.8755	13.3676	13.9474	13.9623	0.458967	16.5641	16.5143	16.5075	17.2096	18.0902	17.7483	17.1057	0.631644	9.38984	7.47242	13.9623	17.1057	1.91743	-4.57248	-7.71584	-6.48991	-9.63327	-3.14336
Creld2	Q9CYA0	Cysteine-rich with EGF-like domain protein 2	0	0	0	1	1	9.33504	8.16998	7.78011	9.61889	9.25871	9.34711	8.91831	0.685529	6.49804	6.31077	7.17004	8.26804	8.96197	5.99931	7.20136	1.0779	8.84516	8.80123	9.91451	9.72098	8.40824	8.80777	9.08298	0.542441	12.5028	11.96	11.919	12.4608	11.9236	12.8382	12.2674	0.354176	8.91831	7.20136	9.08298	12.2674	1.71695	-0.164675	-3.3491	-1.88162	-5.06605	-3.18443
Cspg4	Q8VHY0	Chondroitin sulfate proteoglycan 4	0	0	0	1	0	10.8674	9.23063	7.24022	7.3563	7.73175	8.14925	8.42926	1.27258	11.4794	13.0779	11.4	10.921	9.82036	10.8683	11.2612	0.975813	10.1404	10.3838	12.1754	10.8442	9.54345	10.8424	10.6549	0.812044	14.5553	14.187	14.0873	14.5935	14.387	14.8425	14.4421	0.254968	8.42926	11.2612	10.6549	14.4421	-2.8319	-2.22566	-6.01284	0.606236	-3.18094	-3.78718
Dcxr	Q91X52	L-xylulose reductase	0	0	0	1	0	9.57608	8.21499	8.91924	9.59415	8.50512	8.92915	8.95645	0.507642	8.57895	10.2875	11.1008	10.5025	10.6418	10.849	10.3268	0.822445	8.09836	9.50842	8.50588	9.07135	8.35767	9.38229	8.82066	0.530164	11.7904	12.3153	12.3687	13.1747	13.638	13.5472	12.8057	0.688114	8.95645	10.3268	8.82066	12.8057	-1.37031	0.135793	-3.84928	1.50611	-2.47896	-3.98507
Deptor	Q570Y9	DEP domain-containing mTOR-interacting protein	0	0	0	1	1	6.81952	9.79301	7.7088	9.85896	10.1925	9.24616	8.93649	1.24142	6.81338	7.80555	7.35939	7.01197	7.65925	7.19689	7.30774	0.345979	9.7114	7.84628	9.00097	9.73297	9.17796	8.94684	9.0694	0.629814	14.5815	13.4281	13.3872	13.9457	16.363	16.3521	14.6763	1.25273	8.93649	7.30774	9.0694	14.6763	1.62875	-0.132915	-5.7398	-1.76166	-7.36855	-5.60688
Dpp3	Q99KK7	Dipeptidyl peptidase 3	0	0	0	1	1	8.5968	8.73349	11.0004	8.55199	8.7471	10.3413	9.3285	0.970502	6.42086	7.95531	8.61999	7.61458	7.01845	5.38473	7.16899	1.05579	9.54562	9.18689	9.70188	8.63192	7.83348	7.06308	8.66048	0.947058	11.3962	11.1652	11.1248	11.8419	12.6575	12.5887	11.7957	0.629946	9.3285	7.16899	8.66048	11.7957	2.15952	0.668024	-2.46721	-1.49149	-4.62673	-3.13523
Dpp7	Q9ET22	Dipeptidyl peptidase 2	0	0	0	1	0	9.95302	8.6753	8.93643	9.43596	9.52948	9.03987	9.26168	0.424041	8.38018	10.0112	9.72052	9.50196	9.44031	9.33976	9.39899	0.505306	11.1863	10.1378	9.54629	9.07769	10.7376	11.9747	10.4434	0.978658	14.8106	13.3966	13.8484	14.0047	15.8361	15.2031	14.5166	0.842785	9.26168	9.39899	10.4434	14.5166	-0.137317	-1.18172	-5.2549	-1.0444	-5.11759	-4.07318
Dpys	Q9EQF5	Dihydropyrimidinase	0	0	0	1	0	12.3324	12.6662	8.60839	12.3184	12.8073	11.6859	11.7364	1.44293	11.8689	11.118	10.8391	10.4319	10.3626	10.4833	10.8506	0.52553	12.7801	13.2138	12.2116	12.3339	11.9368	13.2919	12.628	0.507368	15.9234	15.8021	15.4479	16.2763	16.4206	16.302	16.0287	0.338963	11.7364	10.8506	12.628	16.0287	0.88579	-0.8916	-4.29229	-1.77739	-5.17808	-3.40069
Dsg4	Q7TMD7	Desmoglein-4	0	0	0	1	1	10.7294	9.19525	10.2791	8.32065	7.39584	8.50652	9.07112	1.1484	7.44109	8.47869	7.77701	8.83588	5.85213	7.7527	7.68958	0.947476	11.8306	10.599	9.22782	9.91259	8.28802	8.86516	9.78721	1.17339	22.8726	21.8353	21.6591	21.9454	22.4567	22.3721	22.1902	0.415879	9.07112	7.68958	9.78721	22.1902	1.38154	-0.716087	-13.1191	-2.09762	-14.5006	-12.403
Echs1	Q8BH95	Enoyl-CoA hydratase, mitochondrial	0	0	0	1	1	9.65131	9.52868	8.57855	8.01791	8.70502	10.2831	9.12743	0.761766	7.43587	8.82984	7.76126	6.18044	9.37901	6.60015	7.69776	1.13195	9.12337	7.62739	8.95624	8.83915	8.69939	11.5328	9.12972	1.17837	13.5903	13.1821	13.4629	14.0386	14.8701	15.3169	14.0768	0.772733	9.12743	7.69776	9.12972	14.0768	1.42967	-0.00228794	-4.94941	-1.43195	-6.37907	-4.94712
Enpp2	Q9R1E6	Ectonucleotide pyrophosphatase/phosphodiesterase family member 2	0	0	0	1	0	15.6111	13.6927	13.5768	13.9041	17.5453	15.1744	14.9174	1.40101	14.2798	12.2856	11.6289	14.7129	14.5887	12.3176	13.3023	1.25189	15.3574	15.3179	14.9721	15.6886	14.2345	15.7951	15.2276	0.518181	18.7316	18.2151	18.4229	18.6003	18.2769	18.4861	18.4555	0.177446	14.9174	13.3023	15.2276	18.4555	1.61515	-0.310191	-3.53809	-1.92534	-5.15323	-3.2279
Erap1	Q9EQH2	Endoplasmic reticulum aminopeptidase 1	0	0	0	1	1	11.3676	10.7219	9.03122	7.01155	9.98596	9.54126	9.60991	1.38795	8.17213	7.49554	7.71069	6.20234	6.53746	7.48656	7.26745	0.680967	8.62079	8.89676	10.1657	10.0679	6.89416	9.0446	8.94831	1.08582	14.3604	13.4011	13.4743	13.2653	13.7397	13.3253	13.5943	0.374239	9.60991	7.26745	8.94831	13.5943	2.34246	0.661602	-3.98442	-1.68085	-6.32687	-4.64602
Erh	P84089	Enhancer of rudimentary homolog	0	0	0	1	0	10.0309	8.27794	7.75719	8.54198	9.13725	8.74681	8.74867	0.71208	10.3625	10.2718	10.2956	10.3802	9.9708	10.4223	10.2839	0.148839	12.1101	11.0519	8.95218	12.368	10.953	12.0751	11.2517	1.16032	12.9907	13.4659	13.6719	13.854	13.9484	13.9109	13.6403	0.333472	8.74867	10.2839	11.2517	13.6403	-1.53519	-2.50304	-4.89161	-0.967848	-3.35642	-2.38857
Ero1a	Q8R180	ERO1-like protein alpha	0	0	0	1	0	8.71796	8.4054	8.93002	8.14096	9.76208	8.19596	8.69206	0.552906	9.72134	6.73214	7.91311	7.39195	6.33398	6.35273	7.40754	1.17833	9.62344	8.05634	8.87877	10.2515	9.09535	9.64254	9.25798	0.693136	12.3595	12.6508	12.4955	12.9528	13.055	13.1295	12.7739	0.289241	8.69206	7.40754	9.25798	12.7739	1.28452	-0.565921	-4.08179	-1.85044	-5.36631	-3.51587
Fah	P35505	Fumarylacetoacetase	0	0	0	1	0	9.48944	8.10338	8.57687	8.9113	9.04023	9.11978	8.8735	0.437863	5.63499	7.25362	6.49596	7.19945	8.15107	7.76685	7.08366	0.825877	10.8724	9.63133	7.76267	9.91947	10.0535	11.1222	9.89359	1.08807	13.1626	11.9898	12.7792	13.2554	13.7502	13.791	13.1213	0.613873	8.8735	7.08366	9.89359	13.1213	1.78984	-1.02009	-4.24784	-2.80994	-6.03769	-3.22775
Farsa	Q8C0C7	Phenylalanine--tRNA ligase alpha subunit	0	0	0	1	0	9.88398	6.44556	7.41218	7.68868	10.1523	7.84175	8.23741	1.33712	6.11135	6.07966	6.60181	6.58245	6.66591	5.90192	6.32385	0.301094	10.3778	9.11974	9.28676	10.6181	8.63326	8.95749	9.49886	0.736693	12.3335	10.9177	12.5092	11.3743	13.0086	11.7912	11.9891	0.706332	8.23741	6.32385	9.49886	11.9891	1.91356	-1.26144	-3.75167	-3.17501	-5.66523	-2.49023
Fbn2	Q61555	Fibrillin-2	0	0	0	1	0	9.15395	7.87171	8.11281	7.78659	9.61544	8.618	8.52642	0.675179	12.3011	11.57	11.3666	11.1121	11.3806	10.4355	11.361	0.554733	13.2983	12.4716	13.4775	9.02959	13.4388	13.6499	12.561	1.62371	15.4702	14.8853	13.8576	15.5849	16.3302	15.813	15.3235	0.78355	8.52642	11.361	12.561	15.3235	-2.83456	-4.03453	-6.79712	-1.19997	-3.96256	-2.76259
Fut11	Q8BHC9	Alpha-(1,3)-fucosyltransferase 11	0	0	0	1	1	8.06717	8.84631	10.2388	8.12935	9.41102	8.66116	8.8923	0.752837	8.47815	7.23904	9.75734	8.27469	8.2111	7.11996	8.18005	0.875206	10.2548	8.49194	9.52981	9.4534	8.11968	6.46539	8.71917	1.2278	11.5441	11.886	11.6445	12.7481	11.8685	11.6679	11.8932	0.401253	8.8923	8.18005	8.71917	11.8932	0.712256	0.173132	-3.00087	-0.539125	-3.71313	-3.174
Gatm	Q9D964	Glycine amidinotransferase, mitochondrial	0	0	0	1	0	8.24579	7.24658	7.30547	8.81524	10.1245	8.90888	8.44107	0.995587	7.73384	8.63065	8.39557	6.67756	6.12359	6.8122	7.39557	0.923187	12.5405	12.4834	12.7302	9.71914	7.51313	10.6367	10.9372	1.89184	14.4259	14.1423	14.0885	14.673	15.4706	15.436	14.706	0.562161	8.44107	7.39557	10.9372	14.706	1.0455	-2.4961	-6.26498	-3.5416	-7.31048	-3.76888
Gcat	O88986	2-amino-3-ketobutyrate coenzyme A ligase, mitochondrial	0	0	0	1	1	7.54298	9.13	7.88191	9.35288	9.7564	9.21955	8.81395	0.809025	8.09713	7.86456	7.80497	9.18629	7.01263	6.60196	7.76126	0.822649	10.4125	9.25691	2.09679	10.7867	8.58602	8.81748	8.32607	2.89791	12.8921	13.3164	13.6252	13.2831	12.9419	13.0676	13.1877	0.251427	8.81395	7.76126	8.32607	13.1877	1.05269	0.487887	-4.37376	-0.564808	-5.42645	-4.86164
Glud1	P26443	Glutamate dehydrogenase 1, mitochondrial	0	0	0	1	0	9.08053	9.55268	7.58225	8.25656	8.49092	8.45556	8.56975	0.621766	9.28606	9.97979	7.4914	6.80336	7.99258	5.99416	7.92456	1.36952	13.8228	13.6634	13.6915	13.6656	13.2471	14.1599	13.7084	0.2689	17.2196	17.3901	17.2789	17.8912	18.1278	18.1306	17.673	0.388322	8.56975	7.92456	13.7084	17.673	0.645195	-5.13863	-9.10327	-5.78383	-9.74847	-3.96464
Gusb	P12265	Beta-glucuronidase	0	0	0	1	1	7.65542	9.48151	8.78663	8.08946	8.46238	8.38836	8.47729	0.568357	8.46068	7.12986	7.64912	9.90208	9.00213	6.54248	8.11439	1.13729	7.90119	8.23494	8.24592	8.49695	7.22791	9.40265	8.25159	0.652707	14.3865	14.1868	13.5954	14.3595	15.0229	14.8723	14.4039	0.466471	8.47729	8.11439	8.25159	14.4039	0.362904	0.225699	-5.92662	-0.137205	-6.28952	-6.15232
H2-K1	P01902	H-2 class I histocompatibility antigen, K-D alpha chain	0	0	0	1	1	9.4152	9.19358	8.17815	8.85975	7.92818	8.34397	8.65314	0.541949	7.56556	4.86001	8.3404	7.96256	7.45926	7.70318	7.31516	1.1352	8.84797	8.96637	9.66004	9.01686	9.04866	8.7104	9.04172	0.29888	15.4224	14.6319	14.6073	14.3089	15.8073	15.1274	14.9842	0.518354	8.65314	7.31516	9.04172	14.9842	1.33798	-0.388577	-6.33107	-1.72656	-7.66905	-5.94249
Habp2	Q8K0D2	Hyaluronan-binding protein 2	0	0	0	1	1	9.721	9.44474	7.97479	8.68065	9.8257	8.5731	9.03667	0.674121	8.64273	8.69635	8.68328	8.45647	7.82348	8.37325	8.44592	0.302931	7.9259	8.57868	8.79197	9.49788	8.40831	9.08825	8.71517	0.498908	15.206	15.1542	14.9575	15.6274	15.7035	15.4927	15.3569	0.269291	9.03667	8.44592	8.71517	15.3569	0.590742	0.321501	-6.32022	-0.269241	-6.91096	-6.64172
Heph	Q9Z0Z4	Hephaestin	0	0	0	1	0	9.39558	8.60921	9.16641	8.95313	7.84662	10.5598	9.08845	0.822117	8.65405	7.39797	8.65687	9.00426	6.8942	9.41804	8.33757	0.892577	14.9113	14.4722	13.9097	14.2486	13.9958	14.4009	14.3231	0.331114	20.1265	19.3247	19.2038	19.2221	19.9047	19.6824	19.5774	0.353408	9.08845	8.33757	14.3231	19.5774	0.750883	-5.23463	-10.4889	-5.98551	-11.2398	-5.25432
Hoga1	Q9DCU9	4-hydroxy-2-oxoglutarate aldolase, mitochondrial	0	0	0	1	1	10.5414	8.2899	8.23028	7.93172	10.633	8.98703	9.10222	1.09682	7.0207	7.29918	6.62033	7.58779	6.85104	7.71193	7.18183	0.389496	10.7339	8.10496	8.55238	9.74013	8.81882	9.3776	9.2213	0.859963	13.8981	14.3959	13.9798	14.3316	14.5407	14.5937	14.29	0.263895	9.10222	7.18183	9.2213	14.29	1.92039	-0.119076	-5.18774	-2.03947	-7.10813	-5.06866
Hpx	Q91X72	Hemopexin	0	0	0	1	0	9.5848	8.29127	8.37064	7.21599	11.176	8.25739	8.81602	1.25874	7.39704	7.54098	7.65149	8.25031	8.53295	7.05375	7.73775	0.504175	18.2957	18.8978	18.2416	18.3878	19.2965	19.5615	18.7802	0.511469	21.1967	20.6511	20.7573	21.526	21.5045	22.2874	21.3205	0.546446	8.81602	7.73775	18.7802	21.3205	1.07827	-9.96415	-12.5045	-11.0424	-13.5828	-2.54035
Hsd17b10	O08756	3-hydroxyacyl-CoA dehydrogenase type-2	0	0	0	1	1	8.57833	7.22167	9.378	8.48994	9.66393	8.04261	8.56241	0.811564	7.06961	8.16333	7.4611	7.34998	7.83477	8.02785	7.65111	0.387932	9.06789	8.46028	7.56122	9.47762	6.74677	10.1192	8.57216	1.14203	11.6254	12.6773	11.6712	12.097	13.1131	12.8866	12.3451	0.581241	8.56241	7.65111	8.57216	12.3451	0.911304	-0.00975029	-3.78268	-0.921054	-4.69399	-3.77293
Hspd1	P63038	60 kDa heat shock protein, mitochondrial	0	0	0	1	0	7.4394	8.74127	8.5452	8.21117	9.94448	10.7422	8.93728	1.09811	8.75636	7.27904	6.69324	7.69124	8.38017	8.51577	7.88597	0.733412	10.26	8.59406	11.1784	6.07306	11.1429	9.56839	9.46947	1.7634	12.3319	12.4934	12.7959	13.6022	14.6188	14.543	13.3975	0.927414	8.93728	7.88597	9.46947	13.3975	1.05131	-0.532194	-4.46026	-1.5835	-5.51157	-3.92806
Hspe1	Q64433	10 kDa heat shock protein, mitochondrial	0	0	0	1	0	7.08644	7.51119	7.68023	7.63059	10.6011	8.16979	8.11322	1.15685	6.8855	7.08923	8.38265	8.09304	7.54161	6.73012	7.45369	0.613555	11.4869	9.03861	7.00413	12.216	12.0607	11.8639	10.6117	1.93634	12.9024	13.4712	13.8934	14.5598	14.8601	14.7715	14.0764	0.719834	8.11322	7.45369	10.6117	14.0764	0.659534	-2.49848	-5.9632	-3.15802	-6.62273	-3.46472
Idh1	O88844	Isocitrate dehydrogenase [NADP] cytoplasmic	0	0	0	1	0	11.2814	10.3759	11.0804	7.68279	12.4713	11.2784	10.695	1.48117	11.2027	11.4564	11.2281	10.9436	10.7845	10.9778	11.0989	0.22095	11.9197	10.511	11.1439	14.4415	10.3281	12.0428	11.7312	1.37118	13.9721	14.2067	13.7538	14.2598	14.8884	15.3216	14.4004	0.5394	10.695	11.0989	11.7312	14.4004	-0.403808	-1.03611	-3.70534	-0.632303	-3.30154	-2.66923
Il1rap	Q61730	Interleukin-1 receptor accessory protein	0	0	0	1	0	14.3385	14.3025	13.2819	13.2255	15.0525	13.8522	14.0089	0.639104	13.3132	13.9574	14.021	13.6138	13.6571	13.7272	13.7149	0.233632	14.0825	13.7262	13.9195	14.5232	13.5384	14.2318	14.0036	0.323713	16.669	16.6379	16.0526	16.875	17.3953	17.408	16.8397	0.469456	14.0089	13.7149	14.0036	16.8397	0.29391	0.00524092	-2.8308	-0.288669	-3.12471	-2.83604
Lama5	Q61001	Laminin subunit alpha-5	0	0	0	1	0	11.9839	11.4672	7.43855	9.30006	8.35198	9.95448	9.74936	1.60627	11.7014	10.9503	10.9018	10.0826	10.5432	10.7208	10.8167	0.488306	10.0351	9.82703	8.87205	8.52215	7.99352	9.21841	9.07804	0.709957	14.0108	13.2588	13.4686	15.2962	14.5567	14.7632	14.2257	0.718618	9.74936	10.8167	9.07804	14.2257	-1.06732	0.671318	-4.47638	1.73864	-3.40906	-5.1477
Lamb1	P02469	Laminin subunit beta-1	0	0	0	1	0	7.78236	9.92508	8.52813	7.90924	9.64792	8.81044	8.7672	0.8043	12.1248	12.1369	11.8383	11.5144	11.8493	11.4466	11.8184	0.266877	12.1181	12.2159	12.4707	11.6137	13.7449	12.3637	12.4212	0.651174	15.0699	14.2591	14.3524	14.817	14.8983	15.2636	14.7767	0.362262	8.7672	11.8184	12.4212	14.7767	-3.05118	-3.65397	-6.00953	-0.602787	-2.95834	-2.35556
Lamb2	Q61292	Laminin subunit beta-2	0	0	0	1	0	8.50484	9.17478	10.09	8.52094	9.89876	9.06133	9.20844	0.611571	10.527	8.07254	9.80589	8.9736	9.15787	7.42193	8.99313	1.02931	10.7655	9.58171	9.67772	10.8837	9.60765	11.2435	10.2933	0.68676	15.1413	14.9771	15.1727	15.8304	16.4403	16.242	15.6339	0.569405	9.20844	8.99313	10.2933	15.6339	0.215303	-1.08486	-6.42551	-1.30016	-6.64081	-5.34065
Lrpap1	P55302	Alpha-2-macroglobulin receptor-associated protein	0	0	0	1	0	6.80563	8.06559	9.87497	9.17981	10.0739	9.74838	8.95804	1.16826	12.3914	10.5306	12.2057	10.5849	10.2717	10.3665	11.0585	0.88445	9.37889	8.61572	10.1731	9.89142	8.46997	10.0494	9.42975	0.675289	14.1579	13.6834	14.1153	14.2208	14.7579	14.254	14.1982	0.313698	8.95804	11.0585	9.42975	14.1982	-2.10045	-0.471709	-5.24017	1.62874	-3.13972	-4.76846
Matn4	O89029	Matrilin-4	0	0	0	1	1	9.80118	8.43729	9.23255	6.20395	8.95012	9.04487	8.61166	1.14965	7.94897	7.80429	7.26481	9.24326	6.56877	7.56082	7.73182	0.810028	8.42756	9.09278	8.77133	8.92529	8.71872	9.95892	8.98243	0.481485	14.5323	14.4955	14.7972	14.3198	14.4337	13.8352	14.4023	0.291822	8.61166	7.73182	8.98243	14.4023	0.879839	-0.370774	-5.79063	-1.25061	-6.67047	-5.41985
Megf11	Q80T91	Multiple epidermal growth factor-like domains protein 11	0	0	0	1	1	8.43584	10.0261	9.38727	8.09352	9.62252	8.72259	9.04797	0.682336	7.64859	7.5232	8.13021	6.64851	8.20449	6.85051	7.50092	0.586366	6.40577	8.80002	8.80081	7.82251	6.46628	8.95025	7.87427	1.08127	12.2007	10.6644	10.7942	11.6944	11.6475	11.8495	11.4751	0.557603	9.04797	7.50092	7.87427	11.4751	1.54705	1.1737	-2.42714	-0.373358	-3.97419	-3.60083
Mmp19	Q9JHI0	Matrix metalloproteinase-19	0	0	0	1	0	7.56285	8.00109	7.89639	8.35791	9.59775	9.16706	8.43051	0.722582	8.45058	6.66145	8.93324	9.04512	8.61901	9.16349	8.47881	0.848455	9.26715	7.47164	8.46152	8.76216	8.95662	8.97049	8.64826	0.579401	13.3298	12.5747	12.4122	13.3416	13.5752	13.3791	13.1021	0.440428	8.43051	8.47881	8.64826	13.1021	-0.0483047	-0.217754	-4.67158	-0.169449	-4.62327	-4.45383
NaN	P01631	Ig kappa chain V-II region 26-10	0	0	0	1	0	8.13941	12.9934	10.0799	8.35641	9.06213	10.1213	9.79208	1.62094	8.34936	7.60876	8.39505	7.22425	6.78256	6.49954	7.47659	0.721429	8.52184	12.5651	11.8333	11.3003	11.6	12.3558	11.3627	1.34065	16.744	17.414	17.1839	17.6295	18.1202	18.3656	17.5762	0.546921	9.79208	7.47659	11.3627	17.5762	2.3155	-1.57062	-7.7841	-3.88612	-10.0996	-6.21348
Ncam2	O35136	Neural cell adhesion molecule 2	0	0	0	1	0	12.8211	9.86382	7.42973	8.30156	9.69492	9.55749	9.61144	1.67588	10.9802	11.4	11.0392	10.4378	10.5652	10.336	10.7931	0.376621	9.98265	9.7367	10.4967	11.3723	7.81099	13.3616	10.4602	1.6843	14.1861	13.7043	13.6446	13.2807	13.3811	13.2261	13.5705	0.32681	9.61144	10.7931	10.4602	13.5705	-1.18163	-0.848717	-3.95904	0.33291	-2.77741	-3.11032
Omg	Q63912	Oligodendrocyte-myelin glycoprotein	0	0	0	1	0	8.45925	8.7792	7.91574	8.77308	10.541	9.83483	9.05051	0.877922	7.95875	6.53583	10.193	7.29546	7.70222	8.64374	8.05484	1.1501	11.872	8.95486	13.7907	14.5349	13.2658	13.3142	12.6221	1.82249	16.022	15.1754	15.3579	15.3254	14.0646	14.3493	15.0491	0.657396	9.05051	8.05484	12.6221	15.0491	0.99567	-3.57155	-5.99858	-4.56722	-6.99425	-2.42703
Otub1	Q7TQI3	Ubiquitin thioesterase OTUB1	0	0	0	1	0	8.63536	8.80946	10.0608	9.19516	8.43535	8.568	8.95069	0.551291	10.5415	8.97708	6.84317	10.6713	10.2622	6.96173	9.04283	1.61031	9.58186	9.31505	9.08067	9.06894	9.5387	8.75012	9.22256	0.289977	8.71507	12.8313	12.5774	12.3565	12.8442	11.8021	11.8544	1.44723	8.95069	9.04283	9.22256	11.8544	-0.092138	-0.271866	-2.90372	-0.179728	-2.81158	-2.63185
Pcbd1	P61458	Pterin-4-alpha-carbinolamine dehydratase	0	0	0	1	1	8.45893	8.52066	8.21023	8.25804	10.1072	8.75689	8.71866	0.646393	8.23825	7.22217	7.83996	7.00141	7.74558	8.27931	7.72112	0.476211	7.88275	9.5282	8.09551	8.73971	9.61643	8.01111	8.64562	0.709163	13.3498	14.2591	13.2687	14.2961	15.3884	14.3562	14.1531	0.710226	8.71866	7.72112	8.64562	14.1531	0.997549	0.0730463	-5.43439	-0.924503	-6.43194	-5.50743
Pcca	Q91ZA3	Propionyl-CoA carboxylase alpha chain, mitochondrial	0	0	0	1	0	9.20339	10.0568	9.03329	9.94394	11.5461	9.17273	9.82605	0.863015	8.58896	6.81388	7.73056	6.92507	6.5666	8.07104	7.44935	0.732831	8.1408	7.99125	13.8881	13.1402	11.8704	12.5349	11.2609	2.34	13.8064	13.6445	13.6	14.5982	14.9139	14.9175	14.2468	0.576406	9.82605	7.44935	11.2609	14.2468	2.3767	-1.43487	-4.42071	-3.81157	-6.79741	-2.98583
Pccb	Q99MN9	Propionyl-CoA carboxylase beta chain, mitochondrial	0	0	0	1	1	7.35689	8.94436	9.04284	7.84624	10.6557	8.67636	8.75373	1.04228	8.37856	8.22945	7.76133	6.68567	7.14088	7.46859	7.61075	0.590445	8.93118	9.45937	12.3102	10.1327	8.69252	9.0826	9.76809	1.22594	12.1697	12.2737	11.7324	13.507	13.4694	13.6732	12.8042	0.76642	8.75373	7.61075	9.76809	12.8042	1.14298	-1.01436	-4.05049	-2.15735	-5.19348	-3.03613
Plxnb3	Q9QY40	Plexin-B3	0	0	0	1	1	8.30934	7.98616	9.15786	8.58764	9.73388	10.0087	8.96393	0.73577	8.43201	7.71345	7.51879	6.66259	7.09016	7.22255	7.43992	0.553641	9.88332	8.8719	8.34912	8.97616	7.6458	8.83753	8.76064	0.675445	12.5144	11.8369	12.4453	11.4967	12.0535	12.4605	12.1346	0.376194	8.96393	7.43992	8.76064	12.1346	1.52401	0.203294	-3.17063	-1.32071	-4.69463	-3.37392
Pofut1	Q91ZW2	GDP-fucose protein O-fucosyltransferase 1	0	0	0	1	1	7.75626	7.33253	8.72613	9.51514	8.96031	10.116	8.7344	0.956687	7.34947	8.87667	7.49659	7.47648	7.74131	8.0282	7.82812	0.517959	10.1602	9.0154	7.90015	10.4604	7.35938	8.86804	8.9606	1.10969	12.2408	12.0859	11.8853	11.6974	7.96593	12.2759	11.3585	1.53032	8.7344	7.82812	8.9606	11.3585	0.906277	-0.226198	-2.62415	-1.13248	-3.53043	-2.39795
Prdx3	P20108	Thioredoxin-dependent peroxide reductase, mitochondrial	0	0	0	1	1	8.94831	7.30292	8.46013	10.0084	9.80192	8.61273	8.85574	0.899942	6.9143	8.83534	8.55816	6.28973	6.37468	11.6263	8.09974	1.8639	9.09402	8.58122	9.23191	10.2927	9.90722	8.40098	9.25135	0.672306	13.6315	9.38389	13.2247	13.4234	14.7449	15.0914	13.25	1.85959	8.85574	8.09974	9.25135	13.25	0.755999	-0.395602	-4.39422	-1.1516	-5.15022	-3.99862
Proc	P33587	Vitamin K-dependent protein C	0	0	0	1	0	10.2315	7.63526	9.4247	10.3376	9.19523	9.49733	9.38693	0.888416	11.7879	11.2314	11.6463	11.4077	12.2776	12.4316	11.7971	0.433579	7.94781	9.70719	8.84453	9.59597	7.92367	9.41947	8.90644	0.738069	15.1752	15.3123	15.2143	15.3693	15.7988	15.7523	15.437	0.247852	9.38693	11.7971	8.90644	15.437	-2.41016	0.480488	-6.0501	2.89065	-3.63994	-6.53059
Pygb	Q8CI94	Glycogen phosphorylase, brain form	0	0	0	1	0	7.41619	7.98128	8.80721	8.67811	9.85335	8.0893	8.47091	0.770817	10.4675	10.2819	10.1745	9.66957	8.54282	8.62316	9.62659	0.776763	8.55873	7.60576	9.22746	9.57957	9.34031	8.62863	8.82341	0.657379	12.2232	11.9726	11.8384	12.5037	12.5932	13.0078	12.3565	0.394871	8.47091	9.62659	8.82341	12.3565	-1.15568	-0.352503	-3.88557	0.803176	-2.72989	-3.53307
Pygl	Q9ET01	Glycogen phosphorylase, liver form	0	0	0	1	0	12.6083	11.9846	11.6834	11.3563	12.8841	9.27025	11.6312	1.17627	13.0905	13.3161	13.0152	12.8055	12.6013	13.1967	13.0042	0.239343	13.2572	12.911	13.2258	13.2873	12.5911	13.9195	13.1987	0.404881	16.842	16.5996	16.6151	17.3267	17.8184	17.8012	17.1672	0.513852	11.6312	13.0042	13.1987	17.1672	-1.37306	-1.5675	-5.53599	-0.194434	-4.16293	-3.9685
Rpl9	P51410	60S ribosomal protein L9	0	0	0	1	0	9.2156	7.34073	9.21784	9.21274	9.22942	8.43329	8.77494	0.702644	8.43308	7.53686	8.11703	7.93231	7.61993	7.94804	7.93121	0.299747	9.15962	8.42865	10.5035	10.2198	9.18052	9.81165	9.55062	0.703871	14.158	13.7918	13.4544	13.1943	14.1129	13.8432	13.7591	0.342591	8.77494	7.93121	9.55062	13.7591	0.843729	-0.775686	-4.98417	-1.61941	-5.8279	-4.20848
Rps3a	P97351	40S ribosomal protein S3a	0	0	0	1	0	8.5241	10.5735	9.17812	9.96299	9.72943	10.9168	9.81416	0.805258	7.1372	7.38578	9.29087	7.52607	9.03949	7.95035	8.05496	0.82437	8.79488	11.5895	7.95217	11.5125	11.7481	8.54797	10.0242	1.61353	13.025	12.7836	12.9678	13.8137	13.6452	13.2687	13.2507	0.370146	9.81416	8.05496	10.0242	13.2507	1.7592	-0.210031	-3.43651	-1.96923	-5.19572	-3.22648
Rps4x	P62702	40S ribosomal protein S4, X isoform	0	0	0	1	0	8.15677	6.98379	8.65105	8.09297	9.74582	9.83347	8.57731	0.991593	9.53216	8.64064	7.60193	7.01895	7.44577	8.86862	8.18468	0.888431	10.3213	8.63793	10.7919	11.8019	12.0311	12.6351	11.0365	1.32005	14.7023	14.5859	14.5912	14.6639	14.4316	14.4146	14.5649	0.10815	8.57731	8.18468	11.0365	14.5649	0.392636	-2.45921	-5.9876	-2.85185	-6.38024	-3.52839
Selenbp1;Selenbp2	P17563;Q63836	Selenium-binding protein 1;Selenium-binding protein 2	0	0	0	1	0	9.40446	10.541	8.95018	8.12494	9.83944	8.23447	9.18241	0.856097	7.93479	7.54085	7.50189	6.95853	7.89798	9.22065	7.84245	0.695139	9.12316	8.38461	8.31959	10.0419	9.84673	7.03764	8.79227	1.02072	12.8053	12.7824	12.951	12.9077	13.5917	13.5252	13.0939	0.333986	9.18241	7.84245	8.79227	13.0939	1.33996	0.390142	-3.91147	-0.949817	-5.25142	-4.30161
Serpinf2	Q61247	Alpha-2-antiplasmin	0	0	0	1	1	8.46334	9.1975	9.05428	8.28099	10.2494	7.59798	8.80725	0.831742	7.70112	7.35735	6.13837	7.45992	7.31625	7.21006	7.19718	0.497334	9.57109	8.38116	9.12279	8.84124	9.04634	8.66218	8.93747	0.374655	13.1368	12.1091	11.9598	11.7744	12.0699	13.0625	12.3521	0.539564	8.80725	7.19718	8.93747	12.3521	1.61008	-0.130213	-3.54482	-1.74029	-5.1549	-3.41461
Slitrk4	Q810B8	SLIT and NTRK-like protein 4	0	0	0	1	0	8.72436	8.49858	8.36885	8.06442	10.3112	8.37683	8.72404	0.736171	9.12717	8.16917	10.0229	9.98045	6.98413	6.47261	8.45941	1.37914	12.5527	12.0533	12.0431	8.62847	11.7752	12.8568	11.6516	1.39843	13.5239	13.9778	13.1868	13.8486	14.6973	15.2501	14.0808	0.69777	8.72404	8.45941	11.6516	14.0808	0.264629	-2.92756	-5.35673	-3.19219	-5.62136	-2.42917
Ssh3	Q8K330	Protein phosphatase Slingshot homolog 3	0	0	0	1	0	18.2102	18.4788	17.9519	6.80047	19.6315	18.0248	16.5163	4.381	8.31127	9.85985	8.53778	10.8396	7.35359	5.83647	8.45642	1.62055	17.3094	16.3342	16.3209	16.4912	16.1418	16.5429	16.5234	0.374544	19.5373	18.8323	18.795	19.3364	19.6444	19.5477	19.2822	0.343865	16.5163	8.45642	16.5234	19.2822	8.05986	-0.00713396	-2.7659	-8.067	-10.8258	-2.75877
Sumf2	Q8BPG6	Sulfatase-modifying factor 2	0	0	0	1	1	7.86272	8.77129	8.19829	7.9728	7.39812	10.4548	8.443	0.988636	7.11233	8.51411	7.22681	7.12276	7.17587	7.29079	7.40711	0.498784	9.83891	8.89973	9.50806	8.3927	8.13366	9.47459	9.04127	0.619991	12.8415	12.6784	11.8679	12.5372	12.7659	13.2663	12.6595	0.419245	8.443	7.40711	9.04127	12.6595	1.03589	-0.598277	-4.21653	-1.63416	-5.25242	-3.61825
Tjp2	Q9Z0U1	Tight junction protein ZO-2	0	0	0	1	1	8.71079	8.83803	10.026	8.71826	8.99693	8.7527	9.00711	0.465964	9.83073	7.25664	7.11361	6.56173	7.55999	6.12437	7.40785	1.18083	8.1334	8.78174	10.4526	10.0763	8.13539	10.3565	9.32265	1.0025	14.9505	13.948	13.7726	13.9417	16.0289	14.9328	14.5957	0.797754	9.00711	7.40785	9.32265	14.5957	1.59927	-0.315538	-5.58863	-1.9148	-7.18789	-5.27309
Twsg1	Q9EP52	Twisted gastrulation protein homolog 1	0	0	0	1	1	6.72952	9.21921	10.1898	8.16273	9.65307	9.67677	8.93851	1.16773	6.82996	6.71639	6.86843	7.71402	6.38245	7.82582	7.05618	0.529291	8.44354	8.87106	8.45325	10.5455	8.55619	7.17119	8.67345	0.992931	12.6048	11.7334	11.3347	11.5069	12.3041	12.4287	11.9855	0.482616	8.93851	7.05618	8.67345	11.9855	1.88234	0.265059	-3.04694	-1.61728	-4.92928	-3.312
Ugdh	O70475	UDP-glucose 6-dehydrogenase	0	0	0	1	0	9.05312	8.13787	8.02119	8.84785	10.3167	7.0192	8.56599	1.02099	8.40939	7.93246	9.27841	6.54327	9.25557	8.5175	8.32277	0.92626	11.292	9.76039	10.7583	11.1988	10.4312	10.8515	10.7154	0.51303	14.4623	14.3231	14.1209	14.6562	15.4577	15.443	14.7438	0.52447	8.56599	8.32277	10.7154	14.7438	0.243227	-2.14936	-6.17785	-2.39259	-6.42107	-4.02849
Upb1	Q8VC97	Beta-ureidopropionase	0	0	0	1	1	9.40365	8.99803	8.31758	6.72219	7.73931	8.02912	8.20165	0.868409	8.84158	9.08949	6.76691	7.96401	10.0261	6.66335	8.22524	1.22504	7.16147	8.24143	8.82253	9.29191	8.2704	9.65495	8.57378	0.810722	11.9261	12.2826	12.0623	12.6842	13.03	13.5678	12.5922	0.57335	8.20165	8.22524	8.57378	12.5922	-0.0235912	-0.372134	-4.39052	-0.348542	-4.36693	-4.01839
Uroc1	Q8VC12	Urocanate hydratase	0	0	0	1	0	8.24579	7.72169	7.38904	9.96788	7.83993	9.33164	8.41599	0.925948	9.58528	9.4206	7.51687	7.2877	8.21414	9.52031	8.59082	0.960451	10.8753	8.25732	9.04531	8.92344	9.79923	8.78905	9.28161	0.844964	12.4166	12.7638	12.3406	13.2851	13.9522	14.2075	13.161	0.721289	8.41599	8.59082	9.28161	13.161	-0.174822	-0.865618	-4.74497	-0.690796	-4.57015	-3.87935
Vcp	Q01853	Transitional endoplasmic reticulum ATPase	0	0	0	1	0	8.95754	7.46988	8.39656	8.77594	8.65373	9.07288	8.55442	0.530941	6.68069	8.72199	8.38036	10.1883	8.32631	8.46919	8.46114	1.02028	11.552	11.0242	7.75377	13.7262	13.2855	11.1651	11.4178	1.93559	9.32812	15.0053	15.7262	15.9457	16.5993	16.5679	14.8621	2.53291	8.55442	8.46114	11.4178	14.8621	0.0932807	-2.86337	-6.30766	-2.95665	-6.40094	-3.44429
Cell type specific proteins_Proteins detected in one cell type with 5/6 or 6/6 biological replicates and in other cell types with maximum 2 biological replicates
PG.Genes	PG.ProteinAccessions	PG.ProteinDescriptions	Astro_5fold	Micro_5fold	Neuro_5fold	Oligo_5fold	Cell type specific Oligodendrocytes (detected in >4 MAX2 in other cell types)	log2_LFQ_Astro_1	log2_LFQ_Astro_2	log2_LFQ_Astro_3	log2_LFQ_Astro_4	log2_LFQ_Astro_5	log2_LFQ_Astro_6	log2Avg_Asstrocytes	Std_As	log2_LFQ_Microglia_1	log2_LFQ_Microglia_2	log2_LFQ_Microglia_3	log2_LFQ_Microglia_4	log2_LFQ_Microglia_5	log2_LFQ_Microglia_6	log2Avg_Microglia	Std_M	log2_LFQ_Neurons_1	log2_LFQ_Neurons_2	log2_LFQ_Neurons_3	log2_LFQ_Neurons_4	log2_LFQ_Neurons_5	log2_LFQ_Neurons_6	log2Avg_neurons	Std_N	log2_LFQ_Oligodendrocytes_1	log2_LFQ_Oligodendrocytes_2	log2_LFQ_Oligodendrocytes_3	log2_LFQ_Oligodendrocytes_4	log2_LFQ_Oligodendrocytes_5	log2_LFQ_Oligodendrocytes_6	log2Avg_Oligodendrocytes	Std_O	log2Avg_Astrocytes	log2Avg_Microglia	log2Avg_Neurons	log2Avg_Oligodendrocytes	log2FC_Astrocytes_vs_Microglia	log2FC_Astrocytes_vs_Neurons	log2FC_Astrocytes_vs_Oligodendrocytes	log2FC_Microglia_vs_Neurons	log2FC_Microglia_vs_Oligodendrocytes	log2FC_Neurons_vs_Oligodendrocytes
Acss3	Q14DH7	Acyl-CoA synthetase short-chain family member 3, mitochondrial	0	0	0	1	1	NaN	NaN	NaN	NaN	NaN	NaN	NaN	NaN	NaN	NaN	NaN	NaN	NaN	NaN	NaN	NaN	NaN	NaN	NaN	NaN	NaN	NaN	NaN	NaN	13.3061	13.5114	12.3969	14.5901	15.3901	15.3416	14.0894	1.02279	NaN	NaN	NaN	NaN	NaN	NaN	NaN	NaN	NaN	NaN
Adipoq	Q60994	Adiponectin	0	0	0	1	1	NaN	11.4343	NaN	NaN	NaN	NaN	11.4343	0	NaN	NaN	NaN	NaN	NaN	NaN	NaN	NaN	NaN	NaN	NaN	NaN	NaN	NaN	NaN	NaN	18.5588	17.5708	17.618	17.785	18.2808	17.9059	17.9532	0.33019	NaN	NaN	NaN	NaN	NaN	NaN	NaN	NaN	NaN	NaN
Aldh7a1	Q9DBF1	Alpha-aminoadipic semialdehyde dehydrogenase	0	0	0	1	1	NaN	NaN	NaN	NaN	NaN	NaN	NaN	NaN	NaN	NaN	NaN	NaN	NaN	NaN	NaN	NaN	NaN	NaN	NaN	NaN	NaN	NaN	NaN	NaN	10.2414	11.4195	11.3603	11.137	12.9254	12.8642	11.658	0.885196	NaN	NaN	NaN	NaN	NaN	NaN	NaN	NaN	NaN	NaN
Ces1;Ces1f	Q8VCC2;Q91WU0	Liver carboxylesterase 1;Carboxylesterase 1F	0	0	0	1	1	NaN	NaN	NaN	NaN	NaN	NaN	NaN	NaN	NaN	NaN	NaN	NaN	NaN	NaN	NaN	NaN	NaN	NaN	NaN	NaN	NaN	NaN	NaN	NaN	19.0304	19.0359	19.0027	19.6304	20.5369	20.1154	19.5586	0.552078	NaN	NaN	NaN	NaN	NaN	NaN	NaN	NaN	NaN	NaN
Creld2	Q9CYA0	Cysteine-rich with EGF-like domain protein 2	0	0	0	1	1	NaN	NaN	NaN	NaN	NaN	NaN	NaN	NaN	NaN	NaN	NaN	NaN	NaN	NaN	NaN	NaN	NaN	NaN	NaN	NaN	NaN	NaN	NaN	NaN	12.5028	11.96	11.919	12.4608	11.9236	12.8382	12.2674	0.327903	NaN	NaN	NaN	NaN	NaN	NaN	NaN	NaN	NaN	NaN
Deptor	Q570Y9	DEP domain-containing mTOR-interacting protein	0	0	0	1	1	NaN	NaN	NaN	NaN	NaN	NaN	NaN	NaN	NaN	NaN	NaN	NaN	NaN	NaN	NaN	NaN	NaN	NaN	NaN	NaN	NaN	NaN	NaN	NaN	14.5815	13.4281	13.3872	13.9457	16.363	16.3521	14.6763	1.1598	NaN	NaN	NaN	NaN	NaN	NaN	NaN	NaN	NaN	NaN
Dpp3	Q99KK7	Dipeptidyl peptidase 3	0	0	0	1	1	NaN	NaN	NaN	NaN	NaN	NaN	NaN	NaN	NaN	NaN	NaN	7.61458	NaN	NaN	7.61458	0	NaN	NaN	NaN	NaN	NaN	NaN	NaN	NaN	11.3962	11.1652	11.1248	11.8419	12.6575	12.5887	11.7957	0.583217	NaN	NaN	NaN	NaN	NaN	NaN	NaN	NaN	NaN	NaN
Dsg4	Q7TMD7	Desmoglein-4	0	0	0	1	1	NaN	NaN	NaN	NaN	NaN	NaN	NaN	NaN	NaN	NaN	NaN	NaN	NaN	NaN	NaN	NaN	11.8306	NaN	NaN	NaN	NaN	NaN	11.8306	0	22.8726	21.8353	21.6591	21.9454	22.4567	22.3721	22.1902	0.385029	NaN	NaN	NaN	NaN	NaN	NaN	NaN	NaN	NaN	NaN
Echs1	Q8BH95	Enoyl-CoA hydratase, mitochondrial	0	0	0	1	1	NaN	NaN	NaN	NaN	NaN	NaN	NaN	NaN	NaN	NaN	NaN	NaN	NaN	NaN	NaN	NaN	NaN	NaN	NaN	NaN	NaN	11.5328	11.5328	0	13.5903	13.1821	13.4629	14.0386	14.8701	15.3169	14.0768	0.715411	NaN	NaN	NaN	NaN	NaN	NaN	NaN	NaN	NaN	NaN
Erap1	Q9EQH2	Endoplasmic reticulum aminopeptidase 1	0	0	0	1	1	11.3676	NaN	NaN	NaN	NaN	NaN	11.3676	0	NaN	NaN	NaN	NaN	NaN	NaN	NaN	NaN	NaN	NaN	NaN	NaN	NaN	NaN	NaN	NaN	14.3604	13.4011	13.4743	13.2653	13.7397	13.3253	13.5943	0.346478	NaN	NaN	NaN	NaN	NaN	NaN	NaN	NaN	NaN	NaN
Fut11	Q8BHC9	Alpha-(1,3)-fucosyltransferase 11	0	0	0	1	1	NaN	NaN	NaN	NaN	NaN	NaN	NaN	NaN	NaN	NaN	NaN	NaN	NaN	7.11996	7.11996	0	NaN	NaN	NaN	NaN	NaN	6.46539	6.46539	0	11.5441	11.886	11.6445	12.7481	11.8685	11.6679	11.8932	0.371488	NaN	NaN	NaN	NaN	NaN	NaN	NaN	NaN	NaN	NaN
Habp2	Q8K0D2	Hyaluronan-binding protein 2	0	0	0	1	1	NaN	NaN	NaN	NaN	NaN	NaN	NaN	NaN	NaN	NaN	NaN	NaN	NaN	NaN	NaN	NaN	NaN	NaN	NaN	NaN	NaN	NaN	NaN	NaN	15.206	15.1542	14.9575	15.6274	15.7035	15.4927	15.3569	0.249315	NaN	NaN	NaN	NaN	NaN	NaN	NaN	NaN	NaN	NaN
Hoga1	Q9DCU9	4-hydroxy-2-oxoglutarate aldolase, mitochondrial	0	0	0	1	1	NaN	NaN	NaN	NaN	NaN	NaN	NaN	NaN	NaN	NaN	NaN	NaN	NaN	NaN	NaN	NaN	NaN	NaN	NaN	NaN	NaN	NaN	NaN	NaN	13.8981	14.3959	13.9798	14.3316	14.5407	14.5937	14.29	0.244319	NaN	NaN	NaN	NaN	NaN	NaN	NaN	NaN	NaN	NaN
Megf11	Q80T91	Multiple epidermal growth factor-like domains protein 11	0	0	0	1	1	NaN	NaN	NaN	NaN	NaN	NaN	NaN	NaN	NaN	NaN	NaN	NaN	NaN	NaN	NaN	NaN	6.40577	NaN	NaN	NaN	6.46628	NaN	6.43602	0.0247012	12.2007	10.6644	10.7942	11.6944	11.6475	11.8495	11.4751	0.51624	NaN	NaN	NaN	NaN	NaN	NaN	NaN	NaN	NaN	NaN
Pcbd1	P61458	Pterin-4-alpha-carbinolamine dehydratase	0	0	0	1	1	NaN	NaN	NaN	NaN	NaN	NaN	NaN	NaN	NaN	NaN	NaN	NaN	NaN	NaN	NaN	NaN	NaN	NaN	NaN	NaN	NaN	NaN	NaN	NaN	13.3498	14.2591	13.2687	14.2961	15.3884	14.3562	14.1531	0.657541	NaN	NaN	NaN	NaN	NaN	NaN	NaN	NaN	NaN	NaN
Pccb	Q99MN9	Propionyl-CoA carboxylase beta chain, mitochondrial	0	0	0	1	1	NaN	NaN	NaN	NaN	NaN	NaN	NaN	NaN	NaN	NaN	NaN	NaN	NaN	NaN	NaN	NaN	NaN	NaN	12.3102	NaN	NaN	NaN	12.3102	0	12.1697	12.2737	11.7324	13.507	13.4694	13.6732	12.8042	0.709567	NaN	NaN	NaN	NaN	NaN	NaN	NaN	NaN	NaN	NaN
Plxnb3	Q9QY40	Plexin-B3	0	0	0	1	1	NaN	NaN	NaN	NaN	NaN	NaN	NaN	NaN	NaN	NaN	NaN	NaN	NaN	NaN	NaN	NaN	NaN	NaN	NaN	NaN	NaN	NaN	NaN	NaN	12.5144	11.8369	12.4453	11.4967	12.0535	12.4605	12.1346	0.348288	NaN	NaN	NaN	NaN	NaN	NaN	NaN	NaN	NaN	NaN
Pofut1	Q91ZW2	GDP-fucose protein O-fucosyltransferase 1	0	0	0	1	1	NaN	NaN	NaN	NaN	NaN	NaN	NaN	NaN	NaN	NaN	NaN	NaN	NaN	NaN	NaN	NaN	NaN	NaN	NaN	NaN	NaN	NaN	NaN	NaN	12.2408	12.0859	11.8853	11.6974	NaN	12.2759	12.0371	0.19973	NaN	NaN	NaN	NaN	NaN	NaN	NaN	NaN	NaN	NaN
Serpinf2	Q61247	Alpha-2-antiplasmin	0	0	0	1	1	NaN	NaN	NaN	NaN	NaN	NaN	NaN	NaN	NaN	NaN	NaN	NaN	NaN	NaN	NaN	NaN	NaN	NaN	NaN	NaN	NaN	NaN	NaN	NaN	13.1368	12.1091	11.9598	11.7744	12.0699	13.0625	12.3521	0.499539	NaN	NaN	NaN	NaN	NaN	NaN	NaN	NaN	NaN	NaN
Sumf2	Q8BPG6	Sulfatase-modifying factor 2	0	0	0	1	1	NaN	NaN	NaN	NaN	NaN	10.4548	10.4548	0	NaN	NaN	NaN	NaN	NaN	NaN	NaN	NaN	NaN	NaN	NaN	8.3927	NaN	NaN	8.3927	0	12.8415	12.6784	11.8679	12.5372	12.7659	13.2663	12.6595	0.388145	NaN	NaN	NaN	NaN	NaN	NaN	NaN	NaN	NaN	NaN
Tjp2	Q9Z0U1	Tight junction protein ZO-2	0	0	0	1	1	NaN	NaN	NaN	NaN	NaN	NaN	NaN	NaN	9.83073	NaN	NaN	NaN	NaN	NaN	9.83073	0	NaN	NaN	NaN	NaN	NaN	NaN	NaN	NaN	14.9505	13.948	13.7726	13.9417	16.0289	14.9328	14.5957	0.738577	NaN	NaN	NaN	NaN	NaN	NaN	NaN	NaN	NaN	NaN
Twsg1	Q9EP52	Twisted gastrulation protein homolog 1	0	0	0	1	1	NaN	NaN	10.1898	NaN	NaN	9.67677	9.93327	0.209435	NaN	NaN	NaN	NaN	NaN	NaN	NaN	NaN	NaN	NaN	NaN	NaN	NaN	7.17119	7.17119	0	12.6048	11.7334	11.3347	11.5069	12.3041	12.4287	11.9855	0.446815	NaN	NaN	NaN	NaN	NaN	NaN	NaN	NaN	NaN	NaN
Upb1	Q8VC97	Beta-ureidopropionase	0	0	0	1	1	NaN	NaN	NaN	NaN	NaN	NaN	NaN	NaN	NaN	9.08949	NaN	NaN	10.0261	NaN	9.55779	0.38237	NaN	NaN	NaN	NaN	NaN	NaN	NaN	NaN	11.9261	12.2826	12.0623	12.6842	13.03	13.5678	12.5922	0.530819	NaN	NaN	NaN	NaN	NaN	NaN	NaN	NaN	NaN	NaN
Cd44	P15379	CD44 antigen	0	0	0	0	1	NaN	NaN	NaN	NaN	NaN	NaN	NaN	NaN	NaN	NaN	NaN	NaN	NaN	NaN	NaN	NaN	11.6101	NaN	NaN	NaN	NaN	11.1947	11.4024	0.169609	11.8225	11.0058	10.8467	11.7428	12.2882	12.1092	11.6359	0.495065	NaN	NaN	NaN	NaN	NaN	NaN	NaN	NaN	NaN	NaN
Emilin1	Q99K41	EMILIN-1	0	0	0	0	1	NaN	NaN	NaN	NaN	NaN	NaN	NaN	NaN	NaN	NaN	NaN	NaN	NaN	NaN	NaN	NaN	9.3458	NaN	10.4707	NaN	NaN	NaN	9.90827	0.459253	12.172	11.9676	11.4895	11.7274	10.3633	10.997	11.4528	0.56741	NaN	NaN	NaN	NaN	NaN	NaN	NaN	NaN	NaN	NaN
Gcat	O88986	2-amino-3-ketobutyrate coenzyme A ligase, mitochondrial	0	0	0	0	1	NaN	NaN	NaN	NaN	NaN	NaN	NaN	NaN	NaN	NaN	NaN	NaN	NaN	NaN	NaN	NaN	NaN	NaN	NaN	NaN	NaN	NaN	NaN	NaN	12.8921	13.3164	13.6252	13.2831	12.9419	13.0676	13.1877	0.232776	NaN	NaN	NaN	NaN	NaN	NaN	NaN	NaN	NaN	NaN
Gm2a	Q60648	Ganglioside GM2 activator	0	0	0	0	1	NaN	NaN	NaN	NaN	NaN	NaN	NaN	NaN	NaN	NaN	NaN	NaN	NaN	NaN	NaN	NaN	NaN	12.1891	NaN	NaN	10.4316	NaN	11.3103	0.717486	11.8007	11.7961	11.8641	12.0005	13.263	12.7618	12.2477	0.521963	NaN	NaN	NaN	NaN	NaN	NaN	NaN	NaN	NaN	NaN
Gsr	P47791	Glutathione reductase, mitochondrial	0	0	0	0	1	NaN	NaN	NaN	NaN	NaN	NaN	NaN	NaN	NaN	NaN	NaN	NaN	NaN	NaN	NaN	NaN	NaN	NaN	NaN	NaN	NaN	NaN	NaN	NaN	10.5954	10.5387	8.60652	9.7316	11.0675	11.2253	10.2942	0.826374	NaN	NaN	NaN	NaN	NaN	NaN	NaN	NaN	NaN	NaN
Gusb	P12265	Beta-glucuronidase	0	0	0	0	1	NaN	NaN	NaN	NaN	NaN	NaN	NaN	NaN	NaN	NaN	NaN	9.90208	NaN	NaN	9.90208	0	NaN	NaN	NaN	NaN	NaN	NaN	NaN	NaN	14.3865	14.1868	13.5954	14.3595	15.0229	14.8723	14.4039	0.431868	NaN	NaN	NaN	NaN	NaN	NaN	NaN	NaN	NaN	NaN
H2-K1	P01902	H-2 class I histocompatibility antigen, K-D alpha chain	0	0	0	0	1	NaN	NaN	NaN	NaN	NaN	NaN	NaN	NaN	NaN	NaN	NaN	NaN	NaN	NaN	NaN	NaN	NaN	NaN	NaN	NaN	NaN	NaN	NaN	NaN	15.4224	14.6319	14.6073	14.3089	15.8073	15.1274	14.9842	0.479902	NaN	NaN	NaN	NaN	NaN	NaN	NaN	NaN	NaN	NaN
Hsd17b10	O08756	3-hydroxyacyl-CoA dehydrogenase type-2	0	0	0	0	1	NaN	NaN	NaN	NaN	NaN	NaN	NaN	NaN	NaN	NaN	NaN	NaN	NaN	NaN	NaN	NaN	NaN	NaN	NaN	NaN	6.74677	NaN	6.74677	0	11.6254	12.6773	11.6712	12.097	13.1131	12.8866	12.3451	0.538124	NaN	NaN	NaN	NaN	NaN	NaN	NaN	NaN	NaN	NaN
Hspa9	P38647	Stress-70 protein, mitochondrial	0	0	0	0	1	NaN	NaN	NaN	NaN	NaN	NaN	NaN	NaN	NaN	NaN	NaN	NaN	NaN	NaN	NaN	NaN	NaN	NaN	NaN	NaN	NaN	NaN	NaN	NaN	9.33321	10.624	10.7435	11.5143	12.2478	11.9958	11.0764	0.907394	NaN	NaN	NaN	NaN	NaN	NaN	NaN	NaN	NaN	NaN
Isoc1	Q91V64	Isochorismatase domain-containing protein 1	0	0	0	0	1	NaN	NaN	NaN	NaN	NaN	NaN	NaN	NaN	NaN	NaN	NaN	NaN	NaN	NaN	NaN	NaN	NaN	NaN	NaN	NaN	NaN	NaN	NaN	NaN	NaN	10.5986	10.4328	11.4962	12.0374	12.3182	11.3766	0.687197	NaN	NaN	NaN	NaN	NaN	NaN	NaN	NaN	NaN	NaN
Matn4	O89029	Matrilin-4	0	0	0	0	1	NaN	NaN	NaN	NaN	NaN	NaN	NaN	NaN	NaN	NaN	NaN	9.24326	NaN	NaN	9.24326	0	NaN	NaN	NaN	NaN	NaN	NaN	NaN	NaN	14.5323	14.4955	14.7972	14.3198	14.4337	13.8352	14.4023	0.270175	NaN	NaN	NaN	NaN	NaN	NaN	NaN	NaN	NaN	NaN
Pdgfra	P26618	Platelet-derived growth factor receptor alpha	0	0	0	0	1	NaN	NaN	NaN	NaN	NaN	NaN	NaN	NaN	NaN	NaN	NaN	NaN	NaN	NaN	NaN	NaN	NaN	NaN	NaN	NaN	NaN	NaN	NaN	NaN	10.9671	10.2878	10.9344	12.0169	11.5395	NaN	11.1491	0.536438	NaN	NaN	NaN	NaN	NaN	NaN	NaN	NaN	NaN	NaN
Prdx3	P20108	Thioredoxin-dependent peroxide reductase, mitochondrial	0	0	0	0	1	NaN	NaN	NaN	NaN	NaN	NaN	NaN	NaN	NaN	NaN	NaN	NaN	NaN	11.6263	11.6263	0	NaN	NaN	NaN	NaN	NaN	NaN	NaN	NaN	13.6315	NaN	13.2247	13.4234	14.7449	15.0914	14.0232	0.68468	NaN	NaN	NaN	NaN	NaN	NaN	NaN	NaN	NaN	NaN
Tor1aip2	Q8BYU6	Torsin-1A-interacting protein 2	0	0	0	0	1	NaN	NaN	NaN	NaN	NaN	NaN	NaN	NaN	NaN	NaN	8.67454	7.31939	NaN	NaN	7.99697	0.553237	NaN	NaN	NaN	NaN	NaN	NaN	NaN	NaN	11.7769	11.6184	11.395	11.5181	NaN	10.9952	11.4607	0.241237	NaN	NaN	NaN	NaN	NaN	NaN	NaN	NaN	NaN	NaN
[truncated: 38 more columns]

## Sheet: Summary CTSP
Table EV4: Cell type-specific proteins (CTSP) of the hiSPECS secretome resource. Data ofTable EV2 (with/without imputation).
Summary of the proteins specifically detected in the secretome of one cell type.
			Cell-type specific in secretome (Yes="+"; No="-")				>five fold enrichment in pairwise comparison to the other three cell types (imputation data)(logFC > 2.3219), (Yes = 1, No = 0)				Cell type specific proteins_Proteins detected in one cell type with 5/6 or 6/6 biological replicates and in other cell types in maximum 2 biological replicates																	Protein annotated as glycoprotein on UniProt or a previous publication (Zielinska et al., Joshi et al., Liu et al., Fang et al.). For details see Supplementary Figure 1
PG.Genes	PG.ProteinAccessions	PG.ProteinDescriptions	Specific Astrocytes	Specific Microglia	Specific Neuron	SpecificOligodendrocytes	Astro_5fold	Micro_5fold	Neuro_5fold	Oligo_5fold	Cell type specific Astrocytes (detected in >4 MAX2 in other cell types)	Cell type specific Microglia (detected in >4 MAX2 in other cell types)	Cell type specific Neurons (detected in >4 MAX2 in other cell types)	Cell type specific Oligodendrocytes(detected in >4 MAX2 in other cell types)	Cytoplasm	Nucleus	Mitochondrion	Membrane	Secreted	GPI	TM1	TM2	TM3	TM4	TM+GPI	Multi	Glycoprotein	Glycoprotein*
Ace	P09470	Angiotensin-converting enzyme	-	+	-	-	0	0	0	0	0	1	0	0	1	0	0	1	1	0	1	0	0	0	1	0	1	1
Ache	P21836	Acetylcholinesterase	-	+	-	-	0	1	0	0	0	1	0	0	0	0	0	1	1	1	0	0	0	0	1	0	1	1
Acly	Q91V92	ATP-citrate synthase	-	+	-	-	0	0	0	0	0	1	0	0	1	0	0	0	0	0	0	0	0	0	0	0	0	1
Actr3	Q99JY9	Actin-related protein 3	-	+	-	-	0	0	0	0	0	1	0	0	1	1	0	0	0	0	0	0	0	0	0	0	0	0
Adam19	O35674	Disintegrin and metalloproteinase domain-containing protein 19	-	+	-	-	0	1	0	0	0	1	0	0	0	0	0	1	0	0	1	0	0	0	1	0	1	1
Adh5	P28474	Alcohol dehydrogenase class-3	-	+	-	-	0	0	0	0	0	1	0	0	1	0	0	0	0	0	0	0	0	0	0	0	0	0
Adk	P55264	Adenosine kinase	-	+	-	-	0	0	0	0	0	1	0	0	1	1	0	0	0	0	0	0	0	0	0	0	0	1
Adssl1	P28650	Adenylosuccinate synthetase isozyme 1	-	+	-	-	0	0	0	0	0	1	0	0	1	0	0	1	0	0	0	0	0	0	0	0	0	0
Aebp1	Q640N1	Adipocyte enhancer-binding protein 1	-	+	-	-	0	0	0	0	0	1	0	0	1	1	0	0	1	0	0	0	0	0	0	0	1	1
Akr1a1	Q9JII6	Alcohol dehydrogenase [NADP(1)]	-	+	-	-	0	1	0	0	0	1	0	0	1	0	0	1	0	0	0	0	0	0	0	0	0	1
Akr1b1	P45376	Aldose reductase	-	+	-	-	0	1	0	0	0	1	0	0	1	0	0	0	0	0	0	0	0	0	0	0	0	1
Alpl	P09242	Alkaline phosphatase, tissue-nonspecific isozyme	-	+	-	-	0	0	0	0	0	1	0	0	0	0	0	1	0	1	0	0	0	0	1	0	1	1
Amh	P27106	Muellerian-inhibiting factor	-	+	-	-	0	0	0	0	0	1	0	0	0	0	0	0	1	0	0	0	0	0	0	0	1	1
Amy1	P00687	Alpha-amylase 1	-	+	-	-	0	1	0	0	0	0	0	0	0	0	0	0	1	0	0	0	0	0	0	0	0	1
Aoc1	Q8JZQ5	Amiloride-sensitive amine oxidase [copper-containing]	-	+	-	-	0	0	0	0	0	1	0	0	0	0	0	0	1	0	0	0	0	0	0	0	1	1
Atic	Q9CWJ9	Bifunctional purine biosynthesis protein PURH	-	+	-	-	0	0	0	0	0	1	0	0	0	0	0	0	0	0	0	0	0	0	0	0	0	0
B4galt1	P15535	Beta-1,4-galactosyltransferase 1	-	+	-	-	0	0	0	0	0	1	0	0	0	0	0	1	1	0	0	1	0	0	1	0	1	1
Bin2	D3Z6Q9	Bridging integrator 2	-	+	-	-	0	0	0	0	0	1	0	0	1	0	0	1	0	0	0	0	0	0	0	0	0	0
Blvrb	Q923D2	Flavin reductase (NADPH)	-	+	-	-	0	1	0	0	0	0	0	0	1	0	0	0	0	0	0	0	0	0	0	0	0	1
Ca3	P16015	Carbonic anhydrase 3	-	+	-	-	0	1	0	0	0	1	0	0	1	0	0	0	0	0	0	0	0	0	0	0	0	1
Cand1	Q6ZQ38	Cullin-associated NEDD8-dissociated protein 1	-	+	-	-	0	0	0	0	0	1	0	0	1	1	0	0	0	0	0	0	0	0	0	0	0	0
Capg	P24452	Macrophage-capping protein	-	+	-	-	0	1	0	0	0	1	0	0	1	1	0	0	0	0	0	0	0	0	0	0	0	0
Capn2	O08529	Calpain-2 catalytic subunit	-	+	-	-	0	0	0	0	0	1	0	0	1	0	0	1	0	0	0	0	0	0	0	0	0	0
Capza1	P47753	F-actin-capping protein subunit alpha-1	-	+	-	-	0	0	0	0	0	1	0	0	1	0	0	0	0	0	0	0	0	0	0	0	0	0
Cd5l	Q9QWK4	CD5 antigen-like	-	+	-	-	0	1	0	0	0	1	0	0	1	0	0	0	1	0	0	0	0	0	0	0	1	1
Cdc42	P60766	Cell division control protein 42 homolog	-	+	-	-	0	0	0	0	0	1	0	0	1	0	0	1	0	0	0	0	0	0	0	0	0	1
Cdh15	P33146	Cadherin-15	-	+	-	-	0	0	0	0	0	1	0	0	0	0	0	1	0	0	1	0	0	0	1	0	1	1
Cdh5	P55284	Cadherin-5	-	+	-	-	0	1	0	0	0	0	0	0	0	0	0	1	0	0	1	0	0	0	1	0	1	1
Cdh6	P97326	Cadherin-6	-	+	-	-	0	1	0	0	0	0	0	0	0	0	0	1	0	0	1	0	0	0	1	0	1	1
Clec11a	O88200	C-type lectin domain family 11 member A	-	+	-	-	0	0	0	0	0	1	0	0	1	0	0	0	1	0	0	0	0	0	0	0	1	1
Clic1	Q9Z1Q5	Chloride intracellular channel protein 1	-	+	-	-	0	0	0	0	0	1	0	0	1	1	0	1	0	0	0	0	0	0	0	0	0	1
Cndp2	Q9D1A2	Cytosolic non-specific dipeptidase	-	+	-	-	0	1	0	0	0	1	0	0	1	0	0	0	0	0	0	0	0	0	0	0	0	0
Col18a1	P39061	Collagen alpha-1(XVIII) chain	-	+	-	-	0	1	0	0	0	1	0	0	0	0	0	0	1	0	0	0	0	0	0	0	1	1
Colec12	Q8K4Q8	Collectin-12	-	+	-	-	0	1	0	0	0	1	0	0	0	0	0	1	0	0	0	1	0	0	1	0	1	1
Comp	Q9R0G6	Cartilage oligomeric matrix protein	-	+	-	-	0	1	0	0	0	0	0	0	0	0	0	0	1	0	0	0	0	0	0	0	1	1
Coro1c	Q9WUM4	Coronin-1C	-	+	-	-	0	0	0	0	0	1	0	0	1	0	0	1	0	0	0	0	0	0	0	0	0	1
Cotl1	Q9CQI6	Coactosin-like protein	-	+	-	-	0	1	0	0	0	0	0	0	1	1	0	0	0	0	0	0	0	0	0	0	0	0
Csrp1	P97315	Cysteine and glycine-rich protein 1	-	+	-	-	0	0	0	0	0	1	0	0	0	1	0	0	0	0	0	0	0	0	0	0	0	1
Efemp1	Q8BPB5	EGF-containing fibulin-like extracellular matrix protein 1	-	+	-	-	0	1	0	0	0	0	0	0	0	0	0	0	1	0	0	0	0	0	0	0	1	1
Egflam	Q4VBE4	Pikachurin	-	+	-	-	0	0	0	0	0	1	0	0	0	0	0	0	1	0	0	0	0	0	0	0	1	1
Eno3	P21550	Beta-enolase	-	+	-	-	0	1	0	0	0	1	0	0	1	0	0	0	0	0	0	0	0	0	0	0	0	1
Ephb4	P54761	Ephrin type-B receptor 4	-	+	-	-	0	0	0	0	0	1	0	0	0	0	0	1	0	0	1	0	0	0	1	0	1	1
Ezr	P26040	Ezrin	-	+	-	-	0	0	0	0	0	1	0	0	1	0	0	1	0	0	0	0	0	0	0	0	0	0
Fam3c	Q91VU0	Protein FAM3C	-	+	-	-	0	1	0	0	0	1	0	0	0	0	0	0	1	0	0	0	0	0	0	0	0	1
Fam53c	Q8BXQ8	Protein FAM53C	-	+	-	-	0	1	0	0	0	1	0	0	0	0	0	0	0	0	0	0	0	0	0	0	0	0
Fbln5	Q9WVH9	Fibulin-5	-	+	-	-	0	0	0	0	0	1	0	0	0	0	0	0	1	0	0	0	0	0	0	0	1	1
Fbln7	Q501P1	Fibulin-7	-	+	-	-	0	1	0	0	0	1	0	0	0	0	0	0	1	0	0	0	0	0	0	0	1	1
Fhl1	P97447	Four and a half LIM domains protein 1	-	+	-	-	0	0	0	0	0	1	0	0	1	1	0	0	0	0	0	0	0	0	0	0	0	0
Fkbp3	Q62446	Peptidyl-prolyl cis-trans isomerase FKBP3	-	+	-	-	0	0	0	0	0	1	0	0	0	1	0	0	0	0	0	0	0	0	0	0	0	0
G6pdx	Q00612	Glucose-6-phosphate 1-dehydrogenase X	-	+	-	-	0	0	0	0	0	1	0	0	0	0	0	0	0	0	0	0	0	0	0	0	0	0
Galk1	Q9R0N0	Galactokinase	-	+	-	-	0	1	0	0	0	1	0	0	0	0	0	0	0	0	0	0	0	0	0	0	0	0
Galm	Q8K157	Aldose 1-epimerase	-	+	-	-	0	1	0	0	0	1	0	0	1	0	0	0	0	0	0	0	0	0	0	0	0	0
Galnt6	Q8C7U7	Polypeptide N-acetylgalactosaminyltransferase 6	-	+	-	-	0	0	0	0	0	1	0	0	0	0	0	1	0	0	0	1	0	0	1	0	1	1
Gamt	O35969	Guanidinoacetate N-methyltransferase	-	+	-	-	0	0	0	0	0	1	0	0	0	0	0	0	0	0	0	0	0	0	0	0	0	0
Gas6	Q61592	Growth arrest-specific protein 6	-	+	-	-	0	1	0	0	0	0	0	0	0	0	0	0	1	0	0	0	0	0	0	0	1	1
Glod4	Q9CPV4	Glyoxalase domain-containing protein 4	-	+	-	-	0	0	0	0	0	1	0	0	0	0	1	0	0	0	0	0	0	0	0	0	0	0
Gpi	P06745	Glucose-6-phosphate isomerase	-	+	-	-	0	0	0	0	0	1	0	0	1	0	0	0	1	0	0	0	0	0	0	0	0	1
Grn	P28798	Granulins	-	+	-	-	0	1	0	0	0	0	0	0	0	0	0	0	1	0	0	0	0	0	0	0	1	1
Gsta1	P13745	Glutathione S-transferase A1	-	+	-	-	0	1	0	0	0	0	0	0	0	0	0	0	0	0	0	0	0	0	0	0	0	0
Gsto1;Gsto2	O09131;Q8K2Q2	Glutathione S-transferase omega-1;Glutathione S-transferase omega-2	-	+	-	-	0	0	0	0	0	1	0	0	1	0	0	0	0	0	0	0	0	0	0	0	0	0
Gxylt1	Q3UHH8	Glucoside xylosyltransferase 1	-	+	-	-	0	0	0	0	0	1	0	0	0	0	0	1	0	0	0	1	0	0	1	0	1	1
Hexb	P20060	Beta-hexosaminidase subunit beta	-	+	-	-	0	1	0	0	0	0	0	0	0	0	0	0	0	0	0	0	0	0	0	0	1	1
Hmcn1	D3YXG0	Hemicentin-1	-	+	-	-	0	0	0	0	0	1	0	0	1	0	0	0	1	0	0	0	0	0	0	0	1	1
Hmox1	P14901	Heme oxygenase 1	-	+	-	-	0	0	0	0	0	1	0	0	0	0	0	1	0	0	0	0	0	0	0	0	0	0
Hpd	P49429	4-hydroxyphenylpyruvate dioxygenase	-	+	-	-	0	0	0	0	0	1	0	0	1	0	0	1	0	0	0	0	0	0	0	0	0	1
Hprt1	P00493	Hypoxanthine-guanine phosphoribosyltransferase	-	+	-	-	0	0	0	0	0	1	0	0	1	0	0	0	0	0	0	0	0	0	0	0	0	0
Igdcc4	Q9EQS9	Immunoglobulin superfamily DCC subclass member 4	-	+	-	-	0	1	0	0	0	0	0	0	0	0	0	1	0	0	1	0	0	0	1	0	1	1
Igfbp4	P47879	Insulin-like growth factor-binding protein 4	-	+	-	-	0	0	0	0	0	1	0	0	0	0	0	0	1	0	0	0	0	0	0	0	1	1
Igfbp6	P47880	Insulin-like growth factor-binding protein 6	-	+	-	-	0	1	0	0	0	1	0	0	0	0	0	0	1	0	0	0	0	0	0	0	1	1
Kif20b	Q80WE4	Kinesin-like protein KIF2-B	-	+	-	-	0	1	0	0	0	0	0	0	1	1	0	0	0	0	0	0	0	0	0	0	0	1
Kpnb1	P70168	Importin subunit beta-1	-	+	-	-	0	0	0	0	0	1	0	0	1	1	0	0	0	0	0	0	0	0	0	0	0	1
Lag3	Q61790	Lymphocyte activation gene 3 protein	-	+	-	-	0	0	0	0	0	1	0	0	0	0	0	1	0	0	1	0	0	0	1	0	1	1
Lama3	Q61789	Laminin subunit alpha-3	-	+	-	-	0	1	0	0	0	1	0	0	0	0	0	0	1	0	0	0	0	0	0	0	1	1
Lasp1	Q61792	LIM and SH3 domain protein 1	-	+	-	-	0	1	0	0	0	1	0	0	1	0	0	0	0	0	0	0	0	0	0	0	0	1
Lims1	Q99JW4	LIM and senescent cell antigen-like-containing domain protein 1	-	+	-	-	0	0	0	0	0	1	0	0	0	0	0	1	0	0	0	0	0	0	0	0	0	0
Lpl	P11152	Lipoprotein lipase	-	+	-	-	0	1	0	0	0	0	0	0	0	0	0	1	1	1	0	0	0	0	1	0	1	1
Lrp2	A2ARV4	Low-density lipoprotein receptor-related protein 2	-	+	-	-	0	1	0	0	0	0	0	0	0	0	0	1	0	0	1	0	0	0	1	0	1	1
Ltbp4	Q8K4G1	Latent-transforming growth factor beta-binding protein 4	-	+	-	-	0	1	0	0	0	0	0	0	0	0	0	0	1	0	0	0	0	0	0	0	1	1
Mapre2	Q8R001	Microtubule-associated protein RP/EB family member 2	-	+	-	-	0	0	0	0	0	1	0	0	1	0	0	0	0	0	0	0	0	0	0	0	0	1
Masp2	Q91WP0	Mannan-binding lectin serine protease 2	-	+	-	-	0	1	0	0	0	1	0	0	0	0	0	0	1	0	0	0	0	0	0	0	1	1
Mat1a	Q91X83	S-adenosylmethionine synthase isoform type-1	-	+	-	-	0	0	0	0	0	1	0	0	0	0	0	0	0	0	0	0	0	0	0	0	0	1
Mat2a	Q3THS6	S-adenosylmethionine synthase isoform type-2	-	+	-	-	0	0	0	0	0	1	0	0	0	0	0	0	0	0	0	0	0	0	0	0	0	0
Me1	P06801	NADP-dependent malic enzyme	-	+	-	-	0	0	0	0	0	1	0	0	1	0	0	0	0	0	0	0	0	0	0	0	0	0
Metrnl	Q8VE43	Meteorin-like protein	-	+	-	-	0	0	0	0	0	1	0	0	0	0	0	0	1	0	0	0	0	0	0	0	1	1
Mmp12	P34960	Macrophage metalloelastase	-	+	-	-	0	0	0	0	0	1	0	0	0	0	0	0	1	0	0	0	0	0	0	0	1	1
Mmp9	P41245	Matrix metalloproteinase-9	-	+	-	-	0	0	0	0	0	1	0	0	0	0	0	0	1	0	0	0	0	0	0	0	1	1
Mstn	O08689	Growth/differentiation factor 8	-	+	-	-	0	0	0	0	0	1	0	0	0	0	0	0	1	0	0	0	0	0	0	0	1	1
Mt2	P02798	Metallothionein-2	-	+	-	-	0	1	0	0	0	0	0	0	0	0	0	0	0	0	0	0	0	0	0	0	0	1
Mthfd1	Q922D8	C-1-tetrahydrofolate synthase, cytoplasmic	-	+	-	-	0	0	0	0	0	1	0	0	1	0	0	0	0	0	0	0	0	0	0	0	0	0
Mylk	Q6PDN3	Myosin light chain kinase, smooth muscle	-	+	-	-	0	0	0	0	0	1	0	0	1	0	0	0	0	0	0	0	0	0	0	0	0	1
Myoc	O70624	Myocilin	-	+	-	-	0	1	0	0	0	1	0	0	0	0	1	1	1	0	0	0	0	0	0	0	1	1
Nap1l1	P28656	Nucleosome assembly protein 1-like 1	-	+	-	-	0	0	0	0	0	1	0	0	1	1	0	0	0	0	0	0	0	0	0	0	0	0
Nsfl1c	Q9CZ44	NSFL1 cofactor p47	-	+	-	-	0	1	0	0	0	1	0	0	1	1	0	0	0	0	0	0	0	0	0	0	0	1
Nucb1	Q02819	Nucleobindin-1	-	+	-	-	0	0	0	0	0	1	0	0	1	0	0	1	1	0	0	0	0	0	0	0	0	1
Nucks1	Q80XU3	Nuclear ubiquitous casein and cyclin-dependent kinase substrate 1	-	+	-	-	0	1	0	0	0	1	0	0	0	1	0	0	0	0	0	0	0	0	0	0	0	0
Nudc	O35685	Nuclear migration protein nudC	-	+	-	-	0	0	0	0	0	1	0	0	1	1	0	0	0	0	0	0	0	0	0	0	0	1
Ola1	Q9CZ30	Obg-like ATPase 1	-	+	-	-	0	0	0	0	0	1	0	0	1	1	0	0	0	0	0	0	0	0	0	0	0	0
Ostf1	Q62422	Osteoclast-stimulating factor 1	-	+	-	-	0	0	0	0	0	1	0	0	1	0	0	0	0	0	0	0	0	0	0	0	0	0
Pafah1b2	Q61206	Platelet-activating factor acetylhydrolase IB subunit beta	-	+	-	-	0	0	0	0	0	1	0	0	1	0	0	0	0	0	0	0	0	0	0	0	0	0
Pak2	Q8CIN4	Serine/threonine-protein kinase PAK 2	-	+	-	-	0	0	0	0	0	1	0	0	1	1	0	1	0	0	0	0	0	0	0	0	0	0
Pam	P97467	Peptidyl-glycine alpha-amidating monooxygenase	-	+	-	-	0	0	0	0	0	1	0	0	0	0	0	1	0	0	0	0	0	0	0	0	1	1
Parvb	Q9ES46	Beta-parvin	-	+	-	-	0	0	0	0	0	1	0	0	1	0	0	1	0	0	0	0	0	0	0	0	0	0
Pcolce	Q61398	Procollagen C-endopeptidase enhancer 1	-	+	-	-	0	0	0	0	0	1	0	0	0	0	0	0	1	0	0	0	0	0	0	0	1	1
Pcyox1l	Q8C7K6	Prenylcysteine oxidase-like	-	+	-	-	0	0	0	0	0	1	0	0	0	0	0	0	1	0	0	0	0	0	0	0	1	1
Pdia4	P08003	Protein disulfide-isomerase A4	-	+	-	-	0	1	0	0	0	0	0	0	0	0	0	0	0	0	0	0	0	0	0	0	1	1
Pea15	Q62048	Astrocytic phosphoprotein PEA-15	-	+	-	-	0	0	0	0	0	1	0	0	1	0	0	0	0	0	0	0	0	0	0	0	0	1
Pfkl	P12382	ATP-dependent 6-phosphofructokinase, liver type	-	+	-	-	0	0	0	0	0	1	0	0	1	0	0	0	0	0	0	0	0	0	0	0	1	1
Pgd	Q9DCD0	6-phosphogluconate dehydrogenase, decarboxylating	-	+	-	-	0	0	0	0	0	1	0	0	1	0	0	0	0	0	0	0	0	0	0	0	0	0
Phgdh	Q61753	D-3-phosphoglycerate dehydrogenase	-	+	-	-	0	0	0	0	0	1	0	0	0	0	0	0	0	0	0	0	0	0	0	0	0	0
Pkhd1l1	Q80ZA4	Fibrocystin-L	-	+	-	-	0	0	0	0	0	1	0	0	0	0	0	1	0	0	0	0	0	0	0	0	1	1
Plau	P06869	Urokinase-type plasminogen activator	-	+	-	-	0	0	0	0	0	1	0	0	0	0	0	0	1	0	0	0	0	0	0	0	0	1
Plxnd1	Q3UH93	Plexin-D1	-	+	-	-	0	0	0	0	0	1	0	0	0	0	0	1	0	0	0	0	0	0	0	0	1	1
Postn	Q62009	Periostin	-	+	-	-	0	1	0	0	0	0	0	0	0	0	0	0	1	0	0	0	0	0	0	0	1	1
Ppie	Q9QZH3	Peptidyl-prolyl cis-trans isomerase E	-	+	-	-	0	1	0	0	0	0	0	0	0	1	0	0	0	0	0	0	0	0	0	0	0	1
Ppp1cb	P62141	Serine/threonine-protein phosphatase PP1-beta catalytic subunit	-	+	-	-	0	0	0	0	0	1	0	0	1	1	0	0	0	0	0	0	0	0	0	0	0	1
Ppp1r2	Q9DCL8	Protein phosphatase inhibitor 2	-	+	-	-	0	0	0	0	0	1	0	0	0	0	0	0	0	0	0	0	0	0	0	0	0	0
Ppp2r1a	Q76MZ3	Serine/threonine-protein phosphatase 2A 65 kDa regulatory subunit A alpha isoform	-	+	-	-	0	0	0	0	0	1	0	0	1	0	0	1	0	0	0	0	0	0	0	0	0	1
Pros1	Q08761	Vitamin K-dependent protein S	-	+	-	-	0	1	0	0	0	1	0	0	0	0	0	0	1	0	0	0	0	0	0	0	1	1
Ptpn6	P29351	Tyrosine-protein phosphatase non-receptor type 6	-	+	-	-	0	0	0	0	0	1	0	0	1	1	0	0	0	0	0	0	0	0	0	0	0	0
Ptprm	P28828	Receptor-type tyrosine-protein phosphatase mu	-	+	-	-	0	1	0	0	0	0	0	0	0	0	0	1	0	0	1	0	0	0	1	0	1	1
Rcn3	Q8BH97	Reticulocalbin-3	-	+	-	-	0	0	0	0	0	1	0	0	0	0	0	0	0	0	0	0	0	0	0	0	1	1
Rdx	P26043	Radixin	-	+	-	-	0	0	0	0	0	1	0	0	1	0	0	1	0	0	0	0	0	0	0	0	0	0
Rgn	Q64374	Regucalcin	-	+	-	-	0	1	0	0	0	1	0	0	1	0	0	0	0	0	0	0	0	0	0	0	0	1
Rgs10	Q9CQE5	Regulator of G-protein signaling 1-	-	+	-	-	0	0	0	0	0	1	0	0	1	1	0	0	0	0	0	0	0	0	0	0	0	0
Sept11	Q8C1B7	Septin-11	-	+	-	-	0	0	0	0	0	1	0	0	1	0	0	0	0	0	0	0	0	0	0	0	0	1
Sgce	O70258	Epsilon-sarcoglycan	-	+	-	-	0	0	0	0	0	1	0	0	1	0	0	1	0	0	0	0	0	0	0	0	1	1
Slc9a3r1	P70441	Na(1)/H(1) exchange regulatory cofactor NHE-RF1	-	+	-	-	0	1	0	0	0	1	0	0	1	0	0	1	0	0	0	0	0	0	0	0	0	1
Sparc	P07214	SPARC	-	+	-	-	0	1	0	0	0	0	0	0	0	0	0	0	1	0	0	0	0	0	0	0	1	1
Spp2	Q8K1I3	Secreted phosphoprotein 24	-	+	-	-	0	1	0	0	0	0	0	0	0	0	0	0	1	0	0	0	0	0	0	0	0	1
Sub1	P11031	Activated RNA polymerase II transcriptional coactivator p15	-	+	-	-	0	1	0	0	0	1	0	0	0	1	0	0	0	0	0	0	0	0	0	0	0	0
Sugt1	Q9CX34	Protein SGT1 homolog	-	+	-	-	0	0	0	0	0	1	0	0	1	1	0	0	0	0	0	0	0	0	0	0	0	1
Tagln	P37804	Transgelin	-	+	-	-	0	0	0	0	0	1	0	0	1	0	0	0	0	0	0	0	0	0	0	0	0	0
Tg	O08710	Thyroglobulin	-	+	-	-	0	1	0	0	0	0	0	0	0	0	0	0	1	0	0	0	0	0	0	0	1	1
Tgfb1	P04202	Transforming growth factor beta-1	-	+	-	-	0	0	0	0	0	1	0	0	0	0	0	0	1	0	0	0	0	0	0	0	1	1
Tgfbr3	O88393	Transforming growth factor beta receptor type 3	-	+	-	-	0	0	0	0	0	1	0	0	0	0	0	1	1	0	1	0	0	0	1	0	1	1
Tie1	Q06806	Tyrosine-protein kinase receptor Tie-1	-	+	-	-	0	1	0	0	0	0	0	0	0	0	0	1	0	0	1	0	0	0	1	0	1	1
Tln1	P26039	Talin-1	-	+	-	-	0	1	0	0	0	0	0	0	1	0	0	1	0	0	0	0	0	0	0	0	0	1
Tpm2	P58774	Tropomyosin beta chain	-	+	-	-	0	1	0	0	0	1	0	0	1	0	0	0	0	0	0	0	0	0	0	0	0	0
Trem2	Q99NH8	Triggering receptor expressed on myeloid cells 2	-	+	-	-	0	0	0	0	0	1	0	0	0	0	0	1	1	0	1	0	0	0	1	0	1	1
Tubb4a	Q9D6F9	Tubulin beta-4A chain	-	+	-	-	0	0	0	0	0	1	0	0	1	0	0	0	0	0	0	0	0	0	0	0	0	1
Txndc17	Q9CQM5	Thioredoxin domain-containing protein 17	-	+	-	-	0	1	0	0	0	1	0	0	1	0	0	0	0	0	0	0	0	0	0	0	0	0
Ube2n	P61089	Ubiquitin-conjugating enzyme E2 N	-	+	-	-	0	0	0	0	0	1	0	0	1	1	0	0	0	0	0	0	0	0	0	0	0	0
Upk2	P38575	Uroplakin-2	-	+	-	-	0	0	0	0	0	1	0	0	0	0	0	1	0	0	1	0	0	0	1	0	1	1
Uso1	Q9Z1Z0	General vesicular transport factor p115	-	+	-	-	0	0	0	0	0	1	0	0	1	0	0	1	0	0	0	0	0	0	0	0	0	0
Vasp	P70460	Vasodilator-stimulated phosphoprotein	-	+	-	-	0	0	0	0	0	1	0	0	1	0	0	1	0	0	0	0	0	0	0	0	0	0
Wfikkn2	Q7TQN3	WAP, Kazal, immunoglobulin, Kunitz and NTR domain-containing protein 2	-	+	-	-	0	1	0	0	0	0	0	0	0	0	0	0	1	0	0	0	0	0	0	0	1	1
Acss3	Q14DH7	Acyl-CoA synthetase short-chain family member 3, mitochondrial	-	-	-	+	0	0	0	1	0	0	0	1	0	0	1	0	0	0	0	0	0	0	0	0	0	0
Acy1	Q99JW2	Aminoacylase-1	-	-	-	+	0	0	0	1	0	0	0	0	1	0	0	0	0	0	0	0	0	0	0	0	0	0
Adipoq	Q60994	Adiponectin	-	-	-	+	0	0	0	1	0	0	0	1	0	0	0	0	1	0	0	0	0	0	0	0	1	1
Ahcy	P50247	Adenosylhomocysteinase	-	-	-	+	0	0	0	1	0	0	0	0	1	0	0	0	0	0	0	0	0	0	0	0	0	1
Aldh1a1	P24549	Retinal dehydrogenase 1	-	-	-	+	0	0	0	1	0	0	0	0	1	0	0	0	0	0	0	0	0	0	0	0	0	1
Aldh1l1	Q8R0Y6	Cytosolic 10-formyltetrahydrofolate dehydrogenase	-	-	-	+	0	0	0	1	0	0	0	0	1	0	0	0	0	0	0	0	0	0	0	0	0	0
Aldh2	P47738	Aldehyde dehydrogenase, mitochondrial	-	-	-	+	0	0	0	1	0	0	0	0	0	0	1	0	0	0	0	0	0	0	0	0	0	1
Aldh7a1	Q9DBF1	Alpha-aminoadipic semialdehyde dehydrogenase	-	-	-	+	0	0	0	1	0	0	0	1	1	1	1	0	0	0	0	0	0	0	0	0	0	1
Atrn	Q9WU60	Attractin	-	-	-	+	0	0	0	1	0	0	0	0	0	0	0	1	0	0	1	0	0	0	1	0	1	1
B3glct	Q8BHT6	Beta-1,3-glucosyltransferase	-	-	-	+	0	0	0	1	0	0	0	0	0	0	0	1	0	0	0	1	0	0	1	0	1	1
Bche	Q03311	Cholinesterase	-	-	-	+	0	0	0	1	0	0	0	0	0	0	0	0	1	0	0	0	0	0	0	0	1	1
C8a	Q8K182	Complement component C8 alpha chain	-	-	-	+	0	0	0	1	0	0	0	0	0	0	0	1	1	0	0	0	0	0	0	1	1	1
Cat	P24270	Catalase	-	-	-	+	0	0	0	1	0	0	0	0	0	0	0	0	0	0	0	0	0	0	0	0	0	1
Ces1;Ces1f	Q8VCC2;Q91WU0	Liver carboxylesterase 1;Carboxylesterase 1F	-	-	-	+	0	0	0	1	0	0	0	1	1	0	0	0	0	0	0	0	0	0	0	0	1	1
Chadl	E9Q7T7	Chondroadherin-like protein	-	-	-	+	0	0	0	1	0	0	0	0	0	0	0	0	1	0	0	0	0	0	0	0	1	1
Cps1	Q8C196	Carbamoyl-phosphate synthase [ammonia], mitochondrial	-	-	-	+	0	0	0	1	0	0	0	0	0	1	1	0	0	0	0	0	0	0	0	0	1	1
Creld2	Q9CYA0	Cysteine-rich with EGF-like domain protein 2	-	-	-	+	0	0	0	1	0	0	0	1	0	0	0	0	1	0	0	0	0	0	0	0	1	1
Cspg4	Q8VHY0	Chondroitin sulfate proteoglycan 4	-	-	-	+	0	0	0	1	0	0	0	0	0	0	0	1	0	0	1	0	0	0	1	0	1	1
Dcxr	Q91X52	L-xylulose reductase	-	-	-	+	0	0	0	1	0	0	0	0	0	0	0	1	0	0	0	0	0	0	0	0	0	0
Deptor	Q570Y9	DEP domain-containing mTOR-interacting protein	-	-	-	+	0	0	0	1	0	0	0	1	0	0	0	0	0	0	0	0	0	0	0	0	0	0
Dpp3	Q99KK7	Dipeptidyl peptidase 3	-	-	-	+	0	0	0	1	0	0	0	1	1	0	0	0	0	0	0	0	0	0	0	0	0	0
Dpp7	Q9ET22	Dipeptidyl peptidase 2	-	-	-	+	0	0	0	1	0	0	0	0	0	0	0	0	1	0	0	0	0	0	0	0	1	1
Dpys	Q9EQF5	Dihydropyrimidinase	-	-	-	+	0	0	0	1	0	0	0	0	0	0	0	0	0	0	0	0	0	0	0	0	0	0
Dsg4	Q7TMD7	Desmoglein-4	-	-	-	+	0	0	0	1	0	0	0	1	0	0	0	1	0	0	1	0	0	0	1	0	1	1
Echs1	Q8BH95	Enoyl-CoA hydratase, mitochondrial	-	-	-	+	0	0	0	1	0	0	0	1	0	0	1	0	0	0	0	0	0	0	0	0	0	0
Enpp2	Q9R1E6	Ectonucleotide pyrophosphatase/phosphodiesterase family member 2	-	-	-	+	0	0	0	1	0	0	0	0	0	0	0	0	1	0	0	0	0	0	0	0	1	1
Erap1	Q9EQH2	Endoplasmic reticulum aminopeptidase 1	-	-	-	+	0	0	0	1	0	0	0	1	0	0	0	1	0	0	0	1	0	0	1	0	1	1
Erh	P84089	Enhancer of rudimentary homolog	-	-	-	+	0	0	0	1	0	0	0	0	0	0	0	0	0	0	0	0	0	0	0	0	0	1
Ero1a	Q8R180	ERO1-like protein alpha	-	-	-	+	0	0	0	1	0	0	0	0	0	0	0	1	0	0	0	0	0	0	0	0	1	1
Fah	P35505	Fumarylacetoacetase	-	-	-	+	0	0	0	1	0	0	0	0	0	0	0	0	0	0	0	0	0	0	0	0	0	0
Farsa	Q8C0C7	Phenylalanine--tRNA ligase alpha subunit	-	-	-	+	0	0	0	1	0	0	0	0	1	0	0	0	0	0	0	0	0	0	0	0	0	0
Fbn2	Q61555	Fibrillin-2	-	-	-	+	0	0	0	1	0	0	0	0	0	0	0	0	1	0	0	0	0	0	0	0	1	1
Fut11	Q8BHC9	Alpha-(1,3)-fucosyltransferase 11	-	-	-	+	0	0	0	1	0	0	0	1	0	0	0	1	0	0	0	1	0	0	1	0	1	1
Gatm	Q9D964	Glycine amidinotransferase, mitochondrial	-	-	-	+	0	0	0	1	0	0	0	0	0	0	1	1	0	0	0	0	0	0	0	0	0	1
Gcat	O88986	2-amino-3-ketobutyrate coenzyme A ligase, mitochondrial	-	-	-	+	0	0	0	1	0	0	0	1	0	1	1	0	0	0	0	0	0	0	0	0	0	0
Glud1	P26443	Glutamate dehydrogenase 1, mitochondrial	-	-	-	+	0	0	0	1	0	0	0	0	0	0	1	0	0	0	0	0	0	0	0	0	0	1
Gusb	P12265	Beta-glucuronidase	-	-	-	+	0	0	0	1	0	0	0	1	0	0	0	0	0	0	0	0	0	0	0	0	1	1
H2-K1	P01902	H-2 class I histocompatibility antigen, K-D alpha chain	-	-	-	+	0	0	0	1	0	0	0	1	0	0	0	1	0	0	1	0	0	0	1	0	1	1
Habp2	Q8K0D2	Hyaluronan-binding protein 2	-	-	-	+	0	0	0	1	0	0	0	1	0	0	0	0	1	0	0	0	0	0	0	0	0	1
Heph	Q9Z0Z4	Hephaestin	-	-	-	+	0	0	0	1	0	0	0	0	0	0	0	1	0	0	1	0	0	0	1	0	1	1
Hoga1	Q9DCU9	4-hydroxy-2-oxoglutarate aldolase, mitochondrial	-	-	-	+	0	0	0	1	0	0	0	1	0	0	1	0	0	0	0	0	0	0	0	0	0	0
Hpx	Q91X72	Hemopexin	-	-	-	+	0	0	0	1	0	0	0	0	0	0	0	0	1	0	0	0	0	0	0	0	1	1
Hsd17b10	O08756	3-hydroxyacyl-CoA dehydrogenase type-2	-	-	-	+	0	0	0	1	0	0	0	1	0	0	1	0	0	0	0	0	0	0	0	0	0	0
Hspd1	P63038	60 kDa heat shock protein, mitochondrial	-	-	-	+	0	0	0	1	0	0	0	0	0	0	1	0	0	0	0	0	0	0	0	0	0	1
Hspe1	Q64433	10 kDa heat shock protein, mitochondrial	-	-	-	+	0	0	0	1	0	0	0	0	0	0	1	0	0	0	0	0	0	0	0	0	0	0
Idh1	O88844	Isocitrate dehydrogenase [NADP] cytoplasmic	-	-	-	+	0	0	0	1	0	0	0	0	1	0	0	0	0	0	0	0	0	0	0	0	0	0
Il1rap	Q61730	Interleukin-1 receptor accessory protein	-	-	-	+	0	0	0	1	0	0	0	0	0	0	0	1	1	0	1	0	0	0	1	0	1	1
Lama5	Q61001	Laminin subunit alpha-5	-	-	-	+	0	0	0	1	0	0	0	0	0	0	0	0	1	0	0	0	0	0	0	0	1	1
Lamb1	P02469	Laminin subunit beta-1	-	-	-	+	0	0	0	1	0	0	0	0	0	0	0	0	1	0	0	0	0	0	0	0	1	1
Lamb2	Q61292	Laminin subunit beta-2	-	-	-	+	0	0	0	1	0	0	0	0	0	0	0	0	1	0	0	0	0	0	0	0	1	1
Lrpap1	P55302	Alpha-2-macroglobulin receptor-associated protein	-	-	-	+	0	0	0	1	0	0	0	0	0	0	0	0	0	0	0	0	0	0	0	0	1	1
Matn4	O89029	Matrilin-4	-	-	-	+	0	0	0	1	0	0	0	1	0	0	0	0	1	0	0	0	0	0	0	0	1	1
Megf11	Q80T91	Multiple epidermal growth factor-like domains protein 11	-	-	-	+	0	0	0	1	0	0	0	1	0	0	0	1	0	0	1	0	0	0	1	0	1	1
Mmp19	Q9JHI0	Matrix metalloproteinase-19	-	-	-	+	0	0	0	1	0	0	0	0	0	0	0	1	1	1	0	0	0	0	1	0	1	1
NaN	P01631	Ig kappa chain V-II region 26-10	-	-	-	+	0	0	0	1	0	0	0	0	0	0	0	0	0	0	0	0	0	0	0	0	0	0
Ncam2	O35136	Neural cell adhesion molecule 2	-	-	-	+	0	0	0	1	0	0	0	0	0	0	0	1	0	1	1	0	0	0	2	0	1	1
Omg	Q63912	Oligodendrocyte-myelin glycoprotein	-	-	-	+	0	0	0	1	0	0	0	0	0	0	0	1	0	1	0	0	0	0	1	0	1	1
Otub1	Q7TQI3	Ubiquitin thioesterase OTUB1	-	-	-	+	0	0	0	1	0	0	0	0	1	0	0	0	0	0	0	0	0	0	0	0	0	0
Pcbd1	P61458	Pterin-4-alpha-carbinolamine dehydratase	-	-	-	+	0	0	0	1	0	0	0	1	1	1	0	0	0	0	0	0	0	0	0	0	0	0
Pcca	Q91ZA3	Propionyl-CoA carboxylase alpha chain, mitochondrial	-	-	-	+	0	0	0	1	0	0	0	0	0	0	1	0	0	0	0	0	0	0	0	0	0	0
Pccb	Q99MN9	Propionyl-CoA carboxylase beta chain, mitochondrial	-	-	-	+	0	0	0	1	0	0	0	1	0	0	1	0	0	0	0	0	0	0	0	0	0	0
Plxnb3	Q9QY40	Plexin-B3	-	-	-	+	0	0	0	1	0	0	0	1	0	0	0	1	0	0	1	0	0	0	1	0	1	1
Pofut1	Q91ZW2	GDP-fucose protein O-fucosyltransferase 1	-	-	-	+	0	0	0	1	0	0	0	1	0	0	0	0	0	0	0	0	0	0	0	0	1	1
Prdx3	P20108	Thioredoxin-dependent peroxide reductase, mitochondrial	-	-	-	+	0	0	0	1	0	0	0	1	1	0	1	0	0	0	0	0	0	0	0	0	0	1
Proc	P33587	Vitamin K-dependent protein C	-	-	-	+	0	0	0	1	0	0	0	0	0	0	0	0	1	0	0	0	0	0	0	0	1	1
Pygb	Q8CI94	Glycogen phosphorylase, brain form	-	-	-	+	0	0	0	1	0	0	0	0	0	0	0	0	0	0	0	0	0	0	0	0	0	1
Pygl	Q9ET01	Glycogen phosphorylase, liver form	-	-	-	+	0	0	0	1	0	0	0	0	0	0	0	0	0	0	0	0	0	0	0	0	0	1
Rpl9	P51410	60S ribosomal protein L9	-	-	-	+	0	0	0	1	0	0	0	0	0	0	0	0	0	0	0	0	0	0	0	0	0	1
Rps3a	P97351	40S ribosomal protein S3a	-	-	-	+	0	0	0	1	0	0	0	0	1	1	0	0	0	0	0	0	0	0	0	0	0	0
Rps4x	P62702	40S ribosomal protein S4, X isoform	-	-	-	+	0	0	0	1	0	0	0	0	1	0	0	0	0	0	0	0	0	0	0	0	0	1
Selenbp1;Selenbp2	P17563;Q63836	Selenium-binding protein 1;Selenium-binding protein 2	-	-	-	+	0	0	0	1	0	0	0	0	1	1	0	1	0	0	0	0	0	0	0	0	0	1
Serpinf2	Q61247	Alpha-2-antiplasmin	-	-	-	+	0	0	0	1	0	0	0	1	0	0	0	0	1	0	0	0	0	0	0	0	1	1
Slitrk4	Q810B8	SLIT and NTRK-like protein 4	-	-	-	+	0	0	0	1	0	0	0	0	0	0	0	1	0	0	1	0	0	0	1	0	1	1
Ssh3	Q8K330	Protein phosphatase Slingshot homolog 3	-	-	-	+	0	0	0	1	0	0	0	0	1	1	0	0	0	0	0	0	0	0	0	0	0	0
Sumf2	Q8BPG6	Sulfatase-modifying factor 2	-	-	-	+	0	0	0	1	0	0	0	1	0	0	0	0	0	0	0	0	0	0	0	0	1	1
Tjp2	Q9Z0U1	Tight junction protein ZO-2	-	-	-	+	0	0	0	1	0	0	0	1	0	1	0	1	0	0	0	0	0	0	0	0	0	1
Twsg1	Q9EP52	Twisted gastrulation protein homolog 1	-	-	-	+	0	0	0	1	0	0	0	1	0	0	0	0	1	0	0	0	0	0	0	0	1	1
Ugdh	O70475	UDP-glucose 6-dehydrogenase	-	-	-	+	0	0	0	1	0	0	0	0	0	0	0	0	0	0	0	0	0	0	0	0	0	0
Upb1	Q8VC97	Beta-ureidopropionase	-	-	-	+	0	0	0	1	0	0	0	1	1	0	0	0	0	0	0	0	0	0	0	0	0	0
Uroc1	Q8VC12	Urocanate hydratase	-	-	-	+	0	0	0	1	0	0	0	0	0	0	0	0	0	0	0	0	0	0	0	0	0	1
Vcp	Q01853	Transitional endoplasmic reticulum ATPase	-	-	-	+	0	0	0	1	0	0	0	0	1	1	0	0	0	0	0	0	0	0	0	0	0	1
Cd44	P15379	CD44 antigen	-	-	-	+	0	0	0	0	0	0	0	1	0	0	0	1	0	0	1	0	0	0	1	0	1	1
Emilin1	Q99K41	EMILIN-1	-	-	-	+	0	0	0	0	0	0	0	1	0	0	0	0	1	0	0	0	0	0	0	0	1	1
Gm2a	Q60648	Ganglioside GM2 activator	-	-	-	+	0	0	0	0	0	0	0	1	0	0	0	0	0	0	0	0	0	0	0	0	1	1
Gsr	P47791	Glutathione reductase, mitochondrial	-	-	-	+	0	0	0	0	0	0	0	1	1	0	1	0	0	0	0	0	0	0	0	0	0	1
Hspa9	P38647	Stress-70 protein, mitochondrial	-	-	-	+	0	0	0	0	0	0	0	1	0	1	1	0	0	0	0	0	0	0	0	0	0	1
Isoc1	Q91V64	Isochorismatase domain-containing protein 1	-	-	-	+	0	0	0	0	0	0	0	1	0	0	0	0	0	0	0	0	0	0	0	0	0	0
Pdgfra	P26618	Platelet-derived growth factor receptor alpha	-	-	-	+	0	0	0	0	0	0	0	1	0	0	0	1	0	0	1	0	0	0	1	0	1	1
Tor1aip2	Q8BYU6	Torsin-1A-interacting protein 2	-	-	-	+	0	0	0	0	0	0	0	1	0	1	0	1	0	0	0	0	0	0	0	0	1	1
Adam10	O35598	Disintegrin and metalloproteinase domain-containing protein 1-	-	-	+	-	0	0	1	0	0	0	0	0	0	0	0	1	0	0	1	0	0	0	1	0	1	1
Adgrb3	Q80ZF8	Adhesion G protein-coupled receptor B3	-	-	+	-	0	0	1	0	0	0	0	0	0	0	0	1	0	0	0	0	0	0	0	1	1	1
Anp32a	O35381	Acidic leucine-rich nuclear phosphoprotein 32 family member A	-	-	+	-	0	0	1	0	0	0	1	0	1	1	0	0	0	0	0	0	0	0	0	0	0	0
Aplp1	Q03157	Amyloid-like protein 1	-	-	+	-	0	0	1	0	0	0	0	0	1	0	0	1	0	0	1	0	0	0	1	0	1	1
Aplp2	Q06335	Amyloid-like protein 2	-	-	+	-	0	0	1	0	0	0	0	0	0	1	0	1	0	0	1	0	0	0	1	0	1	1
App	P12023	Amyloid-beta A4 protein	-	-	+	-	0	0	1	0	0	0	0	0	1	1	0	1	1	0	1	0	0	0	1	0	1	1
Atp6ap1	Q9R1Q9	V-type proton ATPase subunit S1	-	-	+	-	0	0	1	0	0	0	0	0	0	0	0	1	0	0	0	0	0	0	0	0	1	1
B3gat1	Q9CW73	Galactosylgalactosylxylosylprotein 3-beta-glucuronosyltransferase 1	-	-	+	-	0	0	0	0	0	0	1	0	0	0	0	1	1	0	0	1	0	0	1	0	1	1
B4galnt1	Q09200	Beta-1,4 N-acetylgalactosaminyltransferase 1	-	-	+	-	0	0	1	0	0	0	0	0	0	0	0	1	0	0	0	1	0	0	1	0	1	1
B4galt3	Q91YY2	Beta-1,4-galactosyltransferase 3	-	-	+	-	0	0	1	0	0	0	1	0	0	0	0	1	0	0	0	1	0	0	1	0	1	1
Cachd1	Q6PDJ1	VWFA and cache domain-containing protein 1	-	-	+	-	0	0	1	0	0	0	1	0	0	0	0	1	0	0	1	0	0	0	1	0	1	1
Cadm2	Q8BLQ9	Cell adhesion molecule 2	-	-	+	-	0	0	0	0	0	0	1	0	0	0	0	1	0	0	1	0	0	0	1	0	1	1
Cant1	Q8VCF1	Soluble calcium-activated nucleotidase 1	-	-	+	-	0	0	1	0	0	0	0	0	0	0	0	1	0	0	0	1	0	0	1	0	1	1
Cbln4	Q8BME9	Cerebellin-4	-	-	+	-	0	0	1	0	0	0	0	0	0	0	0	0	1	0	0	0	0	0	0	0	1	1
Cd200	O54901	OX-2 membrane glycoprotein	-	-	+	-	0	0	1	0	0	0	1	0	0	0	0	1	0	0	1	0	0	0	1	0	1	1
Cdh10	P70408	Cadherin-10	-	-	+	-	0	0	1	0	0	0	0	0	0	0	0	1	0	0	1	0	0	0	1	0	1	1
Cdh2	P15116	Cadherin-2	-	-	+	-	0	0	1	0	0	0	0	0	0	0	0	1	0	0	1	0	0	0	1	0	1	1
Cdh4	P39038	Cadherin-4	-	-	+	-	0	0	0	0	0	0	1	0	0	0	0	1	0	0	1	0	0	0	1	0	1	1
Chgb	P16014	Secretogranin-1	-	-	+	-	0	0	1	0	0	0	0	0	0	0	0	0	1	0	0	0	0	0	0	0	1	1
Chl1	P70232	Neural cell adhesion molecule L1-like protein	-	-	+	-	0	0	1	0	0	0	0	0	0	0	0	1	1	0	1	0	0	0	1	0	1	1
Clstn2	Q9ER65	Calsyntenin-2	-	-	+	-	0	0	1	0	0	0	0	0	0	0	0	1	0	0	1	0	0	0	1	0	1	1
Clstn3	Q99JH7	Calsyntenin-3	-	-	+	-	0	0	1	0	0	0	0	0	0	0	0	1	0	0	1	0	0	0	1	0	1	1
Cntn2	Q61330	Contactin-2	-	-	+	-	0	0	1	0	0	0	0	0	0	0	0	1	0	1	0	0	0	0	1	0	1	1
Cntn3	Q07409	Contactin-3	-	-	+	-	0	0	1	0	0	0	0	0	0	0	0	1	0	1	0	0	0	0	1	0	1	1
Cntnap2	Q9CPW0	Contactin-associated protein-like 2	-	-	+	-	0	0	1	0	0	0	1	0	0	0	0	1	0	0	1	0	0	0	1	0	1	1
Cntnap4	Q99P47	Contactin-associated protein-like 4	-	-	+	-	0	0	1	0	0	0	1	0	0	0	0	1	0	0	1	0	0	0	1	0	1	1
Cntnap5b;Cntnap5a	Q0V8T8;Q0V8T9	Contactin-associated protein like 5-2;Contactin-associated protein like 5-1	-	-	+	-	0	0	1	0	0	0	1	0	0	0	0	1	0	0	1	0	0	0	1	0	1	1
Coch	Q62507	Cochlin	-	-	+	-	0	0	1	0	0	0	1	0	0	0	0	0	1	0	0	0	0	0	0	0	1	1
Crim1	Q9JLL0	Cysteine-rich motor neuron 1 protein	-	-	+	-	0	0	1	0	0	0	1	0	0	0	0	1	0	0	1	0	0	0	1	0	1	1
Crlf1	Q9JM58	Cytokine receptor-like factor 1	-	-	+	-	0	0	1	0	0	0	1	0	0	0	0	0	1	0	0	0	0	0	0	0	1	1
Crmp1	P97427	Dihydropyrimidinase-related protein 1	-	-	+	-	0	0	1	0	0	0	1	0	1	0	0	0	0	0	0	0	0	0	0	0	0	1
Cxadr	P97792	Coxsackievirus and adenovirus receptor homolog	-	-	+	-	0	0	1	0	0	0	1	0	0	0	0	1	1	0	1	0	0	0	1	0	1	1
Dcc	P70211	Netrin receptor DCC	-	-	+	-	0	0	1	0	0	0	0	0	0	0	0	1	0	0	1	0	0	0	1	0	1	1
Efna3	O08545	Ephrin-A3	-	-	+	-	0	0	1	0	0	0	1	0	0	0	0	1	0	1	0	0	0	0	1	0	1	1
Efnb2	P52800	Ephrin-B2	-	-	+	-	0	0	1	0	0	0	1	0	0	0	0	1	0	0	1	0	0	0	1	0	1	1
Egfr	Q01279	Epidermal growth factor receptor	-	-	+	-	0	0	1	0	0	0	0	0	0	1	0	1	0	0	1	0	0	0	1	0	1	1
Epha4	Q03137	Ephrin type-A receptor 4	-	-	+	-	0	0	1	0	0	0	0	0	0	0	0	1	0	0	1	0	0	0	1	0	1	1
Fgfr1	P16092	Fibroblast growth factor receptor 1	-	-	+	-	0	0	1	0	0	0	0	0	1	1	0	1	0	0	1	0	0	0	1	0	1	1
Flg2	Q2VIS4	Filaggrin-2	-	-	+	-	0	0	1	0	0	0	0	0	1	0	0	0	0	0	0	0	0	0	0	0	0	1
Fras1	Q80T14	Extracellular matrix protein FRAS1	-	-	+	-	0	0	1	0	0	0	1	0	0	0	0	1	0	0	1	0	0	0	1	0	1	1
Fstl5	Q8BFR2	Follistatin-related protein 5	-	-	+	-	0	0	1	0	0	0	1	0	0	0	0	0	1	0	0	0	0	0	0	0	1	1
Gm1673	Q3UR78	Neuropeptide-like protein C4orf48 homolog	-	-	+	-	0	0	1	0	0	0	0	0	0	0	0	0	1	0	0	0	0	0	0	0	0	0
Hist1h1c;Hist1h1e;Hist1h1d	P15864;P43274;P43277	Histone H1.2;Histone H1.4;Histone H1.3	-	-	+	-	0	0	0	0	0	0	1	0	0	1	0	0	0	0	0	0	0	0	0	0	0	1
Hist1h2ab;Hist1h2ac;Hist1h2ad;Hist1h2ae;Hist1h2ag;Hist1h2ai;Hist1h2an;Hist1h2ao;Hist1h2ap;Hist2h2ac;Hist2h2aa1;Hist3h2a;Hist1h2af;Hist1h2ah;Hist1h2ak;H2afj	C0HKE1;C0HKE2;C0HKE3;C0HKE4;C0HKE5;C0HKE6;C0HKE7;C0HKE8;C0HKE9;Q64523;Q6GSS7;Q8BFU2;Q8CGP5;Q8CGP6;Q8CGP7;Q8R1M2	Histone H2A type 1-B;Histone H2A type 1-C;Histone H2A type 1-D;Histone H2A type 1-E;Histone H2A type 1-G;Histone H2A type 1-I;Histone H2A type 1-N;Histone H2A type 1-O;Histone H2A type 1-P;Histone H2A type 2-C;Histone H2A type 2-A;Histone H2A type 3;Histone H2A type 1-F;Histone H2A type 1-H;Histone H2A type 1-K;Histone H2A.J	-	-	+	-	0	0	1	0	0	0	0	0	0	1	0	0	0	0	0	0	0	0	0	0	0	0
Hist1h2bf;Hist1h2bm;Hist1h2bb;Hist1h2bh;Hist2h2bb;Hist1h2bc;Hist1h2bk;Hist1h2bp	P10853;P10854;Q64475;Q64478;Q64525;Q6ZWY9;Q8CGP1;Q8CGP2	Histone H2B type 1-F/J/L;Histone H2B type 1-M;Histone H2B type 1-B;Histone H2B type 1-H;Histone H2B type 2-B;Histone H2B type 1-C/E/G;Histone H2B type 1-K;Histone H2B type 1-P	-	-	+	-	0	0	1	0	0	0	0	0	0	1	0	0	0	0	0	0	0	0	0	0	0;1	1
Hist1h4a	P62806	Histone H4	-	-	+	-	0	0	1	0	0	0	0	0	0	1	0	0	0	0	0	0	0	0	0	0	0	0
Icam5	Q60625	Intercellular adhesion molecule 5	-	-	+	-	0	0	0	0	0	0	1	0	0	0	0	1	0	0	1	0	0	0	1	0	1	1
Ids	Q08890	Iduronate 2-sulfatase	-	-	+	-	0	0	1	0	0	0	0	0	0	0	0	0	0	0	0	0	0	0	0	0	1	1
Iglon5	Q8HW98	IgLON family member 5	-	-	+	-	0	0	0	0	0	0	1	0	0	0	0	0	1	0	0	0	0	0	0	0	1	1
Islr2	Q5RKR3	Immunoglobulin superfamily containing leucine-rich repeat protein 2	-	-	+	-	0	0	1	0	0	0	1	0	0	0	0	1	0	0	0	0	0	0	0	0	1	1
Krt35	Q497I4	Keratin, type I cuticular Ha5	-	-	+	-	0	0	1	0	0	0	0	0	0	0	0	0	0	0	0	0	0	0	0	0	0	0
L1cam	P11627	Neural cell adhesion molecule L1	-	-	+	-	0	0	1	0	0	0	0	0	0	0	0	1	0	0	1	0	0	0	1	0	1	1
Large1	Q9Z1M7	LARGE xylosyl- and glucuronyltransferase 1	-	-	+	-	0	0	1	0	0	0	1	0	0	0	0	1	0	0	0	1	0	0	1	0	1	1
Lgi1	Q9JIA1	Leucine-rich glioma-inactivated protein 1	-	-	+	-	0	0	1	0	0	0	1	0	0	0	0	0	1	0	0	0	0	0	0	0	1	1
Lingo1	Q9D1T0	Leucine-rich repeat and immunoglobulin-like domain-containing nogo receptor-interacting protein 1	-	-	+	-	0	0	1	0	0	0	0	0	0	0	0	1	0	0	1	0	0	0	1	0	1	1
Lingo2	Q3URE9	Leucine-rich repeat and immunoglobulin-like domain-containing nogo receptor-interacting protein 2	-	-	+	-	0	0	1	0	0	0	1	0	0	0	0	1	0	0	1	0	0	0	1	0	1	1
Lrfn1	Q2WF71	Leucine-rich repeat and fibronectin type III domain-containing protein 1	-	-	+	-	0	0	0	0	0	0	1	0	0	0	0	1	0	0	1	0	0	0	1	0	1	1
Lrfn4	Q80XU8	Leucine-rich repeat and fibronectin type-III domain-containing protein 4	-	-	+	-	0	0	1	0	0	0	1	0	0	0	0	1	0	0	1	0	0	0	1	0	1	1
Lrp1b	Q9JI18	Low-density lipoprotein receptor-related protein 1B	-	-	+	-	0	0	0	0	0	0	1	0	0	0	0	1	0	0	1	0	0	0	1	0	1	1
Lrrtm1	Q8K377	Leucine-rich repeat transmembrane neuronal protein 1	-	-	+	-	0	0	0	0	0	0	1	0	0	0	0	1	0	0	1	0	0	0	1	0	1	1
Lrrtm2	Q8BGA3	Leucine-rich repeat transmembrane neuronal protein 2	-	-	+	-	0	0	1	0	0	0	1	0	0	0	0	1	0	0	1	0	0	0	1	0	1	1
Map1b	P14873	Microtubule-associated protein 1B	-	-	+	-	0	0	1	0	0	0	0	0	1	0	0	0	0	0	0	0	0	0	0	0	0	1
Mdk	P12025	Midkine	-	-	+	-	0	0	0	0	0	0	1	0	0	0	0	0	1	0	0	0	0	0	0	0	0	1
Met	P16056	Hepatocyte growth factor receptor	-	-	+	-	0	0	1	0	0	0	0	0	0	0	0	1	0	0	1	0	0	0	1	0	1	1
Ncan	P55066	Neurocan core protein	-	-	+	-	0	0	1	0	0	0	0	0	0	0	0	0	1	0	0	0	0	0	0	0	1	1
Negr1	Q80Z24	Neuronal growth regulator 1	-	-	+	-	0	0	1	0	0	0	0	0	0	0	0	1	0	1	0	0	0	0	1	0	1	1
Nell1	Q2VWQ2	Protein kinase C-binding protein NELL1	-	-	+	-	0	0	1	0	0	0	1	0	1	1	0	0	1	0	0	0	0	0	0	0	1	1
Nell2	Q61220	Protein kinase C-binding protein NELL2	-	-	+	-	0	0	1	0	0	0	0	0	0	0	0	0	1	0	0	0	0	0	0	0	1	1
Nlgn3	Q8BYM5	Neuroligin-3	-	-	+	-	0	0	1	0	0	0	1	0	0	0	0	1	0	0	1	0	0	0	1	0	1	1
Notch1	Q01705	Neurogenic locus notch homolog protein 1	-	-	+	-	0	0	0	0	0	0	1	0	0	1	0	1	0	0	1	0	0	0	1	0	1	1
Nov	Q64299	Protein NOV homolog	-	-	+	-	0	0	1	0	0	0	0	0	1	0	0	0	1	0	0	0	0	0	0	0	1	1
Nptn	P97300	Neuroplastin	-	-	+	-	0	0	0	0	0	0	1	0	0	0	0	1	0	0	1	0	0	0	1	0	1	1
Nptx2	O70340	Neuronal pentraxin-2	-	-	+	-	0	0	1	0	0	0	0	0	0	0	0	0	1	0	0	0	0	0	0	0	1	1
Nptxr	Q99J85	Neuronal pentraxin receptor	-	-	+	-	0	0	1	0	0	0	1	0	0	0	0	1	0	0	0	1	0	0	1	0	1	1
Nrcam	Q810U4	Neuronal cell adhesion molecule	-	-	+	-	0	0	1	0	0	0	0	0	0	0	0	1	1	0	1	0	0	0	1	0	1	1
Nrxn1	Q9CS84	Neurexin-1	-	-	+	-	0	0	1	0	0	0	0	0	0	0	0	1	0	0	1	0	0	0	1	0	1	1
Nrxn3	Q6P9K9	Neurexin-3	-	-	+	-	0	0	1	0	0	0	1	0	0	0	0	1	0	0	1	0	0	0	1	0	1	1
Ntm	Q99PJ0	Neurotrimin	-	-	+	-	0	0	1	0	0	0	0	0	0	0	0	1	0	1	0	0	0	0	1	0	1	1
Ntng1	Q8R4G0	Netrin-G1	-	-	+	-	0	0	1	0	0	0	1	0	0	0	0	1	0	1	0	0	0	0	1	0	1	1
Nxph1	Q61200	Neurexophilin-1	-	-	+	-	0	0	1	0	0	0	1	0	0	0	0	0	1	0	0	0	0	0	0	0	1	1
Olfm1	O88998	Noelin	-	-	+	-	0	0	1	0	0	0	0	0	0	0	0	0	1	0	0	0	0	0	0	0	1	1
Pcdh20	Q8BIZ0	Protocadherin-2-	-	-	+	-	0	0	0	0	0	0	1	0	0	0	0	1	0	0	1	0	0	0	1	0	1	1
Pcsk1n	Q9QXV0	ProSAAS	-	-	+	-	0	0	1	0	0	0	1	0	0	0	0	0	1	0	0	0	0	0	0	0	0	1
Pcsk2	P21661	Neuroendocrine convertase 2	-	-	+	-	0	0	1	0	0	0	1	0	0	0	0	0	1	0	0	0	0	0	0	0	1	1
Pcsk5	Q04592	Proprotein convertase subtilisin/kexin type 5	-	-	+	-	0	0	1	0	0	0	0	0	0	0	0	1	1	0	1	0	0	0	1	0	1	1
Plxna2	P70207	Plexin-A2	-	-	+	-	0	0	0	0	0	0	1	0	0	0	0	1	0	0	1	0	0	0	1	0	1	1
Plxna4	Q80UG2	Plexin-A4	-	-	+	-	0	0	0	0	0	0	1	0	0	0	0	1	0	0	1	0	0	0	1	0	1	1
Podxl2	Q8CAE9	Podocalyxin-like protein 2	-	-	+	-	0	0	1	0	0	0	1	0	0	0	0	1	0	0	1	0	0	0	1	0	1	1
Ptprk	P35822	Receptor-type tyrosine-protein phosphatase kappa	-	-	+	-	0	0	1	0	0	0	0	0	0	0	0	1	0	0	1	0	0	0	1	0	1	1
Reln	Q60841	Reelin	-	-	+	-	0	0	1	0	0	0	0	0	0	0	0	0	1	0	0	0	0	0	0	0	1	1
Rgma	Q6PCX7	Repulsive guidance molecule A	-	-	+	-	0	0	1	0	0	0	0	0	0	0	0	1	0	1	0	0	0	0	1	0	1	1
Rpl3	P27659	6-S ribosomal protein L3	-	-	+	-	0	0	1	0	0	0	0	0	1	1	0	0	0	0	0	0	0	0	0	0	0	1
Rtn4r	Q99PI8	Reticulon-4 receptor	-	-	+	-	0	0	1	0	0	0	1	0	0	0	0	1	0	1	0	0	0	0	1	0	1	1
Rtn4rl1	Q8K0S5	Reticulon-4 receptor-like 1	-	-	+	-	0	0	1	0	0	0	0	0	0	0	0	1	0	1	0	0	0	0	1	0	1	1
Rtn4rl2	Q7M6Z0	Reticulon-4 receptor-like 2	-	-	+	-	0	0	1	0	0	0	0	0	0	0	0	1	0	1	0	0	0	0	1	0	1	1
S100a11	P50543	Protein S1---A11	-	-	+	-	0	0	1	0	0	0	0	0	1	1	0	0	0	0	0	0	0	0	0	0	0	0
Scg2	Q03517	Secretogranin-2	-	-	+	-	0	0	1	0	0	0	1	0	0	0	0	0	1	0	0	0	0	0	0	0	0	0
Scg3	P47867	Secretogranin-3	-	-	+	-	0	0	1	0	0	0	0	0	0	0	0	1	1	0	0	0	0	0	0	0	0	1
Scg5	P12961	Neuroendocrine protein 7B2	-	-	+	-	0	0	0	0	0	0	1	0	0	0	0	0	1	0	0	0	0	0	0	0	0	0
Scn3b	Q8BHK2	Sodium channel subunit beta-3	-	-	+	-	0	0	1	0	0	0	1	0	0	0	0	1	0	0	1	0	0	0	1	0	1	1
Sema4c	Q64151	Semaphorin-4C	-	-	+	-	0	0	1	0	0	0	0	0	0	0	0	1	0	0	1	0	0	0	1	0	1	1
Sema6b	O54951	Semaphorin-6B	-	-	+	-	0	0	1	0	0	0	1	0	0	0	0	1	0	0	1	0	0	0	1	0	1	1
Serpinb5	P70124	Serpin B5	-	-	+	-	0	0	1	0	0	0	1	0	0	0	0	0	1	0	0	0	0	0	0	0	1	1
Serpini1	O35684	Neuroserpin	-	-	+	-	0	0	1	0	0	0	1	0	0	0	0	0	1	0	0	0	0	0	0	0	1	1
Sez6	Q7TSK2	Seizure protein 6	-	-	+	-	0	0	1	0	0	0	0	0	1	0	0	1	1	0	1	0	0	0	1	0	1	1
Sez6l	Q6P1D5	Seizure 6-like protein	-	-	+	-	0	0	1	0	0	0	0	0	0	0	0	1	0	0	1	0	0	0	1	0	1	1
Sfpq	Q8VIJ6	Splicing factor, proline- and glutamine-rich	-	-	+	-	0	0	0	0	0	0	1	0	1	1	0	0	0	0	0	0	0	0	0	0	0	0
Sorl1	O88307	Sortilin-related receptor	-	-	+	-	0	0	0	0	0	0	1	0	0	0	0	1	1	0	1	0	0	0	1	0	1	1
Sort1	Q6PHU5	Sortilin	-	-	+	-	0	0	0	0	0	0	1	0	0	1	0	1	0	0	1	0	0	0	1	0	1	1
Sparcl1	P70663	SPARC-like protein 1	-	-	+	-	0	0	1	0	0	0	0	0	0	0	0	0	1	0	0	0	0	0	0	0	1	1
Spock2	Q9ER58	Testican-2	-	-	+	-	0	0	1	0	0	0	1	0	0	0	0	0	1	0	0	0	0	0	0	0	1	1
St6galnac5	Q9QYJ1	Alpha-N-acetylgalactosaminide alpha-2,6-sialyltransferase 5	-	-	+	-	0	0	1	0	0	0	1	0	0	0	0	1	0	0	0	1	0	0	1	0	1	1
St8sia1	Q64687	Alpha-N-acetylneuraminide alpha-2,8-sialyltransferase	-	-	+	-	0	0	1	0	0	0	0	0	0	0	0	1	0	0	0	1	0	0	1	0	1	1
St8sia4	Q64692	CMP-N-acetylneuraminate-poly-alpha-2,8-sialyltransferase	-	-	+	-	0	0	1	0	0	0	0	0	0	0	0	1	0	0	0	1	0	0	1	0	1	1
Stc1	O55183	Stanniocalcin-1	-	-	+	-	0	0	1	0	0	0	1	0	0	0	0	0	1	0	0	0	0	0	0	0	1	1
Stmn2	P55821	Stathmin-2	-	-	+	-	0	0	0	0	0	0	1	0	1	0	0	1	0	0	0	0	0	0	0	0	0	1
Tenm1	Q9WTS4	Teneurin-1	-	-	+	-	0	0	0	0	0	0	1	0	1	1	0	1	1	0	0	0	0	0	0	0	1	1
Tenm2	Q9WTS5	Teneurin-2	-	-	+	-	0	0	0	0	0	0	1	0	0	1	0	1	0	0	0	0	0	0	0	0	1	1
Thsd7b	Q6P4U0	Thrombospondin type-1 domain-containing protein 7B	-	-	+	-	0	0	1	0	0	0	1	0	0	0	0	1	0	0	1	0	0	0	1	0	1	1
Tmem132a	Q922P8	Transmembrane protein 132A	-	-	+	-	0	0	1	0	0	0	1	0	0	0	0	1	0	0	1	0	0	0	1	0	1	1
Tnc	Q80YX1	Tenascin	-	-	+	-	0	0	1	0	0	0	0	0	0	0	0	0	1	0	0	0	0	0	0	0	1	1
Trim23	Q8BGX0	E3 ubiquitin-protein ligase TRIM23	-	-	+	-	0	0	1	0	0	0	1	0	1	0	0	1	0	0	0	0	0	0	0	0	0	1
Tuba1a	P68369	Tubulin alpha-1A chain	-	-	+	-	0	0	1	0	0	0	0	0	1	0	0	0	0	0	0	0	0	0	0	0	0	1
Tuba1b	P05213	Tubulin alpha-1B chain	-	-	+	-	0	0	1	0	0	0	0	0	1	0	0	0	0	0	0	0	0	0	0	0	0	1
Upp2	Q8CGR7	Uridine phosphorylase 2	-	-	+	-	0	0	1	0	0	0	0	0	0	0	0	0	0	0	0	0	0	0	0	0	0	1
Vstm2a	Q8R0A6	V-set and transmembrane domain-containing protein 2A	-	-	+	-	0	0	1	0	0	0	1	0	0	0	0	0	1	0	0	0	0	0	0	0	1	1
Aoc3	O70423	Membrane primary amine oxidase	+	-	-	-	1	0	0	0	0	0	0	0	0	0	0	1	0	0	0	1	0	0	1	0	1	1
Apoa1	Q00623	Apolipoprotein A-I	+	-	-	-	1	0	0	0	0	0	0	0	0	0	0	0	1	0	0	0	0	0	0	0	1	1
Apoh	Q01339	Beta-2-glycoprotein 1	+	-	-	-	1	0	0	0	0	0	0	0	0	0	0	0	1	0	0	0	0	0	0	0	1	1
Arrdc2	Q9D668	Arrestin domain-containing protein 2	+	-	-	-	1	0	0	0	0	0	0	0	0	0	0	0	0	0	0	0	0	0	0	0	0	0
C1qa	P98086	Complement C1q subcomponent subunit A	+	-	-	-	1	0	0	0	0	0	0	0	0	0	0	0	1	0	0	0	0	0	0	0	1	1
C1qb	P14106	Complement C1q subcomponent subunit B	+	-	-	-	1	0	0	0	0	0	0	0	0	0	0	0	1	0	0	0	0	0	0	0	1	1
C2	P21180	Complement C2	+	-	-	-	1	0	0	0	0	0	0	0	0	0	0	0	1	0	0	0	0	0	0	0	1	1
Cd109	Q8R422	CD1-9 antigen	+	-	-	-	1	0	0	0	1	0	0	0	0	0	0	1	0	1	0	0	0	0	1	0	1	1
Cd14	P10810	Monocyte differentiation antigen CD14	+	-	-	-	1	0	0	0	1	0	0	0	0	0	0	1	1	1	0	0	0	0	1	0	1	1
Cfb	P04186	Complement factor B	+	-	-	-	1	0	0	0	0	0	0	0	0	0	0	0	1	0	0	0	0	0	0	0	1	1
Cfp	P11680	Properdin	+	-	-	-	1	0	0	0	0	0	0	0	0	0	0	0	1	0	0	0	0	0	0	0	1	1
Cpa1	Q7TPZ8	Carboxypeptidase A1	+	-	-	-	1	0	0	0	0	0	0	0	0	0	0	0	1	0	0	0	0	0	0	0	0	0
Cpn1	Q9JJN5	Carboxypeptidase N catalytic chain	+	-	-	-	1	0	0	0	0	0	0	0	0	0	0	0	1	0	0	0	0	0	0	0	1	1
Cst3	P21460	Cystatin-C	+	-	-	-	1	0	0	0	0	0	0	0	0	0	0	0	1	0	0	0	0	0	0	0	0	1
Ctsb	P10605	Cathepsin B	+	-	-	-	1	0	0	0	0	0	0	0	0	0	0	0	1	0	0	0	0	0	0	0	1	1
Ctsh	P49935	Pro-cathepsin H	+	-	-	-	1	0	0	0	0	0	0	0	0	0	0	0	0	0	0	0	0	0	0	0	1	1
Ctso	Q8BM88	Cathepsin O	+	-	-	-	1	0	0	0	0	0	0	0	0	0	0	0	0	0	0	0	0	0	0	0	1	1
Dync2h1	Q45VK7	Cytoplasmic dynein 2 heavy chain 1	+	-	-	-	1	0	0	0	0	0	0	0	1	0	0	1	0	0	0	0	0	0	0	0	0	1
Ech1	O35459	Delta(3,5)-Delta(2,4)-dienoyl-CoA isomerase, mitochondrial	+	-	-	-	1	0	0	0	0	0	0	0	0	0	1	0	0	0	0	0	0	0	0	0	0	0
Enpp1	P06802	Ectonucleotide pyrophosphatase/phosphodiesterase family member 1	+	-	-	-	1	0	0	0	0	0	0	0	0	0	0	1	1	0	0	1	0	0	1	0	1	1
F5	O88783	Coagulation factor V	+	-	-	-	1	0	0	0	0	0	0	0	0	0	0	0	1	0	0	0	0	0	0	0	1	1
Fgl1	Q71KU9	Fibrinogen-like protein 1	+	-	-	-	1	0	0	0	0	0	0	0	0	0	0	0	1	0	0	0	0	0	0	0	0	1
Galnt17	Q7TT15	Polypeptide N-acetylgalactosaminyltransferase 17	+	-	-	-	0	0	0	0	1	0	0	0	0	0	0	1	0	0	0	1	0	0	1	0	1	1
Glce	Q9EPS3	D-glucuronyl C5-epimerase	+	-	-	-	0	0	0	0	1	0	0	0	0	0	0	1	0	0	0	1	0	0	1	0	0	1
Glipr2	Q9CYL5	Golgi-associated plant pathogenesis-related protein 1	+	-	-	-	1	0	0	0	0	0	0	0	0	0	0	1	0	0	0	0	0	0	0	0	0	0
Gns	Q8BFR4	N-acetylglucosamine-6-sulfatase	+	-	-	-	1	0	0	0	0	0	0	0	0	0	0	0	0	0	0	0	0	0	0	0	1	1
Hbb0y	P02104	Hemoglobin subunit epsilon-Y2	+	-	-	-	1	0	0	0	0	0	0	0	0	0	0	0	0	0	0	0	0	0	0	0	0	0
Heg1	E9Q7X6	Protein HEG homolog 1	+	-	-	-	1	0	0	0	1	0	0	0	0	0	0	1	0	0	1	0	0	0	1	0	1	1
Hyal1	Q91ZJ9	Hyaluronidase-1	+	-	-	-	0	0	0	0	1	0	0	0	0	0	0	0	1	0	0	0	0	0	0	0	1	1
Ifi30	Q9ESY9	Gamma-interferon-inducible lysosomal thiol reductase	+	-	-	-	1	0	0	0	0	0	0	0	0	0	0	0	1	0	0	0	0	0	0	0	1	1
Igf1	P05017	Insulin-like growth factor I	+	-	-	-	1	0	0	0	0	0	0	0	0	0	0	0	1	0	0	0	0	0	0	0	0	1
Igfals	P70389	Insulin-like growth factor-binding protein complex acid labile subunit	+	-	-	-	1	0	0	0	0	0	0	0	0	0	0	0	1	0	0	0	0	0	0	0	1	1
Ighm	P01872	Ig mu chain C region	+	-	-	-	1	0	0	0	0	0	0	0	0	0	0	1	1	0	0	0	0	0	0	0	1	1
Itih5	Q8BJD1	Inter-alpha-trypsin inhibitor heavy chain H5	+	-	-	-	1	0	0	0	0	0	0	0	0	0	0	0	1	0	0	0	0	0	0	0	1	1
Kng1	O08677	Kininogen-1	+	-	-	-	1	0	0	0	0	0	0	0	0	0	0	0	1	0	0	0	0	0	0	0	1	1
Lbp	Q61805	Lipopolysaccharide-binding protein	+	-	-	-	1	0	0	0	0	0	0	0	0	0	0	1	1	0	0	0	0	0	0	0	1	1
Loxl3	Q9Z175	Lysyl oxidase homolog 3	+	-	-	-	1	0	0	0	0	0	0	0	1	1	0	0	1	0	0	0	0	0	0	0	1	1
Man2b2	O54782	Epididymis-specific alpha-mannosidase	+	-	-	-	1	0	0	0	0	0	0	0	0	0	0	0	1	0	0	0	0	0	0	0	1	1
Mdh1	P14152	Malate dehydrogenase, cytoplasmic	+	-	-	-	1	0	0	0	0	0	0	0	1	0	0	0	0	0	0	0	0	0	0	0	0	1
Myh14	Q6URW6	Myosin-14	+	-	-	-	1	0	0	0	0	0	0	0	0	0	0	0	0	0	0	0	0	0	0	0	0	1
Naaa	Q9D7V9	N-acylethanolamine-hydrolyzing acid amidase	+	-	-	-	0	0	0	0	1	0	0	0	0	0	0	0	0	0	0	0	0	0	0	0	1	1
P10404	P10404	MLV-related proviral Env polyprotein	+	-	-	-	1	0	0	0	0	0	0	0	0	0	0	1	0	0	1	0	0	0	1	0	1	1
Pltp	P55065	Phospholipid transfer protein	+	-	-	-	1	0	0	0	0	0	0	0	0	0	0	0	1	0	0	0	0	0	0	0	1	1
Prelp	Q9JK53	Prolargin	+	-	-	-	1	0	0	0	1	0	0	0	0	0	0	0	1	0	0	0	0	0	0	0	1	1
Prg4	Q9JM99	Proteoglycan 4	+	-	-	-	1	0	0	0	0	0	0	0	0	0	0	0	1	0	0	0	0	0	0	0	1	1
Prss23	Q9D6X6	Serine protease 23	+	-	-	-	1	0	0	0	0	0	0	0	0	0	0	0	1	0	0	0	0	0	0	0	1	1
Rala;Ralb	P63321;Q9JIW9	Ras-related protein Ral-A;Ras-related protein Ral-B	+	-	-	-	1	0	0	0	0	0	0	0	0	0	0	1	0	0	0	0	0	0	0	0	0	1
Sarm1	Q6PDS3	Sterile alpha and TIR motif-containing protein 1	+	-	-	-	1	0	0	0	1	0	0	0	1	0	1	0	0	0	0	0	0	0	0	0	0	0
Scpep1	Q920A5	Retinoid-inducible serine carboxypeptidase	+	-	-	-	1	0	0	0	0	0	0	0	0	0	0	0	1	0	0	0	0	0	0	0	1	1
Sema3f	O88632	Semaphorin-3F	+	-	-	-	1	0	0	0	0	0	0	0	0	0	0	0	1	0	0	0	0	0	0	0	1	1
Serpinb1b	Q8VHP7	Leukocyte elastase inhibitor B	+	-	-	-	1	0	0	0	0	0	0	0	1	0	0	0	0	0	0	0	0	0	0	0	0	1
Serpind1	P49182	Heparin cofactor 2	+	-	-	-	1	0	0	0	0	0	0	0	0	0	0	0	0	0	0	0	0	0	0	0	1	1
Serpinf1	P97298	Pigment epithelium-derived factor	+	-	-	-	1	0	0	0	0	0	0	0	0	0	0	0	1	0	0	0	0	0	0	0	1	1
Serpinh1	P19324	Serpin H1	+	-	-	-	1	0	0	0	0	0	0	0	0	0	0	0	0	0	0	0	0	0	0	0	1	1
Stab1	Q8R4Y4	Stabilin-1	+	-	-	-	1	0	0	0	0	0	0	0	0	0	0	1	0	0	1	0	0	0	1	0	1	1
Syne1	Q6ZWR6	Nesprin-1	+	-	-	-	1	0	0	0	1	0	0	0	1	1	0	1	0	0	0	0	0	1	1	0	0	0
Timp1	P12032	Metalloproteinase inhibitor 1	+	-	-	-	1	0	0	0	0	0	0	0	0	0	0	0	1	0	0	0	0	0	0	0	1	1
Tmem2	Q5FWI3	Cell surface hyaluronidase	+	-	-	-	1	0	0	0	0	0	0	0	0	0	0	1	0	0	0	1	0	0	1	0	1	1
Vit	Q8VHI5	Vitrin	+	-	-	-	1	0	0	0	1	0	0	0	0	0	0	0	1	0	0	0	0	0	0	0	1	1
