# Supplementary material for: An optimized quantitative proteomics method establishes the cell type‐resolved mouse brain secretome
Source: EMBO J. 2020 Sep 21;39(20):e105693. doi: 10.15252/embj.2020105693 (PMC7560198; doi:10.15252/embj.2020105693)
Supplement: Supplementary file 7 — Table EV5 [file EMBJ-39-e105693-s007.xlsx]

## Sheet: Interaction
Table EV5: Interaction analysis of cell type-specific secretome and transmembrane lysate proteins.
In order to unravel the complex network of inter-cellular communication between secreted proteins and transmembrane proteins that may act as potential binding partners, we mapped known interaction partners (UniProt and BioGRID) in a cell type resolved manner
"Soluble cue"	Cell-type specific in secretome (Yes="+"; No="-")					Interaction partner		Cell-type specific in proteome lysate data set by Sharma et al. (2.5-fold in pairwise comparison)(Yes="1"; No="0")
hiSPECS.GeneName	Specific Astrocytes	Specific Microglia	Specific Neuron	SpecificOligodendrocytes	hiSPECS	Sharma.GeneName	Unipot ID	Specific Astrocytes	Specific Microglia	Specific Neuron	SpecificOligodendrocytes	Sharma	Cytoplasm	Nucleus	Membrane	Mitochondrion	Secreted	GPI	TM1	TM2	TM3	TM4	Multi	TM	Glycoprotein
Cntn2	-	-	+	-	Neuron	Ncam1	P13595;P13595-3	0	0	1	0	Neuron	0	0	1	0	0	1	1	0	0	0	0	2	1
Fgfr1	-	-	+	-	Neuron	Ncam1	P13595;P13595-3	0	0	1	0	Neuron	0	0	1	0	0	1	1	0	0	0	0	2	1
Egfr	-	-	+	-	Neuron	Itgb4	A2A863-3;A2A864;A2A863-2;A2A863	1	0	0	0	Astrocytes	0	0	1	0	0	0	1	0	0	0	0	1	1
Hsd17b10	-	-	-	+	Oligodendrocytes	Lrp2	A2ARV4	1	0	0	0	Astrocytes	0	0	1	0	0	0	1	0	0	0	0	1	1
Chl1	-	-	+	-	Neuron	Epha7	A2BDQ4;Q61772-3	0	0	1	0	Neuron	0	0	1	0	0	0	1	0	0	0	0	1	1
Ptprm	-	+	-	-	Microglia	Ptprs	B0V2N1;B0V2N1-6;B0V2N1-2	0	0	1	0	Neuron	0	0	1	0	0	0	1	0	0	0	0	1	1
Lamb1	-	-	-	+	Oligodendrocytes	Agrn	M0QWP1;A2ASQ1-3	0	0	0	1	Oligodendrocytes	0	0	1	0	0	0	0	1	0	0	0	1	1
Sema3f	+	-	-	-	Astrocytes	Nrp2	O35375-5;O35375-6;O35375;O35375-2;O35375-3;O35375-4	0	1	0	0	Microglia	0	0	1	0	0	0	1	0	0	0	0	1	1
Plxna4	-	-	+	-	Neuron	Sema6a	O35464-3;O35464;K3W4S5;D3YWM8;O35464-2	0	0	0	1	Oligodendrocytes	0	0	1	0	0	0	1	0	0	0	0	1	1
Plxna2	-	-	+	-	Neuron	Sema6a	O35464-3;O35464;K3W4S5;D3YWM8;O35464-2	0	0	0	1	Oligodendrocytes	0	0	1	0	0	0	1	0	0	0	0	1	1
Egfr	-	-	+	-	Neuron	Osmr	O70458;G3X8V6;O70458-2	1	0	0	0	Astrocytes	0	0	1	0	0	0	1	0	0	0	0	1	1
Igfbp4	-	+	-	-	Microglia	Lrp6	O88572	0	0	0	1	Oligodendrocytes	0	0	1	0	0	0	1	0	0	0	0	1	1
Cdh2	-	-	+	-	Neuron	Lrp6	O88572	0	0	0	1	Oligodendrocytes	0	0	1	0	0	0	1	0	0	0	0	1	1
Ptpn6	-	+	-	-	Microglia	Csf1r	P09581	0	1	0	0	Microglia	0	0	1	0	0	0	1	0	0	0	0	1	1
Ppp1cb	-	+	-	-	Microglia	Itga5	P11688	0	1	0	0	Microglia	0	0	1	0	0	0	1	0	0	0	0	1	1
Actr3	-	+	-	-	Microglia	Itga5	P11688	0	1	0	0	Microglia	0	0	1	0	0	0	1	0	0	0	0	1	1
Tpm2	-	+	-	-	Microglia	Itga5	P11688	0	1	0	0	Microglia	0	0	1	0	0	0	1	0	0	0	0	1	1
Sort1	-	-	+	-	Neuron	Ntrk2	P15209;P15209-3;P15209-4	0	0	1	0	Neuron	1	0	1	0	0	0	1	0	0	0	0	1	1
Coro1c	-	+	-	-	Microglia	Bsg	P18572;P18572-2;K3W4Q8;J3QP71	1	0	0	0	Astrocytes	0	0	1	0	0	0	1	0	0	0	0	1	1
Ube2n	-	+	-	-	Microglia	Cd40	P27512;P27512-5;P27512-4;P27512-3	0	1	0	0	Microglia	0	0	1	0	1	0	1	0	0	0	0	1	1
Epha4	-	-	+	-	Neuron	Efnb2	P52800	0	0	1	0	Neuron	0	0	1	0	0	0	1	0	0	0	0	1	1
Trem2	-	+	-	-	Microglia	Plxna1	P70206	0	0	1	0	Neuron	0	0	1	0	0	0	1	0	0	0	0	1	1
Sema6b	-	-	+	-	Neuron	Plxna2	P70207	0	0	1	0	Neuron	0	0	1	0	0	0	1	0	0	0	0	1	1
Egfr	-	-	+	-	Neuron	Erbb2	P70424	1	0	0	0	Astrocytes	1	1	1	0	0	0	1	0	0	0	0	1	1
Efnb2	-	-	+	-	Neuron	Epha4	Q03137	0	0	1	0	Neuron	0	0	1	0	0	0	1	0	0	0	0	1	1
Epha4	-	-	+	-	Neuron	Epha2	Q03145	1	0	0	0	Astrocytes	0	0	1	0	0	0	1	0	0	0	0	1	1
Ppp2r1a	-	+	-	-	Microglia	Mpzl1	Q3TEW6;Q3TEW6-2	0	0	0	1	Oligodendrocytes	0	0	1	0	0	0	1	0	0	0	0	1	1
Ptpn6	-	+	-	-	Microglia	Cd22	Q3UP36;P35329;P35329-3;P35329-2;A0A087WR96	0	1	0	0	Microglia	0	0	1	0	0	0	1	0	0	0	0	1	1
Plxna4	-	-	+	-	Neuron	Sema5a	Q3UPZ0;Q62217	0	0	0	1	Oligodendrocytes	0	0	1	0	0	0	1	0	0	0	0	1	1
Plxna2	-	-	+	-	Neuron	Sema5a	Q3UPZ0;Q62217	0	0	0	1	Oligodendrocytes	0	0	1	0	0	0	1	0	0	0	0	1	1
Plxnb3	-	-	-	+	Oligodendrocytes	Sema5a	Q3UPZ0;Q62217	0	0	0	1	Oligodendrocytes	0	0	1	0	0	0	1	0	0	0	0	1	1
Plxna2	-	-	+	-	Neuron	Sema5b	Q60519;Q60519-3;Q60519-2	0	0	0	1	Oligodendrocytes	0	0	1	0	0	0	1	0	0	0	0	1	1
Plxna4	-	-	+	-	Neuron	Sema5b	Q60519;Q60519-3;Q60519-2	0	0	0	1	Oligodendrocytes	0	0	1	0	0	0	1	0	0	0	0	1	1
Adam10	-	-	+	-	Neuron	Mme	Q61391	1	0	0	0	Astrocytes	0	0	1	0	0	0	0	1	0	0	0	1	1
Ntm	-	-	+	-	Neuron	Ptprr	Q62132-2;Q62132;Q62132-3	1	0	0	0	Astrocytes	1	0	1	0	0	0	1	0	0	0	0	1	1
Egflam	-	+	-	-	Microglia	Dag1	Q62165	1	0	0	0	Astrocytes	1	1	1	0	1	0	1	0	0	0	0	1	1
Tgfbr3	-	+	-	-	Microglia	Tgfbr2	Q62312;Q62312-2	0	1	0	0	Microglia	0	0	1	0	0	0	1	0	0	0	0	1	1
Cdh5	-	+	-	-	Microglia	Tgfbr2	Q62312;Q62312-2	0	1	0	0	Microglia	0	0	1	0	0	0	1	0	0	0	0	1	1
Ptprm	-	+	-	-	Microglia	Itga3	Q62470;Q62470-2;Q62470-3	1	0	0	0	Astrocytes	0	0	1	0	0	0	1	0	0	0	0	1	1
Ptpn6	-	+	-	-	Microglia	Lilrb4	Q64281;Q64281-2	0	1	0	0	Microglia	0	0	1	0	0	0	1	0	0	0	0	1	1
Sema6b	-	-	+	-	Neuron	Plxna4	Q80UG2	0	0	1	0	Neuron	0	0	1	0	0	0	1	0	0	0	0	1	1
Coro1c	-	+	-	-	Microglia	Cpm	Q80V42	0	0	0	1	Oligodendrocytes	0	0	1	0	0	1	0	0	0	0	0	1	1
Fgfr1	-	-	+	-	Neuron	Nfasc	Q810U3	0	0	0	1	Oligodendrocytes	0	0	1	0	0	0	1	0	0	0	0	1	1
Ppp2r1a	-	+	-	-	Microglia	Ostm1	Q8BGT0;D3Z4W7;D3Z790	0	1	0	0	Microglia	0	0	1	0	0	0	1	0	0	0	0	1	1
Kpnb1	-	+	-	-	Microglia	Ostm1	Q8BGT0;D3Z4W7;D3Z790	0	1	0	0	Microglia	0	0	1	0	0	0	1	0	0	0	0	1	1
L1cam	-	-	+	-	Neuron	Epha3	Q8BRB1;P29319	0	0	1	0	Neuron	0	0	1	0	1	0	1	0	0	0	0	1	1
Ntng1	-	-	+	-	Neuron	Lrrc4c	Q8C031	0	0	1	0	Neuron	0	0	1	0	0	0	1	0	0	0	0	1	0
Uso1	-	+	-	-	Microglia	Lnpep	Q8C129	0	1	0	0	Microglia	0	0	1	0	0	0	0	1	0	0	0	1	1
Ppp2r1a	-	+	-	-	Microglia	Unc5b	Q8K1S3;Q8K1S3-2	0	0	0	1	Oligodendrocytes	0	0	1	0	0	0	1	0	0	0	0	1	1
Ppp2r1a	-	+	-	-	Microglia	Kiaa2013	Q91X21;Q91X21-2	0	1	0	0	Microglia	0	0	1	0	0	0	1	0	0	0	0	1	1
App	-	-	+	-	Neuron	Lingo1	Q9D1T0;A9DA50	0	0	1	0	Neuron	0	0	1	0	0	0	1	0	0	0	0	1	1
Syne1	+	-	-	-	Astrocytes	Sun1	Q9D666;Q9D666-4	1	0	0	0	Astrocytes	0	1	1	0	0	0	0	1	0	0	0	1	0
Lrp2	-	+	-	-	Microglia	Synj2bp	Q9D6K5;Q9D6K5-2;Q9D6K5-3	0	1	0	0	Microglia	1	0	1	1	0	0	0	0	0	1	0	1	0
Cd200	-	-	+	-	Neuron	Cd200r1	Q9ES57;M0QWY6	0	1	0	0	Microglia	0	0	1	0	0	0	1	0	0	0	0	1	1
Chl1	-	-	+	-	Neuron	Cntn6	Q9JMB8-2;Q9JMB8;E0CXE3	0	0	1	0	Neuron	0	0	1	0	0	1	0	0	0	0	0	1	1
Cd14	+	-	-	-	Astrocytes	Tlr4	Q9QUK6	0	1	0	0	Microglia	0	0	1	0	0	0	1	0	0	0	0	1	1
Ube2n	-	+	-	-	Microglia	Tlr4	Q9QUK6	0	1	0	0	Microglia	0	0	1	0	0	0	1	0	0	0	0	1	1
Sema4c	-	-	+	-	Neuron	Plxnb3	Q9QY40	0	0	0	1	Oligodendrocytes	0	0	1	0	0	0	1	0	0	0	0	1	1
Notch1	-	-	+	-	Neuron	Jag2	Q9QYE5	0	0	1	0	Neuron	0	0	1	0	0	0	1	0	0	0	0	1	1
Adipoq	-	-	-	+	Oligodendrocytes	Cdh13	Q9WTR5	0	0	1	0	Neuron	0	0	1	0	0	1	0	0	0	0	0	1	1
Plxnb3	-	-	-	+	Oligodendrocytes	Sema4g	Q9WUH7	0	0	1	0	Neuron	0	0	1	0	0	0	1	0	0	0	0	1	1
Plxnb3	-	-	-	+	Oligodendrocytes	Sema4f	Q9Z123;D3YWP2	0	0	1	0	Neuron	0	0	1	0	0	0	1	0	0	0	0	1	1
Pfkl	-	+	-	-	Microglia	Grin1	A2AI21;P35438;A2AI20;A2AI19	0	0	1	0	Neuron	0	0	1	0	0	0	0	0	0	0	1	1	1
Cdh2	-	-	+	-	Neuron	Grin1	A2AI21;P35438;A2AI20;A2AI19	0	0	1	0	Neuron	0	0	1	0	0	0	0	0	0	0	1	1	1
Tuba1a	-	-	+	-	Neuron	Grin1	A2AI21;P35438;A2AI20;A2AI19	0	0	1	0	Neuron	0	0	1	0	0	0	0	0	0	0	1	1	1
Vcp	-	-	-	+	Oligodendrocytes	Pkd2	O35245;O35245-3;O35245-5	1	0	0	0	Astrocytes	0	0	1	0	0	0	0	0	0	0	1	1	1
Ppp2r1a	-	+	-	-	Microglia	Pkd2	O35245;O35245-3;O35245-5	1	0	0	0	Astrocytes	0	0	1	0	0	0	0	0	0	0	1	1	1
Cspg4	-	-	-	+	Oligodendrocytes	Gria2	P23819-4;E9QKC0;P23819	0	0	1	0	Neuron	0	0	1	0	0	0	0	0	0	0	1	1	1
Sarm1	+	-	-	-	Astrocytes	Stt3a	P46978	0	1	0	0	Microglia	0	0	1	0	0	0	0	0	0	0	1	1	1
Nlgn3	-	-	+	-	Neuron	Gabra1	P62812	0	0	1	0	Neuron	0	0	1	0	0	0	0	0	0	0	1	1	1
Nrxn1	-	-	+	-	Neuron	Gabra1	P62812	0	0	1	0	Neuron	0	0	1	0	0	0	0	0	0	0	1	1	1
Hspa9	-	-	-	+	Oligodendrocytes	Itpr3	P70227	0	1	0	0	Microglia	0	0	1	0	0	0	0	0	0	0	1	1	0
Ppp2r1a	-	+	-	-	Microglia	Adcy8	P97490	0	0	1	0	Neuron	0	0	1	0	0	0	0	0	0	0	1	1	1
B4galt1	-	+	-	-	Microglia	Slc35b1	P97858;E0CZ89;P97858-2	0	0	1	0	Neuron	0	0	1	0	0	0	0	0	0	0	1	1	0
Tuba1a	-	-	+	-	Neuron	Grin2b	Q01097;G3X9V4	0	0	1	0	Neuron	0	0	1	0	0	0	0	0	0	0	1	1	1
Cdh2	-	-	+	-	Neuron	Grin2b	Q01097;G3X9V4	0	0	1	0	Neuron	0	0	1	0	0	0	0	0	0	0	1	1	1
Rala	+	-	-	-	Astrocytes	Grin2b	Q01097;G3X9V4	0	0	1	0	Neuron	0	0	1	0	0	0	0	0	0	0	1	1	1
App	-	-	+	-	Neuron	Slc17a7	Q3TXX4	0	0	1	0	Neuron	0	0	1	0	0	0	0	0	0	0	1	1	0
Coro1c	-	+	-	-	Microglia	Lmtk2	Q3TYD6	0	0	1	0	Neuron	0	0	1	0	0	0	0	0	0	0	1	1	0
Coro1c	-	+	-	-	Microglia	Tmem237	Q3V0J1-3;Q3V0J1-2;A0A087WQC2;Q3V0J1;A0A087WR42	1	0	0	0	Astrocytes	0	0	1	0	0	0	0	0	0	0	1	1	0
Slc9a3r1	-	+	-	-	Microglia	Slc4a10	Q5DTL9	0	0	1	0	Neuron	0	0	1	0	0	0	0	0	0	0	1	1	1
Notch1	-	-	+	-	Neuron	Psen2	Q61144;Q3U4P5;Q61144-2	0	1	0	0	Microglia	0	0	1	0	0	0	0	0	0	0	1	1	0
App	-	-	+	-	Neuron	Sv2b	Q8BG39	0	0	1	0	Neuron	0	0	1	0	0	0	0	0	0	0	1	1	1
Lims1	-	+	-	-	Microglia	Sidt2	Q8CIF6;Q8CIF6-2;E0CXC7	0	1	0	0	Microglia	0	0	1	0	0	0	0	0	0	0	1	1	1
Slc9a3r1	-	+	-	-	Microglia	Slc26a6	Q8CIW6;Q8CIW6-2;Q8CIW6-3;A0A087WS07	1	0	0	0	Astrocytes	0	0	1	0	0	0	0	0	0	0	1	1	0
Sarm1	+	-	-	-	Astrocytes	Ghitm	Q91VC9	1	0	0	0	Astrocytes	0	0	1	1	0	0	0	0	0	0	1	1	0
Coro1c	-	+	-	-	Microglia	Cybrd1	Q925G2;Q925G2-2	1	0	0	0	Astrocytes	0	0	1	0	0	0	0	0	0	0	1	1	1
Rtn4r	-	-	+	-	Neuron	Rtn4	Q99P72;Q99P72-3	0	1	0	0	Microglia	0	0	1	0	0	0	0	0	0	0	1	1	0
App	-	-	+	-	Neuron	Sv2a	Q9JIS5	0	0	1	0	Neuron	0	0	1	0	0	0	0	0	0	0	1	1	1
Pcbd1	-	-	-	+	Oligodendrocytes	Srebf1	Q9WTN3;F6XZS9;Q9WTN3-3;Q9WTN3-4;Q9WTN3-2	1	0	0	0	Astrocytes	0	1	1	0	0	0	0	0	0	0	1	1	0
Coro1c	-	+	-	-	Microglia	Xpr1	Q9Z0U0;Q9Z0U0-2;D3Z2B4	0	0	1	0	Neuron	0	0	1	0	0	0	0	0	0	0	1	1	0
