# Supplementary material for: An optimized quantitative proteomics method establishes the cell type‐resolved mouse brain secretome
Source: EMBO J. 2020 Sep 21;39(20):e105693. doi: 10.15252/embj.2020105693 (PMC7560198; doi:10.15252/embj.2020105693)
Supplement: Supplementary file 8 — Table EV6 [file EMBJ-39-e105693-s008.xlsx]

## Sheet: hiSPECS_B1_inhibitor_DDA
Table EV6: hiSPECS analysis of BACE1 inhibitor-treated neurons vs. control.
Secretome analysis using the hiSPECS DDA method of primary neurons treated with the BACE1 inhibitor C3 vs control in order to identify BACE1 substrate candidates. Neurons were isolated from cortex and hippocampus resulting in a culture mainly containing cortical neurons.
								Unique peptides C3 treated neurons											Unique peptides control neurons											log2 lable-free quantification C3 treated neurons											log2 lable-free quantification control neurons
Gene names	Majority protein IDs	Protein names	Significant according to FDR courve	"=-LOG(p-value)	p-value	Log2 difference (B1 inhibitor C3 vs control)	fold difference (B1 inhibitor C3 vs control)	Unique peptides B1 inhibitorC3_1	Unique peptides B1 inhibitorC3_2	Unique peptides B1 inhibitorC3_3	Unique peptides B1 inhibitorC3_4	Unique peptides B1 inhibitorC3_5	Unique peptides B1 inhibitorC3_6	Unique peptides B1 inhibitorC3_7	Unique peptides B1 inhibitorC3_8	Unique peptides B1 inhibitorC3_9	Unique peptides B1 inhibitorC3_10	Unique peptides B1 inhibitorC3_11	Unique peptides control_1	Unique peptides control_2	Unique peptides control_3	Unique peptides control_4	Unique peptides control_5	Unique peptides control_6	Unique peptides control_7	Unique peptides control_8	Unique peptides control_9	Unique peptides control_10	Unique peptides control_11	Log2_LFQ_ B1 inhibitorC3_1	Log2_LFQ_ B1 inhibitorC3_2	Log2_LFQ_ B1 inhibitorC3_3	Log2_LFQ_ B1 inhibitorC3_4	Log2_LFQ_ B1 inhibitorC3_5	Log2_LFQ_ B1 inhibitorC3_6	Log2_LFQ_ B1 inhibitorC3_7	Log2_LFQ_ B1 inhibitorC3_8	Log2_LFQ_ B1 inhibitorC3_9	Log2_LFQ_ B1 inhibitorC3_10	Log2_LFQ_ B1 inhibitorC3_11	Log2_LFQ_control_1	Log2_LFQ_control_2	Log2_LFQ_control_3	Log2_LFQ_control_4	Log2_LFQ_control_5	Log2_LFQ_control_6	Log2_LFQ_control_7	Log2_LFQ_control_8	Log2_LFQ_control_9
A2m	Q61838	Alpha-2-macroglobulin;Alpha-2-macroglobulin 165 kDa subunit;Alpha-2-macroglobulin 35 kDa subunit		0.0573131	0.876369	-0.0657841	0.955426	13	9	8	5	5	3	2	3	1	2	1	17	10	9	6	4	4	3	2	3	1	2	26.7872	26.0818	25.6968	25.9572	25.2129	25.5114	24.3985	24.292	24.4493	24.2775	24.0795	27.6777	26.4703	25.83	25.3616	24.7586	24.5503	24.6235	24.4583	24.6736
A2mp	Q6GQT1	Alpha-2-macroglobulin-P		0.814381	0.153327	0.135785	1.09869	55	55	54	53	57	57	58	58	57	58	56	53	51	54	54	55	57	59	59	57	57	59	32.3151	32.3044	32.616	32.5418	32.6518	32.5156	32.7892	32.6142	32.9962	32.994	32.7517	32.6424	32.4647	32.268	32.3861	32.0769	32.5156	32.5915	32.7029	32.6499
Ache	P21836	Acetylcholinesterase		0.0569601	0.877081	-0.0272238	0.981307	3	3	4	4	4	3	3	3	4	3	5	3	3	3	4	4	3	5	4	3	5	4	24.0058	23.9804	23.8917	24.7573	24.7426	23.7716	24.3683	23.8497	24.1279	24.4932	24.1868	24.5526	23.503	24.0732	23.8451	23.4828	24.5317	24.611	24.3673	24.6121
Actb;Actg1	P60710;P63260	Actin, cytoplasmic 1;Actin, cytoplasmic 1, N-terminally processed;Actin, cytoplasmic 2;Actin, cytoplasmic 2, N-terminally processed		1.27194	0.0534633	0.449113	1.3652	3	5	6	3	4	4	5	4	4	5	5	4	5	4	4	4	4	5	4	3	4	5	27.4605	28.2051	29.9527	28.0481	28.0955	27.8138	28.0872	27.7451	27.9576	27.6302	27.7117	27.9247	27.5478	27.8687	27.6437	28.0413	27.0751	27.4651	27.7828	27.2468
Actg2;Acta1;Actc1;Acta2	P63268;P68134;P68033;P62737	Actin, gamma-enteric smooth muscle;Actin, alpha skeletal muscle;Actin, alpha cardiac muscle 1;Actin, aortic smooth muscle		0.407035	0.391711	0.271464	1.20703	0	1	2	1	1	1	1	1	1	1	1	1	1	1	1	1	1	1	1	1	1	1	NaN	23.9091	25.2902	23.3922	23.19	23.472	23.0989	22.2283	22.7964	22.7056	23.0108	24.0022	22.4511	23.1035	23.1583	23.8306	22.7682	22.6197	22.8905	22.3497
Adam10	O35598	Disintegrin and metalloproteinase domain-containing protein 10		0.0270336	0.939651	-0.0164627	0.988654	3	4	2	2	4	5	6	6	7	7	8	5	2	3	5	3	4	7	6	8	6	8	23.0424	23.0532	23.0408	23.4504	22.9985	23.3367	23.4956	23.4149	24.8305	24.337	23.6501	24.094	23.3558	23.1041	23.0335	23.3648	22.8761	23.6965	23.8704	23.8238
Adam12	Q61824	Disintegrin and metalloproteinase domain-containing protein 12		2.05774	0.00875502	-0.281722	0.822608	2	1	1	1	2	2	2	2	2	2	2	1	2	2	1	1	1	2	2	2	2	2	22.4338	22.7468	22.5799	22.4721	22.8267	22.7842	22.4765	23.2185	22.7608	22.8361	23.0477	22.6649	22.8363	23.1179	22.7466	23.0352	23.0691	23.1952	23.0349	23.397
Adam22	Q9R1V6	Disintegrin and metalloproteinase domain-containing protein 22	+	10.8313	1.47476e-11	-4.87133	0.0341653	6	5	10	2	9	8	4	1	4	6	6	18	20	21	17	21	22	24	20	19	21	23	23.7807	21.9142	23.2513	21.949	24.5147	23.1985	21.8698	25.2362	23.6877	22.6246	22.1512	27.5909	28.1726	28.3442	27.922	28.097	28.0871	28.2954	27.1392	27.8535
Adam9	Q61072	Disintegrin and metalloproteinase domain-containing protein 9		0.305088	0.495349	0.164722	1.12095	2	2	2	0	2	1	3	2	2	2	3	1	2	2	1	1	2	2	3	2	2	3	23.2933	23.2113	23.3264	NaN	23.3225	23.2915	23.8923	23.991	23.721	23.9305	23.3017	22.7359	22.7754	23.1716	22.0129	23.6511	23.1268	24.0351	23.9356	23.9309
Agt	P11859	Angiotensinogen;Angiotensin-1;Angiotensin-2;Angiotensin-3;Angiotensin-4;Angiotensin 1-9;Angiotensin 1-7;Angiotensin 1-5;Angiotensin 1-4		0.0220146	0.950573	-0.0184759	0.987275	1	1	1	0	2	2	2	2	1	2	2	0	1	2	1	1	1	1	1	1	1	2	NaN	NaN	NaN	NaN	21.8877	22.3992	22.9938	22.3582	NaN	22.749	22.3889	NaN	NaN	22.38	NaN	NaN	NaN	NaN	NaN	NaN
Ahcy	P50247	Adenosylhomocysteinase		0.961561	0.109254	0.273551	1.20878	1	0	4	3	4	4	3	3	4	3	4	2	4	3	3	1	2	3	2	3	3	2	23.6541	NaN	23.4848	23.4383	23.2727	23.1104	22.9925	22.9582	23.0408	22.7814	22.4542	22.9315	23.1326	22.9701	23.3022	22.7875	23.0666	22.9416	22.7083	23.15
Alb	P07724	Serum albumin		0.173678	0.670381	-0.234576	0.849934	26	23	22	22	20	20	20	20	16	14	19	28	25	25	21	21	20	18	19	17	16	13	31.5129	30.6004	30.1682	30.6422	29.5791	29.1464	28.7594	28.325	28.3799	27.8315	27.7691	31.8932	31.188	30.5046	30.3886	29.7471	29.4113	28.5472	28.7012	28.7853
Alcam	Q61490	CD166 antigen	+	11.9409	1.14589e-12	-1.3489	0.39259	7	8	7	5	7	9	7	7	9	10	9	11	14	8	10	14	13	12	9	13	16	14	25.2666	25.1842	25.6518	25.7803	25.5783	25.5937	25.2522	25.2403	25.3045	25.5522	25.358	26.9889	27.0289	26.9947	26.8048	26.7261	26.7145	26.7735	26.5372	26.8824
Anxa2	P07356	Annexin A2		0.4988	0.317103	0.291679	1.22406	8	9	5	5	4	9	7	9	6	6	7	2	4	6	7	9	8	6	8	4	3	9	25.8005	26.4577	25.0701	25.8188	25.0874	25.6005	24.919	26.4437	25.1182	24.6907	25.2707	24.0695	24.6107	25.1768	26.0779	26.1959	25.5094	24.9206	25.5082	24.7193
Aoc2;Aoc3	Q812C9;O70423	Retina-specific copper amine oxidase;Membrane primary amine oxidase		0.125939	0.748274	0.070524	1.0501	1	1	1	1	1	1	1	1	1	1	1	1	1	1	1	1	1	1	1	1	1	1	24.3286	24.1368	25.5378	25.8357	25.0188	24.7875	24.5121	23.9067	23.977	24.3411	24.5443	25.1212	25.0989	24.9682	24.8206	24.2052	24.3728	24.3799	24.3239	24.2709
Aplp1	Q03157	Amyloid-like protein 1;C30	+	5.99395	1.01403e-06	-0.622327	0.649622	1	1	1	0	1	1	1	0	1	1	1	1	0	1	1	1	1	3	2	2	2	1	21.2778	21.4104	21.0887	NaN	21.5697	21.3718	21.3147	NaN	21.3569	21.4087	21.1455	22.0567	NaN	21.9256	21.7609	21.778	21.7445	22.2425	21.8389	21.8155
Apoa1	Q00623	Apolipoprotein A-I;Proapolipoprotein A-I;Truncated apolipoprotein A-I		0.122948	0.753447	-0.118059	0.921426	2	1	1	2	2	1	2	1	1	2	1	2	3	2	2	1	1	1	1	1	1	1	24.4712	24.2127	24.4477	24.7713	23.998	23.5924	23.0684	22.6767	23.0681	22.3294	22.597	24.8385	25.1225	24.3191	24.2761	23.571	23.7892	22.8466	23.12	23.4644
Apob	E9Q414	Apolipoprotein B-100;Apolipoprotein B-48		0.083682	0.824742	0.0615339	1.04357	1	1	1	0	1	1	1	1	0	1	1	1	1	1	0	0	0	1	1	1	1	1	21.2144	21.3853	21.3639	NaN	21.2656	22.2408	20.5398	20.5115	NaN	20.1034	20.1318	21.3839	21.4351	20.696	NaN	NaN	NaN	20.6134	20.5984	20.6622
Apoe	P08226	Apolipoprotein E		0.062303	0.866357	0.0371935	1.02612	5	5	6	5	5	6	6	6	8	8	7	7	5	4	5	4	4	6	5	6	7	6	24.0014	24.3097	24.3985	24.8457	24.422	24.1352	25.2989	24.992	25.5709	25.5054	24.9066	24.6248	24.3933	25.061	24.4087	23.9337	24.007	25.0333	25.2136	25.053
App	P12023	Amyloid beta A4 protein;N-APP;Soluble APP-alpha;Soluble APP-beta;C99;Beta-amyloid protein 42;Beta-amyloid protein 40;C83;P3(42);P3(40);C80;Gamma-secretase C-terminal fragment 59;Gamma-secretase C-terminal fragment 57;Gamma-secretase C-terminal fragment 50;C31		0.589884	0.257108	-0.450422	0.731829	1	1	1	1	1	1	10	4	11	1	10	1	1	1	1	1	1	11	8	9	9	9	24.6993	24.376	24.0637	25.0457	24.3574	23.8037	25.7896	23.6121	25.0664	21.1515	24.2305	24.6065	24.5604	24.2356	24.4304	25.0493	24.4516	25.5259	25.3464	24.4729
Arf5	P84084	ADP-ribosylation factor 5		1.19086	0.0644373	0.229833	1.1727	0	0	0	0	0	0	1	1	0	1	1	0	0	0	0	0	0	0	0	0	0	0	NaN	NaN	21.1027	21.0776	21.4027	20.6466	21.3576	20.6262	21.1502	20.6617	21.0913	NaN	NaN	20.6906	20.7104	NaN	20.5445	20.9035	20.9755	20.8439
Arg1	Q61176	Arginase-1		0.379331	0.417512	0.333481	1.26005	1	1	1	1	1	1	1	1	1	1	1	0	1	1	1	2	1	1	0	2	1	1	23.7126	23.9791	21.5381	22.9396	21.6648	22.0171	20.9176	23.3149	21.4538	20.9179	21.296	NaN	21.1051	21.9272	22.1793	22.1737	22.3536	21.2548	NaN	21.5348
Arsa	P50428	Arylsulfatase A		2.66931	0.00214136	0.407026	1.32595	2	2	2	1	2	2	2	3	2	3	2	3	2	2	0	2	2	2	2	2	2	2	23.9771	24.1655	24.2059	24.1351	24.5132	23.9204	24.1776	24.1818	24.2386	24.33	24.0858	23.6847	23.9613	23.4864	NaN	23.2282	24.0598	23.6173	23.7267	24.4588
Arsb	P50429	Arylsulfatase B		0.943861	0.113799	0.40412	1.32328	8	10	7	5	8	8	9	10	10	10	10	8	7	5	3	8	7	9	10	9	10	8	25.1119	25.5662	25.4216	25.5102	25.5549	25.3751	26.6161	26.6564	26.348	26.3097	26.623	25.4936	25.3012	24.675	24.7366	25.0769	25.2009	25.824	26.0517	25.9686
Arsk	Q9D2L1	Arylsulfatase K		0.324973	0.473181	0.336871	1.26301	2	3	1	1	0	1	4	5	4	4	4	3	1	2	1	1	2	4	5	4	5	4	22.3638	22.3184	21.7527	21.8013	NaN	21.5085	24.3187	25.018	23.2392	24.2133	23.7346	22.4232	21.8373	21.9122	21.8711	21.6624	22.1711	23.6461	23.4519	23.7457
Asah1	Q9WV54	Acid ceramidase;Acid ceramidase subunit alpha;Acid ceramidase subunit beta		2.03053	0.00932112	0.46505	1.38037	3	3	4	3	3	3	4	4	4	5	5	3	3	3	3	3	4	3	4	4	4	5	23.0067	22.8962	23.488	23.4396	23.5339	23.0411	23.8292	23.9052	24.0009	23.8775	23.6563	23.4282	23.2808	23.345	23.0713	22.3495	22.3805	23.1088	22.9164	23.3582
Astn1	Q61137	Astrotactin-1		1.43776	0.0364955	0.366717	1.28942	3	5	2	4	3	6	7	6	5	6	6	4	4	4	2	4	4	5	5	3	6	6	23.421	23.811	24.2838	24.561	24.6128	24.296	25.0368	24.1966	24.3477	24.0757	24.1847	24.3732	23.9428	24.2671	23.4292	23.5577	23.8192	23.9558	24.2628	23.86
Atf6b	O35451	Cyclic AMP-dependent transcription factor ATF-6 beta;Processed cyclic AMP-dependent transcription factor ATF-6 beta		0.404264	0.394218	-0.355158	0.781784	0	1	0	0	0	2	0	2	1	0	2	0	0	0	0	0	0	1	0	1	1	1	NaN	22.0775	NaN	NaN	NaN	20.6061	NaN	20.2965	21.4738	NaN	21.2449	NaN	NaN	NaN	NaN	NaN	NaN	21.1665	NaN	21.5713
Atrn	Q9WU60	Attractin		1.21452	0.0610213	0.202289	1.15052	6	7	8	6	9	7	9	8	8	9	8	8	7	8	7	6	6	7	8	9	9	7	26.2062	26.2769	26.1387	25.8349	26.1918	25.9659	25.9738	25.6203	25.9575	25.8283	25.9146	26.172	26.2339	26.0861	25.9011	25.6434	25.5774	25.6831	25.5802	25.7843
Atrnl1	Q6A051	Attractin-like protein 1		2.21449	0.00610253	0.407054	1.32598	3	2	2	2	2	3	3	2	3	3	2	2	2	2	3	1	1	3	2	3	3	2	22.1651	22.7965	22.5548	22.6013	22.4195	22.3195	22.7067	22.7907	22.6079	22.5118	22.4359	22.4632	21.5655	21.5544	21.9562	21.8879	22.0752	22.6225	22.2954	22.7318
Atrx	Q61687	Transcriptional regulator ATRX		0.527477	0.29684	0.26752	1.20374	0	0	0	0	0	0	1	1	1	1	1	0	0	0	0	0	0	1	1	1	1	1	NaN	NaN	NaN	NaN	NaN	NaN	20.5018	19.8949	20.1157	20.363	20.9316	NaN	NaN	NaN	NaN	NaN	NaN	19.4777	20.2905	20.0886
B3galt6	Q91Z92	Beta-1,3-galactosyltransferase 6		0.645342	0.226286	0.203518	1.1515	2	3	3	2	3	2	3	1	1	2	2	3	3	2	1	2	2	2	1	2	2	0	21.9998	22.1497	22.1068	21.9073	22.1899	22.2591	21.2303	21.4656	22.0119	21.9103	21.5897	22.3225	22.1104	21.8619	21.8688	21.5085	22.0293	21.0439	21.2786	21.605
B3galtl	Q8BHT6	Beta-1,3-glucosyltransferase		2.63066	0.00234066	0.585213	1.50026	4	7	6	4	6	5	7	7	6	5	8	5	4	6	2	4	5	5	4	3	5	6	23.7443	24.2466	24.5658	24.2621	24.9934	24.3776	24.943	24.5252	24.4	24.6187	24.9368	24.7358	24.3383	24.1726	23.7472	24.068	23.7255	23.6171	23.3481	23.5968
B4galnt1	Q09200	Beta-1,4 N-acetylgalactosaminyltransferase 1		0.101604	0.791399	-0.0269056	0.981523	10	10	12	8	11	12	12	10	12	12	13	10	11	10	9	9	9	13	11	9	12	13	25.8198	25.5606	26.3249	25.8301	26.1779	25.9657	25.6694	25.4579	25.9396	25.9295	25.9278	26.1745	25.9248	26.1544	25.9557	25.9278	26.1211	25.9167	25.6197	25.5688
B4galt3	Q91YY2	Beta-1,4-galactosyltransferase 3;N-acetyllactosamine synthase;Beta-N-acetylglucosaminylglycopeptide beta-1,4-galactosyltransferase;Beta-N-acetylglucosaminyl-glycolipid beta-1,4-galactosyltransferase		0.110629	0.775123	0.0418162	1.02941	1	1	1	0	1	0	1	1	1	1	1	1	1	2	1	2	1	1	1	1	1	2	22.1455	22.3734	22.7304	NaN	22.6565	NaN	22.0609	21.5707	22.3442	22.3042	22.1762	22.3139	22.2299	22.4657	22.5878	21.8436	22.4755	22.5064	22.0497	22.3398
B4gat1	Q8BWP8	Beta-1,4-glucuronyltransferase 1		0.209335	0.61754	0.0480877	1.03389	9	9	8	7	8	8	9	9	9	9	9	8	9	8	9	9	9	9	9	8	9	9	27.2981	27.0412	27.5777	27.298	27.5309	27.4963	27.7752	27.3036	27.7004	27.8306	27.9268	27.2348	27.4985	27.3636	27.346	27.4089	27.6157	27.7339	27.4221	27.5105
Bai3	Q80ZF8	Brain-specific angiogenesis inhibitor 3		0.615903	0.242157	-0.200157	0.870456	3	3	3	1	3	4	4	4	4	4	5	4	3	3	3	4	4	4	4	3	4	4	24.5943	23.9334	24.2928	23.5827	24.5746	24.1845	24.5978	24.6338	24.7468	25.0139	25.1223	24.343	24.365	24.6562	24.1938	24.66	24.5579	24.9404	24.7242	25.2773
Basp1	Q91XV3	Brain acid soluble protein 1		1.78479	0.0164137	1.48958	2.80808	1	4	3	1	5	3	3	2	1	1	2	3	2	1	1	1	1	1	1	1	1	1	20.7453	24.5209	22.4511	23.1229	24.7345	22.9141	22.5302	21.4044	21.1737	20.7991	22.6324	23.6804	22.9628	20.5752	20.2432	21.6993	19.9859	19.5243	20.6739	20.0094
Bcam	Q9R069	Basal cell adhesion molecule		0.0152894	0.965407	-0.00583111	0.995966	2	2	2	2	2	2	2	2	2	2	2	2	2	2	2	2	2	2	2	2	2	2	26.8636	27.3839	27.5204	27.9859	27.6789	27.3669	27.8555	27.2763	27.9679	28.0853	28.155	27.6825	27.939	27.5425	27.5769	27.3716	27.6283	27.7383	27.4897	27.7595
Bcan	Q61361	Brevican core protein		0.00381887	0.991245	-0.00267965	0.998144	14	14	13	11	12	13	13	15	15	14	16	13	14	14	13	13	12	15	16	15	15	16	28.6202	28.288	28.7408	28.9289	28.6424	28.5564	29.8677	29.4062	29.5638	29.884	29.9432	28.8522	28.7183	28.9985	28.6016	28.3418	28.7642	29.6856	29.5391	29.6644
Bhmt;Bhmt2	O35490;Q91WS4	Betaine--homocysteine S-methyltransferase 1;S-methylmethionine--homocysteine S-methyltransferase BHMT2		1.16955	0.0676781	-0.416169	0.749412	2	1	2	1	2	1	1	0	1	2	1	1	1	2	0	1	1	1	0	0	1	1	22.4899	21.413	21.8437	22.3187	21.241	21.6401	21.1769	NaN	21.3728	21.818	21.1506	22.6633	22.2623	22.0962	NaN	21.9537	21.605	22.1614	NaN	NaN
Blmh	Q8R016	Bleomycin hydrolase		0.0270356	0.939646	0.0340684	1.0239	2	2	0	1	0	0	1	1	0	0	1	0	0	0	1	2	2	1	2	0	0	2	23.3872	23.2772	NaN	22.2679	NaN	NaN	21.1059	21.9508	NaN	NaN	21.8758	NaN	NaN	NaN	22.3431	23.3051	22.5575	21.6661	22.1236	NaN
Bmp1	P98063	Bone morphogenetic protein 1		1.29151	0.0511087	-0.198927	0.871198	3	4	4	2	2	4	5	2	3	7	4	3	2	2	2	2	2	5	4	3	5	5	23.8706	23.5782	23.3546	23.9912	23.8744	23.7964	23.796	23.4278	23.7418	23.8602	23.7442	23.9131	23.8165	23.614	24.0726	23.779	23.8392	24.1835	24.3908	24.1363
Bmp3	Q8BHE5	Bone morphogenetic protein 3		0.288565	0.514559	0.102137	1.07336	4	4	4	3	3	4	4	4	4	4	4	4	4	4	4	4	4	4	4	4	4	4	24.1621	23.5345	24.8407	24.8835	24.1505	24.4737	24.0913	24.011	24.6505	25.0816	24.0976	24.3176	24.1012	24.593	24.2271	24.1333	24.6755	24.1981	24.0286	24.3113
Boc	Q6AZB0	Brother of CDO		0.570653	0.268749	-0.194208	0.874053	3	2	5	2	3	4	6	3	5	4	7	4	4	4	2	3	5	7	7	6	5	5	24.1082	24.6533	23.6391	23.4744	23.55	24.3197	23.9346	23.7792	24.3238	24.4011	24.2339	24.2874	23.7281	23.7356	23.6082	24.0575	24.3541	24.6346	24.4084	24.2682
Brinp1	Q920P3	BMP/retinoic acid-inducible neural-specific protein 1		1.17289	0.0671603	0.341873	1.2674	2	3	3	1	2	2	2	2	2	2	2	2	1	0	0	2	2	1	3	1	2	2	22.6727	22.6638	22.7234	23.5301	22.765	22.6491	23.5401	22.2898	23.2277	22.6269	22.5862	22.5655	23.2157	NaN	NaN	22.6989	22.7002	22.0608	22.2917	22.4592
Btd	Q8CIF4	Biotinidase		0.17163	0.67355	0.0773676	1.05509	8	9	8	6	8	8	8	9	9	9	9	7	7	8	7	9	9	8	9	9	9	9	27.2794	27.4452	27.4633	27.5378	27.3376	27.3391	28.2209	28.0059	28.286	28.0098	28.2855	27.3342	27.3772	27.2628	27.2593	27.1159	27.5013	28.1429	28.1162	27.9821
C1qb	P14106	Complement C1q subcomponent subunit B		0.480577	0.330691	-0.145111	0.90431	1	1	1	1	1	1	0	1	1	1	1	1	1	1	1	0	1	1	0	1	1	1	23.2541	23.4563	23.527	23.5608	23.5657	23.4486	NaN	23.2028	24.0472	24.058	23.6696	23.7639	23.5554	23.4232	23.5612	NaN	23.4347	23.9539	NaN	24.3677
C3	P01027	Complement C3;Complement C3 beta chain;C3-beta-c;Complement C3 alpha chain;C3a anaphylatoxin;Acylation stimulating protein;Complement C3b alpha chain;Complement C3c alpha chain fragment 1;Complement C3dg fragment;Complement C3g fragment;Complement C3d fragment;Complement C3f fragment;Complement C3c alpha chain fragment 2		0.157863	0.695244	0.166547	1.12237	5	1	2	2	0	1	5	7	6	6	4	5	2	1	1	0	2	5	6	5	4	7	23.1986	21.2527	23.2386	22.8658	NaN	22.0928	24.0424	23.5601	24.0812	24.9832	23.1975	24.3968	22.6876	21.7662	22.5316	NaN	22.8785	23.6424	23.4291	22.8608
C4b	P01029	Complement C4-B;Complement C4 beta chain;Complement C4 alpha chain;C4a anaphylatoxin;Complement C4 gamma chain		0.249917	0.562449	0.34218	1.26767	6	6	5	7	7	5	21	18	20	23	16	9	5	5	5	3	6	21	17	16	20	18	24.3721	24.3419	24.3693	24.6489	23.9791	24.5691	27.0722	26.5348	26.9917	27.087	26.3096	25.6902	24.0092	24.2393	23.1591	22.8422	24.4503	26.2656	26.4662	26.3029
Cachd1	Q6PDJ1	VWFA and cache domain-containing protein 1	+	13.8317	1.4732e-14	-1.44511	0.367264	11	10	11	13	13	13	15	12	13	12	15	15	15	15	15	16	16	16	17	15	17	18	26.2939	26.0571	26.6451	26.5425	26.6349	26.5303	26.753	26.2093	26.4687	26.4474	26.4693	27.8133	27.8506	28.0234	27.8542	27.7469	27.9239	28.1626	27.9098	28.0797
Cacna2d1	O08532	Voltage-dependent calcium channel subunit alpha-2/delta-1;Voltage-dependent calcium channel subunit alpha-2-1;Voltage-dependent calcium channel subunit delta-1		0.447698	0.356699	0.0967813	1.06938	5	6	7	11	7	11	8	7	5	12	10	9	7	6	5	4	7	10	9	9	7	9	24.7817	25.4204	25.0941	25.4564	25.1814	25.156	24.7446	24.7418	24.9432	24.8182	24.6706	25.2718	25.0924	24.5485	24.7306	24.822	25.0542	24.8416	24.9056	24.956
Cadm2	Q8BLQ9	Cell adhesion molecule 2		0.178836	0.662466	-0.102674	0.931305	1	2	2	0	1	1	1	1	1	1	2	2	3	0	0	2	1	2	2	1	2	2	22.252	22.7727	22.6914	NaN	23.0398	20.9721	NaN	22.0746	22.472	22.877	22.1978	22.7464	22.2904	NaN	NaN	22.2774	22.4769	23.1201	22.0608	22.5092
Cadm4	Q8R464	Cell adhesion molecule 4		0.486756	0.32602	0.126507	1.09165	6	6	6	6	6	4	5	5	5	5	6	4	6	4	4	5	5	4	5	5	6	6	26.6503	26.6742	27.0803	27.6449	26.923	26.7846	26.5966	26.5925	26.7913	26.8305	26.4261	26.6338	26.8757	26.4424	26.893	26.742	26.9888	26.4269	26.6971	27.0172
Cant1	Q8VCF1	Soluble calcium-activated nucleotidase 1		0.185515	0.652357	-0.0736323	0.950243	10	9	9	7	11	10	14	13	12	15	13	7	9	11	10	7	9	14	12	12	15	14	26.5439	26.2864	26.6139	26.2431	26.4116	26.2881	27.1579	26.7461	27.0703	27.2612	27.1714	26.4024	26.2684	26.6914	26.537	26.4769	26.5777	27.2051	27.1477	27.0125
Casc4	Q6P2L7	Protein CASC4		0.291734	0.510818	0.0778219	1.05542	4	6	6	5	6	5	4	4	5	4	5	6	5	5	5	6	4	5	5	4	5	4	25.5241	25.5403	25.8734	25.675	25.8035	25.75	25.4468	25.1037	25.3162	25.5908	25.69	26.064	25.3315	25.8654	25.6385	25.2618	25.151	25.3747	25.3949	25.7352
Cat	P24270	Catalase		0.0373207	0.917655	0.0157353	1.01097	8	7	4	7	6	7	6	7	6	7	7	6	8	6	8	5	7	7	7	6	5	7	25.4067	25.3366	25.0888	25.3662	24.7678	25.0716	24.7007	25.0263	24.6588	24.2758	24.5666	25.2311	24.928	25.1493	25.6009	24.6456	25.1155	24.6257	24.8687	24.8836
Cbln1	Q9R171	Cerebellin-1;Cerebellin;[des-Ser1]-cerebellin		0.377337	0.419434	-0.192255	0.875237	0	0	1	0	0	0	0	1	1	1	0	1	0	0	0	0	1	1	1	1	1	0	NaN	NaN	NaN	NaN	NaN	NaN	NaN	21.7108	21.8948	21.9506	NaN	21.5764	NaN	NaN	NaN	NaN	21.7349	22.1518	22.0827	22.6291
Cbln4	Q8BME9	Cerebellin-4		0.47339	0.33621	-0.0865796	0.941753	4	4	4	4	4	4	4	4	4	4	4	4	4	4	4	2	4	4	4	4	4	4	26.1013	25.8547	26.168	26.4884	26.2663	26.2533	26.3222	25.8148	26.3528	26.1855	26.2121	26.2932	26.3407	26.3405	26.4107	25.9217	25.9308	26.2593	26.2809	26.6027
Cbx1	P83917	Chromobox protein homolog 1		0.315802	0.483279	-0.315043	0.803827	0	0	0	0	0	0	2	1	1	2	0	0	0	0	0	0	0	1	1	1	2	0	NaN	NaN	NaN	NaN	22.5494	NaN	24.337	22.3761	22.9004	22.7199	NaN	NaN	NaN	NaN	NaN	NaN	NaN	22.7995	23.4167	23.358
Cbx3	P23198	Chromobox protein homolog 3		1.6219	0.0238838	0.748972	1.6806	0	0	0	0	0	0	1	1	1	1	1	0	1	0	1	1	0	1	1	1	1	1	NaN	NaN	NaN	NaN	NaN	NaN	23.4338	22.426	22.1581	22.3568	22.4697	NaN	21.8417	NaN	21.2061	21.1481	NaN	21.7246	22.7284	22.0818
Ccdc88c	Q6VGS5	Protein Daple		0.0142467	0.967728	0.00912408	1.00634	2	2	1	2	2	1	2	1	1	2	1	1	0	1	2	2	1	1	2	0	1	1	23.9182	24.024	23.9284	24.7764	23.9978	24.2285	23.462	23.1643	24.1838	23.0581	23.8408	24.3857	NaN	23.0265	23.848	23.9602	23.0725	24.2689	23.8496	NaN
Cd109	Q8R422	CD109 antigen		0.380901	0.416005	-0.348676	0.785305	1	0	1	0	0	0	4	3	4	5	4	1	0	0	0	0	0	4	4	2	4	4	21.4572	NaN	22.0769	NaN	NaN	NaN	23.374	23.6239	23.4391	23.05	23.579	22.1658	NaN	NaN	NaN	NaN	NaN	23.7063	23.5185	23.0837
Cd200	O54901	OX-2 membrane glycoprotein	+	15.042	9.07876e-16	-3.14046	0.113404	2	2	2	3	2	2	3	2	3	3	4	6	6	6	6	6	6	6	6	6	6	6	23.2754	22.5457	23.8446	23.6956	23.2005	23.5473	23.1713	23.4937	23.5186	23.4073	23.3745	26.4203	26.3641	26.58	26.5165	26.0483	26.2732	26.5756	26.5306	26.9576
Cd44	P15379	CD44 antigen		0.674892	0.211401	0.184757	1.13663	1	1	1	1	1	1	1	1	1	1	1	1	1	1	1	1	1	1	1	1	1	1	24.0932	23.8621	23.9193	23.8132	24.0882	23.7111	24.1923	23.463	23.5081	23.4065	23.5429	23.7891	24.2565	23.7661	23.9002	23.3003	23.3429	23.4275	23.6852	23.3955
Cdh13	Q9WTR5	Cadherin-13		0.600703	0.250782	-0.113634	0.924257	7	5	4	6	6	6	5	5	6	6	6	5	5	6	4	6	5	6	6	5	6	6	26.7991	26.7136	26.5269	25.8933	26.4561	26.505	26.2333	26.0124	26.3852	26.5443	26.6216	26.6449	26.447	26.3105	26.3895	26.4437	26.676	26.5836	26.7301	26.774
Cdh2	P15116	Cadherin-2		0.264237	0.544206	-0.107018	0.928505	17	19	18	13	18	17	18	18	17	18	18	18	17	16	14	17	16	19	17	16	17	21	27.3897	27.4882	27.598	27.4104	27.4871	27.521	28.0472	27.9269	28.3454	28.196	28.3091	27.6118	27.7659	27.0868	27.5641	27.6768	27.6378	28.3107	28.277	28.3617
Cdh4	P39038	Cadherin-4		0.205147	0.623524	-0.093274	0.937393	2	2	2	1	1	2	2	2	2	2	3	1	2	1	1	2	1	2	2	2	2	2	22.4166	22.1453	22.809	22.9665	22.6384	22.3363	22.764	22.9414	23.1625	23.3889	23.5264	22.8012	22.7807	23.2026	22.98	22.0861	22.6028	22.9559	23.8866	22.9712
Ces1c	P23953	Carboxylesterase 1C		0.582401	0.261577	-0.3937	0.761175	2	1	2	1	0	0	0	1	0	1	1	5	1	1	1	0	0	0	1	1	1	0	22.5713	21.5468	20.4854	21.2841	NaN	NaN	NaN	21.2338	NaN	21.5443	21.534	22.8043	22.0973	21.1541	NaN	NaN	NaN	NaN	21.5179	21.9465
Cfb	P04186	Complement factor B;Complement factor B Ba fragment;Complement factor B Bb fragment		0.776845	0.167169	0.365455	1.28829	1	1	1	1	1	1	1	1	1	1	1	2	1	1	1	1	1	1	1	1	1	1	21.6429	22.103	21.741	22.9222	22.1631	21.5689	21.3127	21.1335	21.1058	21.6647	21.2448	22.0197	22.0478	22.1986	21.7231	21.7088	21.0589	20.9081	21.2209	20.8638
Cfl1	P18760	Cofilin-1		2.14383	0.0071808	0.497428	1.41169	7	9	8	7	8	8	7	7	8	6	6	5	6	5	8	8	5	6	7	6	7	6	26.2355	26.979	26.9028	27.3542	27.244	26.5364	26.8269	26.6771	26.5578	26.3066	26.2032	27.0061	26.2866	26.4209	26.4853	26.4691	25.9987	26.261	25.9219	25.6931
Chga	P26339	Chromogranin-A;Pancreastatin;Beta-granin;WE-14;Catestatin;GE-25;Serpinin-RRG;Serpinin;p-Glu serpinin precursor		0.293826	0.508363	-0.205125	0.867464	0	0	0	0	0	0	3	2	4	2	2	0	0	0	0	0	0	3	3	2	3	3	NaN	NaN	NaN	NaN	NaN	NaN	24.4151	23.1123	23.7629	22.9373	24.0947	NaN	NaN	NaN	NaN	NaN	NaN	23.5788	23.8888	23.7792
Chgb	P16014	Secretogranin-1;CCB peptide;PE-11		0.0573467	0.876301	0.110153	1.07934	3	5	3	1	3	3	11	11	10	10	11	3	4	1	1	2	2	11	12	11	12	11	22.8734	23.6231	23.6247	23.4008	23.2542	23.46	26.641	26.3973	26.1609	26.1556	26.548	23.5254	23.7997	23.5015	22.0309	23.0601	23.4164	26.3078	25.9382	26.4265
Chl1	P70232	Neural cell adhesion molecule L1-like protein;Processed neural cell adhesion molecule L1-like protein	+	8.82888	1.48294e-09	-0.807233	0.571477	47	44	40	40	43	47	47	48	48	46	48	45	46	43	43	50	50	48	49	46	49	49	33.2731	33.1364	33.5224	33.1668	33.5031	33.4453	33.7265	33.2753	33.7123	33.7041	33.6258	34.2234	34.2679	34.222	33.9703	34.2398	34.2207	34.3832	34.4337	34.3487
Ckb	Q04447	Creatine kinase B-type		1.97328	0.0106346	0.425741	1.34326	4	7	8	6	8	8	8	7	6	8	7	3	5	5	7	5	6	6	7	7	6	6	25.1227	26.1627	25.7286	25.8062	25.95	25.5425	26.2122	26.0316	26.2265	26.427	25.5633	25.187	25.3285	24.8469	25.404	25.6295	25.0464	25.7569	25.8567	25.6868
Cln5	Q3UMW8	Ceroid-lipofuscinosis neuronal protein 5 homolog		1.09302	0.0807189	0.331085	1.25796	0	0	0	0	0	0	1	1	1	1	1	0	0	0	0	0	0	1	1	1	1	1	NaN	NaN	NaN	NaN	NaN	NaN	22.2158	21.5254	21.8034	21.7289	22.1002	NaN	NaN	NaN	NaN	NaN	NaN	21.6219	21.2	21.8135
Clstn1	Q9EPL2	Calsyntenin-1;Soluble Alc-alpha;CTF1-alpha		0.0320182	0.928927	-0.0155452	0.989283	5	5	6	3	6	8	8	6	10	10	9	6	5	7	5	6	6	10	6	8	8	8	25.1183	24.1508	25.2285	24.2412	24.977	25.0365	25.4624	25.1635	25.386	25.7571	25.6423	25.2162	25.1515	25.0325	25.1238	24.7387	24.802	25.6617	25.0878	25.1031
Clstn2	Q9ER65	Calsyntenin-2		0.658632	0.219466	0.113308	1.08171	20	19	19	17	18	19	19	21	21	21	21	20	19	19	16	20	19	20	20	20	21	19	29.4602	29.1783	29.7419	29.8631	29.5279	29.4702	29.6013	29.3404	29.8391	29.9714	29.4343	29.4645	29.2936	29.4588	29.4138	29.1378	29.5487	29.7821	29.6132	29.4851
Clstn3	Q99JH7	Calsyntenin-3		0.365054	0.431465	-0.136165	0.909935	1	2	1	1	1	1	3	4	1	2	4	2	1	0	1	1	1	3	3	3	2	4	22.0233	21.8362	NaN	22.014	22.3198	22.2208	22.3553	22.6188	22.7207	22.5717	22.5367	22.0676	22.1032	NaN	21.6298	22.3066	22.5351	22.9093	22.8745	22.9508
Clu	Q06890	Clusterin;Clusterin beta chain;Clusterin alpha chain		0.0759874	0.839484	-0.0710534	0.951943	5	3	5	5	5	8	10	10	10	10	9	5	4	7	3	3	8	10	9	10	9	9	24.8521	24.59	25.3124	25.5645	25.1151	25.2354	26.3992	26.2772	26.66	26.5514	26.6315	25.0798	24.8348	25.5069	25.1782	24.8456	25.1458	26.7884	26.7914	26.6914
Cnpy3	Q9DAU1	Protein canopy homolog 3		1.81685	0.0152458	0.42567	1.3432	3	4	3	2	3	3	3	4	4	3	4	3	3	2	1	3	3	3	3	4	4	4	23.6715	24.7196	24.1833	24.1704	24.7008	23.9834	24.7378	24.7542	24.1856	24.7668	24.1093	24.6013	23.9491	23.9365	23.2305	23.9728	23.4955	23.9858	23.9272	23.9101
Cntfr	O88507	Ciliary neurotrophic factor receptor subunit alpha		1.08744	0.0817637	0.289732	1.22241	3	3	3	3	3	3	3	3	3	3	3	3	2	3	3	3	2	3	2	3	3	3	24.2719	24.5706	24.7098	24.8115	25.1319	24.546	25.3506	24.8866	25.334	25.2432	25.392	24.9061	24.7972	24.8517	24.0913	24.0268	24.2355	24.804	24.6775	24.6844
Cntn1	P12960	Contactin-1		1.22513	0.0595486	0.170855	1.12573	32	32	36	31	34	35	35	34	36	37	36	34	34	32	32	33	33	37	37	32	36	34	29.4014	29.7106	30.0977	30.0651	30.2509	29.8593	30.0188	29.6555	29.9051	30.0064	29.9528	29.9822	29.9083	29.7671	29.5143	29.5541	29.7005	29.7402	29.8385	29.7981
Cntn2	Q61330	Contactin-2	+	7.53458	2.92023e-08	-1.07416	0.474948	33	30	32	35	32	32	34	34	37	38	35	35	36	35	35	38	39	41	39	35	42	41	30.9577	30.7377	31.0413	31.0945	31.1439	31.053	31.525	31.2723	31.6037	31.7642	31.788	32.2467	32.2184	32.1968	32.1167	32.0303	32.2635	32.601	32.4455	32.5432
Cntn3	Q07409	Contactin-3		0.157389	0.696003	0.051191	1.03612	11	10	10	9	9	11	13	12	13	15	16	11	10	10	4	11	11	15	12	13	14	15	25.9641	25.8522	26.0477	26.3518	25.8254	26.0268	26.4102	26.0939	26.1927	26.3752	26.6528	26.0694	26.1471	25.9894	25.2122	25.8831	26.2558	26.4417	26.3086	26.2694
Cntn4	Q69Z26	Contactin-4		0.125729	0.748636	0.0346532	1.02431	4	4	5	3	4	4	5	5	4	5	5	3	3	5	3	4	4	5	4	4	5	6	24.1942	24.3747	24.4432	25.0818	24.8174	24.6859	24.9884	24.7125	25.0142	24.8211	24.9	24.6171	24.8659	24.6247	24.5811	24.1998	24.5587	24.8441	24.8277	24.7751
Cntn5	P68500	Contactin-5		0.439313	0.363653	0.0956261	1.06853	3	3	5	3	5	5	5	3	4	5	5	3	3	3	3	3	3	4	3	4	4	4	23.5705	23.462	24.0048	23.8116	24.1802	23.9527	23.9366	23.4422	23.4989	23.9638	24.0385	23.7717	23.9668	24.1161	23.7	23.7351	23.779	23.5671	23.4585	23.6659
Cntn6	Q9JMB8	Contactin-6		0.12436	0.751001	-0.0338719	0.976795	22	20	20	18	21	19	20	21	23	25	20	18	19	17	18	18	17	22	21	18	21	21	27.2126	27.0188	27.2232	27.3034	27.3628	27.2118	27.6546	27.268	27.736	27.6818	27.769	27.3363	27.3932	27.3874	27.163	27.0213	27.2862	27.628	27.6285	27.7398
Cntnap2	Q9CPW0	Contactin-associated protein-like 2		2.43397	0.00368153	-0.297413	0.81371	14	13	15	14	14	15	13	14	16	17	14	12	16	15	15	16	16	17	17	14	20	19	26.9167	26.6402	27.0231	27.0883	27.1819	26.9496	26.6757	26.3424	26.9724	27.0878	26.631	27.3679	27.2158	27.2567	27.1967	27.034	27.354	27.1565	27.0498	27.0562
Cntnap4	Q99P47	Contactin-associated protein-like 4		0.193678	0.640209	0.0435796	1.03067	20	20	23	18	20	22	21	21	22	22	21	20	20	19	21	19	22	21	20	21	20	24	28.0958	27.8188	28.2732	27.9447	28.3397	28.1932	27.881	27.4396	28.0817	28.1998	27.7718	28.1376	28.0433	28.1353	28.0173	27.9965	28.0948	27.9728	27.8316	27.8369
Cntnap5a	Q0V8T9	Contactin-associated protein like 5-1		0.424214	0.376519	0.102379	1.07354	3	3	4	2	5	4	5	5	5	6	8	4	5	4	4	5	5	5	4	6	4	7	24.5636	24.5147	25.4854	25.096	25.1646	25.2758	25.3686	24.8203	25.1067	25.3127	25.3226	24.8628	25.0068	25.1517	25.059	24.9276	25.157	25.099	24.6824	25.1541
Cntnap5b	Q0V8T8	Contactin-associated protein like 5-2		0.156018	0.698203	-0.0469568	0.967976	0	1	1	1	1	0	0	1	0	0	0	1	0	1	1	0	1	0	0	1	0	1	NaN	19.7425	20.2582	20.4387	20.1954	NaN	NaN	20.1805	NaN	NaN	NaN	20.1473	NaN	20.3217	20.0284	NaN	20.3663	NaN	NaN	20.2096
Coch	Q62507	Cochlin		0.224277	0.596654	-0.0918628	0.93831	5	5	5	4	4	4	4	3	5	3	5	3	4	4	4	3	5	5	5	4	5	4	23.1719	23.355	23.9569	23.595	23.7912	23.4012	23.4017	23.0143	23.317	23.2761	22.6272	23.4196	23.8479	23.8227	23.9905	23.8616	23.6122	23.3292	23.3306	22.6634
Col11a1	Q61245	Collagen alpha-1(XI) chain		0.518153	0.303282	0.187408	1.13872	1	1	2	1	2	1	1	3	3	3	3	1	2	2	1	1	1	3	2	2	3	2	22.6892	22.9974	23.1646	22.9592	23.1351	23.4715	24.1908	23.5759	23.6177	23.7941	23.5983	23.2798	22.3964	23.0307	23.0093	22.8927	23.0919	23.3649	23.7165	23.4963
Col12a1	Q60847	Collagen alpha-1(XII) chain		0.105952	0.783515	-0.0227252	0.984372	4	6	6	3	5	4	9	10	7	7	6	5	6	6	6	4	6	11	6	7	10	9	24.6363	24.7492	24.6373	24.7146	24.5359	24.8128	24.8056	25.0102	24.5083	24.5902	24.8135	25.0771	24.8866	24.6434	24.6919	24.2598	24.7944	24.7455	24.5065	24.6955
Col1a1	P11087	Collagen alpha-1(I) chain		0.467212	0.341026	-0.2459	0.843289	18	13	13	15	13	17	9	8	9	10	9	17	17	19	15	16	19	7	19	12	10	9	28.7171	28.6054	28.8202	28.9538	28.5958	28.7191	27.1133	27.2807	27.3117	27.673	27.4372	29.2486	28.708	28.5941	28.332	28.1669	28.6299	28.0815	28.142	28.1303
Col1a2	Q01149	Collagen alpha-2(I) chain		0.214591	0.610111	0.09198	1.06583	5	2	3	5	2	3	4	3	3	3	5	4	4	6	4	3	4	4	6	4	3	4	25.6674	25.6671	25.6188	25.9017	25.7928	26.0042	24.5394	24.7379	24.7696	25.5049	24.7253	25.7872	25.3343	25.2137	24.8874	25.0681	25.2309	25.2194	25.3196	25.2107
Col2a1	P28481	Collagen alpha-1(II) chain;Collagen alpha-1(II) chain;Chondrocalcin		0.0550377	0.880972	0.0248996	1.01741	3	2	3	2	2	4	5	3	5	5	5	3	3	3	2	3	3	4	4	3	4	5	23.945	24.1118	24.1537	24.1025	23.9653	24.3204	24.1249	23.7342	24.403	24.6953	24.2427	24.4029	23.7195	23.7752	23.6112	23.3488	23.8528	24.5788	24.4625	24.4265
Col3a1	P08121	Collagen alpha-1(III) chain		0.39491	0.4028	-0.240363	0.846532	1	1	4	2	0	1	1	0	0	1	0	3	4	3	1	2	2	1	3	1	2	1	22.3056	22.1429	22.8356	22.9278	NaN	22.2313	21.6194	NaN	NaN	21.2468	NaN	23.2689	22.9527	22.8516	NaN	22.4754	22.7905	21.7826	22.3042	22.1145
Col4a1	P02463	Collagen alpha-1(IV) chain;Arresten		1.20495	0.06238	-0.349541	0.784834	1	1	1	1	1	1	1	1	1	1	1	1	1	1	1	1	1	1	1	1	1	1	21.1454	21.5482	21.8712	21.9355	21.6016	21.0702	22.2626	21.7558	22.9171	22.1751	22.2653	22.3474	22.2765	22.2203	22.0846	22.0176	21.6449	22.3293	22.5968	22.3718
Col4a2	P08122	Collagen alpha-2(IV) chain;Canstatin		2.39618	0.00401623	-0.321151	0.800431	2	2	2	2	2	2	2	2	2	2	2	2	2	2	2	2	2	2	2	2	2	2	23.5207	23.1973	23.6845	23.7625	23.4437	23.2437	23.5101	23.3012	23.8871	23.8965	23.4601	23.9118	23.8349	24.1485	23.8458	23.7347	23.8551	23.6074	24.2199	24.0594
Col5a1	O88207	Collagen alpha-1(V) chain		0.241391	0.5736	0.0683998	1.04855	1	0	1	0	1	1	2	2	1	2	2	0	2	2	1	1	0	3	3	1	2	3	22.4841	22.387	22.1607	NaN	21.8184	22.1631	22.1154	22.2092	22.3621	22.2722	22.7478	22.556	21.9277	22.403	21.7531	21.787	22.0284	22.4681	22.5545	22.288
Col5a2	Q3U962	Collagen alpha-2(V) chain		0.222475	0.599135	-0.0798877	0.946131	5	4	5	5	4	4	6	5	7	7	5	5	5	5	4	5	4	6	7	6	7	6	24.6326	25.1834	24.9704	25.2539	25.0946	24.9683	25.6141	25.4444	25.4233	25.879	25.5333	25.4615	25.0542	25.0537	25.1183	25.0435	25.1914	25.489	26.0115	25.6283
Col6a1	Q04857	Collagen alpha-1(VI) chain		0.236013	0.580746	-0.0784312	0.947087	3	3	3	1	3	3	2	3	3	3	3	3	3	3	3	3	3	3	2	3	3	3	24.5879	24.3167	24.626	24.1148	24.36	24.7371	24.0714	23.7082	23.4198	23.9872	24.0211	24.7127	24.4687	24.0635	24.0606	24.2952	24.5168	24.1542	24.3117	24.1119
Cpd	O89001	Carboxypeptidase D		2.63562	0.00231406	0.368195	1.29074	10	10	9	9	10	9	9	9	9	10	8	9	7	10	8	9	10	11	9	10	9	12	25.8172	25.8016	26.4725	26.1972	26.2806	25.996	26.3605	26.0086	26.5625	26.5379	26.555	25.8658	25.8665	25.8494	25.6397	25.5391	25.6197	26.1427	25.9522	26.0431
Cpe	Q00493	Carboxypeptidase E		2.30104	0.00499992	0.325354	1.25297	23	23	21	18	22	22	22	23	21	21	22	19	22	19	20	23	22	21	21	21	22	22	31.3087	31.3075	31.3233	31.3152	31.0599	31.2603	31.4427	31.5773	31.8873	31.8048	31.6841	30.9675	30.8793	30.7322	30.938	31.1414	31.061	31.393	31.3063	31.235
Cpq	Q9WVJ3	Carboxypeptidase Q		0.0332229	0.926354	0.0315564	1.02211	6	6	3	4	6	7	7	6	7	7	9	5	6	5	6	3	5	8	8	7	8	8	25.9315	25.9247	25.9191	26.1033	25.9532	25.7909	27.3325	27.5321	27.3748	27.4895	27.4685	26.3106	25.8484	25.6291	25.9315	25.8708	25.9245	27.2822	27.5497	27.4885
Creg1	O88668	Protein CREG1		0.26428	0.544151	0.123787	1.08959	1	0	1	0	1	1	1	1	1	2	1	1	1	1	0	1	0	1	1	1	2	2	21.8371	NaN	21.3412	NaN	21.4955	21.4908	22.0163	21.5686	22.3935	22.768	22.4396	21.6621	21.9869	22.0664	NaN	21.0161	NaN	21.7693	21.9946	21.8723
Creld2	Q9CYA0	Cysteine-rich with EGF-like domain protein 2		0.065977	0.859059	0.0625693	1.04432	0	0	0	0	1	0	1	1	1	1	1	0	0	0	0	0	0	1	0	1	1	1	NaN	NaN	NaN	NaN	NaN	NaN	20.6817	21.2542	21.5729	20.92	20.8763	NaN	NaN	NaN	NaN	NaN	NaN	20.0646	NaN	21.0107
Crtac1	Q8R555	Cartilage acidic protein 1		0.395092	0.402632	-0.215672	0.861145	3	1	3	3	4	4	4	4	3	4	4	3	3	4	4	2	3	4	5	4	4	4	23.8124	23.1075	24.1411	23.57	24.0751	23.686	24.7763	24.57	24.4866	24.6155	25.0975	24.2847	24.1946	24.1029	24.033	23.1058	24.0256	25.0667	24.8662	24.9432
Csf1	P07141	Macrophage colony-stimulating factor 1;Processed macrophage colony-stimulating factor 1		0.0965334	0.800694	0.0467386	1.03293	0	0	1	1	1	1	1	0	1	0	0	0	0	1	1	0	1	0	0	0	1	1	NaN	NaN	22.3069	22.3921	22.1481	22.0788	22.4718	NaN	22.3642	NaN	NaN	NaN	NaN	22.2129	21.801	NaN	21.9643	NaN	NaN	NaN
Csmd3	Q80T79	CUB and sushi domain-containing protein 3		0.25332	0.558058	0.233016	1.17529	0	0	0	1	0	0	0	1	0	2	0	0	0	0	1	0	0	1	0	1	1	2	NaN	NaN	NaN	21.7238	NaN	NaN	NaN	21.8538	NaN	23.173	NaN	NaN	NaN	NaN	21.7834	NaN	NaN	21.7409	NaN	22.3714
Cst3	P21460	Cystatin-C		0.231778	0.586438	-0.12446	0.917348	3	3	3	4	2	4	4	5	4	4	4	3	2	4	3	3	4	4	4	4	4	4	26.407	26.2587	26.518	26.0821	26.4611	26.3865	26.9357	27.0131	27.334	27.6357	27.3669	26.606	26.3184	26.7216	26.3677	26.273	26.4317	27.5369	27.6869	27.5025
Ctbs	Q8R242	Di-N-acetylchitobiase		0.156092	0.698085	0.109887	1.07914	8	7	8	7	8	7	8	9	8	9	7	8	7	7	7	8	8	9	9	9	9	9	26.3321	26.4384	26.1724	27.2287	26.1849	26.3089	27.7489	27.6016	27.8174	27.6555	27.818	26.3861	26.4089	26.368	26.4841	26.4627	26.4904	27.1717	27.5786	27.5963
Ctnnb1	Q02248	Catenin beta-1		0.0683752	0.854328	-0.0490817	0.966551	1	0	1	1	0	0	0	1	1	0	0	1	1	0	0	4	1	1	0	1	1	0	31.3679	NaN	31.8202	32.6594	NaN	NaN	NaN	30.9582	31.6209	NaN	NaN	31.6037	31.7504	NaN	NaN	32.0591	31.9348	31.6702	NaN	31.2858
Ctsa	P16675	Lysosomal protective protein;Lysosomal protective protein 32 kDa chain;Lysosomal protective protein 20 kDa chain		2.05605	0.00878916	0.446593	1.36282	11	9	11	9	10	11	11	11	11	11	11	9	10	11	9	11	11	11	10	11	11	11	28.1722	28.2209	28.5605	28.2871	28.7659	28.5098	29.1412	28.9299	29.0629	29.0476	29.146	28.2998	28.0727	28.0233	27.9295	27.5931	28.1651	28.4914	28.6449	28.6284
Ctsb	P10605	Cathepsin B;Cathepsin B light chain;Cathepsin B heavy chain		0.0264005	0.941021	0.0143779	1.01002	18	18	17	14	16	16	17	18	18	18	17	17	18	17	17	17	17	18	17	17	18	17	29.9739	30.019	30.1962	30.1964	30.1796	30.0907	30.8513	30.741	31.0883	31.1562	31.0087	30.2239	30.1575	30.1276	30.1157	29.8222	30.345	30.8192	31.0027	31.0403
Ctsd	P18242	Cathepsin D		1.03173	0.0929536	0.296883	1.22849	16	16	15	11	14	16	16	16	16	16	16	16	14	14	11	14	14	17	17	15	17	16	28.8751	28.8594	29.2851	28.9309	29.1099	29.2631	29.9235	29.4992	29.8771	30.0272	29.7522	28.8842	28.7427	28.9168	28.8425	28.566	28.9637	29.4608	29.5018	29.413
Ctsf	Q9R013	Cathepsin F		0.0173499	0.960838	0.0125981	1.00877	0	0	0	0	0	1	1	0	1	1	1	0	1	1	0	1	1	1	1	1	1	1	NaN	NaN	NaN	NaN	NaN	21.6664	20.612	NaN	21.7676	22.012	21.0503	NaN	21.0101	21.0288	NaN	21.5029	21.2878	21.4623	21.6493	20.9375
Ctsl	P06797	Cathepsin L1;Cathepsin L1 heavy chain;Cathepsin L1 light chain		0.756121	0.175339	0.248538	1.188	13	13	13	12	13	13	14	12	15	14	13	13	12	13	13	13	14	13	14	12	12	12	30.688	30.6352	30.5003	30.4331	30.5373	30.482	31.1691	31.1572	31.4047	31.525	31.3171	30.3489	30.2696	30.3083	30.2115	30.1574	30.5601	31.0983	31.1664	30.9332
Ctso	Q8BM88	Cathepsin O		0.171126	0.674333	0.151123	1.11043	5	5	5	2	5	4	6	6	5	6	6	3	5	5	5	5	4	7	7	5	6	7	25.7313	25.8025	26.1242	25.1208	26.2128	25.984	27.468	27.4016	27.5797	27.446	27.4664	25.647	25.7782	26.0688	26.1409	25.4148	25.7291	27.3676	27.1226	27.0023
Ctss	O70370	Cathepsin S		0.697697	0.200587	0.346049	1.27108	1	0	1	0	0	1	2	2	2	2	2	1	1	1	0	0	1	2	2	2	2	2	21.3237	NaN	21.6711	NaN	NaN	21.1607	23.2669	22.2269	22.6974	22.5569	22.1093	21.3711	21.399	21.763	NaN	NaN	21.5412	21.8154	22.1058	22.0504
Ctsz	Q9WUU7	Cathepsin Z		0.183653	0.655159	0.130797	1.0949	10	9	9	6	9	9	10	10	11	10	10	8	8	6	4	8	9	9	11	11	11	10	26.4496	26.8459	27.0043	27.1951	26.8291	26.752	28.2126	27.9681	28.2075	28.1599	28.0664	27.0087	26.7539	26.7861	26.7988	26.2613	26.9018	27.7887	28.1472	27.9586
Cxadr	P97792	Coxsackievirus and adenovirus receptor homolog	+	10.9048	1.24518e-11	-2.16921	0.222332	3	3	3	2	2	3	3	3	3	4	3	4	4	3	3	4	5	6	5	5	5	6	22.9869	23.0634	23.0831	23.1762	23.3374	22.6627	23.2736	22.0994	22.9118	22.8764	23.5507	25.5179	25.3891	25.5541	24.8947	25.3449	25.2767	24.5374	24.9499	25.4446
Dag1	Q62165	Dystroglycan;Alpha-dystroglycan;Beta-dystroglycan		0.750648	0.177563	0.276997	1.21167	9	12	9	7	11	11	11	12	12	14	11	11	10	10	7	11	9	12	14	11	13	12	26.6716	27.0361	27.3997	26.6174	27.5642	26.9078	27.8584	27.664	27.7834	27.7337	28.1452	27.0965	27.0376	26.8622	26.3533	26.8143	26.7154	27.4717	27.3019	27.4387
Dcbld2	Q91ZV3	Discoidin, CUB and LCCL domain-containing protein 2		1.12898	0.0743056	0.231359	1.17394	1	1	1	1	1	1	1	1	2	2	1	1	1	1	1	1	1	1	1	1	1	1	21.8001	21.7434	22.4009	22.4153	22.5469	22.064	22.1568	21.9435	NaN	22.1073	22.2549	22.4381	22.0251	22.4189	21.7688	21.8429	22.0285	21.82	21.6024	21.6891
Dcc	P70211	Netrin receptor DCC		0.100811	0.792846	-0.0188673	0.987007	23	23	24	22	23	24	23	21	27	27	26	21	26	23	21	23	24	27	23	23	25	25	29.491	29.3552	29.7677	29.6654	29.9642	29.7116	29.9058	29.4352	29.8814	29.9302	29.8201	29.8984	29.8092	29.8312	29.7449	29.5879	29.6953	29.8102	29.6433	29.743
Ddr1	Q03146	Epithelial discoidin domain-containing receptor 1		0.342045	0.454941	0.0972407	1.06973	0	0	3	0	2	1	3	0	4	3	4	1	1	4	1	2	2	4	0	2	3	6	NaN	NaN	22.6858	NaN	22.9201	22.8797	23.04	NaN	22.5188	23.1841	23.3551	22.7863	22.7683	22.7761	22.3971	22.7671	22.9203	23.1631	NaN	22.8275
Dnajb11	Q99KV1	DnaJ homolog subfamily B member 11		2.11192	0.00772828	0.411272	1.32986	0	2	3	2	3	3	3	2	2	2	1	1	2	3	1	1	1	2	2	1	1	1	NaN	23.7211	23.936	23.7763	24.0242	23.5666	23.8956	23.4321	23.2774	24.0693	23.1626	23.7029	23.1853	23.3441	23.2967	23.4871	23.0097	23.6872	23.2281	23.3476
Dnajc10	Q9DC23	DnaJ homolog subfamily C member 10		1.79422	0.0160612	0.582553	1.4975	2	2	2	2	3	3	3	3	3	3	3	3	3	2	2	2	2	2	2	3	3	3	21.8506	22.0882	22.4503	22.3897	23.1726	22.5681	22.3747	22.0669	22.4112	22.0804	21.6756	22.8264	21.9022	22.3203	22.014	21.6731	20.8645	21.5243	21.079	20.9022
Dnase2	P56542	Deoxyribonuclease-2-alpha		0.963225	0.108837	0.36932	1.29174	5	5	3	4	4	2	5	6	4	6	4	3	3	4	3	3	5	4	5	5	5	6	24.5833	24.7999	24.645	24.9646	24.7609	24.509	25.9425	25.6511	25.6414	25.9412	25.8114	24.8694	24.5408	24.546	24.1563	24.2215	24.7499	25.1618	24.977	25.2387
Dner	Q8JZM4	Delta and Notch-like epidermal growth factor-related receptor		0.124534	0.7507	-0.0371799	0.974558	5	5	5	5	5	5	4	5	5	5	5	4	4	5	5	5	4	4	3	5	5	4	25.6728	25.7456	26.1085	26.0763	26.3161	25.9538	25.3923	25.6385	25.7212	25.688	25.6647	26.0748	26.1835	25.9675	25.9198	25.8489	25.8882	25.7578	25.5122	26.0991
Dock7	Q8R1A4	Dedicator of cytokinesis protein 7		0.597646	0.252554	0.184942	1.13677	1	1	1	1	1	1	1	1	1	1	1	1	1	1	1	1	1	1	1	1	1	1	25.3935	25.3702	25.6272	25.1404	25.1734	25.2037	25.5953	24.7527	25.2544	24.4334	25.225	24.8158	24.9901	24.5144	24.4773	25.4635	24.757	25.0874	25.7647	25.1636
Dpp6	Q9Z218	Dipeptidyl aminopeptidase-like protein 6		0.48483	0.327469	0.646888	1.56579	0	3	1	1	2	1	2	0	0	0	1	1	2	0	0	0	0	0	0	0	0	1	NaN	23.5458	21.6729	21.5573	22.9958	21.0249	21.2167	NaN	NaN	NaN	21.353	21.7946	21.4596	NaN	NaN	NaN	NaN	NaN	NaN	NaN
Dpp7	Q9ET22	Dipeptidyl peptidase 2		1.30579	0.0494548	0.560233	1.47451	0	1	0	1	0	1	3	3	2	3	3	0	1	1	0	0	0	2	3	2	2	1	NaN	21.9751	NaN	22.232	NaN	21.3974	23.1878	22.8507	22.2645	22.3976	22.8646	NaN	21.2809	21.5125	NaN	NaN	NaN	21.7509	22.1444	21.9666
Dpysl3	Q62188	Dihydropyrimidinase-related protein 3		0.526126	0.297765	0.470528	1.38562	0	2	1	1	1	1	1	2	1	0	1	1	2	1	0	0	0	0	0	0	0	0	NaN	22.7543	22.7598	22.0716	23.4098	22.4507	22.7445	21.6304	21.9222	22.168	22.0791	NaN	22.4658	21.3913	NaN	NaN	NaN	NaN	NaN	NaN
Dscam	Q9ERC8	Down syndrome cell adhesion molecule homolog		1.55034	0.0281617	-0.300027	0.812237	2	1	1	0	0	1	1	2	2	2	1	2	2	1	2	0	1	2	2	3	1	2	22.0132	21.6388	22.3406	NaN	NaN	22.3384	22.1422	22.1724	22.2271	21.9909	22.0381	21.972	22.2723	21.8772	22.2751	NaN	22.4883	22.5595	22.7734	22.8577
Dscaml1	Q4VA61	Down syndrome cell adhesion molecule-like protein 1 homolog		0.165577	0.683004	0.101348	1.07278	7	5	6	4	4	4	9	8	10	9	10	5	4	7	3	6	6	11	11	7	11	10	24.5544	23.9809	24.7073	24.5106	24.7797	24.0053	25.3562	24.9999	25.7585	25.3792	25.2933	24.514	24.2436	24.8165	23.7587	24.0112	24.5987	25.0597	25.6002	25.1978
Dsg1a;Dsg1b;Dsg1c	Q61495;Q7TSF1;Q7TSF0	Desmoglein-1-alpha;Desmoglein-1-beta;Desmoglein-1-gamma		0.96365	0.10873	0.464195	1.37955	5	5	4	4	5	4	3	4	4	2	3	4	4	5	2	3	3	4	4	5	3	5	26.0646	26.0496	25.081	25.3237	24.6405	25.5722	24.8912	26.5568	24.7769	24.5639	24.8695	24.1053	24.5182	24.8162	25.9175	25.2482	25.2403	24.7177	24.7255	24.4536
Dsp	E9Q557	Desmoplakin		0.561024	0.274774	0.367467	1.29009	54	60	53	38	40	50	55	64	44	40	48	34	41	55	62	63	46	51	44	39	34	59	29.452	29.7631	28.9569	28.7965	28.3469	28.8446	28.9683	30.6873	28.3759	27.8965	28.6445	27.7602	28.0534	28.9004	29.8551	29.564	28.6175	28.237	28.5428	28.2051
Dstn	Q9R0P5	Destrin		1.79354	0.0160863	0.426934	1.34437	0	1	1	2	1	2	2	2	1	0	1	0	1	0	1	1	1	1	1	0	0	1	NaN	21.1039	NaN	20.8925	21.6838	21.2631	21.7331	21.668	21.2801	NaN	20.803	NaN	20.6609	NaN	20.7741	21.0334	20.5902	21.0741	20.9882	NaN
Dtx3l	Q3UIR3	E3 ubiquitin-protein ligase DTX3L		0.307548	0.492552	0.272451	1.20786	1	0	1	0	1	1	1	1	1	1	1	1	0	0	0	1	1	1	1	1	1	1	22.1788	NaN	21.5269	NaN	22.8481	23.6893	23.9576	23.7194	24.029	23.1617	23.1518	23.8335	NaN	NaN	NaN	22.8792	21.6915	22.2141	22.9938	23.8321
Eef1a1;Eef1a2	P10126;P62631	Elongation factor 1-alpha 1;Elongation factor 1-alpha 2		0.634713	0.231893	0.252456	1.19123	4	6	4	3	5	4	6	4	5	5	4	5	4	3	5	6	3	5	4	3	4	5	23.7356	24.7246	24.9759	24.4854	24.7925	24.9544	25.1495	24.8199	24.8551	24.2439	24.3896	25.0943	24.201	24.507	24.3672	25.2456	23.2561	24.3343	24.5827	23.9271
Eef2;Eftud2	P58252;O08810	Elongation factor 2;116 kDa U5 small nuclear ribonucleoprotein component		0.17638	0.666223	0.0710556	1.05049	2	2	1	2	1	1	2	2	1	2	2	1	0	1	1	2	0	2	2	1	1	2	21.6577	22.5685	22.0357	22.2097	21.8444	21.9769	22.1831	21.9588	21.9937	21.5288	21.7725	21.9432	NaN	21.9142	22.0694	22.866	NaN	21.6204	21.2412	21.8372
Efna3	O08545	Ephrin-A3		0.0149812	0.966093	-0.00958304	0.99338	1	1	1	1	1	1	1	1	1	1	1	1	1	1	1	1	1	1	1	1	1	1	26.3176	26.0155	25.1774	26.338	26.4263	26.1981	26.7539	25.5628	26.8762	27.1793	26.5386	26.5856	26.1397	25.5911	26.4718	26.4401	25.3762	26.9579	26.4165	26.5684
Efnb2	P52800	Ephrin-B2		0.452411	0.352849	-0.0710217	0.951964	7	7	7	7	7	7	7	7	6	7	7	7	7	7	6	7	7	7	7	7	7	7	27.5048	27.3246	27.4118	27.2907	27.6135	27.5717	27.5707	27.1283	27.5402	27.6053	27.7448	27.7416	27.8718	27.5277	27.6254	27.2627	27.4302	27.4959	27.5729	27.6346
Egfr	Q01279	Epidermal growth factor receptor		0.643841	0.22707	-0.0839339	0.943481	17	17	18	14	17	16	17	19	18	16	17	17	18	19	15	17	18	17	16	17	17	18	28.059	28.0796	28.3619	27.7285	28.1985	28.1868	27.9639	27.9308	28.1358	28.0707	28.1099	28.4221	28.3106	28.2455	28.2304	27.9867	28.247	28.0967	27.8949	28.1567
Eif2s2	Q99L45	Eukaryotic translation initiation factor 2 subunit 2		0.582358	0.261603	0.153747	1.11246	2	1	1	1	1	1	1	1	1	1	1	1	1	1	1	1	1	1	1	1	1	1	23.7315	22.9794	23.4846	23.7041	23.6297	23.4013	23.3275	22.9918	23.5258	23.2455	22.9325	23.2946	23.3736	23.3231	23.5157	23.549	23.1305	23.1669	23.5729	22.8725
Eno1	P17182	Alpha-enolase		0.588059	0.258191	0.722028	1.6495	1	4	1	1	0	1	2	3	0	1	2	0	0	2	2	2	0	0	0	1	0	2	NaN	24.9922	NaN	23.3386	NaN	NaN	23.167	23.5006	NaN	22.0299	22.9704	NaN	NaN	23.7777	23.2782	22.7977	NaN	NaN	NaN	21.964
Enpp2	Q9R1E6	Ectonucleotide pyrophosphatase/phosphodiesterase family member 2		0.0816017	0.828702	-0.0485477	0.966909	15	11	14	10	12	14	19	19	20	21	18	15	14	13	12	11	16	22	22	17	22	22	26.9573	26.8135	27.1265	27.2792	26.9943	27.0883	28.1477	27.8576	28.2374	28.2662	27.9072	27.0644	26.9808	27.3062	27.0636	27.2028	27.451	28.0535	28.1186	28.1087
Enpp5	Q9EQG7	Ectonucleotide pyrophosphatase/phosphodiesterase family member 5		1.07385	0.0843621	-0.455651	0.729181	2	2	3	2	2	3	2	1	1	2	0	2	2	3	2	2	2	3	3	1	2	2	23.4278	23.3938	23.2701	23.413	23.0406	23.208	21.6199	21.9726	22.1482	22.3566	NaN	23.4268	23.0799	22.9151	23.5069	23.9743	23.8913	22.913	23.2251	22.9168
Epdr1	Q99M71	Mammalian ependymin-related protein 1		1.83516	0.0146164	0.438778	1.35546	6	6	6	5	5	8	7	7	8	8	8	6	6	5	4	7	7	8	8	7	8	8	26.5094	26.3878	26.3843	26.8295	26.6169	26.3653	27.3585	27.1696	27.0503	27.1269	27.2259	26.3008	26.1226	26.0687	25.8521	25.9932	26.1152	26.7174	26.5481	26.7876
Epha4	Q03137	Ephrin type-A receptor 4		0.35751	0.439025	-0.147536	0.902791	10	11	10	8	9	10	11	12	11	13	12	10	9	12	12	10	9	12	11	11	13	10	26.9518	27.0456	27.3877	27.3986	27.4028	27.3735	28.0977	27.7984	27.9645	28.2805	28.2878	27.3226	27.559	27.5251	27.5203	27.2451	27.6704	28.2949	27.7636	28.1791
Ephb2	P54763	Ephrin type-B receptor 2		1.30048	0.0500632	0.233829	1.17595	9	9	9	5	9	9	9	9	9	9	9	9	9	9	7	9	8	9	8	8	8	8	25.6357	26.0104	26.3131	26.1366	26.4802	26.179	26.5109	26.3146	26.5352	26.4656	26.7045	26.264	26.0889	26.003	25.8482	25.7526	26.1094	26.1924	25.6874	26.3039
Ephb3	P54754	Ephrin type-B receptor 3		0.0452875	0.900975	0.0154899	1.01079	9	8	10	7	10	9	11	9	11	11	12	8	11	10	11	9	10	11	9	11	12	13	25.9069	25.7666	26.4481	26.0908	26.3023	26.1348	26.5564	26.2361	26.6378	26.6057	26.8149	26.5741	26.1027	26.3972	26.4954	25.8754	26.3572	26.4679	25.8947	26.5221
Erap1	Q9EQH2	Endoplasmic reticulum aminopeptidase 1		0.495699	0.319375	0.122172	1.08837	4	4	4	1	3	4	4	2	3	3	3	4	4	3	2	2	3	4	4	3	3	3	23.6153	23.7619	24.1858	23.6058	24.0554	24.2	24.4039	23.856	24.5978	24.215	24.3363	23.8805	23.9993	24.2021	23.8853	23.5074	24.1005	24.0613	23.646	24.0918
Erbb4	Q61527	Receptor tyrosine-protein kinase erbB-4;ERBB4 intracellular domain		0.44337	0.360272	0.223661	1.16769	1	2	1	0	1	1	0	1	1	1	1	1	1	0	0	1	1	0	1	1	1	1	21.8073	21.5414	22.3616	NaN	22.1415	21.8407	NaN	22.0286	22.3362	22.8368	21.6888	22.0365	20.6627	NaN	NaN	21.8741	21.6249	NaN	22.3714	22.4875
Erh	P84089	Enhancer of rudimentary homolog		0.0332347	0.926329	0.0251186	1.01756	1	2	1	1	2	2	2	2	2	2	1	1	0	1	1	2	0	2	2	2	2	1	21.4217	22.7105	NaN	NaN	23.1843	22.5469	22.9541	22.9672	23.2707	23.1994	22.6782	21.9628	NaN	NaN	NaN	22.8917	NaN	22.779	22.9424	22.8864
Ero1l	Q8R180	ERO1-like protein alpha		0.692198	0.203143	0.349575	1.27419	0	1	1	1	1	1	1	1	0	0	1	1	1	1	1	1	0	0	0	0	0	1	NaN	22.0397	22.3242	21.9447	21.957	21.6468	21.5642	21.5066	NaN	NaN	20.5743	21.4976	21.6534	21.294	21.6966	21.3415	NaN	NaN	NaN	NaN
Ext1	P97464	Exostosin-1		1.00582	0.0986684	-0.207036	0.866315	9	7	8	6	7	8	6	6	7	9	7	6	7	8	7	9	8	9	7	8	7	8	26.0002	26.0365	26.2645	26.0788	25.979	26.267	25.8153	25.5603	26.4727	26.8073	25.8734	26.4771	26.3	26.3826	26.4779	26.0278	26.2196	26.6335	26.252	26.3215
Ext2	P70428	Exostosin-2		0.334236	0.463195	-0.0823702	0.944505	14	17	19	15	15	17	16	16	18	20	19	14	15	19	17	14	16	20	19	19	17	17	27.2243	27.1597	27.4266	27.2991	27.3441	27.436	27.2403	26.8398	27.7161	27.8924	26.9492	27.2792	27.1458	27.3449	27.541	27.1308	27.3851	27.6255	27.7605	27.3808
Extl3	Q9WVL6	Exostosin-like 3		0.0507195	0.889776	-0.0353587	0.975789	0	2	1	0	0	1	1	1	1	1	3	1	0	0	0	2	0	2	0	2	2	4	NaN	21.7235	21.9129	NaN	NaN	21.1547	21.7545	20.8191	NaN	22.6766	21.7151	21.5301	NaN	NaN	NaN	21.7605	NaN	21.5954	NaN	21.9993
Fabp7	P51880	Fatty acid-binding protein, brain		1.95497	0.0110926	0.607126	1.52322	2	3	3	3	4	4	4	4	4	3	5	3	3	3	3	3	3	4	4	3	4	3	23.9929	26.0718	25.5192	25.533	25.8649	25.3128	25.7632	25.4035	25.7233	25.4989	25.4246	25.3346	24.8152	24.736	24.3002	24.4704	23.9099	24.9658	25.3272	25.279
Fam19a2	Q7TPG7	Protein FAM19A2		0.415723	0.383952	0.237715	1.17912	1	1	1	1	1	1	1	0	1	1	1	1	1	1	1	1	1	1	1	1	1	1	22.0488	22.9694	NaN	22.3696	NaN	23.0304	NaN	NaN	22.8955	NaN	NaN	23.2539	NaN	22.8805	NaN	22.413	22.8516	22.0996	21.8275	22.5153
Fam20c	Q5MJS3	Extracellular serine/threonine protein kinase FAM20C		0.0930612	0.807121	-0.0395917	0.97293	10	9	10	6	11	12	13	13	13	15	15	9	10	10	8	12	12	13	12	12	15	15	26.7269	26.7509	26.9342	26.4915	26.7792	26.9785	27.449	27.0448	27.4438	27.6687	27.3985	26.696	26.7682	26.7776	26.663	26.8926	26.9979	27.6534	27.1981	27.5879
Fbln1	Q08879	Fibulin-1		0.2129	0.612491	0.131218	1.09522	4	3	4	4	4	5	7	7	7	6	7	2	4	3	2	3	6	7	8	6	8	9	24.8565	24.9743	25.0451	25.4053	25.4668	25.199	26.219	26.196	26.1798	26.2476	26.1721	25.1305	25.4704	25.0476	24.5021	24.8415	25.006	26.14	26.0014	26.005
Fbn1	Q61554	Fibrillin-1		0.23901	0.576753	0.0789227	1.05623	1	1	1	2	1	1	0	1	1	0	1	1	1	1	1	1	1	1	1	1	2	0	21.3926	21.8179	21.3693	21.5084	21.9149	21.872	NaN	21.6305	21.6035	NaN	21.4911	21.653	22.0671	21.383	21.9014	21.2646	21.7784	NaN	21.221	20.9484
Fgb	Q8K0E8	Fibrinogen beta chain;Fibrinopeptide B;Fibrinogen beta chain		0.228797	0.590477	-0.471581	0.721174	1	1	1	1	1	0	1	1	0	0	0	2	1	2	0	1	1	0	1	0	0	0	24.2835	23.5355	23.1313	22.6966	21.6977	NaN	20.4176	20.5351	NaN	NaN	NaN	25.3278	23.6319	22.9717	NaN	22.0193	22.0918	NaN	20.7561	NaN
Fgfr1	P16092	Fibroblast growth factor receptor 1	+	2.75254	0.0017679	-0.77818	0.583102	5	5	6	3	4	4	6	5	6	6	6	5	5	6	4	5	4	7	6	6	7	6	25.0933	25.1194	25.3091	25.2059	24.7591	24.996	25.8087	25.6137	25.6116	25.3941	25.9047	25.6952	25.624	25.479	25.457	25.7467	25.5766	26.7439	26.6351	26.7964
Fgg	Q8VCM7	Fibrinogen gamma chain		0.739503	0.182179	0.16413	1.12049	2	4	2	1	1	1	2	2	2	2	2	2	2	3	1	2	2	2	1	2	2	2	27.5838	27.2727	27.2113	27.4391	27.5876	27.3981	27.166	26.8312	26.964	26.917	26.9226	27.4591	27.2343	27.2395	27.2585	27.1608	27.0917	26.7763	27.0549	26.7962
Flrt3	Q8BGT1			0.18238	0.657083	0.0568412	1.04019	4	5	6	4	7	7	7	7	6	8	8	8	5	9	6	6	8	9	5	7	6	8	24.4489	24.31	24.9915	24.5281	25.2203	24.5961	24.6939	24.5853	24.7717	24.8785	24.6012	24.8384	24.8761	25.0635	24.9238	24.5725	24.8932	24.7819	24.1606	24.4317
Fmod	P50608	Fibromodulin		0.133461	0.735425	0.0493453	1.0348	1	1	1	1	1	1	1	1	1	1	1	1	1	1	1	1	1	1	1	1	1	1	NaN	22.539	22.6947	23.1023	22.9939	22.7407	22.2412	22.8041	22.4042	22.4538	21.9083	22.3802	23.116	22.9569	22.7103	22.0346	22.4486	22.5501	22.5816	22.294
Fn1	P11276	Fibronectin;Anastellin		0.185868	0.651826	0.0382656	1.02688	16	16	15	13	16	16	18	21	21	21	21	17	12	13	17	14	15	20	19	16	22	21	27.6915	27.697	27.9291	27.8561	27.7894	27.7127	27.568	27.292	27.5388	27.6763	27.5921	27.958	27.9056	27.8837	27.7757	27.429	27.5834	27.4768	27.5983	27.4625
Fstl1	Q62356	Follistatin-related protein 1		0.0326639	0.927547	-0.0184907	0.987265	2	4	2	1	2	5	5	4	4	6	5	5	2	2	1	2	3	4	5	4	4	3	23.2807	23.668	23.7557	23.8033	23.8091	23.5531	24.2408	24.2168	24.4012	24.3377	24.2049	24.2274	23.4497	23.7577	23.2964	23.3901	23.2835	24.4028	24.8497	24.6419
Fuca1	Q99LJ1	Tissue alpha-L-fucosidase		0.468897	0.339706	0.188298	1.13942	5	4	4	6	5	5	7	6	6	7	8	4	6	6	4	5	6	7	5	5	5	7	25.5555	25.3176	25.7839	25.7318	26.1678	26.054	26.2453	25.9538	26.3214	26.4548	26.5568	25.7739	25.3927	25.909	25.8933	24.5198	25.7637	26.2145	25.9157	26.284
Fus	P56959	RNA-binding protein FUS		1.80633	0.0156196	0.724001	1.65176	0	1	1	1	1	1	1	1	1	1	1	1	1	1	1	1	1	1	1	1	1	1	NaN	23.6382	23.5875	24.3521	24.1498	23.463	22.9297	22.4238	22.9928	22.2647	22.5547	23.3825	22.7987	23.3074	22.3639	22.6123	22.2496	21.8184	22.6683	21.7377
Fzd2;Fzd7	Q9JIP6;Q61090	Frizzled-2;Frizzled-7		0.0133297	0.969773	-0.0118628	0.991811	1	0	1	0	0	1	1	1	1	1	1	1	0	0	0	1	0	1	1	1	1	0	20.6329	NaN	20.6136	NaN	NaN	20.7488	21.9801	21.6592	21.9859	NaN	21.4417	21.4629	NaN	NaN	NaN	20.4571	NaN	21.6398	21.6754	21.1726
Galns	Q571E4	N-acetylgalactosamine-6-sulfatase		0.412402	0.386899	0.178423	1.13165	4	4	4	3	2	3	5	4	3	3	4	3	3	4	3	3	2	4	4	3	5	4	23.2099	22.7897	23.1747	23.7461	22.9173	23.3768	23.733	23.3944	24.653	23.9468	23.9432	23.105	23.1841	23.2187	22.6755	22.9663	23.0759	23.6718	23.8068	23.6718
Galnt1	O08912	Polypeptide N-acetylgalactosaminyltransferase 1;Polypeptide N-acetylgalactosaminyltransferase 1 soluble form		0.00340896	0.992181	0.00115863	1.0008	2	2	2	1	2	2	2	2	2	3	2	2	2	2	2	2	2	2	2	2	2	2	22.2605	22.4043	22.9148	22.7693	22.5493	22.5465	22.4873	22.0537	22.3802	22.5811	22.8138	22.4469	23.0743	22.6416	22.5588	21.8839	22.7894	22.4969	22.5048	22.4038
Galnt10	Q6P9S7	Polypeptide N-acetylgalactosaminyltransferase 10		0.118084	0.761932	0.0277122	1.01939	10	10	9	7	9	10	10	12	10	10	11	8	7	9	9	9	9	12	10	9	11	10	26.0054	25.8122	26.3686	26.3669	26.269	26.1676	26.3556	26.0823	26.4027	26.5905	26.4781	26.3419	26.0366	26.4236	26.2334	25.8334	26.059	26.3849	26.4208	26.3164
Galnt18	Q8K1B9	Polypeptide N-acetylgalactosaminyltransferase 18		0.547348	0.283565	-0.117942	0.921501	3	2	1	2	1	3	4	1	3	3	4	3	2	2	2	2	2	5	2	3	2	3	23.257	22.7921	22.8695	22.6779	22.9112	22.9124	23.4718	23.2469	23.2932	23.4848	23.4835	23.0108	23.1571	23.3277	23.0233	23.4649	23.3382	23.6152	23.0544	23.1769
Ganab	Q8BHN3	Neutral alpha-glucosidase AB		1.54559	0.0284717	0.330975	1.25786	15	18	16	14	18	15	18	19	20	20	18	17	18	16	12	15	14	21	18	17	19	17	26.5461	26.9199	26.9095	26.6675	27.1801	26.7951	27.7321	27.3588	27.1907	27.4159	27.614	27.1793	26.8181	26.6374	26.4001	26.5599	26.4342	26.8486	26.797	27.0824
Gap43	P06837	Neuromodulin		0.692827	0.202849	0.57931	1.49413	1	4	2	1	4	2	2	1	1	1	1	2	2	0	0	1	1	0	1	0	0	0	21.6637	23.9469	22.9425	24.1639	23.8713	22.908	23.5337	22.9588	22.0692	22.7315	22.884	23.4419	22.509	NaN	NaN	22.7746	21.0623	NaN	22.6217	NaN
Gapdh	P16858	Glyceraldehyde-3-phosphate dehydrogenase		0.542535	0.286725	0.275436	1.21036	3	8	4	5	4	6	7	8	5	4	7	3	3	4	4	4	2	4	5	3	5	7	24.3162	25.4889	24.0096	24.8413	24.2602	24.226	24.0918	24.5387	24.099	23.0855	23.6691	23.7681	23.4638	24.3333	24.9027	24.9457	23.7859	23.9033	23.8507	23.427
Gfra1	P97785	GDNF family receptor alpha-1		0.0795275	0.832669	-0.0712346	0.951823	1	1	0	0	0	1	1	1	1	0	1	0	1	0	0	1	1	1	1	0	1	1	20.6883	21.4118	NaN	NaN	NaN	20.4173	19.8901	20.9313	20.6133	NaN	19.5369	NaN	19.8074	NaN	NaN	21.442	20.519	20.0956	20.82	NaN
Gfra2	O08842	GDNF family receptor alpha-2		1.37704	0.0419724	-0.418671	0.748114	0	0	1	0	0	0	1	1	1	1	1	0	0	1	0	0	1	1	1	1	1	1	NaN	NaN	21.8025	NaN	NaN	NaN	22.0072	21.7012	22.2164	22.3901	22.0761	NaN	NaN	22.3114	NaN	NaN	NaN	22.5814	22.5477	22.8501
Ggh	Q9Z0L8	Gamma-glutamyl hydrolase		0.0203102	0.954311	0.0091929	1.00639	10	8	10	9	11	11	11	12	12	12	12	10	9	10	9	8	11	12	11	10	10	11	28.3123	28.0819	28.3736	28.0715	28.2939	28.1544	28.9111	28.6973	28.8999	29.0782	28.9885	28.4894	28.2418	28.3922	27.807	28.285	28.3294	28.8895	28.6566	28.8747
Glb1	P23780	Beta-galactosidase	+	4.10343	7.88084e-05	0.503157	1.41731	5	5	4	3	4	4	5	5	4	5	4	5	5	3	3	3	3	4	5	4	6	4	24.8348	25.1355	24.8819	25.0474	24.8196	24.3695	25.0699	25.0574	25.0444	24.8098	25.02	24.4997	24.3731	24.2136	24.2374	24.5495	23.9991	24.4876	24.6327	24.7308
Glce	Q9EPS3	D-glucuronyl C5-epimerase		0.0366289	0.919118	0.0172428	1.01202	4	3	3	0	1	2	1	1	2	2	1	2	2	1	1	2	1	4	3	1	2	2	22.5164	22.6652	22.8045	NaN	22.8649	22.4346	22.5099	21.6851	22.0905	22.4614	21.5543	22.4408	22.6677	22.1705	22.3676	22.8213	22.5125	21.8551	22.0456	22.648
Glg1	Q61543	Golgi apparatus protein 1	+	8.78842	1.62772e-09	-0.898504	0.536443	17	21	21	17	21	21	24	22	21	24	25	28	28	28	26	31	30	33	29	28	31	32	27.5015	27.6796	27.8853	27.6337	27.9809	27.6873	27.9343	27.8594	27.9909	28.1218	27.8603	29.2035	28.7724	28.8329	28.4873	28.6546	28.62	28.6731	28.6968	28.8412
Gm1673	Q3UR78	Neuropeptide-like protein C4orf48 homolog		0.263978	0.544531	0.13488	1.098	2	2	2	2	2	2	2	2	2	2	2	2	2	2	2	2	2	2	2	2	2	2	25.0777	25.47	25.5902	25.484	25.6729	25.2933	26.2914	25.8536	26.6327	26.4107	26.3649	25.6946	25.2515	25.459	25.073	25.1454	25.1393	26.3181	26.3574	26.1923
Gnb2l1	P68040	Guanine nucleotide-binding protein subunit beta-2-like 1;Guanine nucleotide-binding protein subunit beta-2-like 1, N-terminally processed		0.0707686	0.849633	-0.0525695	0.964217	0	1	1	0	0	0	1	1	1	1	1	1	1	0	0	1	0	0	1	0	0	1	NaN	20.2636	20.4215	NaN	NaN	NaN	20.6526	20.5325	20.8085	20.5523	21.2586	20.7326	19.6666	NaN	NaN	21.3108	NaN	NaN	20.8428	NaN
Gnptg	Q6S5C2	N-acetylglucosamine-1-phosphotransferase subunit gamma		2.79551	0.00160137	0.54374	1.45775	3	2	3	3	3	2	3	3	3	3	4	1	3	3	2	1	1	3	2	3	2	3	23.4996	23.3199	24.1286	23.6057	23.9622	23.4211	24.2362	23.8183	23.8346	24.3135	24.3292	23.1091	23.3224	23.5648	23.4312	22.4519	23.1683	23.571	23.264	23.6044
Gns	Q8BFR4	N-acetylglucosamine-6-sulfatase	+	4.27495	5.30946e-05	0.499997	1.41421	9	10	9	8	9	9	10	9	9	10	10	7	8	7	5	9	8	9	7	8	8	8	26.6546	26.8787	26.8772	26.9852	26.8214	26.6346	27.3141	27.1764	26.9146	27.0481	27.143	26.6469	26.5908	26.0151	26.1548	26.2404	26.386	26.641	26.3547	26.6769
Golm1	Q91XA2	Golgi membrane protein 1		0.00462977	0.989396	0.00396018	1.00275	14	16	14	11	13	13	15	17	17	16	18	16	11	13	10	14	15	16	17	18	17	18	28.5751	28.9031	28.7608	28.338	28.7586	28.7106	30.1277	29.9154	30.0445	30.099	30.1612	29.06	28.6961	28.9444	28.6472	28.4931	28.8075	29.9475	29.9387	29.9261
Gpc1	Q9QZF2	Glypican-1;Secreted glypican-1		0.177275	0.664852	-0.0447074	0.969486	6	5	5	4	5	8	10	8	10	12	11	7	5	7	7	5	7	10	7	10	9	9	25.694	25.5042	25.6042	25.7236	25.6841	25.6978	25.8578	25.6545	25.9645	26.0465	25.9694	25.5701	25.5858	25.8759	25.4481	25.5448	25.5164	25.9609	25.8767	26.2835
Gpr55	Q3UJF0	G-protein coupled receptor 55		0.32408	0.474155	-2.19599	0.218244	0	0	1	1	0	0	1	0	0	1	1	0	0	0	0	1	0	0	0	1	0	1	NaN	NaN	18.2242	27.3796	NaN	NaN	27.0072	NaN	NaN	27.3594	19.0515	NaN	NaN	NaN	NaN	26.9179	NaN	NaN	NaN	24.4422
Gpr56	Q8K209	G-protein coupled receptor 56;GPR56 N-terminal fragment;GPR56 C-terminal fragment		0.437673	0.365028	-0.225638	0.855217	2	2	1	0	1	1	3	3	3	4	4	1	1	0	1	2	2	3	4	3	4	3	22.5009	22.6504	22.1019	NaN	NaN	22.6861	23.4517	23.4112	23.8222	23.4887	23.5801	22.6947	23.0498	NaN	23.0946	22.9883	22.7793	23.2814	23.6535	24.0272
Grn	P28798	Granulins;Acrogranin;Granulin-1;Granulin-2;Granulin-3;Granulin-4;Granulin-5;Granulin-6;Granulin-7		0.885193	0.130259	0.207303	1.15453	3	3	2	3	2	2	2	2	2	2	3	2	2	2	2	2	2	3	1	2	1	2	23.1131	22.9266	23.0068	22.4615	23.3097	22.7477	22.5086	22.4712	22.7041	23.1713	22.5827	23.1225	22.8885	22.8727	22.0632	22.5908	22.75	22.5385	22.591	22.6664
Gsdma	Q9EST1	Gasdermin-A		NaN	NaN	NaN	NaN	0	1	0	0	0	0	0	0	0	0	0	0	0	0	0	2	1	0	1	1	1	1	NaN	NaN	NaN	NaN	NaN	NaN	NaN	NaN	NaN	NaN	NaN	NaN	NaN	NaN	NaN	24.1399	22.9169	NaN	22.8771	22.4923
Gstm1;Gstm3;Gstm7;Gstm2	P10649;P19639;Q80W21;P15626	Glutathione S-transferase Mu 1;Glutathione S-transferase Mu 3;Glutathione S-transferase Mu 7;Glutathione S-transferase Mu 2		0.339089	0.458048	0.497972	1.41223	2	1	0	0	0	0	0	0	0	0	0	2	2	1	1	1	0	0	0	0	0	0	23.0909	22.8441	NaN	NaN	NaN	NaN	NaN	NaN	NaN	NaN	NaN	23.1	23.5167	22.3323	21.7786	21.6202	NaN	NaN	NaN	NaN
H3f3a;H3f3c;Hist1h3b;Hist1h3a	P84244;P02301;P84228;P68433	Histone H3.3;Histone H3.3C;Histone H3.2;Histone H3.1		0.604878	0.248383	-1.42802	0.371639	1	0	1	2	0	1	0	0	1	1	1	1	1	0	2	3	2	1	0	0	1	0	21.2082	NaN	23.0942	22.3861	NaN	22.8503	NaN	NaN	24.3484	22.0843	22.6725	NaN	23.3239	NaN	27.4073	28.181	21.518	22.0372	NaN	NaN
Hal	P35492	Histidine ammonia-lyase		0.708237	0.195778	0.427369	1.34478	3	3	2	1	2	3	2	3	2	3	1	0	3	0	1	2	3	3	2	2	2	3	24.034	23.7569	22.322	23.434	22.2893	23.3303	21.8603	22.9381	22.2873	22.151	22.0473	NaN	22.5316	NaN	22.4666	22.2327	23.2223	21.8618	22.4506	22.0879
Hba	P01942	Hemoglobin subunit alpha		0.481752	0.329798	0.205736	1.15327	5	4	3	2	2	2	3	2	3	3	3	4	3	3	1	0	1	2	3	3	2	3	24.7582	25.0306	24.9819	25.6928	24.8611	24.8268	24.3832	23.7836	24.4691	24.2604	24.4087	25.0026	24.9398	24.8127	24.9178	NaN	24.4956	24.3945	24.1721	24.0857
Hbb-b1	P02088	Hemoglobin subunit beta-1		0.246865	0.566415	-0.143473	0.905337	1	3	2	1	1	2	2	1	2	1	1	2	2	2	2	1	2	1	2	0	1	1	22.2157	22.601	22.8627	22.5801	22.4609	22.184	22.3658	22.334	22.538	21.4334	21.5947	22.7058	22.8271	22.3168	22.3247	22.5004	22.4624	23.9191	21.9902	NaN
Hdgf	P51859	Hepatoma-derived growth factor		0.110274	0.775757	0.238341	1.17964	1	2	0	0	0	1	8	6	6	6	4	0	1	0	0	0	1	6	3	3	6	5	21.76	22.6736	NaN	NaN	NaN	21.9772	25.6772	26.6655	24.0858	24.6796	24.7566	NaN	22.1934	NaN	NaN	NaN	21.5547	24.2563	24.4332	24.5499
Heg1	E9Q7X6	Protein HEG homolog 1		0.288218	0.51497	-0.152691	0.899571	1	1	1	0	1	1	1	2	1	1	2	1	1	0	0	0	1	2	2	2	2	2	NaN	21.6532	21.346	NaN	NaN	NaN	22.2595	21.9641	21.828	22.053	22.2582	21.3578	NaN	NaN	NaN	NaN	21.3419	22.3632	22.5539	22.1468
Hepacam	Q640R3	Hepatocyte cell adhesion molecule		0.117453	0.76304	-0.0320757	0.978012	0	0	0	0	1	0	2	1	2	2	1	0	1	0	1	1	1	2	1	1	2	1	NaN	NaN	NaN	NaN	21.8757	NaN	22.2802	21.8171	22.085	22.2511	22.5879	NaN	22.1707	NaN	22.0807	22.0655	22.1889	22.3198	22.0787	22.1243
Hexa	P29416	Beta-hexosaminidase subunit alpha		1.98036	0.0104626	0.52738	1.44131	2	2	2	1	1	2	3	2	3	3	3	2	2	2	1	1	1	2	2	2	2	3	22.9191	23.0709	23.1198	23.6591	23.2136	23.2347	23.7309	23.5589	24.0556	23.9713	23.6366	23.1816	22.074	22.6685	22.5269	22.4266	22.6822	23.4616	23.239	23.3832
Hexb	P20060	Beta-hexosaminidase subunit beta		0.892391	0.128118	0.207785	1.15491	12	12	12	11	12	12	11	12	12	13	12	12	11	11	12	12	11	12	12	12	11	12	27.2731	27.5603	27.7789	27.9657	27.6995	27.4089	28.2298	27.8358	28.2655	28.1079	27.7654	27.7013	27.3235	27.3839	27.4934	27.1767	27.2515	27.8819	27.9352	27.8737
Hhipl1	Q14DK5	HHIP-like protein 1		0.131735	0.738354	-0.118251	0.921304	2	2	3	2	3	2	6	6	4	7	7	4	3	3	1	2	3	7	5	6	6	7	23.2886	23.0933	23.1216	23.0694	24.1879	23.3707	24.6351	24.6425	24.9114	25.398	25.1494	23.8125	23.5153	24.09	22.7942	23.593	24.2633	25.1173	24.5972	25.0465
Hint1	P70349	Histidine triad nucleotide-binding protein 1		2.58352	0.00260906	0.583441	1.49842	1	1	1	1	1	1	1	1	1	1	1	1	1	1	1	1	1	1	1	1	1	1	21.5296	22.0408	21.8814	22.5718	22.7411	21.6017	22.4949	22.0146	21.8943	21.5702	22.2254	22.1948	21.8578	21.6869	21.8637	21.4021	21.0538	21.0558	21.2949	21.1512
Hist1h1e;Hist1h1c;Hist1h1d	P43274;P15864;P43277	Histone H1.4;Histone H1.2;Histone H1.3		0.236115	0.580611	-0.302703	0.810732	2	0	2	2	2	1	1	0	0	1	1	0	0	0	1	2	0	0	1	0	1	0	22.4114	NaN	22.8023	23.5025	22.8328	22.5264	22.379	NaN	NaN	22.5436	22.0134	NaN	NaN	NaN	22.9875	24.8903	NaN	NaN	22.2829	NaN
Hist1h2bp;Hist1h2bk;Hist1h2bc;Hist2h2bb;Hist1h2bh;Hist1h2bb;Hist1h2bm;Hist1h2bf;Hist3h2ba;Hist3h2bb;Hist2h2be;Hist1h2ba	Q8CGP2;Q8CGP1;Q6ZWY9;Q64525;Q64478;Q64475;P10854;P10853;Q9D2U9;Q8CGP0;Q64524;P70696	Histone H2B type 1-P;Histone H2B type 1-K;Histone H2B type 1-C/E/G;Histone H2B type 2-B;Histone H2B type 1-H;Histone H2B type 1-B;Histone H2B type 1-M;Histone H2B type 1-F/J/L;Histone H2B type 3-A;Histone H2B type 3-B;Histone H2B type 2-E;Histone H2B type 1-A		0.586044	0.259391	-0.997977	0.500702	1	1	1	1	1	1	1	1	1	1	2	1	2	2	2	4	1	0	1	1	1	1	22.5516	22.9449	22.361	22.3013	22.1458	21.7169	22.0808	21.2471	22.1575	21.1563	21.5065	21.2626	22.3982	23.2074	26.9883	29.1647	21.3598	NaN	22.0045	21.4431
Hist1h4a	P62806	Histone H4		0.372166	0.424457	-0.589462	0.664591	3	3	3	2	2	2	2	3	4	2	2	2	3	3	4	8	3	2	1	2	1	2	23.2167	23.1443	23.2367	23.2508	23.5413	23.3299	22.8449	22.2317	22.7583	22.0159	22.6338	22.9227	24.5456	23.9235	26.6956	28.6436	22.9679	22.5305	20.6432	22.1689
Hist2h2ac;Hist2h2aa1;Hist1h2ah;H2afj;Hist1h2ak;Hist1h2af;Hist3h2a;H2afx	Q64523;Q6GSS7;C0HKE9;C0HKE8;C0HKE7;C0HKE6;C0HKE5;C0HKE4;C0HKE3;C0HKE2;C0HKE1;Q8CGP6;Q8R1M2;Q8CGP7;Q8CGP5;Q8BFU2;P27661	Histone H2A type 2-C;Histone H2A type 2-A;Histone H2A type 1-H;Histone H2A.J;Histone H2A type 1-K;Histone H2A type 1-F;Histone H2A type 3;Histone H2AX		0.546077	0.284396	-0.660219	0.632782	2	2	3	2	2	2	2	1	3	1	2	2	3	3	2	5	1	2	3	1	2	1	21.939	22.6183	22.1022	22.0502	22.8793	21.9893	22.3865	21.2249	23.1911	21.2662	22.3603	22.5965	22.9493	23.7726	25.5336	26.9347	21.2843	21.8393	22.5541	21.4769
Hmgb1	P63158	High mobility group protein B1		0.0343028	0.924054	-0.0679518	0.953991	0	1	0	0	0	0	2	1	2	2	1	0	0	0	0	0	0	2	1	1	1	1	NaN	21.3341	NaN	NaN	NaN	NaN	25.7446	24.278	25.0587	24.306	24.2528	NaN	NaN	NaN	NaN	NaN	NaN	24.6877	24.3562	23.959
Hmgb2	P30681	High mobility group protein B2		0.483101	0.328775	-0.829117	0.562874	1	0	0	0	1	0	2	2	2	2	2	0	0	0	0	0	0	2	2	2	2	2	21.204	NaN	NaN	NaN	23.0826	NaN	26.0654	25.7407	25.0666	24.4432	25.5345	NaN	NaN	NaN	NaN	NaN	NaN	25.971	25.3163	25.1206
Hmgb3	O54879	High mobility group protein B3		0.39438	0.403293	-0.805748	0.572065	0	1	0	0	1	0	3	2	2	2	3	0	0	0	0	0	0	2	2	2	3	2	NaN	20.2817	NaN	NaN	21.6823	NaN	25.5488	25.3512	24.3063	23.3397	24.849	NaN	NaN	NaN	NaN	NaN	NaN	24.8763	23.9887	24.7121
Hnrnpa1	P49312	Heterogeneous nuclear ribonucleoprotein A1;Heterogeneous nuclear ribonucleoprotein A1, N-terminally processed		1.50306	0.0314008	0.581763	1.49668	3	5	4	4	5	5	4	4	4	4	4	4	4	4	4	5	3	4	3	3	4	3	23.034	24.4859	24.3617	24.6262	24.9932	23.9954	23.9128	23.8331	23.8536	23.9603	23.2341	24.3281	23.6851	23.571	23.612	24.5537	23.2785	22.9044	23.2967	22.6941
Hnrnpa2b1	O88569	Heterogeneous nuclear ribonucleoproteins A2/B1		1.31761	0.0481272	0.398812	1.31842	0	0	0	1	1	1	1	0	2	1	1	1	0	1	1	1	1	1	1	0	1	0	NaN	NaN	NaN	22.8632	22.7994	22.273	22.2605	NaN	22.3215	21.7859	21.8186	22.329	NaN	21.5855	21.9223	22.2875	21.5613	21.8267	21.8431	NaN
Hnrnpa3	Q8BG05	Heterogeneous nuclear ribonucleoprotein A3		0.0524125	0.886314	0.017888	1.01248	2	1	2	2	2	2	1	1	1	2	1	2	1	1	1	2	0	2	2	1	1	1	21.6565	22.0424	21.9672	21.8754	21.9649	21.7405	22.0819	21.8583	22.0567	21.8727	21.8186	21.9172	21.4059	22.0917	22.353	21.8575	NaN	NaN	NaN	NaN
Hnrnpab	Q99020	Heterogeneous nuclear ribonucleoprotein A/B	+	2.85857	0.00138494	0.753736	1.68615	0	1	1	2	1	1	1	1	1	1	2	2	1	0	1	0	0	1	1	1	1	2	NaN	NaN	22.1256	22.5303	23.1064	22.252	22.5447	22.407	22.6649	22.2464	21.8249	22.4302	21.4813	NaN	NaN	NaN	NaN	21.7699	21.289	21.3097
Hnrnpd	Q60668	Heterogeneous nuclear ribonucleoprotein D0		1.76091	0.0173418	0.481518	1.39621	2	2	1	1	1	1	2	1	2	1	1	2	1	1	2	2	1	2	2	1	1	1	22.8066	23.5877	23.7115	NaN	23.8343	23.1447	23.5807	23.2147	23.4981	22.9457	22.517	23.2429	23.2045	22.1696	23.0664	23.5054	22.7128	22.6937	22.7243	22.5316
Hnrnph2;Hnrnph1	P70333;O35737	Heterogeneous nuclear ribonucleoprotein H2;Heterogeneous nuclear ribonucleoprotein H;Heterogeneous nuclear ribonucleoprotein H, N-terminally processed		0.282863	0.521359	0.192013	1.14236	2	2	2	2	2	2	2	2	2	2	2	2	2	1	2	3	1	2	1	1	1	1	22.2716	24.0665	23.3254	23.6747	24.2138	23.6735	23.8228	23.5703	24.0304	24.191	22.8467	23.8213	23.1564	23.9223	23.5882	25.0338	22.0524	23.3844	23.5769	22.4916
Hp	Q61646	Haptoglobin;Haptoglobin alpha chain;Haptoglobin beta chain		0.136264	0.730695	-0.0570335	0.961239	5	4	5	3	5	5	5	5	4	4	4	5	4	4	3	2	2	4	4	4	4	5	26.87	27.0352	26.8967	27.1978	27.0375	26.9209	26.3769	26.1791	26.5344	26.598	26.3178	27.2111	27.1651	27.5633	27.0402	26.8483	26.5081	26.556	26.7534	26.3009
Hpx	Q91X72	Hemopexin		0.437315	0.365329	0.222127	1.16645	5	3	3	2	2	2	2	3	2	3	2	5	3	3	2	3	2	2	2	2	3	2	27.5524	27.7478	27.4909	27.8635	27.7235	27.3614	26.738	26.4764	27.0398	27.0206	26.7204	27.7803	27.6501	27.837	27.5608	27.1017	27.1399	26.4565	26.9534	26.5473
Hs6st3	Q9QYK4	Heparan-sulfate 6-O-sulfotransferase 3		0.390783	0.406646	0.160627	1.11777	1	1	1	1	1	2	2	1	2	2	1	1	1	1	1	1	1	2	1	1	1	1	20.6252	20.1719	20.9104	21.0589	21.12	20.3348	21.5833	21.448	20.916	21.9762	21.8792	21.0901	20.6454	20.9877	20.9942	20.5163	20.7921	20.8146	20.9618	21.2234
Hsp90ab1	P11499	Heat shock protein HSP 90-beta		0.0218001	0.951042	0.0563512	1.03983	0	1	1	0	1	1	5	5	5	3	5	2	0	0	1	1	0	4	3	3	5	5	NaN	20.2068	19.9784	NaN	20.4462	20.4686	25.4372	23.0086	24.4966	22.6144	24.5879	21.44	NaN	NaN	19.9413	20.9748	NaN	23.1188	22.6073	22.6226
Hspa13	Q8BM72	Heat shock 70 kDa protein 13		0.139798	0.724773	0.0900118	1.06438	3	3	4	1	4	5	4	6	4	5	5	3	4	4	4	3	3	6	3	5	4	6	23.6407	23.4073	23.5057	22.7987	23.7283	24.0914	24.5991	24.2671	24.9158	24.8331	24.8943	23.5182	23.7035	23.5136	23.4677	23.7508	23.6809	24.5144	24.4087	24.3719
Hspa5	P20029	78 kDa glucose-regulated protein		0.184663	0.653638	0.0941814	1.06746	7	12	9	7	12	9	16	14	13	12	15	9	6	8	10	12	7	15	11	13	13	16	25.6403	26.2267	25.7491	25.4377	26.1916	25.5831	27.2746	26.6469	26.272	26.2144	26.7689	26.0221	25.8136	25.5865	26.1621	26.5591	25.2748	26.3147	26.0816	26.3668
Hspa8	P63017	Heat shock cognate 71 kDa protein		1.02843	0.0936632	0.307534	1.23759	4	5	4	4	5	4	7	5	7	6	5	6	4	5	2	5	3	5	3	4	3	4	24.7294	25.4348	25.322	25.4064	25.4194	25.1587	25.5654	25.2515	25.3667	25.4419	25.219	25.2051	25.0393	24.8661	25.3552	26.4067	24.6203	24.4908	24.85	24.6723
Huwe1	Q7TMY8	E3 ubiquitin-protein ligase HUWE1		0.274092	0.531995	-0.115094	0.923322	1	1	1	1	1	1	1	1	1	1	1	1	1	1	1	1	1	1	1	1	1	1	23.963	23.9851	24.6254	23.6718	24.6786	24.8957	24.0144	24.1227	25.1465	23.9952	24.9146	24.0056	24.5136	24.7764	24.6477	24.1401	24.7222	24.0549	25.046	24.637
Hyal1	Q91ZJ9	Hyaluronidase-1		0.947089	0.112956	-0.298315	0.813202	2	1	2	0	1	1	0	1	1	1	1	2	1	2	0	0	1	0	1	1	0	1	21.9748	21.9754	22.3121	NaN	21.6904	22.1293	NaN	22.7437	22.6518	21.9768	22.8083	22.5586	22.323	22.4208	NaN	NaN	22.164	NaN	22.9681	22.706
Hyou1	Q9JKR6	Hypoxia up-regulated protein 1		0.063462	0.864048	-0.022296	0.984664	4	5	4	3	5	3	5	3	3	5	4	4	4	4	4	4	3	2	5	4	3	3	24.8208	25.4848	25.0834	24.0832	25.1332	25.0734	24.7808	24.9779	25.0504	24.9007	24.47	25.2899	24.9254	24.6653	24.8567	25.0009	24.7737	25.1902	25.0373	24.9774
Icam5	Q60625	Intercellular adhesion molecule 5		0.571769	0.26806	-0.286989	0.819611	1	1	1	0	1	1	1	1	0	2	1	0	0	1	1	1	0	1	1	0	1	0	21.5808	22.5735	21.6909	NaN	22.8971	22.9482	22.8355	22.3946	NaN	22.8802	22.9619	NaN	NaN	22.7527	22.7752	NaN	NaN	22.8042	22.8237	NaN
Idh1	O88844	Isocitrate dehydrogenase [NADP] cytoplasmic		1.14329	0.0718976	0.303243	1.23392	2	2	1	1	2	1	0	0	2	1	1	0	0	0	1	2	1	1	1	0	0	1	21.1987	21.6658	20.6863	21.0467	21.22	20.667	NaN	NaN	20.8642	21.4255	20.8278	NaN	NaN	NaN	20.743	20.9144	20.8309	20.8033	20.9025	NaN
Ids	Q08890	Iduronate 2-sulfatase		0.929774	0.117551	0.186303	1.13784	13	14	14	12	13	14	14	15	13	14	16	12	14	12	11	13	15	13	15	14	15	14	29.7309	29.791	29.7227	29.6727	29.654	29.6535	30.1441	29.8145	30.131	30.1846	30.3183	29.5941	29.5664	29.4749	29.3529	29.3082	29.6325	29.8967	29.969	30.1096
Ifi30	Q9ESY9	Gamma-interferon-inducible lysosomal thiol reductase		0.020072	0.954834	-0.021096	0.985484	1	1	2	2	0	1	2	3	3	3	3	2	2	0	0	1	1	2	3	2	3	2	22.8284	23.464	23.0304	23.1695	NaN	22.4792	24.4254	24.5413	24.5899	24.5512	24.5365	23.4624	23.0436	NaN	NaN	22.7384	22.9069	24.5296	24.5808	24.3515
Ifnar2	O35664	Interferon alpha/beta receptor 2		0.898847	0.126227	-0.432059	0.741203	2	2	2	2	2	2	2	2	2	2	2	2	2	2	2	2	2	2	2	2	2	2	24.9061	24.5212	24.1219	23.8357	23.2938	23.3958	24.1143	24.7074	24.4702	22.5614	24.5714	23.9071	24.304	23.2499	24.5777	24.8962	24.3161	24.698	24.8531	24.5176
Igdcc4	Q9EQS9	Immunoglobulin superfamily DCC subclass member 4		0.266774	0.541036	0.139497	1.10152	3	3	2	0	3	2	5	2	3	5	5	2	2	4	3	0	1	4	4	4	2	3	22.1881	22.4548	23.0947	NaN	22.6465	22.3419	23.6645	22.5606	23.4595	23.2917	23.4253	22.5962	22.2929	22.5947	22.6271	NaN	22.1812	23.5104	23.1022	23.0794
Igf2r	Q07113	Cation-independent mannose-6-phosphate receptor		3.38175	0.000415191	0.362602	1.28574	19	21	19	15	18	17	21	21	20	20	19	18	16	15	13	15	15	18	18	21	18	22	27.0259	27.3259	27.5079	27.1803	27.5304	27.3621	27.4551	27.1612	27.4323	27.2539	27.3182	27.1643	27.0636	26.7362	26.6312	26.6502	26.6885	27.1125	27.182	27.0149
Igfbp3	P47878	Insulin-like growth factor-binding protein 3		0.0611878	0.868585	0.0222586	1.01555	11	11	10	11	10	9	12	11	10	11	12	9	10	11	9	9	11	11	10	10	10	12	27.3444	27.3659	27.6545	27.7025	27.6989	27.5971	28.2664	28.0805	27.9332	28.1641	27.9436	27.8291	27.4388	27.5941	27.5023	27.3999	27.4925	28.2534	27.92	28.2012
Igfbp5	Q07079	Insulin-like growth factor-binding protein 5		0.604897	0.248372	0.216741	1.16211	0	1	1	0	0	1	2	2	2	2	2	0	1	0	1	0	0	2	2	2	2	1	NaN	23.2558	23.8121	NaN	NaN	NaN	23.5372	23.8283	24.0055	23.3155	23.6765	NaN	23.9233	NaN	22.7282	NaN	NaN	23.651	23.3527	23.5464
Igfbpl1	Q80W15	Insulin-like growth factor-binding protein-like 1		0.324811	0.473357	0.152133	1.11121	7	8	8	8	8	10	10	10	10	9	10	8	7	7	7	8	9	10	10	10	10	10	25.9888	25.9083	25.9727	26.6143	26.3093	26.2013	27.0358	26.8558	27.1065	27.4492	26.6536	26.0216	25.8304	26.0086	26.1198	25.8982	26.2438	26.9336	26.8884	26.857
Iglon5	Q8HW98	IgLON family member 5		1.03287	0.0927105	0.193513	1.14354	3	3	3	2	3	3	3	3	2	3	2	2	2	2	1	2	1	2	3	2	2	3	24.4697	24.6	24.9156	24.7622	25.0215	24.5209	24.8678	24.396	24.9025	24.4526	24.4373	24.4755	25.162	24.6754	24.2908	24.2251	24.1166	24.4495	24.5914	24.3026
Il1rap	Q61730	Interleukin-1 receptor accessory protein		0.272718	0.533681	-0.0704765	0.952323	0	1	3	1	3	3	3	4	2	4	3	4	3	2	2	3	4	4	4	3	4	4	NaN	24.3888	24.5466	23.8672	24.4659	24.3334	24.2005	24.0308	24.2669	24.4317	24.4857	24.6291	24.4953	24.9659	24.6167	24.1153	24.0872	24.4063	24.0629	24.2355
Il6st	Q00560	Interleukin-6 receptor subunit beta		NaN	NaN	NaN	NaN	0	0	0	0	0	0	0	0	0	0	0	1	2	3	2	1	2	3	3	3	3	3	NaN	NaN	NaN	NaN	NaN	NaN	NaN	NaN	NaN	NaN	NaN	23.1266	22.9732	23.2839	22.9151	NaN	23.2726	23.4311	23.6965	23.4509
Inhba	Q04998	Inhibin beta A chain		0.428608	0.372728	0.165571	1.12161	2	2	2	2	1	1	2	3	1	2	2	2	1	1	1	2	2	2	2	3	3	1	21.7165	22.2114	22.6392	22.3824	22.6397	22.3476	22.8947	22.6015	23.5379	23.4234	22.9031	22.507	22.1211	23.1417	22.4419	22.0974	22.2215	22.6615	22.6944	22.5708
Islr2	Q5RKR3	Immunoglobulin superfamily containing leucine-rich repeat protein 2		0.417551	0.382339	-0.162371	0.893555	10	9	9	9	10	10	9	8	9	9	10	10	10	9	10	10	9	9	8	9	10	10	27.0907	26.7268	27.5009	27.1382	27.5067	27.333	26.8563	26.0609	26.6509	26.7502	26.9944	27.3059	27.609	27.6845	27.4336	27.2616	27.5266	26.8711	26.4137	26.7563
Itih5	Q8BJD1	Inter-alpha-trypsin inhibitor heavy chain H5		0.0272203	0.939247	-0.0214369	0.985251	7	5	7	6	7	5	12	13	12	14	11	7	8	8	8	8	11	11	13	14	12	12	26.3621	26.1917	26.3082	26.8025	26.804	26.455	27.9123	27.4168	27.7669	27.9285	28.1745	26.5039	26.669	27.1003	26.7607	26.2922	27.0716	27.5935	27.1191	27.5882
Itm2b	O89051	Integral membrane protein 2B;BRI2, membrane form;BRI2 intracellular domain;BRI2C, soluble form;Bri23 peptide		0.699229	0.199881	-0.175145	0.885678	1	0	1	1	1	1	1	1	1	1	1	1	1	1	1	1	1	1	1	1	1	1	NaN	NaN	21.8106	22.4456	21.8757	21.8343	22.1266	21.4292	22.3893	22.1811	22.1444	21.9	22.2523	21.9838	22.6303	NaN	22.1066	22.2713	22.2258	22.4333
Jag1	Q9QXX0	Protein jagged-1		0.371895	0.424723	0.146273	1.10671	1	1	1	1	1	0	1	1	1	1	1	1	0	1	1	1	1	1	1	1	1	1	20.5345	21.094	20.5169	19.764	20.9167	NaN	20.5587	20.5882	21.1246	20.9404	20.7622	21.2165	NaN	21.0849	19.968	20.0558	20.1696	20.5496	20.547	20.6301
Jup	Q02257	Junction plakoglobin		0.655025	0.221297	0.444159	1.36052	25	25	25	23	21	22	24	27	22	18	23	17	19	23	25	22	20	24	19	20	17	25	29.1171	29.3372	28.0394	28.1749	27.475	28.304	28.2361	29.6894	27.5716	26.9488	27.9989	27.2498	27.2611	28.1798	29.0346	29.1241	27.6188	27.5168	27.3716	27.5772
Kiaa1467	Q8BYI8	Uncharacterized protein KIAA1467		0.0635421	0.863889	-0.021256	0.985374	1	1	1	1	2	1	2	1	2	2	2	1	2	1	1	1	1	1	2	2	2	2	22.0641	22.7664	22.5597	23.2171	22.8535	22.5846	22.5214	NaN	22.2173	22.7595	22.5254	22.7641	22.7491	22.8877	22.7959	23.0161	22.57	22.5276	22.4468	22.4331
Kit	P05532	Mast/stem cell growth factor receptor Kit		1.07478	0.0841825	0.246854	1.18662	1	1	1	2	1	1	3	2	1	2	3	2	1	2	1	1	2	3	1	1	3	3	22.5237	22.278	22.4949	23.2935	22.9383	22.5291	23.2477	22.8678	22.7414	23.0996	22.6553	22.141	22.6184	22.3138	22.823	22.6383	22.2535	22.5932	22.6163	22.7486
Krt76	Q3UV17	Keratin, type II cytoskeletal 2 oral		0.706145	0.196723	0.332155	1.25889	2	2	2	2	2	2	2	2	2	2	2	2	2	2	2	2	2	2	2	2	2	2	31.8442	31.7648	31.4831	31.5313	32.514	31.4802	31.4165	32.7621	30.806	31.0638	31.6672	30.8769	31.1607	31.2865	32.0234	31.2555	31.3233	31.2661	31.3376	31.5979
L1cam	P11627	Neural cell adhesion molecule L1		0.823092	0.150282	-0.106749	0.928679	22	23	23	19	24	23	23	23	24	23	22	23	23	23	21	22	24	23	25	23	25	25	28.8804	29.2848	29.1462	29.3692	29.4157	29.0284	29.3379	29.0093	29.0712	29.058	29.0059	29.5557	29.4815	29.2861	29.0222	29.2658	29.1227	29.2079	29.2299	29.0875
L3mbtl4	B1B1A0	Lethal(3)malignant brain tumor-like protein 4		0.356948	0.439594	0.181321	1.13392	1	1	1	1	1	1	1	1	1	1	1	1	1	1	1	1	1	1	1	1	1	1	24.3109	24.1522	24.5861	25.3141	24.5025	24.3746	24.3842	24.1963	24.1581	22.8319	23.7381	24.0046	24.4169	24.6223	24.4961	23.8696	24.6981	23.2255	23.5541	24.0816
Lama2	Q60675	Laminin subunit alpha-2		0.634188	0.232173	-0.150811	0.900744	2	1	1	0	1	1	2	2	1	2	2	1	2	1	2	1	1	3	2	1	2	2	22.6934	22.3741	22.5904	NaN	22.7402	22.9914	22.8528	22.121	22.6748	22.8186	22.7788	22.6517	22.818	22.9108	22.835	22.497	22.8371	23.0487	22.3298	22.5112
Lama4	P97927	Laminin subunit alpha-4		1.0015	0.0996542	-0.368823	0.774414	1	2	2	1	1	1	2	2	0	1	2	1	2	2	1	2	2	1	0	1	1	0	21.7082	21.7737	22.0288	21.3275	22.3005	21.708	21.9954	20.9477	NaN	21.2426	21.2747	21.8758	21.9942	21.8014	21.8388	22.978	22.5174	21.9307	NaN	21.1754
Lama5	Q61001	Laminin subunit alpha-5		0.888605	0.12924	0.167151	1.12284	1	2	2	2	1	3	4	2	3	3	3	2	2	3	3	3	3	4	3	3	4	3	23.3565	23.4568	23.029	23.8508	23.0732	23.1221	23.4977	23.3612	23.4452	23.4864	23.3966	23.6947	23.1028	23.4134	23.3668	22.7402	23.0287	23.2559	22.9934	23.4324
Lamb1	P02469	Laminin subunit beta-1		0.103887	0.787251	0.0354302	1.02486	1	1	1	0	2	1	2	0	0	1	1	1	1	1	0	1	1	0	0	0	0	1	21.0002	21.3075	21.4404	NaN	21.5888	21.0909	21.3184	NaN	NaN	21.9259	21.3109	21.4723	21.3888	21.4055	NaN	21.4003	21.2559	NaN	NaN	NaN
Lamb2	Q61292	Laminin subunit beta-2		0.268993	0.538279	0.140405	1.10221	1	1	1	1	2	1	1	1	1	1	1	1	1	1	2	1	1	1	1	1	1	1	21.9512	21.5756	21.8915	22.5797	21.8576	21.8081	21.8325	21.4892	21.3122	21.6628	21.2565	22.1584	22.5267	22.1026	21.9821	22.1548	21.742	21.561	20.7802	20.7041
Lamc1	P02468	Laminin subunit gamma-1		0.0902891	0.81229	0.0204253	1.01426	10	12	10	7	11	11	13	13	11	14	13	10	10	10	9	8	8	15	10	14	13	12	25.2925	25.5249	25.4926	25.4566	25.8116	25.4385	25.6292	25.4716	25.6708	25.9424	25.5244	25.8114	25.6939	25.3663	25.3037	25.3108	25.5151	25.6548	25.601	25.8111
Ldhc	P00342	L-lactate dehydrogenase C chain		0.00804074	0.981656	0.0077773	1.00541	3	3	2	2	2	2	2	1	1	1	1	3	3	2	2	3	2	1	2	1	1	1	23.6224	23.4882	23.539	23.6172	22.6709	21.9579	22.4595	22.6229	22.3752	21.9797	21.8884	23.9677	23.4191	23.0524	23.7046	23.5722	22.4131	22.1415	22.2968	21.8536
Ldlr	P35951	Low-density lipoprotein receptor		0.327927	0.469973	-0.331683	0.794609	1	2	5	0	1	4	7	7	9	7	8	1	4	1	2	2	2	12	9	10	12	11	23.2701	23.269	23.6342	NaN	22.4896	23.3427	23.913	24.6217	24.6637	24.0316	24.3065	22.2596	22.9711	22.8988	22.6563	24.4875	24.5106	25.3706	24.4461	24.2636
Lfng	O09010	Beta-1,3-N-acetylglucosaminyltransferase lunatic fringe		0.459181	0.347391	-0.0917081	0.938411	2	1	3	2	2	1	2	1	3	3	3	1	3	3	3	1	3	3	3	2	3	2	23.6553	23.5634	23.6842	23.8791	23.4283	23.6162	23.9032	23.4437	23.9655	23.9899	23.3298	23.8297	23.6093	23.7984	23.8912	23.4585	24.0561	23.8826	23.5744	23.8261
Lgals8	Q9JL15	Galectin-8		0.138274	0.727322	0.0409088	1.02876	1	1	1	1	1	1	1	1	1	1	1	1	1	1	1	1	1	1	1	1	1	1	26.0776	25.671	25.6435	25.562	25.8311	25.89	25.4866	25.2922	25.6992	25.7926	25.6764	25.9274	26.2145	25.6094	25.9084	25.7513	25.9418	25.29	25.3515	25.5473
Lgmn	O89017	Legumain		0.708007	0.195881	0.272267	1.2077	11	10	8	6	9	10	10	10	10	9	11	10	10	10	7	10	10	10	10	10	10	10	27.9938	28.2166	27.834	27.6471	27.8122	27.6301	28.8153	28.7003	28.5992	28.8975	28.6774	27.8185	27.6601	27.4972	27.5168	27.5472	27.7061	28.3998	27.9851	28.6548
Lifr	P42703	Leukemia inhibitory factor receptor		0.129254	0.742585	-0.0394981	0.972993	5	5	5	3	6	7	7	8	8	8	7	6	6	7	5	6	6	6	8	7	7	8	24.5556	24.0553	24.9066	24.4243	24.9167	24.3525	24.605	24.3683	24.9582	24.5777	24.8348	24.7159	24.9641	25.0322	24.8327	24.1229	24.7978	24.4961	24.445	24.6261
Lingo1	Q9D1T0	Leucine-rich repeat and immunoglobulin-like domain-containing nogo receptor-interacting protein 1		0.996048	0.100914	-0.171549	0.887889	9	9	9	9	9	10	10	9	10	9	10	9	10	10	10	9	8	10	10	10	10	9	29.2086	28.9838	29.1925	28.6562	29.2683	29.3285	29.2332	28.837	29.3924	29.6012	29.2518	29.3181	29.2017	29.1549	29.1936	29.2544	29.3644	29.5433	29.6734	29.4044
Lingo2	Q3URE9	Leucine-rich repeat and immunoglobulin-like domain-containing nogo receptor-interacting protein 2		0.39873	0.399273	-0.0896867	0.939727	4	3	3	1	3	3	2	3	3	2	2	4	3	3	2	4	3	3	3	3	3	3	23.9465	23.5648	23.9217	23.4796	23.7643	23.8518	23.7741	23.215	24.0178	24.1369	23.9011	23.8744	23.9439	24.0268	24.0578	23.3404	23.741	24.0891	24.0174	23.9554
Loxl3	Q9Z175	Lysyl oxidase homolog 3		0.0130269	0.97045	-0.00719195	0.995027	1	1	1	1	1	1	1	1	1	1	1	1	1	0	1	1	1	1	1	1	1	1	20.279	20.8681	21.168	21.4304	21.4175	19.9084	20.9464	21.0693	21.923	21.4216	21.1892	21.2123	20.7535	NaN	20.699	20.8973	21.2946	21.43	21.1335	21.2057
Lphn1	Q80TR1	Latrophilin-1		0.852135	0.140561	0.131534	1.09546	9	10	9	9	10	10	10	9	9	12	11	9	9	9	10	9	8	11	11	10	11	10	26.2733	25.9813	26.3103	26.3099	26.5177	26.4513	26.751	26.0998	26.4551	26.4469	26.5286	26.4775	26.3845	26.2529	26.2612	25.7792	26.0312	26.3167	26.3356	26.2387
Lphn2	Q8JZZ7	Latrophilin-2		0.265723	0.542347	-0.0848486	0.942883	3	1	4	2	2	3	6	6	5	5	6	3	5	4	2	3	4	9	4	6	5	6	22.9409	22.9132	23.5212	23.0498	23.622	23.3809	23.657	23.3653	23.7481	23.903	23.9308	23.7652	23.62	23.1682	23.3013	23.2281	23.1809	23.838	23.6021	23.6935
Lphn3	Q80TS3	Latrophilin-3		0.318972	0.479764	0.0676519	1.04801	7	11	10	5	8	10	11	12	12	12	12	9	9	11	8	7	9	12	14	11	12	11	25.3046	25.4724	25.8282	25.499	25.8128	25.4859	25.8694	25.6894	25.864	25.9641	26.0293	25.795	25.6319	25.5622	25.2684	25.4059	25.4688	25.8913	25.8676	25.6966
Lrfn1	Q2WF71	Leucine-rich repeat and fibronectin type III domain-containing protein 1		0.00161786	0.996282	0.00109564	1.00076	1	0	2	0	3	3	2	1	1	1	1	1	3	2	3	2	0	2	0	0	0	1	NaN	NaN	22.6829	NaN	22.2031	22.6406	22.137	NaN	21.5894	22.4151	21.842	21.9865	22.7467	22.2356	22.3663	22.6651	NaN	21.3913	NaN	NaN
Lrfn4	Q80XU8	Leucine-rich repeat and fibronectin type-III domain-containing protein 4		1.97379	0.0106221	0.244235	1.18446	2	3	3	3	3	3	4	4	5	4	4	3	3	3	3	3	2	3	4	4	3	4	23.7257	23.7887	24.2051	24.1834	24.0584	23.8755	24.321	23.9798	24.1323	24.2283	23.957	24.1953	23.7421	23.9846	23.7341	23.5662	23.6501	23.6246	23.8412	24.119
Lrfn5	Q8BXA0	Leucine-rich repeat and fibronectin type-III domain-containing protein 5		0.0566435	0.877721	0.017601	1.01227	2	2	3	1	3	3	3	2	2	3	3	1	3	2	3	3	3	2	2	3	2	2	22.4897	22.6992	23.3301	23.0925	22.8086	23.1751	22.5981	22.6251	22.8852	22.6796	22.7968	22.8483	23.2034	22.5716	23.2328	22.9015	22.8124	23.0124	22.6451	22.6407
Lrp1	Q91ZX7	Prolow-density lipoprotein receptor-related protein 1;Low-density lipoprotein receptor-related protein 1 85 kDa subunit;Low-density lipoprotein receptor-related protein 1 515 kDa subunit;Low-density lipoprotein receptor-related protein 1 intracellular domain		0.88319	0.130861	0.260071	1.19754	15	11	12	9	14	15	19	18	18	20	19	10	12	9	6	6	11	20	18	16	21	18	26.0482	26.0999	25.9824	25.5706	25.8731	25.5861	25.9936	26.0665	26.0854	26.0778	26.3229	25.6527	25.8028	25.0768	24.6731	25.4729	25.8755	25.934	25.9369	26.1002
Lrrc4	Q99PH1	Leucine-rich repeat-containing protein 4		0.123362	0.752727	-0.0259314	0.982186	2	2	1	1	2	2	2	2	1	1	2	1	2	1	1	2	2	2	1	1	2	2	22.9673	23.0538	23.0343	23.6293	23.1651	23.1894	23.2847	23.0082	23.211	22.9237	23.2233	23.3601	23.1932	23.2912	23.2375	22.99	22.8593	23.2019	23.1009	23.2129
Lrrc4b	P0C192	Leucine-rich repeat-containing protein 4B		0.0215148	0.951667	-0.0046626	0.996773	8	9	9	7	11	9	10	8	10	10	10	8	10	10	8	9	10	9	8	8	11	11	28.3382	28.2574	28.4878	28.7893	28.6294	28.4629	28.795	28.3564	28.7127	28.5626	28.6653	28.5431	28.5392	28.516	28.3973	28.4291	28.5654	28.6043	28.2435	28.8802
Lrrn1	Q61809	Leucine-rich repeat neuronal protein 1	+	6.12702	7.46408e-07	-1.18228	0.440655	1	1	2	2	2	3	4	2	3	3	3	4	5	3	4	5	2	7	3	5	6	6	22.3285	21.7682	22.7089	23.1866	22.9729	23.0981	23.4057	23.166	23.2252	22.9797	23.3148	23.9223	23.9427	23.9911	23.8911	23.9008	24.0658	24.5086	23.8776	24.3317
Lrrtm1	Q8K377	Leucine-rich repeat transmembrane neuronal protein 1		0.448671	0.355901	0.159955	1.11725	0	0	2	0	1	1	1	2	2	2	2	2	1	2	0	1	1	1	2	2	2	1	NaN	NaN	22.1313	NaN	21.357	21.8784	NaN	21.7553	22.1339	22.195	21.7319	22.1907	21.7652	21.5223	NaN	NaN	21.7148	22.4043	21.4649	21.3762
Lrrtm2	Q8BGA3	Leucine-rich repeat transmembrane neuronal protein 2		0.460452	0.346376	0.285607	1.21892	4	4	4	3	3	3	5	2	3	3	3	1	3	4	2	3	2	5	3	2	4	4	27.9268	29.7227	26.6538	26.9299	26.5872	27.217	26.6356	27.0111	26.9148	27.4041	26.6432	27.3772	26.5248	27.2708	27.0708	26.359	26.8	27.4903	26.896	26.9425
Lsamp	Q8BLK3	Limbic system-associated membrane protein		0.404071	0.394393	0.105072	1.07555	11	11	11	12	12	10	11	11	11	13	10	12	11	11	9	11	11	13	11	13	13	12	28.4844	28.6401	28.7501	28.9884	28.7797	28.5409	29.131	29.0128	29.2122	29.2873	29.2344	28.8653	28.7451	28.81	28.5643	28.2283	28.5823	28.9908	28.9417	29.1451
Lyz1;Lyz2	P17897;P08905	Lysozyme C-1;Lysozyme C-2		0.173571	0.670547	-0.152606	0.899624	3	3	3	3	3	3	3	3	3	3	3	2	2	3	3	3	3	3	3	2	3	3	23.3275	23.4401	23.0596	24.2873	23.3619	25.428	22.9871	23.0152	23.5486	22.9586	23.2509	23.4936	23.3192	25.918	23.3072	22.9836	23.5459	24.4914	23.7681	23.0616
Man2b1	O09159	Lysosomal alpha-mannosidase		1.4807	0.03306	0.278141	1.21263	12	12	14	9	11	13	13	12	14	14	14	10	11	10	9	9	13	15	12	11	13	11	26.268	26.3171	26.7125	26.2332	26.5703	26.339	27.0381	26.6765	26.8135	26.9574	26.7671	26.0899	26.2009	25.896	26.2395	26.2441	26.2727	26.5223	26.7252	26.1022
Man2b2	O54782	Epididymis-specific alpha-mannosidase		0.305776	0.494565	0.244631	1.18479	12	11	12	11	12	11	15	16	15	16	17	11	10	11	10	10	11	16	16	16	17	14	27.0762	27.2769	27.1384	27.1605	26.9589	26.9944	28.4544	28.6464	28.6101	28.4753	28.6649	26.9363	26.6887	26.4304	26.9304	26.8383	26.8369	28.3862	28.5012	28.3591
Manba	Q8K2I4	Beta-mannosidase		0.615452	0.242408	0.306587	1.23678	10	9	11	6	10	8	13	16	16	14	14	9	8	7	6	6	8	14	13	15	17	15	26.1419	26.4371	26.1932	26.3738	26.3809	26.3249	27.601	27.3891	27.58	27.3319	27.526	26.2347	25.9508	26.1762	26.2418	25.8554	25.9119	27.1315	26.9757	27.2147
Marcks	P26645	Myristoylated alanine-rich C-kinase substrate	+	3.04911	0.000893072	0.574806	1.48948	8	10	9	6	10	10	10	10	10	10	9	10	9	6	7	9	5	10	9	8	8	10	25.6114	26.7436	26.4493	26.9726	27.157	26.4869	27.0222	26.7209	26.7409	26.5926	26.7871	26.6037	26.1693	26.2475	26.1753	26.0491	25.6849	25.7542	26.3226	26.1041
Marcksl1	P28667	MARCKS-related protein		1.41348	0.0385944	0.683821	1.60639	1	1	1	2	2	2	4	2	2	3	2	2	1	1	1	1	1	1	2	1	4	2	22.785	24.4329	24.2889	24.316	24.9862	23.7936	26.0354	25.4287	25.141	24.9174	25.5298	24.7244	23.9693	23.9726	23.3059	23.9461	23.3462	23.6395	24.3613	23.8684
Matr3	Q8K310	Matrin-3		0.593729	0.254842	0.278401	1.21285	0	2	1	0	3	2	2	3	3	3	3	3	2	1	0	2	2	2	2	1	2	2	NaN	22.016	21.4681	NaN	21.9657	21.4861	23.1091	22.563	22.5465	22.7895	22.0427	22.1075	22.0488	21.9361	NaN	21.7912	21.0878	21.9235	22.2143	21.9839
Mbtps1	Q9WTZ2	Membrane-bound transcription factor site-1 protease		0.576959	0.264875	0.15255	1.11153	6	7	7	6	8	7	7	7	8	8	8	5	6	5	7	6	6	7	7	8	8	8	24.6006	24.6031	24.7218	25.1308	25.2652	24.7568	25.022	24.6007	25.3966	25.2105	25.2608	24.9904	24.7056	25.0077	24.8441	23.9447	24.6368	24.9218	25.0389	25.0428
Mcam	Q8R2Y2	Cell surface glycoprotein MUC18		0.153839	0.701715	0.117676	1.08499	3	3	2	1	2	2	3	5	4	4	5	1	1	1	2	1	2	3	4	3	3	4	22.6949	23.2115	23.2465	22.4381	22.5177	22.6877	23.5571	23.938	23.4352	23.6244	24.0401	22.0806	22.4168	22.0691	22.32	22.5069	23.2293	23.9187	24.1223	23.9232
Mdga1	Q0PMG2	MAM domain-containing glycosylphosphatidylinositol anchor protein 1		0.952725	0.1115	-0.38457	0.766007	6	4	6	3	7	5	9	7	9	9	9	7	8	6	8	7	8	8	8	8	11	10	24.6358	24.3981	25.0102	23.1484	25.1603	24.7999	25.2679	25.0315	25.5791	25.7816	25.4739	25.2316	24.8647	25.1537	25.4897	25.2856	25.1301	25.5907	25.4126	25.2205
Megf10	Q6DIB5	Multiple epidermal growth factor-like domains protein 10		0.161721	0.689095	0.0568735	1.04021	21	21	22	20	22	22	21	22	22	21	21	22	22	22	21	21	22	23	22	22	22	22	29.2814	29.378	29.3746	29.5006	29.4825	29.404	30.0531	29.9771	30.0359	30.1464	30.0714	29.5954	29.3412	29.4831	29.4517	29.1699	29.4099	29.8038	30.0135	30.0997
Megf11	Q80T91	Multiple epidermal growth factor-like domains protein 11		0.604205	0.248768	-0.106628	0.928756	1	1	1	1	2	2	2	2	2	2	2	2	2	2	2	1	1	2	2	2	2	2	23.4948	23.7811	24.1881	23.8388	23.5801	23.5526	23.7249	23.3262	23.74	23.8253	23.7661	23.9218	24.0276	24.0019	23.9182	23.7661	23.6868	23.5452	23.8074	23.4574
Megf6	Q80V70	Multiple epidermal growth factor-like domains protein 6		1.0595	0.0871968	0.303171	1.23385	0	0	1	1	1	1	1	1	1	1	1	1	0	1	1	0	1	1	1	1	1	0	NaN	NaN	21.2138	21.0823	21.2365	21.176	20.7243	21.1115	20.8408	20.9555	20.1604	21.0226	NaN	21.1666	20.8584	NaN	20.3065	20.2602	20.6455	20.4568
Met	P16056	Hepatocyte growth factor receptor		5.05145	8.88273e-06	-0.347188	0.786115	17	14	14	10	14	17	15	16	19	16	18	18	17	17	15	16	17	20	16	16	16	17	26.9148	26.8317	27.1017	27.0889	27.2069	27.0843	27.2081	26.9372	27.2145	27.3276	27.3635	27.4526	27.491	27.5667	27.4489	27.2512	27.3787	27.6141	27.4622	27.5334
Mfge8	P21956	Lactadherin		0.615383	0.242447	-1.09414	0.468415	2	2	2	1	1	1	6	3	7	6	6	0	2	1	2	1	0	6	4	6	5	6	19.9095	21.8505	21.2824	19.5498	20.3512	19.6807	22.5187	22.0658	24.7705	24.8867	23.3153	NaN	20.4781	22.8155	20.5073	19.7004	NaN	24.6811	23.9454	24.714
Mgat2	Q921V5	Alpha-1,6-mannosyl-glycoprotein 2-beta-N-acetylglucosaminyltransferase		0.0233245	0.94771	0.0112159	1.0078	3	3	4	2	4	4	4	3	4	4	4	4	3	4	4	3	4	4	3	3	3	4	24.6143	23.6814	24.3169	24.2933	24.4333	24.889	24.8621	23.9686	24.8835	24.9566	24.9271	24.0299	24.1974	24.0573	24.3637	24.6364	24.9214	25.0624	24.5874	24.2626
Mif	P34884	Macrophage migration inhibitory factor		0.177379	0.664692	-0.183507	0.88056	2	2	1	1	1	1	1	2	0	1	2	2	0	1	0	2	1	2	0	0	1	1	20.7756	21.5695	21.2827	20.8742	21.6531	20.3398	21.4673	21.4661	NaN	20.896	20.6877	21.7263	NaN	20.5004	NaN	23.8106	20.2508	20.5772	NaN	NaN
Minpp1	Q9Z2L6	Multiple inositol polyphosphate phosphatase 1		1.07699	0.0837541	0.283793	1.21739	3	3	5	3	4	4	4	5	4	5	6	3	4	5	2	3	5	5	5	4	4	5	23.6144	23.7949	23.9318	23.5665	23.9739	23.8397	24.2167	23.9337	24.968	24.2215	24.4107	23.474	23.5001	23.4292	23.324	23.5401	23.726	24.1111	24.0725	23.818
Mmp24	Q9R0S2	Matrix metalloproteinase-24;Processed matrix metalloproteinase-24	+	6.575	2.66073e-07	-0.931299	0.524386	4	3	3	4	4	4	5	3	4	3	3	4	3	3	4	4	4	5	4	4	5	4	24.2966	24.2858	24.7213	24.4666	24.7535	24.8473	24.2527	23.6159	24.3973	24.1662	24.534	25.7101	25.2609	25.3249	25.4167	24.8814	25.389	25.5133	25.2459	25.2272
Mrc2	Q64449	C-type mannose receptor 2		0.267663	0.539929	-0.094247	0.936761	21	16	16	16	17	20	24	20	24	22	20	18	16	15	15	18	19	24	23	22	24	23	27.6049	27.4262	27.5792	27.778	27.6021	27.769	28.3339	28.1941	28.4652	28.3669	28.2654	28.0912	27.8229	27.6674	27.6615	27.5828	28.0118	28.2587	28.4605	28.3192
Mug1	P28665	Murinoglobulin-1		0.260985	0.548296	-0.791921	0.577575	6	2	1	2	1	0	0	1	0	0	0	9	3	3	2	1	1	0	1	0	0	0	25.3745	23.9035	21.8586	23.678	21.7708	NaN	NaN	20.5354	NaN	NaN	NaN	28.315	25.9126	23.8439	23.2839	21.472	21.398	NaN	21.2923	NaN
Mup9;Mup1;Mup6;Mup17;Mup8	A2BIM8;P11588;P02762;B5X0G2;P04938	Major urinary protein 1;Major urinary protein 6;Major urinary protein 17;Major urinary proteins 11 and 8		NaN	NaN	0.284038	1.2176	1	0	0	0	0	0	0	0	0	0	0	1	1	1	1	0	1	0	0	0	0	0	21.3474	NaN	NaN	NaN	NaN	NaN	NaN	NaN	NaN	NaN	NaN	22.2652	21.5508	20.9688	20.4388	NaN	20.0934	NaN	NaN	NaN
Ncam1	P13595	Neural cell adhesion molecule 1		0.718436	0.191234	0.146938	1.10722	6	7	7	7	8	12	10	10	11	12	11	6	6	7	4	7	7	12	10	10	11	10	25.5402	25.9892	26.292	26.3992	26.1605	25.846	26.5999	26.2286	26.1273	26.3512	26.4718	25.8224	26.13	26.1099	25.9045	25.7933	26.1087	26.1804	25.828	26.0461
Ncam2	O35136	Neural cell adhesion molecule 2		1.12957	0.0742036	-0.284928	0.820783	4	4	8	6	8	10	9	10	8	11	9	8	7	7	6	8	9	11	9	9	9	11	24.9941	24.4471	25.346	24.0967	24.9632	25.1428	25.5805	25.1166	25.3201	25.451	25.4962	25.2456	25.4803	25.0823	25.4102	25.2351	25.5014	25.5268	25.175	25.3613
Ncan	P55066	Neurocan core protein		0.285587	0.518099	0.0942858	1.06754	13	13	13	10	14	15	16	15	15	15	15	12	13	14	12	16	15	16	14	15	15	15	27.6089	27.7464	27.671	27.572	27.9763	27.7265	28.4524	28.0157	28.2493	28.3397	28.5456	27.7718	27.7433	27.7208	27.7682	27.5693	27.3464	28.1695	28.2103	28.4002
Nccrp1	G3X9C2	F-box only protein 50		0.36431	0.432206	0.192461	1.14271	2	2	2	1	1	2	2	2	2	2	1	2	2	1	1	2	2	2	2	2	2	2	24.8906	24.6432	23.7788	24.5029	24.0652	24.3266	23.4218	24.7841	23.7907	23.2757	23.4933	23.9051	24.1127	24.4071	24.3056	24.3888	24.3383	23.4025	23.6447	23.2235
Ndst1	Q3UHN9	Bifunctional heparan sulfate N-deacetylase/N-sulfotransferase 1;Heparan sulfate N-deacetylase 1;Heparan sulfate N-sulfotransferase 1		0.146477	0.713711	0.0411391	1.02893	14	14	16	13	17	14	15	15	15	15	16	14	15	15	15	14	16	16	15	16	16	15	28.0986	27.6692	28.4541	27.8931	28.5383	28.2925	28.3072	27.7281	28.4942	28.4323	28.4218	28.1552	28.3413	28.5057	28.0724	28.0102	28.2189	28.1351	28.4037	28.1442
Negr1	Q80Z24	Neuronal growth regulator 1		0.765572	0.171565	0.082101	1.05856	10	9	8	9	11	9	9	8	12	11	11	9	9	9	8	7	9	11	8	9	12	11	28.166	28.2405	28.3337	28.1927	28.4423	28.2971	28.3289	27.993	28.2593	28.3999	28.3518	28.15	28.3041	28.2935	28.0357	28.0642	28.1875	28.263	28.1456	28.3133
Nell1	Q2VWQ2	Protein kinase C-binding protein NELL1		0.562914	0.273581	0.156282	1.11441	9	7	11	8	10	9	11	11	11	13	11	9	8	9	7	8	7	12	13	12	10	12	25.7389	25.7248	26.0796	26.0532	26.0526	25.9566	26.4278	26.4258	26.6822	26.5906	26.6148	26.1984	26.0202	26.0821	25.5908	25.4875	25.8387	26.3192	26.3496	26.3914
Nell2	Q61220	Protein kinase C-binding protein NELL2		0.119606	0.759267	0.0737232	1.05243	22	24	22	19	23	23	26	26	27	26	25	21	21	21	22	22	20	26	26	25	26	27	28.6108	28.8188	28.486	28.58	28.6111	28.7013	29.5255	29.4614	29.7713	29.7743	29.4614	28.8481	28.4912	28.5911	28.3343	28.3669	28.3836	29.6021	29.7284	29.6717
Neo1	P97798	Neogenin		0.268823	0.538489	0.0461471	1.0325	30	30	28	22	29	29	28	29	30	29	29	26	27	28	26	29	30	28	29	27	32	32	29.11	29.3289	29.3168	29.2068	29.6555	29.357	29.4874	29.2033	29.427	29.5425	29.5987	29.4501	29.3565	29.1881	29.0653	29.3092	29.2237	29.5227	29.2247	29.2685
Neu1	O35657	Sialidase-1		1.00453	0.098962	0.303763	1.23436	1	1	1	1	2	1	2	2	2	3	3	0	1	2	0	0	1	2	2	1	2	1	22.0003	21.8946	22.0893	22.0917	22.0075	22.1081	22.4714	22.6387	22.4922	23.2273	22.8766	NaN	21.9903	21.7764	NaN	NaN	21.7534	22.5094	22.1777	22.1981
Nfasc	Q810U3	Neurofascin		1.97788	0.0105224	0.277731	1.21229	28	27	27	25	29	27	30	29	27	29	29	26	29	23	24	27	26	29	28	28	28	30	28.4914	28.3666	28.8947	29.0503	29.0937	28.7919	29.3209	28.8536	28.9083	29.1709	28.9522	28.9927	28.7539	28.6432	28.4421	28.4454	28.5291	28.5093	28.6828	28.5016
Nid2	O88322	Nidogen-2		1.84842	0.0141767	0.28473	1.21818	0	0	1	1	0	0	2	1	1	2	2	0	0	1	2	0	0	2	1	1	2	2	NaN	NaN	22.098	21.9989	NaN	NaN	22.3236	NaN	NaN	22.111	22.0477	NaN	NaN	NaN	21.8373	NaN	NaN	21.7585	NaN	NaN
Nme2;Nme1	Q01768;P15532	Nucleoside diphosphate kinase B;Nucleoside diphosphate kinase A		0.6135	0.243501	-0.60663	0.656729	0	1	1	1	0	1	1	0	1	1	1	0	0	1	1	1	0	0	1	0	0	1	NaN	21.149	20.6153	20.6891	NaN	20.5802	20.5505	NaN	20.5316	20.3576	20.5732	NaN	NaN	20.5304	21.0416	23.6936	NaN	NaN	20.6264	NaN
Nomo1	Q6GQT9	Nodal modulator 1		0.124226	0.751231	-0.0391818	0.973207	1	1	3	1	2	2	3	2	1	3	3	1	1	3	2	1	1	2	1	1	1	2	21.6186	20.9699	21.7632	21.7446	22.0995	21.714	21.8059	21.8107	21.8496	22.0779	21.8679	21.932	22.0419	21.7741	21.784	22.1479	21.8512	21.5362	21.116	21.8625
Notch2	O35516	Neurogenic locus notch homolog protein 2;Notch 2 extracellular truncation;Notch 2 intracellular domain		0.644199	0.226882	-0.149157	0.901777	0	1	1	1	1	1	1	1	1	1	1	1	1	1	1	1	0	1	1	1	0	1	NaN	21.2685	21.6285	21.4938	21.4052	21.8718	21.5739	21.5185	21.631	21.7029	22.1269	22.1975	21.5907	21.7298	22.1835	21.8862	NaN	21.7223	21.7175	21.3789
Nov	Q64299	Protein NOV homolog		0.328398	0.469464	0.0606892	1.04296	9	10	11	10	11	11	10	12	11	11	11	10	10	10	10	9	11	12	11	11	12	12	27.8449	27.7838	27.8321	28.0846	28.109	27.9437	28.0615	27.5396	27.7358	27.9344	28.0811	28.037	28.0573	27.9726	27.7756	27.5908	27.985	27.8246	27.966	27.8687
Npc2	Q9Z0J0	Epididymal secretory protein E1		2.26532	0.00542854	0.657773	1.57765	9	9	9	8	9	9	9	9	8	8	9	7	10	8	7	8	8	9	9	9	10	9	29.9263	30.4737	30.3607	30.1642	30.3457	30.1968	31.4743	31.0368	31.2225	31.1835	31.4701	30.1121	30.02	29.7751	29.5049	29.4494	29.658	30.4832	30.5096	30.4302
Nptn	P97300	Neuroplastin		0.559618	0.275665	-0.106853	0.928611	5	5	5	3	6	4	5	6	5	6	6	5	5	6	3	5	5	5	6	6	4	5	25.5209	25.5229	25.5578	25.6981	25.1256	25.4291	25.5551	25.3664	25.7327	25.5824	25.4791	25.4704	25.623	25.1496	25.5502	25.6847	25.6535	25.5706	25.8269	25.7952
Nptxr	Q99J85	Neuronal pentraxin receptor		0.972169	0.106618	-0.143151	0.905539	0	1	3	1	2	2	2	3	2	2	3	0	0	0	1	0	0	1	3	2	2	3	NaN	23.0917	23.0715	23.1809	22.995	22.9026	23.2098	23.1367	23.2168	23.4326	23.262	NaN	NaN	NaN	23.1008	NaN	NaN	23.1686	23.5343	23.5052
Nrcam	Q810U4	Neuronal cell adhesion molecule		0.0115366	0.973786	-0.00175511	0.998784	39	40	38	37	39	40	40	38	38	42	38	39	40	39	34	41	40	41	41	39	40	41	33.3726	33.3042	33.5138	33.4134	33.4716	33.4564	33.5059	33.1516	33.6037	33.496	33.5956	33.471	33.5162	33.4145	33.2643	33.2136	33.4992	33.4696	33.5458	33.56
Nrxn1	Q9CS84	Neurexin-1		0.0550017	0.881045	-0.009831	0.993209	24	22	20	16	18	21	21	19	21	24	23	21	22	23	17	24	24	22	23	21	23	26	28.4422	28.2628	28.6366	28.5339	28.7139	28.6516	28.5927	28.2348	28.609	28.7358	28.6306	28.3352	28.6222	28.5434	28.6428	28.5182	28.7488	28.6574	28.3333	28.4822
Nrxn3	Q6P9K9	Neurexin-3		1.67675	0.0210498	-0.154233	0.89861	22	24	16	15	20	21	23	22	20	23	26	22	20	22	17	24	21	27	21	21	26	26	27.6919	27.5318	27.9692	27.7484	27.9223	27.809	27.8367	27.436	27.838	27.9505	27.9944	27.9777	27.9353	28.0703	27.9286	27.9287	28.0468	28.0556	27.7233	27.8934
Ntm	Q99PJ0	Neurotrimin		0.0759218	0.839611	-0.0188491	0.98702	11	10	11	9	10	11	11	11	11	11	10	10	11	9	10	9	10	10	10	11	11	11	29.0002	29.0872	29.2561	29.1822	29.3607	29.2508	29.5791	29.3189	29.5735	29.5154	29.6124	29.3424	29.4059	29.1858	29.1009	29.0253	29.2379	29.4061	29.6383	29.5752
Ntng1	Q8R4G0	Netrin-G1		0.287583	0.515724	-0.0906993	0.939067	5	3	4	4	5	6	5	4	5	7	5	2	4	5	5	5	5	6	5	3	6	4	24.2802	23.8064	24.4281	24.0875	24.8102	24.4313	24.4014	24.0167	24.5253	24.5156	24.7216	23.6351	24.6438	24.6923	24.5213	24.0729	24.567	24.8552	24.3055	24.5535
Ntng2	Q8R4F1	Netrin-G2		0.324944	0.473212	-0.109412	0.926966	0	1	1	1	1	1	1	1	1	1	1	1	1	1	0	1	0	1	1	1	1	1	NaN	20.3124	20.2532	20.6653	20.8752	21.486	20.9235	20.5078	20.6791	20.5562	21.0288	20.9566	20.9762	20.7258	NaN	20.4989	NaN	20.6048	20.6476	21.0082
Ntrk2	P15209	BDNF/NT-3 growth factors receptor		1.00976	0.0977778	-0.140877	0.906968	4	4	4	2	3	5	4	4	4	5	3	4	3	3	3	5	4	4	5	4	5	5	25.39	25.5553	25.6715	25.8321	25.5224	25.522	25.7644	25.7818	25.7393	25.836	25.6776	25.723	25.8524	25.803	25.8987	25.4686	25.6763	25.8374	25.8039	26.214
Nucks1	Q80XU3	Nuclear ubiquitous casein and cyclin-dependent kinase substrate 1		0.379047	0.417785	0.349472	1.27409	1	1	2	1	2	1	3	2	2	3	2	0	1	0	0	1	0	2	3	2	3	3	23.5447	23.6793	25.0869	23.0335	20.9358	23.0768	23.4609	22.9038	22.1334	22.6633	22.9504	NaN	23.5253	NaN	NaN	23.3485	NaN	22.4427	22.2912	22.3867
Nutf2	P61971	Nuclear transport factor 2		0.437696	0.365009	-0.291867	0.816844	1	1	1	0	1	1	1	1	1	1	1	0	1	0	1	2	0	1	1	1	1	0	20.5877	20.8065	20.6283	NaN	20.8013	20.7587	20.841	20.8521	20.7245	20.0763	20.8871	NaN	20.6059	NaN	21.1427	23.0968	NaN	20.5412	20.5988	20.4127
Nxph1	Q61200	Neurexophilin-1		0.0699119	0.851311	0.0241949	1.01691	2	2	3	2	3	3	3	2	3	2	2	3	3	3	2	3	2	3	2	2	2	3	25.4603	25.0471	25.4674	25.6946	25.4572	25.2221	25.039	24.6199	24.9629	24.9053	25.1289	25.4827	25.3772	25.4327	25.4893	24.9896	24.917	25.1688	25.3494	24.9298
Ofd1	Q80Z25	Oral-facial-digital syndrome 1 protein homolog		0.260031	0.549502	-0.223779	0.85632	1	0	1	0	1	0	1	0	1	0	1	1	1	1	1	1	0	1	1	1	1	0	21.6354	NaN	22.1411	NaN	22.0683	NaN	22.0213	NaN	21.5936	NaN	21.7733	22.1023	23.9917	22.0494	22.5522	NaN	NaN	21.5904	21.4644	21.569
Olfm1	O88998	Noelin		0.466702	0.341427	-0.0566838	0.961472	9	9	9	7	9	9	9	7	9	10	8	10	9	9	9	8	9	10	9	8	9	8	29.5662	29.4757	29.6602	29.3024	29.731	29.4974	29.2516	29.2235	29.6229	29.5498	29.4132	29.6737	29.5489	29.6561	29.4357	29.6032	29.6379	29.5004	29.4391	29.505
Olfm2	Q8BM13	Noelin-2		0.0140632	0.968137	-0.00345733	0.997606	10	9	9	9	10	10	9	10	9	12	10	10	9	9	10	10	10	11	11	9	10	9	28.5549	28.4776	28.815	28.6743	28.9472	28.6169	28.544	28.3491	28.5631	28.7948	28.3991	28.9131	28.6634	28.9377	28.715	28.626	28.6985	28.6124	28.5345	28.4289
Omg	Q63912	Oligodendrocyte-myelin glycoprotein		0.123721	0.752106	0.0261284	1.01828	5	5	5	4	3	3	5	4	3	4	3	4	4	4	3	3	4	4	4	4	3	4	25.4279	25.5081	25.7106	25.6674	25.7229	25.4173	25.611	25.5121	25.6956	26.068	25.5557	25.5499	25.504	25.6452	25.6614	25.3576	25.6787	25.509	25.6226	25.9845
Otud6a	Q6IE21	OTU domain-containing protein 6A		0.460205	0.346573	-0.512221	0.701142	1	0	0	1	1	0	0	1	1	1	1	1	0	0	1	1	1	1	1	1	0	0	21.6584	NaN	NaN	21.8155	21.2311	NaN	NaN	21.2985	20.6013	21.3074	21.3457	20.7862	NaN	NaN	23.5527	23.7799	21.7888	20.5963	21.5825	20.7571
P4hb	P09103	Protein disulfide-isomerase		1.39052	0.0406895	0.353206	1.2774	0	0	0	0	0	1	1	1	1	1	1	0	0	0	0	1	0	0	1	1	1	0	NaN	NaN	NaN	NaN	NaN	21.3805	20.9294	20.8305	20.8478	NaN	21.0615	NaN	NaN	NaN	NaN	20.6169	NaN	NaN	20.6901	20.6632
Park7	Q99LX0	Protein deglycase DJ-1		2.57071	0.00268716	0.650209	1.5694	1	2	2	2	1	1	3	1	1	2	3	3	1	2	1	2	1	1	2	0	2	2	22.6097	21.554	21.9005	22.9558	22.6858	22.3537	22.1404	22.7274	22.3338	22.5117	22.4808	22.5518	22.0968	21.8521	21.6549	21.407	21.6487	20.8439	22.1075	NaN
Pcbp1;Pcbp2;Pcbp3	P60335;Q61990;P57722	Poly(rC)-binding protein 1;Poly(rC)-binding protein 2;Poly(rC)-binding protein 3		0.14925	0.709169	0.0795961	1.05672	0	2	1	2	2	1	1	1	1	2	2	2	1	0	1	2	0	1	1	1	1	1	NaN	21.9681	21.7666	21.9077	22.2867	21.8334	22.2161	21.5374	21.9054	21.9119	21.6658	21.9256	21.8112	NaN	21.9807	23.3435	NaN	21.3307	21.5429	21.3835
Pcsk5	Q04592	Proprotein convertase subtilisin/kexin type 5		0.386466	0.410708	-0.106328	0.92895	1	2	1	2	1	1	1	1	1	2	2	0	1	1	1	0	1	2	2	1	1	3	22.6572	22.2292	22.2172	21.4853	22.1705	22.1229	21.5678	22.2314	22.0779	22.085	22.1782	NaN	22.5095	22.3703	21.999	NaN	22.323	21.9748	22.0479	22.471
Pdap1	Q3UHX2	28 kDa heat- and acid-stable phosphoprotein		0.594255	0.254534	0.663666	1.5841	0	0	0	0	0	0	3	2	1	1	1	0	0	0	0	0	0	1	1	0	2	2	NaN	NaN	NaN	NaN	NaN	NaN	23.8825	22.0857	21.4879	21.2292	22.1659	NaN	NaN	NaN	NaN	NaN	NaN	21.2638	21.6034	NaN
Pdia3	P27773	Protein disulfide-isomerase A3		1.05146	0.0888265	0.267	1.2033	5	11	9	5	10	8	14	13	15	12	16	7	9	8	5	10	9	13	10	11	14	13	25.3066	26.0192	25.6522	24.9878	25.9866	25.7032	26.3222	25.9937	26.1946	26.0559	26.1257	25.9503	25.6501	25.3941	25.1867	25.4062	25.0827	25.7447	25.8704	25.5238
Pear1	Q8VIK5	Platelet endothelial aggregation receptor 1		0.698071	0.200414	0.163897	1.12031	1	1	1	1	1	1	1	1	1	1	1	1	1	1	1	1	1	1	1	1	1	1	20.2969	20.4168	20.3193	20.6937	20.4646	20.643	19.4649	19.7732	20.3247	20.4546	20.0505	20.0716	20.0352	20.2605	19.7291	20.2233	20.3194	19.9133	20.2895	20.1393
Pgk1	P09411	Phosphoglycerate kinase 1		0.0166942	0.96229	0.0252188	1.01763	1	2	0	0	1	2	2	1	1	0	0	0	0	1	3	3	0	1	0	0	0	0	21.5402	22.9921	NaN	NaN	21.2669	20.9203	20.8014	21.4022	20.9187	NaN	NaN	NaN	NaN	20.718	21.3708	22.7437	NaN	20.6906	NaN	NaN
Pkm	P52480	Pyruvate kinase PKM		0.894201	0.127585	0.234748	1.1767	2	4	3	2	1	3	2	4	4	1	2	0	2	1	1	1	2	2	4	1	1	2	22.8254	23.5986	22.9151	23.4566	22.3345	22.6963	22.8061	22.9084	22.6467	22.7991	22.3022	NaN	22.6217	22.3712	22.9247	22.8831	22.582	22.0924	22.8476	22.4693
Pkp1	P97350	Plakophilin-1		0.209883	0.616761	0.220977	1.16552	13	13	6	4	5	8	8	14	3	4	10	3	3	7	13	16	4	4	5	6	2	13	26.2291	25.8645	24.8892	25.3895	25.0326	25.7266	24.9747	26.8206	24.9183	24.8691	25.4476	23.9215	24.4551	26.0037	27.0352	27.6284	24.9573	24.3926	24.2452	25.2438
Pkp3	Q9QY23	Plakophilin-3		1.59817	0.025225	1.2286	2.34339	1	1	1	1	0	1	0	0	1	1	1	1	0	0	1	2	0	0	0	0	0	0	23.6068	23.8524	23.4244	23.6438	NaN	23.0446	NaN	NaN	23.4008	23.7879	23.1692	23.667	NaN	NaN	22.1078	21.0132	NaN	NaN	NaN	NaN
Pla2g15	Q8VEB4	Group XV phospholipase A2		2.42445	0.00376315	0.413731	1.33213	3	4	3	3	2	3	4	4	4	4	4	2	3	2	3	4	4	2	4	3	3	2	24.4549	24.542	25.1253	24.1128	25.1041	24.6634	25.2234	24.5483	25.087	24.7718	25.102	24.3661	24.7282	24.2902	24.1809	24.2808	24.472	24.6569	24.0892	24.644
Pla2g7	Q60963	Platelet-activating factor acetylhydrolase		0.603269	0.249305	0.163041	1.11964	9	9	10	9	10	10	11	10	11	11	11	9	10	9	9	10	10	11	11	11	11	10	26.8837	26.7991	27.2887	27.7106	26.8134	26.8741	27.5389	27.3664	27.734	27.3739	27.3022	27.0104	26.8076	26.8078	26.9748	26.7102	27.0626	27.5298	27.6574	27.1599
Plat	P11214	Tissue-type plasminogen activator;Tissue-type plasminogen activator chain A;Tissue-type plasminogen activator chain B		0.432918	0.369047	0.215018	1.16072	0	1	2	1	1	2	1	0	1	2	1	0	1	1	1	0	0	2	0	1	1	1	NaN	NaN	23.0394	22.7638	23.0434	23.4754	22.0455	NaN	22.5985	22.3052	21.9802	NaN	22.6846	22.421	22.4449	NaN	NaN	22.517	NaN	NaN
Plbd2	Q3TCN2	Putative phospholipase B-like 2;Putative phospholipase B-like 2 28 kDa form;Putative phospholipase B-like 2 40 kDa form;Putative phospholipase B-like 2 15 kDa form		1.48367	0.0328344	0.476262	1.39113	2	2	2	1	3	3	3	3	4	3	2	2	2	3	2	1	1	4	2	2	4	3	23.4596	23.7189	23.808	23.8072	23.2425	23.8556	23.7018	24.1741	24.1879	24.3012	24.5136	23.6889	23.3314	21.9425	22.7707	23.6709	23.5018	23.7051	23.5264	23.5987
Pld3	O35405	Phospholipase D3	+	6.42727	3.73877e-07	1.13319	2.19344	7	6	5	6	6	7	5	7	5	6	7	4	5	4	5	5	5	2	4	3	4	5	27.4358	27.1749	27.3596	27.1744	27.3109	26.9353	26.7859	26.6761	26.488	27.0241	26.7874	26.3414	26.3993	26.1043	26.0966	26.1951	26.0697	25.118	25.6162	25.5422
Plod1	Q9R0E2	Procollagen-lysine,2-oxoglutarate 5-dioxygenase 1		0.130314	0.740775	-0.0662446	0.955121	24	25	23	19	24	24	26	24	24	27	25	23	23	25	21	26	24	26	25	23	25	26	28.9711	28.6145	29.1365	28.793	29.1958	29.1604	29.964	29.5202	29.9727	30.0727	30.0909	29.0317	29.1565	29.441	29.0558	29.027	29.4436	29.9806	29.6512	29.6444
Plod2	Q9R0B9	Procollagen-lysine,2-oxoglutarate 5-dioxygenase 2		0.112822	0.771219	-0.0438522	0.970061	4	3	5	5	4	6	7	7	8	8	7	5	4	5	6	3	4	8	9	8	8	9	24.651	24.9685	25.5608	25.1398	25.477	25.337	25.6205	25.4961	25.7538	25.8987	25.7032	25.5818	25.2297	25.6008	25.5878	24.6896	25.1475	25.9091	25.6135	25.5938
Plod3	Q9R0E1	Procollagen-lysine,2-oxoglutarate 5-dioxygenase 3		0.439222	0.363729	0.105718	1.07603	1	1	1	1	1	1	2	2	2	2	2	1	1	1	1	1	0	2	1	1	1	2	24.7868	24.4383	24.6453	24.7156	24.4758	24.7509	24.2622	24.1414	24.0294	24.7117	24.1443	24.4071	24.9383	24.4458	24.4151	24.1721	NaN	24.0603	24.2779	24.2264
Pltp	P55065	Phospholipid transfer protein		0.226728	0.593297	0.350919	1.27537	2	3	2	2	1	5	6	6	7	6	6	1	0	1	2	1	2	7	5	6	5	7	23.0544	23.0127	23.1896	22.8972	21.3729	23.9627	25.0694	25.2613	25.7018	25.1972	25.7041	22.6676	NaN	22.5196	22.0493	21.3557	22.9077	25.0936	25.2976	25.2119
Plxdc2	Q9DC11	Plexin domain-containing protein 2	+	11.9219	1.19709e-12	-1.41159	0.375897	8	8	8	8	8	8	6	8	7	8	8	10	11	12	11	11	11	11	10	12	12	12	26.7857	26.5393	26.9449	26.8837	26.9816	26.888	26.9325	26.657	26.8265	27.0923	27.3193	28.3368	28.4144	28.3353	28.0741	28.3674	28.3724	28.4143	27.7607	28.2891
Plxna1	P70206	Plexin-A1		0.299774	0.501448	0.0756643	1.05385	5	4	4	2	4	4	3	4	5	5	6	4	5	5	1	4	5	5	5	5	6	6	23.7942	23.9681	24.5576	24.3407	24.8244	24.3376	24.4478	23.9145	24.4227	24.428	24.3637	24.4807	24.3517	24.257	23.7289	24.1799	24.0807	24.3161	24.3701	24.2391
Plxna2	P70207	Plexin-A2		0.926891	0.118334	-0.144422	0.904742	1	1	1	1	2	2	2	2	2	2	3	2	2	2	2	2	2	3	3	3	3	3	22.3216	22.1666	22.4757	22.6577	22.3622	22.8755	22.3842	22.1818	22.215	22.5588	22.2427	22.7122	22.8106	22.8351	22.2046	22.537	22.4165	22.3487	22.4362	22.5641
Plxna4	Q80UG2	Plexin-A4		0.590484	0.256753	0.141005	1.10267	2	2	2	2	2	3	4	3	3	3	3	2	2	3	1	2	2	5	3	4	3	4	22.2562	22.7682	23.0633	23.2624	23.2464	22.7462	23.1394	22.4974	22.824	22.8778	22.6079	23.1945	22.5898	22.7452	22.4775	22.7217	22.3562	22.9111	22.9179	22.4964
Plxnb2	B2RXS4	Plexin-B2		0.209229	0.61769	0.0773099	1.05505	13	11	11	11	12	10	12	14	14	15	14	8	10	10	8	10	9	14	13	13	17	16	25.8968	25.9796	26.2111	26.4426	26.3101	25.9705	26.7312	26.3887	26.8641	26.7934	26.613	26.1546	26.1341	25.8978	25.953	25.8631	26.0779	26.6137	26.84	26.8737
Podxl2	Q8CAE9	Podocalyxin-like protein 2		0.278671	0.526416	-0.2202	0.858446	0	1	1	0	1	1	1	1	1	1	1	0	0	1	0	0	1	1	1	1	1	1	NaN	18.6331	21.1092	NaN	20.4261	20.535	21.3241	20.9293	21.1754	20.9877	21.2376	NaN	NaN	20.4314	NaN	NaN	20.7699	20.9977	20.9278	21.4533
Ppib	P24369	Peptidyl-prolyl cis-trans isomerase B		1.25064	0.0561519	0.449883	1.36593	0	0	0	1	0	0	1	1	2	2	2	0	1	1	1	0	2	2	0	1	2	1	NaN	NaN	NaN	23.3026	NaN	NaN	22.3062	22.504	22.6973	22.6629	22.5777	NaN	NaN	22.4691	21.6502	NaN	22.1945	22.3392	NaN	NaN
Ppt1	O88531	Palmitoyl-protein thioesterase 1		0.79629	0.159849	0.238028	1.17938	8	8	7	4	6	8	8	9	8	8	9	6	7	7	8	8	9	8	10	8	9	9	27.2148	27.2575	27.216	26.8508	27.0605	27.1114	27.7533	27.9453	27.7137	28.0048	27.7997	27.1357	26.8879	26.7737	26.7304	27.0418	26.9239	27.5558	27.517	27.5333
Prcp	Q7TMR0	Lysosomal Pro-X carboxypeptidase		0.669228	0.214176	0.220486	1.16513	2	2	3	3	2	3	3	3	3	3	3	3	2	3	3	1	2	2	1	3	2	3	22.9961	23.0622	23.2624	23.3884	23.9232	23.1441	24.1492	23.9271	24.0272	24.1664	23.7967	23.7062	22.9962	23.3092	23.1016	23.016	23.0864	23.4849	23.2557	23.8909
Prdx1	P35700	Peroxiredoxin-1		0.299839	0.501373	0.298005	1.22944	2	2	1	1	1	1	1	1	1	2	1	0	0	1	2	0	1	1	1	1	1	2	24.6422	24.5538	22.1894	22.7069	22.3308	23.0315	22.5631	23.1467	22.0015	22.2193	NaN	NaN	NaN	22.175	24.1655	NaN	22.448	22.5156	22.5782	21.6844
Prdx2	Q61171	Peroxiredoxin-2		0.483895	0.328174	0.273745	1.20894	2	1	1	1	1	1	2	1	1	1	1	1	1	1	2	1	1	1	1	1	1	1	24.3929	24.7983	23.3661	23.9383	23.7239	23.9324	23.6684	24.6035	23.071	23.0872	23.9168	23.517	23.6422	23.2774	24.648	24.7127	23.4481	22.9629	23.3585	23.8521
Prex2	Q3LAC4	Phosphatidylinositol 3,4,5-trisphosphate-dependent Rac exchanger 2 protein		0.424347	0.376403	0.231939	1.17441	0	1	0	1	1	1	0	1	1	1	0	1	1	0	1	1	1	0	1	1	1	1	NaN	24.696	NaN	24.6618	25.13	24.9758	NaN	24.0124	24.4122	24.1974	NaN	24.7328	24.7738	NaN	25.0421	24.5493	24.7182	NaN	24.2961	24.0622
Prnp	P04925	Major prion protein		0.124739	0.750344	0.0563925	1.03986	2	2	2	2	2	2	2	2	2	2	2	2	2	2	2	2	2	2	1	2	2	2	23.1199	23.2873	23.7253	23.3199	23.9872	23.5381	24.6254	24.0687	24.1415	24.0837	24.3915	23.7687	23.606	24.0241	23.9092	23.3924	23.1627	23.8131	23.8717	23.758
Prss23	Q9D6X6	Serine protease 23		0.0587732	0.873427	0.0192457	1.01343	1	1	1	1	1	1	1	1	1	1	1	1	1	1	1	1	1	1	1	1	1	1	20.8988	21.7376	21.6534	21.6518	21.5195	21.3195	21.7695	21.3974	22.1962	21.696	21.8722	21.8486	21.4865	21.3861	21.4455	21.3525	21.7238	21.893	21.5877	21.9035
Psap	Q61207	Prosaposin	+	6.5853	2.59839e-07	0.603684	1.51959	14	16	15	13	15	15	16	16	16	16	16	16	14	17	14	15	12	16	14	16	16	15	28.1207	28.3725	28.2172	28.0596	28.2698	28.3202	28.4948	28.3843	28.5351	28.4977	28.2953	27.9893	27.6209	27.6762	27.4925	27.3896	27.4508	27.9877	27.7345	27.8468
Ptgds	O09114	Prostaglandin-H2 D-isomerase		0.764871	0.171842	0.28774	1.22073	0	0	1	1	1	1	1	1	1	1	1	0	1	1	1	0	1	1	1	1	1	1	NaN	NaN	22.2492	23.0729	22.5356	22.3965	23.0981	23.0628	23.206	23.3203	23.0032	NaN	22.0832	21.877	22.2758	NaN	22.4261	22.6879	23.2495	22.7664
Ptk7	Q8BKG3	Inactive tyrosine-protein kinase 7		0.524269	0.299041	0.22298	1.16714	15	15	14	12	15	16	17	17	18	18	18	15	16	15	14	13	16	18	17	17	17	18	27.5525	27.7131	28.041	27.9528	28.1473	27.9572	28.9347	28.6569	28.8617	28.7909	28.9583	28.0469	27.787	27.7926	27.7683	27.4485	27.5444	28.4018	28.5011	28.6226
Ptprd	Q64487	Receptor-type tyrosine-protein phosphatase delta		0.23936	0.576288	-0.0369596	0.974707	18	19	19	14	17	20	19	20	20	17	18	19	19	19	18	20	19	20	21	20	21	21	27.2451	27.3756	27.5846	27.2659	27.708	27.4412	27.7085	27.3495	27.5332	27.7323	27.7941	27.6049	27.5767	27.6292	27.5551	27.501	27.5244	27.6907	27.3712	27.6393
Ptprf	A2A8L5	Receptor-type tyrosine-protein phosphatase F		0.507366	0.31091	-0.0964414	0.935337	36	32	36	29	36	38	37	38	37	38	36	33	35	38	34	34	34	39	37	38	37	39	29.4085	29.2918	29.6992	29.5259	29.7793	29.6677	29.9682	29.5522	29.9068	30.1016	30.1499	29.7191	29.7074	29.89	29.7005	29.7004	29.8398	30.1136	29.7457	29.8638
Ptprg	Q05909	Receptor-type tyrosine-protein phosphatase gamma		1.82544	0.0149473	-0.28636	0.819968	11	10	8	10	9	11	9	9	10	11	11	10	11	9	10	10	10	10	10	9	12	10	28.0882	28.24	28.2548	28.0314	28.2171	27.9132	28.683	28.3261	28.5349	28.5649	28.7315	28.6595	28.4691	28.5846	28.2592	28.3971	28.3733	28.6709	28.8976	28.9619
Ptprk	P35822	Receptor-type tyrosine-protein phosphatase kappa		0.125476	0.749072	0.0355719	1.02496	15	16	16	15	19	18	19	17	19	19	18	15	16	14	17	16	17	19	18	17	18	18	29.0264	28.7103	29.3845	29.3413	29.2713	29.1994	29.6704	29.0791	29.6245	29.7315	29.7105	29.19	29.2795	29.3127	29.1357	28.9471	29.3654	29.4249	29.4056	29.4771
Ptprm	P28828	Receptor-type tyrosine-protein phosphatase mu		0.753321	0.176473	0.140164	1.10203	3	2	6	5	6	6	6	7	6	6	6	6	5	6	6	5	7	6	7	5	6	7	24.8998	24.6951	25.2314	25.113	25.275	25.0168	25.1916	24.8161	24.8883	25.3915	25.2946	24.866	25.2119	25.1025	25.0307	24.6081	25.1613	24.9619	24.3854	24.9259
Ptprs	B0V2N1	Receptor-type tyrosine-protein phosphatase S		0.278509	0.526612	-0.0472679	0.967767	19	17	19	15	22	20	22	21	20	24	21	18	18	22	17	13	16	21	17	19	23	25	28.0127	27.7481	27.9192	27.7698	28.1356	27.9543	28.1749	27.6905	28.1646	28.2841	28.0567	28.1605	27.9162	27.9428	27.9525	28.1102	28.156	28.2236	28.0228	27.7305
Ptprt	Q99M80	Receptor-type tyrosine-protein phosphatase T		0.303414	0.497263	0.0743556	1.05289	11	10	10	7	8	8	8	11	9	11	10	9	8	11	10	9	9	8	10	9	11	10	26.5096	25.9071	26.3773	26.4441	26.5248	26.3919	26.8229	26.4078	26.8664	27.0475	26.7652	26.6263	26.4456	26.4855	26.304	26.1923	26.2523	26.6181	26.5241	26.6788
Ptpru	B1AUH1	Receptor-type tyrosine-protein phosphatase U		0.356584	0.439963	-0.0884986	0.940501	0	0	0	1	2	2	2	1	2	2	2	1	1	2	2	0	0	2	1	1	2	1	NaN	NaN	NaN	21.8246	22.0826	22.3587	22.0634	22.193	22.3735	22.306	22.2449	22.0252	22.0595	22.0868	21.9922	NaN	NaN	22.4211	22.7945	22.4416
Ptprz1	B9EKR1	Receptor-type tyrosine-protein phosphatase zeta		0.341439	0.455576	-0.197746	0.871912	2	3	3	2	3	5	8	6	8	6	9	4	4	5	4	3	2	8	8	6	8	9	24.1707	24.752	25.542	24.7609	25.1112	25.3486	26.5503	25.8642	26.0559	25.7288	26.2133	25.2854	25.5028	25.5443	25.1335	25.252	24.9307	26.2359	26.1818	26.1083
Pvrl1	Q9JKF6	Nectin-1		0.031722	0.929561	-0.0137296	0.990529	3	4	2	1	3	3	3	4	4	3	3	4	4	3	1	4	3	3	3	4	3	4	24.332	23.9853	23.3255	NaN	24.7007	23.9963	24.246	23.8745	24.082	24.0182	24.582	24.5443	24.2966	24.5197	23.9476	24.3294	24.157	23.7848	23.5407	23.8438
Pxylp1	Q8BHA9	2-phosphoxylose phosphatase 1		0.755465	0.175604	0.18151	1.13407	0	1	1	0	1	1	1	1	1	2	1	1	1	1	1	1	0	1	1	1	1	1	NaN	23.0384	23.2209	NaN	23.1389	23.3153	23.9923	23.1337	23.6592	23.5068	23.3335	NaN	23.3052	23.4994	23.0455	22.864	NaN	NaN	23.1972	23.1161
Qpct	Q9CYK2	Glutaminyl-peptide cyclotransferase		0.277263	0.528125	0.076047	1.05413	5	4	4	4	3	3	3	3	4	4	4	4	4	3	2	4	4	4	4	4	5	3	24.8334	24.4172	24.9724	24.9104	24.8477	24.5154	24.7223	24.3301	24.801	25.11	24.2787	24.506	24.7541	24.8643	24.7968	24.1734	24.6428	25.0206	24.538	24.5639
Qsox1	Q8BND5	Sulfhydryl oxidase 1		0.488944	0.324382	-0.0999302	0.933078	9	10	11	5	10	10	11	8	11	10	11	5	7	10	7	7	9	10	7	7	9	11	25.6238	25.5071	25.9627	25.711	26.2495	26.1516	25.9517	25.6241	25.9122	26.0333	26.2113	25.8232	25.8663	25.934	25.9756	26.2309	26.255	26.0967	25.715	25.7381
Rab10;Rab1b;Rab13;Rab1A;Rab8b;Rab8a;Rab15	P61027;Q9D1G1;Q9DD03;P62821;P61028;P55258;Q8K386	Ras-related protein Rab-10;Ras-related protein Rab-1B;Ras-related protein Rab-13;Ras-related protein Rab-1A;Ras-related protein Rab-8B;Ras-related protein Rab-8A;Ras-related protein Rab-15		0.238788	0.577049	-0.180841	0.882189	1	1	1	2	1	2	2	2	2	1	2	1	1	1	2	2	0	1	2	2	1	2	20.0695	20.4391	20.584	20.7564	20.7527	21.6445	20.4539	21.4087	21.1714	20.212	21.341	20.455	20.5044	21.2578	21.8328	23.0807	NaN	20.3137	20.5787	20.2493
Ran;Rasl2-9	P62827;Q61820	GTP-binding nuclear protein Ran;GTP-binding nuclear protein Ran, testis-specific isoform		0.240421	0.574882	-0.0854275	0.942505	0	1	1	0	2	1	1	1	1	2	1	0	1	0	2	1	0	1	2	1	0	2	NaN	NaN	NaN	NaN	21.4567	20.9077	21.6053	NaN	21.6123	21.0788	21.3583	NaN	NaN	NaN	21.4442	NaN	NaN	21.1336	21.5843	21.4665
Reck	Q9Z0J1	Reversion-inducing cysteine-rich protein with Kazal motifs		0.149787	0.708293	-0.135944	0.910074	0	0	0	0	0	1	0	1	1	1	1	0	0	1	1	0	1	1	1	0	1	1	NaN	NaN	NaN	NaN	NaN	21.5861	NaN	20.4808	21.0576	20.477	21.4357	NaN	NaN	21.6939	NaN	NaN	21.6685	NaN	20.4863	NaN
Reln	Q60841	Reelin		0.0472232	0.896968	0.0171984	1.01199	4	5	6	4	5	5	4	3	5	5	3	4	5	6	6	5	6	5	4	4	5	5	24.4252	24.3617	24.661	24.399	24.4715	24.1143	24.1813	23.5849	24.1181	24.4307	23.928	24.4846	24.2223	24.2333	24.4467	24.512	24.5033	24.1676	24.2286	24.2713
Rgma	Q6PCX7	Repulsive guidance molecule A		0.409778	0.389244	-0.0923195	0.938013	13	12	11	10	12	13	13	13	13	12	12	12	12	13	12	13	12	13	13	11	13	13	27.5819	27.6108	27.7145	27.7063	27.9671	27.7889	28.2949	27.8313	28.1099	28.1869	28.2904	27.9625	27.7281	28.017	27.9082	27.6626	27.7459	28.2658	28.1839	28.2539
Rgmb	Q7TQ33	RGM domain family member B		0.344511	0.452365	-0.0724968	0.950991	4	4	5	3	4	5	5	5	5	5	4	3	4	4	4	3	6	5	4	3	5	5	24.8721	24.9691	24.5735	24.1586	24.9448	24.7086	24.6125	24.4178	24.6183	24.6012	24.6643	24.5133	24.5934	24.5728	24.4055	24.6921	24.6865	24.9958	24.6857	24.9928
Robo1	O89026	Roundabout homolog 1		3.59224	0.000255718	-0.278005	0.824731	33	32	34	30	35	36	37	36	37	36	36	36	36	37	34	35	37	35	36	36	38	37	29.7062	29.5968	30.0041	29.6552	30.0486	29.9832	30.0906	29.7491	29.9255	30.0346	30.0884	30.259	30.2877	30.2806	30.1169	30.1419	30.2729	30.189	29.9908	30.0963
Robo2	Q7TPD3	Roundabout homolog 2		0.246404	0.567016	0.057444	1.04062	22	20	21	22	21	20	22	19	22	22	22	20	20	20	19	17	17	21	16	20	22	20	27.1039	27.5086	27.58	27.3681	27.9335	27.5553	27.8907	27.6084	27.6674	27.8514	27.9998	27.9257	27.5744	27.6296	27.3466	27.4096	27.3383	27.7351	27.4207	27.6078
Rplp2	P99027	60S acidic ribosomal protein P2		0.0952427	0.803077	0.0886297	1.06336	0	0	0	0	0	1	1	1	1	1	1	1	0	0	0	0	0	1	1	1	1	1	NaN	NaN	NaN	NaN	NaN	19.5297	21.8459	20.9415	21.2856	20.9822	20.7823	20.3064	NaN	NaN	NaN	NaN	NaN	20.7844	20.7291	21.0676
Rtn4r	Q99PI8	Reticulon-4 receptor		0.392177	0.405344	-0.0827358	0.944265	6	6	7	6	6	7	7	7	7	8	8	7	7	7	6	8	7	7	7	7	8	7	25.7059	25.9514	25.9791	25.3683	25.9627	25.7105	25.8937	25.6789	26.2328	25.9556	26.0503	25.8107	26.2191	25.958	25.5969	25.6681	25.747	26.0967	26.1146	26.2386
Rtn4rl1	Q8K0S5	Reticulon-4 receptor-like 1		0.20195	0.628131	0.0633597	1.0449	2	3	3	2	2	3	4	3	4	3	4	3	2	2	2	2	3	3	3	3	3	4	24.8484	24.6034	24.6266	24.9064	24.7019	24.581	25.4965	24.9665	25.5499	25.1971	25.2395	24.7534	24.5207	24.9587	24.8679	24.5575	24.7346	25.0816	25.0993	25.2248
Rtn4rl2	Q7M6Z0	Reticulon-4 receptor-like 2		0.296916	0.504758	-0.114509	0.923696	12	11	11	10	12	11	11	10	12	11	12	12	9	10	10	11	10	12	13	12	11	13	28.9947	29.1002	29.1167	29.0002	29.1222	29.04	29.7704	29.3226	29.7255	29.8867	29.8056	29.299	29.0898	29.0952	29.026	28.9763	29.175	29.9031	29.9235	29.9978
S100a14	Q9D2Q8	Protein S100-A14		0.043195	0.905326	0.0373061	1.0262	1	1	0	0	1	1	0	1	0	0	1	0	0	1	1	1	0	0	1	1	0	1	22.1613	22.5489	NaN	NaN	21.9098	21.3282	NaN	22.7282	NaN	NaN	21.7484	NaN	NaN	21.6225	22.4106	22.7312	NaN	NaN	21.6961	21.3751
Scg3	P47867	Secretogranin-3		0.431899	0.369914	0.237907	1.17928	2	2	2	2	2	2	2	3	3	3	3	2	2	2	1	2	2	2	3	3	3	2	22.8277	23.0868	22.6952	23.4747	22.0733	22.8137	23.2831	22.7606	23.9735	23.5066	23.4621	22.5708	22.8627	22.1391	22.0049	21.9032	22.7326	23.5065	23.8064	23.856
Scn3b	Q8BHK2	Sodium channel subunit beta-3		0.213684	0.611387	-0.130079	0.913781	2	2	3	0	1	2	2	2	3	3	3	2	2	1	2	2	2	3	3	2	2	3	23.4843	23.1662	23.418	NaN	23.3081	22.9106	23.3348	23.4253	22.8552	22.3187	23.4643	21.9193	23.2603	23.259	23.3886	23.5993	23.9491	22.0473	23.4917	24.0049
Scpep1	Q920A5	Retinoid-inducible serine carboxypeptidase		0.292129	0.510353	0.231604	1.17414	1	3	3	1	3	3	4	4	4	4	4	3	3	3	2	3	3	4	4	4	4	3	23.4316	23.4904	23.672	22.3074	23.6903	23.322	25.1955	24.5866	24.6308	24.7723	24.2924	23.3631	23.2453	23.5135	22.3667	23.1124	22.9427	24.7096	24.7319	24.133
Sdf4	Q61112	45 kDa calcium-binding protein		1.19889	0.0632572	0.755935	1.68873	2	0	0	0	1	0	1	1	1	1	1	0	0	0	0	0	0	0	0	0	1	1	21.0231	NaN	NaN	NaN	21.1888	NaN	21.4188	21.2475	22.1525	22.0436	21.9124	NaN	NaN	NaN	NaN	NaN	NaN	NaN	NaN	NaN
Sdk1	Q3UH53	Protein sidekick-1		0.231299	0.587085	0.0500254	1.03528	14	12	10	6	11	13	14	11	11	15	13	8	9	13	9	14	7	15	9	8	13	14	25.0631	25.1118	25.7096	25.2616	25.7992	25.5533	25.7283	25.3937	25.4522	25.7214	25.7169	25.6377	25.692	25.3729	25.3505	25.4544	25.2161	25.4639	25.5611	25.4438
Sdk2	Q6V4S5	Protein sidekick-2		0.163147	0.686836	0.0686744	1.04875	9	9	12	8	10	10	12	13	14	12	13	11	10	10	8	7	11	14	12	12	11	13	24.6317	24.8416	25.5814	25.1702	25.5853	25.2855	25.9189	25.7083	25.987	25.959	25.9389	25.5017	25.1295	25.358	25.1524	25.0136	25.1241	25.6535	25.6224	25.6622
Selenbp2;Selenbp1	Q63836;P17563	Selenium-binding protein 2;Selenium-binding protein 1		NaN	NaN	NaN	NaN	0	0	0	0	0	0	0	0	0	0	0	0	0	2	1	2	0	1	0	0	1	0	NaN	NaN	NaN	NaN	NaN	NaN	NaN	NaN	NaN	NaN	NaN	NaN	NaN	22.4196	22.244	23.5229	NaN	21.6012	NaN	NaN
Sema3a	O08665	Semaphorin-3A		0.188045	0.648567	0.0558531	1.03947	8	6	6	5	7	7	6	6	7	8	6	5	6	7	6	7	6	8	6	6	7	8	25.8103	25.5419	26.0815	26.0587	26.2542	26.0447	25.6263	25.6273	26.001	26.503	25.5598	26.2032	25.878	26.1241	26.1551	25.8209	25.9599	25.8262	25.4064	25.5892
Sema3c	Q62181	Semaphorin-3C		0.0443482	0.902925	0.0187458	1.01308	3	5	5	5	5	7	9	6	8	10	7	6	6	7	3	4	7	10	8	6	11	9	24.7662	24.85	24.9643	24.8222	25.4056	25.1738	25.3292	25.034	25.5359	25.6462	25.193	25.1318	24.8023	24.923	24.25	24.9721	25.2334	25.6737	25.2795	25.1329
Sema3e	P70275	Semaphorin-3E		0.629875	0.234491	0.178809	1.13195	4	4	3	2	2	4	3	4	3	5	5	2	3	2	4	3	3	5	6	5	5	4	23.8843	23.631	24.1208	24.8524	24.1224	23.9913	24.0098	23.8647	24.4719	24.7535	24.0095	23.7201	23.5958	23.6402	24.1197	23.7166	23.9958	24.2252	24.4722	24.3357
Sema3f	O88632	Semaphorin-3F		0.252809	0.558716	0.0689784	1.04897	2	0	3	1	2	2	2	2	3	2	3	1	2	3	1	2	3	3	1	2	3	3	22.6067	NaN	23.2149	23.3558	23.0535	22.7557	23.5063	22.8294	23.3572	23.4761	23.3425	23.269	23.2598	23.229	23.2472	22.6204	23.0526	23.0613	22.8224	23.0789
Sema4a	Q62178	Semaphorin-4A	+	5.79916	1.58795e-06	-1.71241	0.30515	1	1	1	1	3	1	1	1	1	1	2	3	2	2	2	4	5	6	5	3	5	4	21.929	21.496	21.5789	22.9218	22.1602	22.2211	21.8005	21.8919	21.901	22.2984	21.9466	23.7292	23.4013	22.3898	24.0633	23.5586	23.7117	25.3418	23.7803	23.2071
Sema4b	Q62179	Semaphorin-4B	+	3.98422	0.0001037	-0.475269	0.719333	14	14	13	12	14	14	15	15	15	16	16	13	15	14	13	15	14	16	17	14	18	16	27.8134	27.601	28.0016	27.9068	27.9386	27.8306	28.118	27.902	28.3031	28.3873	28.264	28.4863	28.351	28.4788	28.3712	28.0832	28.4018	28.6589	28.7116	28.7359
Sema4c	Q64151	Semaphorin-4C		0.89284	0.127985	-0.109958	0.926615	8	9	9	8	8	8	9	7	8	10	10	6	9	9	7	6	7	6	9	5	8	8	26.7982	26.8535	26.7201	26.8329	26.8167	26.7648	26.6975	26.5612	26.835	26.7836	26.6432	27.0507	27.1477	26.8491	26.469	26.8796	26.8805	26.8358	26.9708	26.8561
Sema4d	O09126	Semaphorin-4D		0.417223	0.382628	0.109642	1.07896	4	5	5	5	6	5	6	6	6	5	6	6	6	6	5	5	5	5	6	6	6	5	24.6636	24.5724	24.6828	24.408	25.2074	24.6171	25.0913	24.9614	25.2225	25.0357	24.886	25.2661	24.9101	24.7581	24.305	24.6555	24.3115	24.7016	24.9802	24.879
Sema4g	Q9WUH7	Semaphorin-4G		0.275015	0.530867	0.0536933	1.03792	10	11	8	8	10	8	8	10	9	10	8	9	9	10	8	10	7	9	9	8	10	9	26.0098	25.8044	26.2012	25.9537	26.1	26.2441	25.7567	25.5986	26.0563	26.121	25.7934	26.266	25.9548	26.0079	26.0543	25.8892	25.945	25.8231	25.8736	25.7837
Sema5a	Q62217	Semaphorin-5A		0.165967	0.682391	0.0320142	1.02244	2	1	1	1	1	1	1	1	2	1	2	1	1	1	1	1	1	1	1	1	1	2	20.8478	20.8051	21.3632	21.3519	21.2281	20.9979	20.9383	20.9253	21.28	20.8054	21.0061	21.0558	21.1618	21.0635	20.8551	20.8867	21.1986	21.0415	20.9787	21.0215
Sema5b	Q60519	Semaphorin-5B		0.170422	0.675426	0.103113	1.07409	5	6	5	4	1	7	9	10	9	8	9	6	7	5	3	7	5	9	9	8	9	10	24.541	24.6668	24.5631	24.9305	23.7209	24.7549	25.2572	25.3524	25.4038	25.3547	25.3333	24.5939	24.5616	23.8845	24.1718	24.5055	24.084	25.3329	25.6971	25.3425
Sema6a	O35464	Semaphorin-6A		0.118897	0.760506	-0.0400696	0.972608	15	13	15	13	15	14	15	14	16	17	17	13	14	16	14	15	14	16	15	16	14	16	28.2293	28.1935	28.4383	28.5482	28.5367	28.3435	28.7064	28.5708	29.1439	29.1157	28.9456	28.6477	28.4031	28.5067	28.4622	28.1615	28.5346	28.7849	28.9479	29.0378
Sema6b	O54951	Semaphorin-6B		0.979762	0.10477	-0.132623	0.912171	8	7	7	4	7	7	7	7	7	7	6	7	7	7	5	7	6	7	5	6	8	8	26.2289	26.34	26.2339	26.4162	26.3231	26.1533	26.2201	26.191	26.4768	26.7613	26.1283	26.4156	26.3986	26.3895	26.5592	26.447	26.3391	26.486	26.5414	26.5945
Sema6c	Q9WTM3	Semaphorin-6C		1.49842	0.0317379	-0.258393	0.836018	9	9	10	9	10	9	10	10	11	9	11	9	10	9	9	11	10	10	11	11	10	11	26.1859	26.0995	26.3182	26.2149	26.2409	26.1908	26.5782	26.4623	26.6499	26.8688	26.7214	26.5373	26.7015	26.4625	26.3216	26.3146	26.6333	26.847	26.8637	26.9901
Sema6d	Q76KF0	Semaphorin-6D		1.44697	0.0357296	-0.235979	0.849109	17	14	17	11	12	14	17	18	16	15	18	16	15	16	14	15	17	18	17	16	17	16	28.6512	28.3007	28.673	28.5289	28.6959	28.6371	29.0518	28.7795	28.9594	29.1959	29.2587	28.8688	28.993	28.836	28.9324	28.783	28.9968	29.2326	29.3398	29.0765
Sema7a	Q9QUR8	Semaphorin-7A		0.151364	0.705726	-0.057715	0.960785	31	32	32	28	31	32	31	32	32	33	32	31	31	31	27	32	32	32	32	33	33	33	32.3303	32.333	32.3801	32.4766	32.4167	32.4222	32.8831	32.7202	33.0955	33.2004	32.9951	32.5123	32.4266	32.442	32.4468	32.1464	32.49	33.0093	33.2104	33.1922
Serpina1b	P22599	Alpha-1-antitrypsin 1-2		0.381949	0.415003	0.483325	1.39796	2	1	1	0	0	0	0	0	0	0	0	2	2	0	1	1	0	1	0	0	0	0	23.7971	23.6352	23.3835	NaN	NaN	NaN	NaN	NaN	NaN	NaN	NaN	23.8237	23.8784	NaN	23.4283	22.7996	NaN	21.6798	NaN	NaN
Serpina1c;Serpina1a	Q00896;P07758	Alpha-1-antitrypsin 1-3;Alpha-1-antitrypsin 1-1		0.236039	0.580712	-0.408181	0.753573	2	1	0	0	0	0	0	0	0	0	0	1	0	0	0	0	0	0	0	0	0	0	27.4178	26.3537	25.863	26.2402	25.1948	24.3439	24.1341	22.1042	23.0307	23.1183	23.3377	28.2366	27.1694	26.3161	26.0189	25.1336	24.9084	23.9159	24.1005	24.0516
Serpina1d	Q00897	Alpha-1-antitrypsin 1-4		0.0175148	0.960473	0.0370336	1.026	1	1	2	1	1	0	1	1	0	0	0	2	2	1	1	1	0	1	0	0	1	0	25.1556	24.5888	24.0367	24.3879	23.3314	NaN	22.5222	22.1188	NaN	NaN	NaN	26.2283	25.0013	22.4758	24.2501	23.564	NaN	22.6636	NaN	NaN
Serpina1e	Q00898	Alpha-1-antitrypsin 1-5		0.147809	0.711527	-0.30952	0.80691	4	5	4	2	1	1	2	1	0	1	0	5	4	3	3	1	3	2	1	0	0	0	25.9232	24.7284	24.0258	24.0242	22.7566	21.7444	21.8825	21.1274	NaN	NaN	NaN	25.9996	25.5497	24.015	23.8715	23.434	22.2494	21.835	21.7345	NaN
Serpina3k;Serpina3m	P07759;Q03734	Serine protease inhibitor A3K;Serine protease inhibitor A3M		0.147635	0.711812	-0.245966	0.843251	3	4	3	4	2	3	1	2	1	1	1	5	3	4	3	2	3	1	3	1	1	2	28.9647	28.0152	28.0142	28.0284	26.8265	26.4068	26.0544	25.4834	25.4161	25.1974	24.4766	29.8281	28.6909	28.0817	28.0009	27.1173	26.7818	25.8463	25.7261	25.6629
Serpina3n	Q91WP6	Serine protease inhibitor A3N		0.369052	0.427512	0.121081	1.08755	0	0	0	0	0	0	4	2	4	5	5	0	0	0	0	0	0	3	4	3	4	3	NaN	NaN	NaN	NaN	NaN	NaN	24.3779	23.8345	24.07	24.4389	24.2261	NaN	NaN	NaN	NaN	NaN	NaN	23.7841	24.1865	24.015
Serpinc1	P32261	Antithrombin-III		1.16287	0.0687282	-0.301826	0.811225	5	5	5	4	4	5	5	5	5	5	5	5	5	5	4	5	5	5	5	5	5	5	31.9515	31.6028	31.3863	31.5401	31.9346	32.5217	31.8914	31.7179	32.1501	32.4317	31.9069	32.0292	32.0723	31.5817	32.2134	32.7912	32.7484	32.205	31.8243	31.9261
Serpine2	Q07235	Glia-derived nexin		0.031072	0.930953	-0.0104625	0.992774	10	8	10	8	9	9	10	9	11	12	11	11	10	10	9	11	11	11	11	10	11	9	27.5914	27.1509	28.0013	27.6837	27.7784	27.7367	27.6123	27.1869	27.8235	27.9201	27.4383	27.6249	27.9811	27.6282	27.5541	27.6481	28.2246	27.5107	27.5628	27.3322
Serping1	P97290	Plasma protease C1 inhibitor		0.127122	0.74624	-0.641684	0.640964	1	0	1	0	0	0	1	0	0	0	0	1	1	1	1	1	0	0	0	0	0	0	25.0856	NaN	21.6871	NaN	NaN	NaN	19.2442	NaN	NaN	NaN	NaN	25.704	22.9499	19.3401	23.7936	21.449	NaN	NaN	NaN	NaN
Serpini1	O35684	Neuroserpin		0.68126	0.208325	-0.199521	0.87084	9	10	10	10	10	10	10	9	10	10	10	9	10	8	9	10	8	9	11	10	10	11	26.9506	27.1637	27.1601	26.6695	26.9111	27.0282	27.6176	27.274	27.7077	27.6647	27.4439	27.1515	27.2489	26.9286	27.073	27.1711	27.252	27.7796	27.7152	27.928
Sez6	Q7TSK2	Seizure protein 6		NaN	NaN	-3.19498	0.109198	0	1	0	0	0	0	0	0	0	0	0	3	2	5	3	4	4	9	7	7	7	8	NaN	21.9755	NaN	NaN	NaN	NaN	NaN	NaN	NaN	NaN	NaN	24.581	24.3267	24.601	22.5001	24.4928	24.2738	26.5367	26.2306	26.3294
Sez6l	Q6P1D5	Seizure 6-like protein	+	9.89678	1.26828e-10	-2.98395	0.126398	3	2	2	2	2	3	2	2	2	1	3	6	8	7	4	6	6	10	9	10	8	10	23.216	22.879	23.0905	23.2798	23.061	23.3152	23.1843	23.1297	23.6889	23.4051	23.2987	25.3047	25.8191	25.4543	25.4452	25.5428	25.7152	27.4309	26.8483	26.918
Sfn	O70456	14-3-3 protein sigma		0.141502	0.721934	0.141649	1.10317	1	0	1	1	1	2	1	1	1	2	1	1	1	2	3	4	1	2	2	1	1	1	22.7155	23.6439	24.6283	23.6016	23.6046	22.8606	24.143	23.0559	23.3502	22.7065	23.0836	23.8069	23.3688	24.2354	24.3762	25.64	22.9898	22.3549	22.7072	22.1042
Sfpq	Q8VIJ6	Splicing factor, proline- and glutamine-rich		0.29264	0.509753	0.156511	1.11459	1	1	1	1	1	1	1	0	1	1	1	1	1	1	1	3	1	1	1	1	1	0	22.1667	22.5742	21.8525	23.6023	22.5155	21.7504	22.1012	NaN	21.9054	22.4097	21.5162	22.1932	22.3463	21.8434	22.6672	22.9244	21.7018	21.5615	21.8397	21.8933
Sgce	O70258	Epsilon-sarcoglycan		0.108613	0.778731	0.0520439	1.03673	1	1	1	0	1	1	0	1	1	1	1	1	0	1	0	1	1	1	1	0	1	0	21.9736	21.3086	22.2754	NaN	22.8548	21.9998	NaN	22.4447	22.5563	22.3913	22.2545	22.1066	NaN	22.3388	NaN	22.2398	22.3989	22.2515	21.7409	NaN
Sh3d21	Q7TSG5	SH3 domain-containing protein 21		0.517128	0.303999	-0.158776	0.895785	1	1	1	1	1	1	1	1	1	1	1	1	1	1	1	1	1	1	1	1	1	1	32.5742	32.4626	32.5401	31.7515	32.55	32.6678	32.509	31.7572	32.1316	31.8265	32.3807	32.2757	32.924	32.6226	32.8836	32.9618	32.4186	32.0334	32.2095	32.3416
Siae	P70665	Sialate O-acetylesterase;Sialate O-acetylesterase small subunit;Sialate O-acetylesterase large subunit		1.23643	0.0580193	0.513074	1.42709	2	2	2	2	2	2	3	2	3	3	3	2	2	1	1	1	2	2	2	3	3	3	22.7501	22.9777	22.9744	23.2564	22.9754	22.8889	23.9833	23.7473	23.2809	22.7464	23.5225	22.7705	22.595	22.3553	21.5976	21.4278	22.1132	23.0663	23.213	23.6897
Sirpa	P97797	Tyrosine-protein phosphatase non-receptor type substrate 1		0.235049	0.582038	0.0632085	1.04479	4	4	4	4	4	4	4	4	4	4	4	4	4	4	4	4	4	4	4	5	5	4	26.6341	26.8904	26.58	26.9179	26.6188	26.553	27.1957	27.2059	27.1585	27.0553	27.0316	26.771	26.7294	26.7676	26.4599	26.5138	26.705	26.9474	27.2438	27.2937
Slc30a1	Q60738	Zinc transporter 1		0.0464508	0.898564	0.0120212	1.00837	1	1	1	1	1	1	1	1	1	1	1	1	1	1	1	0	0	1	1	1	1	1	21.4977	21.4437	21.6805	21.6637	21.7798	21.5823	21.9378	21.5657	22.1269	21.9207	21.8992	21.4859	21.6879	21.8777	21.8084	NaN	NaN	21.9424	NaN	21.5747
Slit3	Q9WVB4	Slit homolog 3 protein		0.513954	0.306229	-0.150204	0.901123	1	2	2	1	1	1	1	1	1	1	1	0	2	0	2	1	2	2	1	1	1	2	20.8138	20.393	21.2977	21.0044	21.4541	21.5588	20.963	21.1331	21.2008	21.4556	21.217	NaN	21.3475	NaN	20.9484	21.5168	21.5675	20.9715	20.8103	21.3855
Slitrk1	Q810C1	SLIT and NTRK-like protein 1		0.349571	0.447125	-0.132446	0.912283	1	0	1	0	0	0	0	1	0	1	2	0	1	1	0	0	0	0	0	0	1	1	21.711	NaN	21.7244	NaN	NaN	NaN	NaN	21.5624	NaN	21.6885	22.1658	NaN	21.8262	21.7535	NaN	NaN	NaN	NaN	NaN	NaN
Slitrk2	Q810C0	SLIT and NTRK-like protein 2		0.30163	0.49931	-0.0848812	0.942862	1	1	2	1	2	2	3	2	3	4	4	1	3	2	2	3	2	4	3	2	3	4	22.7903	23.0822	23.6841	23.2805	23.5982	23.1757	23.6522	23.0662	23.2778	23.6374	23.4596	NaN	23.4364	23.8758	23.3935	23.1738	23.8572	23.1118	23.2238	23.5001
Slitrk3	Q810B9	SLIT and NTRK-like protein 3		0.39682	0.401033	-0.118217	0.921326	6	6	4	4	5	5	6	5	5	5	7	4	5	4	4	6	5	5	4	4	5	7	25.15	24.958	25.1264	24.5989	25.1645	25.3804	25.3207	24.8105	25.5828	25.5901	25.8144	24.8581	25.3048	25.04	24.994	25.4329	25.5974	25.4963	25.3995	25.2981
Slitrk5	Q810B7	SLIT and NTRK-like protein 5		0.663115	0.217212	0.0982911	1.0705	5	5	5	5	4	7	6	5	7	7	6	7	6	6	4	7	5	6	5	5	7	7	24.8413	24.8139	25.1203	25.0177	25.2621	25.0627	24.9634	24.7596	25.0239	25.2252	25.27	24.9237	25.1491	24.9917	24.5889	25.1068	25.0844	25.1379	24.6899	24.8861
Smco2	Q9DA21	Single-pass membrane and coiled-coil domain-containing protein 2		0.444969	0.358948	0.22836	1.1715	1	1	1	1	1	1	1	1	1	1	1	1	1	1	0	1	1	1	1	1	0	1	25.9293	25.7527	24.5347	25.4163	24.5676	24.9968	23.9887	25.0029	24.6605	24.5945	25.0105	24.2465	24.866	24.4471	NaN	24.7315	25.347	24.2134	25.4281	24.1275
Smoc1	Q8BLY1	SPARC-related modular calcium-binding protein 1		0.317328	0.481584	0.117289	1.08469	0	0	0	0	0	0	1	1	1	1	2	0	0	0	0	0	0	1	1	1	1	2	NaN	NaN	NaN	NaN	NaN	NaN	21.9104	22.3672	21.8053	22.4231	21.9027	NaN	NaN	NaN	NaN	NaN	NaN	21.6364	21.8907	22.0766
Smpd1	Q04519	Sphingomyelin phosphodiesterase		1.98022	0.0104659	0.319621	1.248	4	4	4	3	4	4	4	4	4	4	4	2	2	4	2	4	3	4	4	4	4	4	24.4585	24.7041	24.5293	24.2467	24.8022	24.3482	24.75	24.5762	24.9431	25.0237	24.8997	24.2018	23.7966	24.2077	24.1804	24.2713	24.2058	24.5175	24.5402	24.8322
Smpdl3a	P70158	Acid sphingomyelinase-like phosphodiesterase 3a		0.234874	0.582273	0.233024	1.1753	3	3	2	1	2	3	4	4	3	3	3	3	2	1	2	3	2	4	3	4	3	3	22.7585	23.1535	22.5168	23.6468	22.7057	22.6056	24.7817	23.886	24.6194	24.8792	24.7534	23.1933	22.9122	21.974	22.6079	22.1184	22.9844	24.3464	24.4246	24.2095
Sorcs1	Q9JLC4	VPS10 domain-containing receptor SorCS1		0.613639	0.243423	-0.0973082	0.934775	15	15	16	10	16	15	16	15	16	14	15	17	14	14	14	15	17	16	16	16	16	16	27.4878	27.2062	27.6636	27.765	27.493	27.5223	27.6091	27.2802	27.7248	27.7913	27.8434	27.6641	27.6771	27.9363	27.6955	27.3191	27.8986	27.7617	27.507	27.5736
Sorcs3	Q8VI51	VPS10 domain-containing receptor SorCS3		0.50423	0.313162	-0.10999	0.926595	4	4	5	1	4	5	4	3	4	3	5	4	3	4	1	5	4	5	4	3	4	4	24.4464	23.7058	24.5009	24.2069	24.3936	24.4736	24.2353	24.1164	24.2508	24.6343	24.5406	24.2753	24.2052	24.6482	24.5125	24.2795	24.8754	24.5241	24.367	24.1975
Sorl1	O88307	Sortilin-related receptor		0.45267	0.352639	-0.581261	0.668379	0	0	1	0	0	0	2	2	2	0	2	0	0	0	0	1	1	2	1	3	4	4	NaN	NaN	19.4567	NaN	NaN	NaN	20.1808	20.6513	20.1457	NaN	21.4052	NaN	NaN	NaN	NaN	20.4899	19.7683	20.6605	20.3635	20.8341
Sort1	Q6PHU5	Sortilin	+	3.56513	0.000272189	-0.818317	0.567103	8	8	7	5	5	5	7	9	7	8	8	7	8	6	6	9	7	9	8	9	8	8	25.8212	25.6687	26.2607	25.5285	25.9606	25.6744	26.658	26.2892	26.7195	26.1501	26.334	26.5345	26.6288	26.2086	26.5536	26.796	26.6065	27.4036	27.1985	27.221
Sparcl1	P70663	SPARC-like protein 1		0.395165	0.402564	1.16056	2.23544	0	0	0	0	0	0	10	9	10	9	10	0	0	1	0	0	1	11	10	9	11	11	NaN	NaN	NaN	NaN	NaN	NaN	26.2372	26.0465	25.8764	24.8009	26.5819	NaN	NaN	21.2719	NaN	NaN	20.0239	27.1463	26.1173	25.9879
Spen	Q62504	Msx2-interacting protein		0.288083	0.51513	-0.185811	0.879155	1	1	1	1	1	1	1	1	1	1	1	1	1	1	1	1	1	1	1	1	1	1	25.0639	24.7232	24.2675	24.5104	23.9768	23.5835	24.478	24.8744	23.7621	24.4847	24.9365	25.0718	24.4798	24.0197	23.7676	26.3446	25.3458	23.7102	24.3278	24.6594
Spon1	Q8VCC9	Spondin-1		0.17094	0.674621	-0.108684	0.927434	2	2	2	0	2	2	2	2	2	2	2	0	2	2	1	0	2	2	2	2	2	3	21.7685	21.9481	22.1668	NaN	21.9725	21.6542	22.2757	22.8837	23.0197	23.0881	22.3945	NaN	22.1467	21.5423	22.1728	NaN	21.7745	23.0913	22.7684	22.5678
St13	Q99L47	Hsc70-interacting protein		0.0316024	0.929817	0.015921	1.0111	1	0	0	0	0	0	1	1	1	1	0	0	0	0	0	1	0	1	1	1	1	1	21.0212	NaN	NaN	NaN	NaN	NaN	21.6899	21.7936	21.3699	20.851	NaN	NaN	NaN	NaN	NaN	21.182	NaN	21.3337	21.2305	21.5066
St6gal1	Q64685	Beta-galactoside alpha-2,6-sialyltransferase 1		1.434	0.0368133	0.322577	1.25056	3	3	2	1	3	3	3	3	3	3	3	1	1	3	2	1	1	3	2	2	2	2	22.3179	22.6802	22.8735	23.233	23.0934	22.3346	23.0274	22.8301	22.6888	23.0597	22.4259	22.37	21.9138	22.8065	22.5728	22.7677	22.68	22.9324	22.6611	22.0931
St6gal2	Q76K27	Beta-galactoside alpha-2,6-sialyltransferase 2		1.35938	0.0437144	-0.32938	0.795879	4	3	4	2	3	4	4	1	4	3	3	2	4	4	4	4	3	3	4	4	4	4	24.8411	24.4819	24.6333	24.5235	24.26	24.3604	23.7941	24.2627	24.6244	24.9604	23.8538	24.8925	24.1602	24.9085	24.3859	25.2065	24.9077	25.1759	25.0124	24.4581
St6galnac5	Q9QYJ1	Alpha-N-acetylgalactosaminide alpha-2,6-sialyltransferase 5		0.466597	0.34151	-0.149052	0.901843	2	2	3	2	2	2	2	2	3	2	2	3	2	2	1	2	2	3	2	2	3	2	23.1056	23.5391	23.5217	23.0953	23.0639	23.1577	22.8726	22.689	23.5585	23.5302	23.6442	23.14	23.4866	23.9183	22.7107	22.9106	23.7704	23.8088	23.0902	23.6805
St8sia1	Q64687	Alpha-N-acetylneuraminide alpha-2,8-sialyltransferase		0.0329352	0.926968	-0.0105731	0.992698	2	2	2	2	2	2	2	2	1	2	2	2	1	1	2	1	1	2	2	2	2	2	22.2639	22.2465	22.7407	22.5213	22.5215	22.5249	22.1043	21.8069	22.2611	22.4298	22.1869	22.009	22.6465	22.1213	22.6272	22.6825	22.2553	22.6569	22.2237	21.93
St8sia2	O35696	Alpha-2,8-sialyltransferase 8B		0.30048	0.500633	0.133034	1.0966	2	2	2	1	1	2	2	2	2	2	2	1	1	1	1	1	2	2	2	2	2	1	22.3308	22.4305	22.2927	22.516	22.5944	22.7402	22.9308	23.2511	23.3193	23.5333	23.2429	22.3684	22.25	22.3379	22.4393	22.1129	22.4141	22.977	23.4763	23.1693
Stab1	Q8R4Y4	Stabilin-1		0.00841826	0.980803	-0.00756761	0.994768	0	0	1	0	0	1	1	1	1	1	1	0	0	0	0	0	0	1	1	0	1	1	NaN	NaN	19.5896	NaN	NaN	19.9359	20.2167	19.56	20.2736	20.6826	19.4171	NaN	NaN	NaN	NaN	NaN	NaN	19.1752	20.1052	NaN
Stc1	O55183	Stanniocalcin-1		0.191324	0.643689	-0.0524967	0.964266	2	4	2	2	2	2	4	3	4	4	5	2	3	3	2	3	3	5	4	5	5	3	23.9489	23.9714	24.5645	24.5727	24.8015	24.4274	24.4841	24.3248	24.7503	24.8838	24.567	24.4573	24.6099	24.636	24.3707	24.1652	24.2832	24.6543	24.72	24.9134
Stmn2	P55821	Stathmin-2		1.70858	0.0195625	0.737303	1.66706	1	1	1	1	1	1	1	1	1	1	1	1	1	1	1	1	1	1	1	1	1	1	23.2172	24.9426	24.3768	24.3903	25.3138	24.3594	24.6837	23.9598	23.7316	23.682	24.1864	25.134	24.2531	24.0172	23.1026	24.0593	23.0321	22.7257	23.4516	22.8443
Tceal3	Q8R0A5	Transcription elongation factor A protein-like 3		1.89713	0.0126727	1.0227	2.03172	0	0	0	0	0	0	1	1	1	1	1	0	0	0	0	0	0	1	0	1	1	1	NaN	NaN	NaN	NaN	NaN	NaN	23.1536	22.5116	22.2852	22.1114	22.3629	NaN	NaN	NaN	NaN	NaN	NaN	21.3728	NaN	NaN
Tenm1	Q9WTS4	Teneurin-1;Ten-1 intracellular domain;Teneurin C-terminal-associated peptide		0.491086	0.322785	0.157171	1.1151	3	3	3	1	1	1	2	1	3	2	3	3	3	2	2	2	2	3	2	2	1	3	22.3301	22.1214	22.6531	22.5563	22.5973	22.2855	22.2863	NaN	22.2572	22.2774	21.6723	22.0218	22.5242	22.8321	22.8685	22.1412	21.9278	22.0428	21.6797	21.8262
Tenm3	Q9WTS6	Teneurin-3		0.206848	0.621086	0.0945599	1.06774	0	0	2	0	1	1	1	2	1	1	2	0	1	0	0	0	1	2	1	2	0	2	NaN	NaN	20.7764	NaN	20.9138	NaN	20.5311	21.031	21.2258	21.2699	21.03	NaN	21.1507	NaN	NaN	NaN	20.718	20.5682	21.3324	21.1782
Tf	Q921I1	Serotransferrin		1.05336	0.0884381	-0.237206	0.848387	20	13	18	14	11	9	15	12	13	15	11	20	17	16	17	14	13	18	13	12	16	13	31.6568	31.1537	31.2999	31.4844	31.0971	31.1585	31.0764	30.8952	31.367	31.3915	30.835	32.0404	31.8741	31.4782	31.4468	31.1737	31.8201	31.1341	31.332	31.4319
Tgfb2	P27090	Transforming growth factor beta-2;Latency-associated peptide		0.00249915	0.994262	-0.00120007	0.999169	6	7	6	6	7	7	7	6	7	7	6	6	6	6	6	7	6	6	6	6	6	6	25.0211	25.2823	25.6989	25.2178	25.4972	25.4094	25.9894	25.8346	26.1226	26.4799	25.8144	25.3327	25.3558	25.6633	25.5962	25.4566	25.193	26.0902	25.8958	25.8846
Tgm1	Q9JLF6	Protein-glutamine gamma-glutamyltransferase K		0.326979	0.471	0.215785	1.16134	7	7	4	7	3	5	5	7	4	4	6	3	5	4	5	7	7	6	6	5	3	7	25.077	25.5146	24.1746	24.8559	24.1738	24.4897	23.6538	24.865	24.0811	23.899	24.2064	23.4091	24.1251	24.0072	24.838	25.835	24.5167	23.4871	24.3586	24.0305
Tgm3	Q08189	Protein-glutamine gamma-glutamyltransferase E;Protein-glutamine gamma-glutamyltransferase E 50 kDa catalytic chain;Protein-glutamine gamma-glutamyltransferase E 27 kDa non-catalytic chain		0.27861	0.526489	-0.189346	0.877003	1	1	1	1	1	1	1	1	1	1	1	1	1	1	1	1	1	1	1	1	1	1	24.4663	24.6131	24.0165	24.5385	23.2564	24.3918	23.3439	24.7887	24.3351	23.6482	24.2679	23.5594	24.557	23.9841	25.3371	26.101	24.807	23.9739	24.2689	24.0577
Thsd7a	Q69ZU6	Thrombospondin type-1 domain-containing protein 7A		0.284963	0.518845	0.175163	1.12909	0	2	3	0	2	2	2	1	5	2	3	0	1	0	0	1	1	3	2	1	2	1	NaN	21.7172	21.7636	NaN	21.8488	21.9313	22.127	21.3052	23.2395	21.6223	21.7284	NaN	22.0105	NaN	NaN	21.6683	21.5209	21.423	22.8687	21.7358
Thy1	P01831	Thy-1 membrane glycoprotein		1.16381	0.068579	0.538598	1.45256	1	1	4	2	2	3	4	3	4	4	4	1	2	3	2	1	3	3	3	3	3	4	23.4038	23.2708	23.6309	24.6961	24.1536	23.6092	24.8542	24.5035	25.1068	24.8808	24.7581	23.3566	23.271	23.4649	23.2691	22.8203	23.1106	24.0125	24.2646	23.9973
Tmem108	Q8BHE4	Transmembrane protein 108		0.801694	0.157872	-0.257327	0.836637	1	1	1	1	1	1	1	1	1	1	1	1	1	1	1	0	1	1	1	1	1	1	21.7687	21.6408	21.7618	22.3519	21.8066	21.9398	22.4304	21.3882	21.7772	21.6375	22.2153	22.2684	22.1847	23.0721	21.3936	NaN	22.2157	21.9243	22.2379	22.5631
Tmem132a	Q922P8	Transmembrane protein 132A		0.215095	0.609403	-0.0567627	0.961419	23	23	23	18	23	24	24	23	24	24	25	25	22	21	22	23	24	25	24	24	25	26	29.0904	28.5167	28.866	28.4541	29.2892	29.3044	28.9929	28.4617	29.077	29.1233	29.1263	28.8992	29.2154	28.93	29.0428	28.7665	29.1418	28.7995	28.8113	28.9288
Tmem132c	Q8CEF9	Transmembrane protein 132C		0.387594	0.409644	-0.139371	0.907915	1	1	1	0	1	0	3	3	4	3	5	1	1	0	1	0	0	5	1	3	4	5	NaN	NaN	NaN	NaN	NaN	NaN	23.0691	22.6169	22.9875	22.9081	23.3715	NaN	NaN	NaN	NaN	NaN	NaN	22.971	NaN	23.0183
Tmem2	Q5FWI3	Transmembrane protein 2		1.24737	0.0565759	0.469721	1.38484	1	2	2	1	2	1	2	2	1	2	2	2	2	0	1	2	1	1	0	1	2	2	20.5046	21.0649	21.3529	20.239	22.187	21.0471	21.0427	NaN	20.8731	21.0535	20.9746	21.3416	20.5357	NaN	20.2695	20.8185	19.6849	20.1743	NaN	20.9484
Tnc	Q80YX1	Tenascin		0.743077	0.180685	-0.21593	0.860991	0	0	1	0	1	2	2	2	3	4	2	2	1	1	1	0	1	3	2	2	2	3	NaN	NaN	22.0682	NaN	21.5468	22.2874	21.9551	21.9398	21.971	22.356	21.8042	22.137	22.1681	21.8469	22.9562	NaN	21.8516	22.0267	22.4422	22.2675
Tnfrsf21	Q9EPU5	Tumor necrosis factor receptor superfamily member 21		0.176202	0.666497	-0.0460215	0.968604	5	4	5	2	3	5	4	4	4	5	5	5	4	4	5	5	5	5	5	5	5	5	25.7293	25.8154	25.4891	25.3056	25.9168	25.354	25.6674	25.1833	25.3209	25.6339	25.6415	25.0273	25.7045	25.7055	25.8517	25.6254	25.4686	25.6809	25.663	25.8445
Tpi1	P17751	Triosephosphate isomerase		1.43431	0.0367867	-1.33282	0.396992	0	1	1	1	0	1	0	1	1	0	1	0	0	0	1	2	0	1	0	0	0	0	NaN	21.8882	21.6058	21.2887	NaN	21.486	NaN	21.9289	20.933	NaN	20.7758	NaN	NaN	NaN	23.4098	23.6258	NaN	21.2085	NaN	NaN
Tpp1	O89023	Tripeptidyl-peptidase 1		0.823141	0.150266	0.430307	1.34752	1	1	1	1	0	1	3	2	1	2	4	0	1	1	1	0	1	1	2	1	1	4	21.4124	21.8233	21.7534	NaN	NaN	21.7075	23.6107	22.3103	22.1347	22.7125	22.997	NaN	21.6869	21.2339	21.303	NaN	21.3514	22.0922	22.4454	21.9919
Trim23	Q8BGX0	E3 ubiquitin-protein ligase TRIM23		0.100627	0.793183	0.0254033	1.01776	1	1	1	1	1	1	1	1	1	1	1	1	1	1	1	1	1	1	1	1	1	1	24.5537	24.1654	24.1811	24.5314	24.4799	24.2123	24.5498	23.8692	24.2672	24.6676	24.573	24.466	24.5527	24.704	24.3596	24.0802	24.3936	24.4401	24.1917	24.3623
Tuba1c;Tuba1a;Tuba3a;Tuba1b;Tuba8	P68373;P68369;P05214;P05213;Q9JJZ2	Tubulin alpha-1C chain;Tubulin alpha-1A chain;Tubulin alpha-3 chain;Tubulin alpha-1B chain;Tubulin alpha-8 chain		0.825167	0.149566	0.397484	1.31721	3	4	4	2	3	4	3	4	3	3	3	3	3	3	3	4	1	2	3	2	3	4	24.5854	25.7692	25.3481	24.8246	25.619	25.2814	26.498	25.557	25.4719	25.0202	25.2851	25.2677	24.9797	24.1352	25.2614	26.5915	23.7938	25.1878	25.2838	24.6581
Tubb5;Tubb4b	P99024;P68372	Tubulin beta-5 chain;Tubulin beta-4B chain		0.61748	0.241279	0.346167	1.27118	0	0	0	0	0	0	1	0	0	1	1	0	0	0	0	0	0	0	1	0	0	0	22.912	23.9969	23.7374	23.4654	24.2016	23.7242	24.7573	23.6351	23.8476	23.9314	23.637	23.0664	22.8762	22.734	24.1939	25.6881	22.9878	23.4589	23.3821	23.175
Twsg1	Q9EP52	Twisted gastrulation protein homolog 1		1.58213	0.0261742	0.356373	1.2802	0	0	0	1	1	0	1	0	1	2	1	0	1	0	1	0	1	2	1	1	2	1	NaN	NaN	NaN	21.8176	21.8345	NaN	21.4335	NaN	21.8693	21.4278	21.8939	NaN	21.9263	NaN	21.2081	NaN	21.16	20.9997	21.3026	21.5784
Txn	P10639	Thioredoxin		0.575907	0.265517	0.525978	1.43991	1	1	0	0	0	0	1	1	1	1	0	1	1	0	0	1	0	0	1	0	0	0	21.0623	21.6718	NaN	NaN	NaN	NaN	23.3994	22.1345	22.3928	22.0325	NaN	21.5769	21.585	NaN	NaN	21.0205	NaN	NaN	22.1759	NaN
Tyro3	P55144	Tyrosine-protein kinase receptor TYRO3		0.670671	0.213466	0.386931	1.30761	0	0	0	0	1	1	1	0	1	1	1	1	1	0	1	0	1	1	1	0	2	1	NaN	NaN	NaN	NaN	21.8877	21.4433	21.9971	NaN	22.7666	NaN	22.1499	21.7315	21.89	NaN	21.2484	NaN	20.99	NaN	22.3138	NaN
Uba52;Rps27a;Ubb;Ubc	P62984;P62983;P0CG49;P0CG50	Ubiquitin-60S ribosomal protein L40;Ubiquitin;60S ribosomal protein L40;Ubiquitin-40S ribosomal protein S27a;Ubiquitin;40S ribosomal protein S27a;Polyubiquitin-B;Ubiquitin;Polyubiquitin-C;Ubiquitin;Ubiquitin-related 1;Ubiquitin-related 2		0.119709	0.759086	0.0628678	1.04454	2	2	2	2	2	2	2	2	3	2	2	2	2	2	3	2	2	3	3	2	2	2	25.7471	25.5887	25.3808	25.2878	25.3143	25.3193	25.2648	25.4666	25.3425	24.9476	24.9143	24.65	25.0566	24.7907	25.8067	26.8927	25.3922	25.258	25.1567	24.9378
Uchl1	Q9R0P9	Ubiquitin carboxyl-terminal hydrolase isozyme L1	+	3.56339	0.000273281	0.925056	1.89876	2	3	2	3	4	2	4	3	3	3	3	2	1	2	2	2	2	3	3	3	3	3	23.5347	25.0162	24.5519	24.7583	24.9402	24.0915	25.0681	24.9017	24.6426	24.3621	23.9965	24.7686	23.7601	23.1841	23.0647	23.6337	23.0077	23.4153	23.7953	23.9983
Unc5d	Q8K1S2	Netrin receptor UNC5D		0.360077	0.436439	0.0893423	1.06389	2	2	2	2	2	2	2	2	2	3	2	2	2	2	2	2	2	3	2	3	2	3	21.7182	22.2389	22.1265	21.9233	22.6585	22.1342	22.2341	21.9136	22.3464	22.2295	22.4467	22.6249	22.0107	22.5259	22.1186	21.9568	21.8788	22.0876	22.0212	21.9213
Upp2	Q8CGR7	Uridine phosphorylase 2		0.643179	0.227416	0.422751	1.34048	1	1	1	1	1	1	1	1	1	1	1	1	1	1	1	1	1	1	1	1	1	1	24.1399	23.9721	23.9118	24.5124	24.0584	24.3649	24.1411	25.4488	23.9398	23.8449	22.6009	23.5266	22.7022	23.6504	25.0744	24.2307	24.3316	23.4992	23.7356	22.7513
Vasn	Q9CZT5	Vasorin		0.0821378	0.827679	-0.0555258	0.962244	1	2	4	0	5	4	6	5	6	6	6	5	4	4	3	3	3	7	5	6	5	6	22.904	24.0836	24.4122	NaN	24.3115	24.4324	25.1986	24.4595	24.4543	24.5286	25.0641	24.2394	24.2291	23.9845	23.6443	23.9034	24.0425	24.897	24.7987	24.841
Vcam1	P29533	Vascular cell adhesion protein 1	+	5.58255	2.61484e-06	-0.795055	0.576321	13	11	14	14	14	15	15	15	16	13	15	14	15	15	17	13	15	17	14	15	17	16	25.8617	26.3046	26.3121	26.4433	26.4401	26.2686	26.7489	26.5574	26.6577	26.8324	26.8159	27.2151	27.1037	27.0316	27.0707	26.8539	26.9538	27.6431	27.4554	27.5746
Vcan	Q62059	Versican core protein		0.125958	0.748242	-0.122409	0.918653	0	2	0	0	0	0	2	1	1	0	3	1	0	0	0	1	0	2	2	3	2	1	NaN	21.4556	NaN	NaN	NaN	NaN	22.9041	21.3554	22.6849	NaN	21.9812	22.1401	NaN	NaN	NaN	21.5574	NaN	22.7726	23.0345	22.174
Vegfa	Q00731	Vascular endothelial growth factor A		0.0569907	0.87702	-0.0215743	0.985157	0	0	0	1	2	1	2	1	1	2	1	1	1	2	1	1	2	1	1	1	1	1	NaN	NaN	NaN	22.2033	22.6358	22.3693	22.105	22.0388	22.6005	23.1651	22.4447	22.4133	22.5222	22.5065	22.5229	22.0869	22.8561	22.5849	22.4439	22.6141
Vit	Q8VHI5	Vitrin		0.283371	0.52075	0.137627	1.10009	0	1	1	0	1	2	2	2	1	2	2	1	2	1	1	1	2	2	2	2	2	2	NaN	21.8237	22.0531	NaN	21.9544	21.3943	22.4069	21.9015	22.5427	22.4886	22.4041	21.5102	21.928	21.3808	21.3706	21.3281	21.9039	22.6624	22.5273	21.9992
Vnn1	Q9Z0K8	Pantetheinase		0.206504	0.621579	0.0800311	1.05704	1	1	1	1	1	1	1	1	1	1	1	1	1	1	1	1	1	1	1	1	1	1	24.6893	24.6107	24.7647	24.7224	25.2354	24.6201	24.4003	24.1665	24.7516	24.7578	24.6966	25.0407	25.3588	24.9892	24.9249	24.4336	24.6721	24.6225	24.1877	24.339
Vstm2a	Q8R0A6	V-set and transmembrane domain-containing protein 2A		0.194543	0.638936	-0.0487102	0.9668	4	4	4	3	2	3	3	3	2	4	5	4	4	4	3	5	4	4	5	5	5	5	26.0174	25.9495	26.4501	26.5005	26.3758	26.0171	26.0432	25.744	26.015	26.4185	26.1549	26.5033	26.3223	26.5757	26.2332	26.1078	26.3567	25.8767	25.9435	26.2789
Wnt7a	P24383	Protein Wnt-7a		0.258076	0.551981	-0.169126	0.889381	0	0	0	0	0	0	0	0	1	2	2	0	0	0	0	1	0	1	2	2	1	2	NaN	NaN	NaN	NaN	NaN	NaN	NaN	NaN	22.7519	22.2481	22.2748	NaN	NaN	NaN	NaN	22.9018	NaN	NaN	23.0792	22.2193
Wnt7b	P28047	Protein Wnt-7b		0.69504	0.201818	0.265194	1.2018	0	0	0	0	0	0	1	1	1	2	2	1	0	0	0	0	0	1	2	2	1	2	NaN	NaN	NaN	NaN	NaN	NaN	21.9131	21.8831	21.9159	22.1192	22.7895	21.8114	NaN	NaN	NaN	NaN	NaN	21.8806	21.7481	22.3002
Wscd1	Q80XH4	WSC domain-containing protein 1		0.18225	0.657279	-0.140173	0.907411	0	0	0	0	0	1	1	1	1	1	1	0	0	1	0	0	0	1	1	1	1	1	NaN	NaN	NaN	NaN	NaN	19.2365	19.4408	20.2589	20.1097	20.7283	19.5478	NaN	NaN	19.2179	NaN	NaN	NaN	20.0993	19.8576	20.7146
Ywhab	Q9CQV8	14-3-3 protein beta/alpha;14-3-3 protein beta/alpha, N-terminally processed		0.105695	0.783979	-0.102895	0.931162	1	1	1	1	0	1	1	1	1	1	1	1	0	1	1	1	1	1	1	1	1	1	19.5433	20.3519	20.2176	20.1972	NaN	19.7998	20.1029	19.972	20.3462	20.0562	20.1812	19.7429	NaN	20.5078	20.5637	23.2195	19.8	19.6013	19.4936	19.2835
Ywhaq;Ywhah	P68254;P68510	14-3-3 protein theta;14-3-3 protein eta		1.79343	0.0160907	0.480389	1.39512	1	1	1	1	1	1	1	1	1	1	1	1	1	1	1	1	1	1	1	1	1	1	20.4198	21.7951	21.3477	21.6193	21.9273	21.3979	22.4869	21.8113	21.7496	21.5933	21.8506	21.2286	21.4428	21.1611	21.4024	21.4299	20.8916	20.9136	21.7892	20.8177
Ywhaz	P63101	14-3-3 protein zeta/delta		0.0116081	0.973625	-0.0117424	0.991894	0	1	1	1	1	1	1	0	1	1	1	1	1	1	1	1	1	1	1	1	1	1	NaN	21.5049	21.2089	21.8923	21.4361	20.9209	22.0289	NaN	21.6617	20.9525	20.895	21.0308	21.1574	22.1451	22.3223	23.7453	20.7657	21.3068	20.8898	21.016
Zfhx3;Zfhx4	Q61329;Q9JJN2	Zinc finger homeobox protein 3;Zinc finger homeobox protein 4		0.567696	0.270585	0.140891	1.10259	1	2	2	2	2	2	2	2	2	2	1	1	1	2	2	2	2	2	2	2	1	2	24.2481	24.7676	24.1381	24.6022	24.4504	23.7869	24.0428	23.9065	23.9769	24.0549	23.9134	24.2659	24.3673	24.051	24.4904	24.024	23.9585	23.5667	23.9815	23.8165
	C0HKG6;C0HKG5			0.0352901	0.921955	0.0253448	1.01772	8	6	5	5	5	4	6	8	7	8	6	5	6	4	5	7	5	8	7	7	9	6	28.0896	28.6037	28.166	28.239	28.254	27.9349	29.1199	29.4087	29.4199	29.2839	29.2178	28.2089	28.2602	28.1004	27.9302	28.1961	28.2569	29.1578	29.3559	29.489
	P01631	Ig kappa chain V-II region 26-10		0.595637	0.253725	-0.600447	0.65955	1	1	1	1	1	1	1	0	1	1	0	1	0	1	0	0	0	1	1	0	1	0	20.8636	20.6957	20.7532	NaN	20.9866	20.7765	20.3688	NaN	20.8832	20.5495	NaN	20.8883	NaN	23.8723	NaN	NaN	NaN	20.6272	20.7941	NaN
	P0DP28;P0DP27;P0DP26			0.224467	0.596394	-0.215332	0.861348	1	1	1	0	0	0	0	0	0	0	0	1	1	1	1	2	0	0	0	0	0	0	22.2448	21.8326	20.9854	NaN	NaN	NaN	NaN	NaN	NaN	NaN	NaN	22.5495	21.9001	21.8672	21.252	21.9458	NaN	NaN	NaN	NaN
	P10404	MLV-related proviral Env polyprotein;Surface protein;Transmembrane protein		0.0493169	0.892654	0.0255765	1.01789	5	5	4	4	5	5	3	3	2	3	2	5	5	4	3	5	5	3	2	2	2	2	25.8857	25.9197	26.1203	26.1771	26.1996	25.9698	25.3517	25.0668	25.4294	25.7051	25.5196	26.2717	25.8646	25.8091	26.4316	25.9489	26.3552	25.1426	25.5879	25.1138
[truncated: 15 more columns]

## Sheet: hiSPECS_B1_inhibitor_DIA
Table EV6: hiSPECS analysis of BACE1 inhibitor-treated neurons vs. control.
Secretome analysis using the hiSPECS DIA method of primary neurons treated with the BACE1 inhibitor C3 vs control in order to identify BACE1 substrate candidates. Neurons were isolated from cortex and hippocampus resulting in a culture mainly containing cortical neurons.
								Unique peptides C3 treated neurons											Unique peptides control neurons											log2 lable-free quantification C3 treated neurons											log2 lable-free quantification control neurons
PG.Genes	PG.ProteinAccessions	PG.ProteinDescriptions	Significant according to FDR courve	"-LOG(p-value)	p-value	Log2 difference (B1 inhibitor C3 vs control)	fold difference (B1 inhibitor C3 vs control)	Unique peptides B1 inhibitorC3_1	Unique peptides B1 inhibitorC3_2	Unique peptides B1 inhibitorC3_3	Unique peptides B1 inhibitorC3_4	Unique peptides B1 inhibitorC3_5	Unique peptides B1 inhibitorC3_6	Unique peptides B1 inhibitorC3_7	Unique peptides B1 inhibitorC3_8	Unique peptides B1 inhibitorC3_9	Unique peptides B1 inhibitorC3_10	Unique peptides B1 inhibitorC3_11	Unique peptides control_1	Unique peptides control_2	Unique peptides control_3	Unique peptides control_4	Unique peptides control_5	Unique peptides control_6	Unique peptides control_7	Unique peptides control_8	Unique peptides control_9	Unique peptides control_10	Unique peptides control_11	Log2_LFQ_ B1 inhibitorC3_1	Log2_LFQ_ B1 inhibitorC3_2	Log2_LFQ_ B1 inhibitorC3_3	Log2_LFQ_ B1 inhibitorC3_4	Log2_LFQ_ B1 inhibitorC3_5	Log2_LFQ_ B1 inhibitorC3_6	Log2_LFQ_ B1 inhibitorC3_7	Log2_LFQ_ B1 inhibitorC3_8	Log2_LFQ_ B1 inhibitorC3_9	Log2_LFQ_ B1 inhibitorC3_10	Log2_LFQ_ B1 inhibitorC3_11	Log2_LFQ_control_1	Log2_LFQ_control_2	Log2_LFQ_control_3	Log2_LFQ_control_4	Log2_LFQ_control_5	Log2_LFQ_control_6	Log2_LFQ_control_7	Log2_LFQ_control_8	Log2_LFQ_control_9
A2m	Q6GQT1	Alpha-2-macroglobulin-P		0.394479	0.4032	0.122768	1.08882	113	114	114	114	107	103	110	112	113	114	115	109	115	116	110	105	106	113	112	113	113	113	22.5754	22.6093	22.6013	22.9628	22.634	22.8535	21.8989	21.9094	21.8707	22.0042	21.8096	22.5874	22.3694	22.298	22.2595	22.0793	22.3702	22.251	22.0718	22.0714
Ache	P21836	Acetylcholinesterase		0.11132	0.773892	-0.0385263	0.973649	5	5	6	5	4	4	4	5	5	5	6	5	6	6	4	5	4	5	5	6	6	6	16.2148	15.9267	15.972	17.1386	15.8429	16.1802	15.8464	15.7412	15.8718	15.9912	15.8841	16.0203	15.9233	16.2688	15.9621	15.6671	16.2901	16.1401	16.1492	16.3238
Acta2;Actg2;Actc1;Acta1	P62737;P63268;P68033;P68134	Actin, aortic smooth muscle;Actin, gamma-enteric smooth muscle;Actin, alpha cardiac muscle 1;Actin, alpha skeletal muscle		0.573891	0.266753	0.718774	1.64578	3	3	3	3	3	3	3	3	3	2	3	3	3	3	3	3	1	2	2	2	3	3	11.7706	12.9861	19.0872	12.5752	12.6636	12.3182	12.313	12.5035	13.9618	11.6759	12.8914	12.4007	12.8712	12.3859	12.4848	13.0353	12.3008	12.2935	12.6364	11.9298
Actb	P60710	Actin, cytoplasmic 1		1.47234	0.0337024	0.545059	1.45908	20	20	22	20	20	16	19	19	19	20	21	21	21	20	18	20	17	21	19	22	20	18	18.4427	19.1764	20.9618	19.0364	19.0725	18.9179	18.7299	18.4406	18.6749	18.3113	18.4319	18.7748	18.5376	18.5646	18.4736	18.8362	18.0589	18.2013	18.4825	17.9697
Adam10	O35598	Disintegrin and metalloproteinase domain-containing protein 10		0.521307	0.301088	0.126001	1.09126	10	10	10	10	10	7	9	9	9	10	10	9	10	10	9	9	9	8	8	10	10	10	15.0745	15.097	14.8461	15.6887	14.8512	14.8388	14.6122	15.2057	14.9278	14.9022	14.6239	14.8756	14.7417	14.8508	15.4876	14.7269	14.8131	14.7339	14.9106	14.9046
Adam12	Q61824	Disintegrin and metalloproteinase domain-containing protein 12		1.31441	0.0484828	-0.279269	0.824009	2	2	2	2	2	2	1	2	2	2	2	2	2	2	2	2	2	2	2	2	2	2	15.1314	14.5474	14.5462	14.8803	15.6916	15.1052	15.1865	15.249	15.3168	15.3588	15.4881	15.0407	15.2633	15.4744	15.3179	15.1884	15.0895	15.624	15.6974	15.7367
Adam22	Q9R1V6	Disintegrin and metalloproteinase domain-containing protein 22	+	14.5939	2.54726e-15	-3.62645	0.080971	13	14	13	12	14	6	15	13	12	12	11	25	28	30	28	27	28	28	27	31	25	31	13.8614	14.2779	14.8597	14.7451	15.2379	14.9096	14.1879	13.8796	14.0928	14.2096	14.389	17.9243	18.35	18.4873	18.1895	18.124	18.3905	17.9494	17.3266	17.7792
Adam9	Q61072	Disintegrin and metalloproteinase domain-containing protein 9		0.124719	0.750379	-0.172217	0.887478	2	2	4	3	3	2	2	2	2	3	3	2	3	2	2	NaN	3	3	2	4	3	3	11.9453	13.6032	15.1722	14.9738	14.722	13.9599	12.3136	14.2338	14.3615	14.7714	14.4251	12.404	14.0305	NaN	15.625	15.9309	14.022	15.6148	13.9352	14.4908
Adgrb3	Q80ZF8	Adhesion G protein-coupled receptor B3		0.320528	0.478049	-0.0566985	0.961462	5	6	6	5	4	4	5	5	6	6	5	4	6	6	5	5	5	5	6	6	6	6	16.5763	16.3952	16.4421	16.6137	16.3986	16.5455	16.5998	16.605	16.7096	16.849	16.6736	16.8034	16.6649	16.7158	16.7006	16.174	16.6532	16.6241	16.6968	17.0182
Adgrg1	Q8K209	Adhesion G-protein coupled receptor G1		0.669753	0.213918	0.181829	1.13432	3	4	4	3	3	2	2	3	3	4	3	3	4	4	3	2	3	2	2	3	4	3	13.8575	13.9242	13.9535	14.9837	14.4431	13.7755	14.322	14.5579	14.4898	14.3602	14.2439	14.1	13.6539	14.2784	13.6642	13.6344	14.2987	14.0273	14.4491	14.3139
Adgrl1	Q80TR1	Adhesion G protein-coupled receptor L1		1.18256	0.0656812	0.141481	1.10304	13	12	12	12	12	11	12	12	12	12	13	13	12	13	12	12	10	10	12	12	13	12	16.7458	16.5998	16.866	16.6246	16.9529	16.7012	16.7874	16.4958	16.6203	16.5456	16.4924	16.8446	16.8238	16.7317	16.4202	16.3406	16.5397	16.3927	16.5242	16.5126
Adgrl2	Q8JZZ7	Adhesion G protein-coupled receptor L2		0.0833256	0.825419	0.0170713	1.0119	5	9	9	8	6	4	8	8	9	8	8	8	9	8	6	7	7	8	7	9	8	9	13.9929	13.896	14.2103	13.6533	14.1454	14.112	14.2967	14.0071	14.2334	14.2787	14.3538	14.13	14.0382	14.2467	14.154	13.968	13.8373	14.3111	14.1139	14.1286
Adgrl3	Q80TS3	Adhesion G protein-coupled receptor L3		0.692601	0.202955	0.0887304	1.06343	14	18	18	16	16	10	14	15	16	16	18	12	17	18	14	15	13	15	16	17	17	16	15.7441	15.9166	16.1255	16.331	16.2323	16.0441	16.1228	15.9112	15.9354	16.0648	16.0472	16.1039	16.1455	16.01	16.1591	15.7426	15.9514	15.8279	15.9708	15.9716
Agt	P11859	Angiotensinogen		0.416611	0.383168	0.240987	1.1818	1	2	2	1	2	NaN	1	2	2	2	2	2	2	2	2	1	1	2	2	2	1	2	12.8799	12.8098	13.0865	NaN	12.28	12.2886	14.1424	13.6345	13.638	13.6321	13.9752	12.5997	12.6305	12.8703	13.1634	11.9532	12.4068	13.2742	13.2421	13.9521
Ahcy	P50247	Adenosylhomocysteinase		0.224008	0.597025	0.141247	1.10286	4	4	3	3	2	3	4	4	4	2	4	3	2	3	4	4	4	4	1	3	3	3	14.6974	14.9888	14.211	15.2669	14.0154	14.5331	13.6519	14.342	13.5091	13.5189	13.4498	14.4422	14.1843	14.2494	14.4034	14.4913	15.2635	13.82	13.422	13.2552
Ahsg	P29699	Alpha-2-HS-glycoprotein		0.177093	0.665131	0.0725694	1.05159	1	1	1	1	1	1	1	1	1	1	1	1	1	1	1	1	1	1	1	1	2	1	20.4611	20.1796	20.4013	20.5129	20.4966	20.6819	20.323	20.489	19.5098	20.1192	20.3138	20.6626	20.5181	20.3603	19.9902	20.0691	19.9428	20.6331	19.1238	20.5088
Alb	P07724	Serum albumin		0.00645641	0.985244	-0.00920417	0.99364	31	29	29	31	26	25	30	30	32	25	28	31	31	28	28	31	30	29	31	31	31	26	18.2323	18.0633	18.834	20.2671	19.1398	18.2798	17.9057	17.2527	16.9495	17.3865	16.4572	18.8795	19.0877	20.4591	19.2544	17.7	18.1454	16.9888	17.4529	17.6783
Alcam	Q61490	CD166 antigen	+	4.86421	1.36708e-05	-1.32696	0.398608	13	17	15	14	14	11	15	13	13	13	15	15	17	18	16	15	15	20	18	18	17	16	17.5335	15.6198	15.4529	16.0624	15.7548	15.7576	15.1909	15.1634	14.97	15.2512	15.1966	17.1789	17.2056	17.3204	17.1716	17.1356	17.164	16.5527	16.624	16.8824
Ambp	Q07456	Protein AMBP		0.501565	0.315091	-0.143657	0.905222	1	1	1	1	1	1	1	1	1	1	1	1	1	1	1	1	1	1	1	1	1	1	17.819	17.8371	17.5039	17.6107	17.8161	17.76	17.16	16.9943	16.9435	17.2976	17.3539	17.8751	18.0469	17.7334	17.7584	17.8987	17.8331	17.3037	17.2081	17.4801
Anxa2	P07356	Annexin A2		0.321152	0.477363	0.235543	1.17735	11	9	12	13	10	10	9	11	9	12	10	7	7	12	9	9	11	12	13	11	11	11	16.6382	17.1153	15.6036	16.2473	15.5724	16.1787	14.8615	16.8481	15.286	14.6795	15.5304	14.8954	15.4717	15.7883	16.4995	16.7896	16.0858	15.1562	15.8425	15.0239
Aoc3;Aoc2	O70423;Q812C9	Membrane primary amine oxidase;Retina-specific copper amine oxidase		0.173094	0.671284	0.115032	1.083	1	1	1	1	1	1	1	1	1	1	1	1	1	1	1	1	1	1	1	1	1	1	17.0395	16.8668	17.2666	18.2577	17.3544	17.7019	16.0227	16.3451	15.4536	16.6559	16.6595	17.2105	17.1809	17.1082	17.0819	16.2657	16.979	16.114	16.4716	16.3493
Aplp1	Q03157	Amyloid-like protein 1	+	7.79657	1.59745e-08	-1.82648	0.281952	2	1	2	2	1	1	2	2	1	2	2	3	3	3	3	3	3	3	3	3	3	3	12.1712	12.7933	11.6934	11.4066	13.0656	11.8796	11.308	11.2659	11.5084	11.678	11.6251	13.5858	13.5493	13.4954	13.3248	13.5619	13.3551	14.1248	14.0062	14.2285
Apoa1	Q00623	Apolipoprotein A-I		0.537826	0.289851	0.310976	1.24055	4	2	1	3	2	1	2	2	2	2	3	4	3	2	3	2	1	3	3	3	2	2	15.6059	15.8422	15.5645	17.3083	16.2749	16.376	15.5762	15.4366	14.6614	15.5508	15.9342	16.0004	15.879	16.2401	16.9295	15.3358	15.3394	14.8066	15.1949	15.0725
Apob	E9Q414	Apolipoprotein B-100		0.124995	0.749902	0.119306	1.08621	2	2	2	2	2	2	2	2	2	2	2	2	2	2	2	2	NaN	2	NaN	2	2	2	14.1372	14.6092	14.4071	14.3804	14.3839	14.4567	12.5016	13.1133	12.4588	12.8548	12.3368	14.5784	14.0635	14.1285	NaN	12.6864	NaN	13.3538	13.0264	13.4209
Apoe	P08226	Apolipoprotein E		0.207909	0.619571	0.0997877	1.07162	6	8	8	6	6	7	5	6	8	8	8	6	8	8	6	7	6	7	7	7	7	8	15.4584	15.5004	15.3028	16.3584	15.0431	15.3771	16.3825	16.0465	16.168	16.5452	15.9654	15.5975	15.3097	15.3787	15.4459	15.3459	15.2714	16.1995	16.2264	16.0814
Apoh	Q01339	Beta-2-glycoprotein 1		0.166885	0.680949	-0.062997	0.957273	2	2	2	2	2	2	2	2	2	2	2	2	2	2	2	2	2	2	2	2	2	2	16.7744	17.0805	16.4156	15.9964	16.4672	16.3443	15.8598	15.8927	15.8574	16.1453	16.2034	16.6676	16.5274	16.5354	15.9937	16.7673	16.6972	15.9542	16.2165	16.2623
App	P12023	Amyloid-beta A4 protein		0.586909	0.258875	-0.380155	0.768355	4	6	11	2	2	3	3	2	12	8	13	2	12	12	1	2	2	2	2	13	12	13	14.8322	13.4143	14.8889	16.4857	15.3342	15.5122	14.7048	14.1999	14.4686	13.9092	14.3193	14.9458	16.2533	15.9683	16.1594	14.9456	14.6266	14.5321	14.9866	14.8995
Arf3;Arf1;Arf2	P61205;P84078;Q8BSL7	ADP-ribosylation factor 3;ADP-ribosylation factor 1;ADP-ribosylation factor 2		0.564314	0.2727	0.233601	1.17577	2	2	2	2	2	1	2	2	2	2	2	1	2	2	2	1	1	1	2	2	1	2	12.9901	14.4762	13.7509	14.5125	14.256	14.1611	14.1158	13.6938	13.9923	13.4421	13.5925	14.381	13.8697	13.7206	14.0471	14.5676	13.0626	13.4649	13.5327	13.4015
Arf5	P84084	ADP-ribosylation factor 5		0.949794	0.112255	0.371205	1.29343	NaN	1	1	1	NaN	1	1	1	1	1	1	NaN	1	1	1	1	NaN	1	NaN	1	1	1	NaN	11.9682	NaN	12.115	12.6082	12.1543	12.4559	12.0269	12.2527	11.7919	12.163	NaN	11.6428	11.8731	NaN	13.2403	NaN	11.4539	11.5083	11.3403
Arg1	Q61176	Arginase-1		0.718815	0.191067	0.441834	1.35833	2	2	2	2	2	2	2	2	2	2	2	2	2	2	2	1	2	2	2	2	2	2	16.9591	17.2467	15.3118	16.6806	15.2224	16.2198	14.8917	16.9869	15.3025	15.0529	15.5617	15.009	15.2441	16.0202	16.5265	15.5755	16.1948	15.3121	15.146	15.0098
Arsa	P50428	Arylsulfatase A	+	3.53887	0.000289157	0.555191	1.46936	2	2	2	2	2	2	2	2	2	2	3	2	2	2	2	2	1	2	2	2	2	2	14.5324	15.2484	14.7826	14.2157	14.5612	14.5869	14.3007	14.7519	14.2257	14.5232	14.645	13.9984	14.2522	13.5272	13.8397	14.0426	14.3618	13.6877	13.9943	14.4166
Arsb	P50429	Arylsulfatase B		1.77459	0.016804	0.488223	1.40272	10	10	10	10	7	6	8	9	9	10	9	9	10	10	9	8	7	10	9	10	10	9	16.0411	16.303	16.0959	16.971	16.123	15.9674	17.0639	16.9796	16.7292	16.8759	17.2073	16.0531	15.8318	15.9189	15.6392	15.568	15.6158	16.2926	16.3368	16.5151
Arsk	Q9D2L1	Arylsulfatase K		1.13676	0.0729858	0.597627	1.51323	5	5	5	4	5	2	3	4	5	5	6	4	5	5	3	3	3	3	3	6	5	5	13.9232	14.4325	14.7829	15.2339	14.4009	14.1206	15.8171	15.6007	15.5184	15.9398	15.5049	13.7835	13.6115	14.3359	13.7985	13.5151	13.732	14.8701	15.2429	15.1667
Asah1	Q9WV54	Acid ceramidase		3.23411	0.000583298	0.530953	1.44488	6	7	5	5	5	3	4	5	7	6	7	5	6	6	4	4	4	5	4	6	4	4	14.5687	14.6037	14.7976	14.5707	14.7783	14.6259	15.0252	15.1309	14.9112	15.0981	14.9207	14.6199	14.0538	14.2814	13.8114	13.7435	13.8012	14.7602	14.4524	14.5445
Astn1	Q61137	Astrotactin-1		2.91555	0.00121466	0.410633	1.32927	7	8	7	7	5	4	7	6	8	7	9	6	6	8	7	6	4	7	5	6	8	6	14.6147	14.7817	14.7523	15.1467	15.2534	14.9864	15.1609	14.9751	14.9554	14.6798	14.7567	14.8948	14.9144	14.8423	14.419	14.4876	14.6191	14.2007	14.533	14.1088
Atf6b	O35451	Cyclic AMP-dependent transcription factor ATF-6 beta		1.37931	0.0417537	0.208796	1.15572	2	2	2	2	2	NaN	2	2	2	2	2	2	2	2	2	2	1	2	2	2	2	2	13.1445	13.0864	13.2054	NaN	12.7369	12.9795	12.737	12.8339	13.1119	13.2439	13.1065	12.9068	12.4805	13.0776	12.4775	12.855	12.8511	13.0775	13.0619	12.9543
Atp2a1	Q8R429	Sarcoplasmic/endoplasmic reticulum calcium ATPase 1		0.602497	0.249748	1.9109	3.76043	2	1	3	1	15	NaN	NaN	NaN	NaN	NaN	1	NaN	1	NaN	2	NaN	2	2	NaN	1	NaN	1	12.3908	11.017	20.4893	NaN	NaN	NaN	NaN	NaN	14.0553	12.4851	12.3568	NaN	14.4471	NaN	12.5156	12.0117	NaN	9.17555	NaN	12.0979
Atp2a3	Q64518	Sarcoplasmic/endoplasmic reticulum calcium ATPase 3		0.146784	0.713207	-1.62898	0.323316	1	1	NaN	1	5	NaN	NaN	NaN	NaN	1	1	NaN	NaN	NaN	1	NaN	NaN	NaN	NaN	NaN	NaN	1	12.475	12.5616	16.8168	NaN	NaN	NaN	NaN	0	9.89237	8.74004	NaN	NaN	11.5674	NaN	NaN	NaN	NaN	NaN	NaN	11.8525
Atrn	Q9WU60	Attractin		0.0899901	0.812849	0.0310506	1.02176	10	10	10	10	10	10	10	10	10	10	10	10	10	10	10	10	10	10	10	10	10	10	16.9807	16.9775	16.8237	16.8828	17.0815	16.918	16.4034	16.3194	16.3427	16.404	16.3964	16.8793	17.138	16.929	16.7614	16.8279	16.8301	16.2915	16.4652	16.4501
Atrnl1	Q6A051	Attractin-like protein 1		1.79797	0.0159233	0.231634	1.17416	3	4	4	3	4	3	4	3	4	4	4	3	4	4	4	3	2	3	4	4	3	4	13.64	13.7604	13.7954	14.1277	14.1215	13.7003	13.88	13.4876	13.7889	13.6147	13.4791	13.6073	13.6671	13.164	13.5307	13.3897	13.6592	13.5028	13.6667	13.8672
Atrx	Q61687	Transcriptional regulator ATRX		0.768013	0.170603	0.518358	1.43232	NaN	1	1	NaN	NaN	NaN	NaN	NaN	1	1	1	NaN	1	1	NaN	NaN	NaN	NaN	NaN	1	1	1	NaN	NaN	NaN	NaN	NaN	NaN	11.271	10.2116	9.7262	9.9926	10.6404	NaN	NaN	NaN	NaN	NaN	NaN	9.75098	10.6588	9.83236
B3galt6	Q91Z92	Beta-1,3-galactosyltransferase 6		0.0884114	0.815809	-0.068785	0.953441	3	3	3	3	3	3	3	3	3	3	3	3	3	3	3	3	3	3	3	3	3	3	14.5701	14.7243	14.573	13.7346	14.2581	14.1996	12.7627	12.6758	13.4059	13.3994	12.7857	14.4399	14.4401	13.8862	14.3828	14.4093	14.0096	13.4318	13.3787	13.2735
B3glct	Q8BHT6	Beta-1,3-glucosyltransferase		2.25339	0.00557972	0.490431	1.40486	7	7	8	7	6	3	6	7	7	8	8	6	7	8	6	5	4	7	8	7	5	8	15.1881	15.2944	15.7299	15.1299	15.9605	15.5774	15.7695	15.4117	15.2833	15.1355	15.8154	15.7663	15.3378	15.1723	14.835	15.3306	14.8946	14.9728	14.1439	14.7127
B4galnt1	Q09200	Beta-1,4 N-acetylgalactosaminyltransferase 1		0.114574	0.768115	0.0498514	1.03516	14	14	14	14	14	11	13	14	14	14	14	14	14	14	13	14	13	14	14	14	14	14	16.5878	16.344	17.0055	17.0943	17.0961	16.9537	16.5003	15.7178	16.3499	16.4037	16.3292	16.4522	16.8737	17.065	16.921	16.5683	16.8112	16.5517	16.0928	16.1268
B4galt3	Q91YY2	Beta-1,4-galactosyltransferase 3		0.00618196	0.985866	-0.00359969	0.997508	2	2	2	2	2	1	2	2	1	2	1	1	2	2	2	2	2	2	2	2	2	2	16.4915	15.0102	15.8112	16.6271	15.7435	15.8819	16.2631	15.3131	16.2599	15.9362	15.2867	16.544	15.4753	15.8405	15.6021	16.4264	16.188	15.816	16.2157	15.8489
B4gat1	Q8BWP8	Beta-1,4-glucuronyltransferase 1		0.222658	0.598883	0.0449968	1.03168	12	12	12	11	11	9	10	12	12	11	12	10	12	12	11	11	10	12	12	12	12	11	19.0124	18.5181	19.2345	19.0625	19.0696	19.189	19.1035	18.797	18.913	19.1083	19.2213	18.829	19.0049	19.3345	19.1055	18.9233	19.0872	19.0382	18.8891	18.8228
Basp1	Q91XV3	Brain acid soluble protein 1		1.69863	0.0200158	1.07836	2.11164	2	2	4	4	4	3	5	4	4	4	3	5	2	3	3	2	3	4	1	1	4	2	13.0276	14.9849	14.0149	14.0966	15.2284	14.0479	13.4612	12.6844	12.6478	12.4881	12.9817	14.2283	13.8197	13.1743	11.9182	13.5027	12.7049	11.7339	12.6004	11.2376
Bcam	Q9R069	Basal cell adhesion molecule		0.370719	0.425873	-0.109575	0.926861	2	2	2	2	2	2	2	2	2	2	2	2	2	2	2	2	2	2	2	2	2	2	20.8378	20.6927	20.3097	21.3548	20.7903	20.6378	20.1668	20.2969	20.5887	20.5961	20.5652	20.7886	21.0332	20.3278	21.0465	21.1134	21.0635	20.4658	20.6646	20.5389
Bcan	Q61361	Brevican core protein		0.171814	0.673264	-0.074894	0.949412	18	18	17	17	17	16	17	17	17	18	18	17	18	18	17	17	16	18	17	18	18	17	20.1908	19.8049	19.9468	20.4695	19.9786	20.0292	20.8983	20.7832	20.6348	20.9581	21.0072	20.0607	20.2524	20.4182	20.0638	20.0665	20.4023	20.9162	20.7741	20.9081
Bhmt	O35490	Betaine--homocysteine S-methyltransferase 1		0.248065	0.564853	-0.131094	0.913139	2	2	2	2	2	2	2	2	2	2	2	2	2	2	2	2	2	2	2	2	2	2	13.9704	13.7666	13.7332	13.59	13.9409	13.4193	12.922	12.4084	12.8183	13.0285	13.0156	13.6113	13.9592	14.0197	14.0611	13.8798	13.8253	13.0447	13.2439	12.9288
Blmh	Q8R016	Bleomycin hydrolase		0.14075	0.723187	-0.305969	0.808899	2	2	2	2	1	1	2	2	NaN	2	1	NaN	1	2	1	NaN	1	2	1	NaN	2	1	13.7149	14.0661	8.88494	11.7968	10.7789	11.2999	NaN	10.8555	10.2627	8.06283	11.1267	NaN	11.1034	NaN	12.2197	13.7193	12.9532	NaN	11.2148	9.22119
Bmp1	P98063	Bone morphogenetic protein 1		0.907812	0.123648	0.193615	1.14363	7	8	8	7	8	8	8	8	8	8	8	7	8	8	5	7	7	5	7	8	8	8	15.5155	15.2503	15.2391	15.9808	15.5985	15.2963	15.3306	14.8948	15.0755	15.1686	15.0798	15.1552	15.1973	15.3811	15.7245	14.9308	14.9299	15.1004	15.1842	14.9897
Bmp3	Q8BHE5	Bone morphogenetic protein 3		0.0724036	0.84644	0.0277366	1.01941	5	5	5	5	5	5	5	5	5	5	5	5	5	5	5	5	5	5	5	5	5	5	15.4498	15.0752	15.5223	16.3482	15.3137	15.3856	15.1862	15.0377	15.5355	15.8458	15.0433	15.4563	15.3599	15.7975	15.6621	15.0782	15.7947	15.4557	15.3069	15.2068
Boc	Q6AZB0	Brother of CDO		0.055954	0.879116	-0.0244626	0.983187	4	6	9	3	5	3	4	5	7	7	7	4	5	8	5	4	3	4	6	9	6	6	13.7895	13.3585	14.3306	14.5272	14.4168	14.1572	14.0679	13.5485	13.5874	14.326	14.1188	14.3793	14.2938	14.5236	14.6334	13.9448	13.8461	14.0087	13.7531	13.7184
Brinp1	Q920P3	BMP/retinoic acid-inducible neural-specific protein 1		0.896419	0.126935	0.324234	1.252	3	3	3	3	2	2	2	2	3	3	3	2	3	3	2	2	2	3	2	3	3	2	14.1781	14.2781	14.4895	15.1003	14.7341	14.7607	13.9309	13.918	14.0707	13.539	13.5764	14.6129	14.3749	13.9417	13.978	14.0597	14.4995	13.4897	13.6022	13.7033
Btd	Q8CIF4	Biotinidase		0.250894	0.561185	0.108789	1.07832	12	13	14	12	12	11	11	12	13	14	14	12	13	14	11	11	11	11	13	13	14	14	17.9902	17.9257	17.9691	18.4158	17.8434	17.7737	18.7956	18.7096	18.7122	18.701	18.7445	17.8683	17.8132	17.8496	17.8547	17.7072	18.0274	18.5361	18.7904	18.7952
C1qb	P14106	Complement C1q subcomponent subunit B		0.100231	0.793905	0.0221495	1.01547	1	1	1	1	1	1	1	1	1	1	1	1	1	1	1	1	1	1	1	1	1	1	18.0556	18.0327	17.6965	18.4543	18.0753	18.0857	18.063	17.733	17.8848	18.1757	18.0422	17.959	17.793	18.0434	18.1296	17.6247	17.942	17.9511	18.1407	18.1628
C3	P01027	Complement C3		0.192087	0.642559	0.12651	1.09165	18	20	17	18	17	16	17	17	17	19	18	16	20	20	14	15	16	17	17	19	18	17	20.9232	20.9316	21.0188	21.753	21.1674	21.3527	19.67	19.7825	19.4303	19.9997	19.7917	21.0245	20.9563	20.7097	20.5518	20.1572	20.445	20.243	19.8253	20.1223
C4b	P01029	Complement C4-B		0.798902	0.15889	0.28856	1.22142	19	28	28	17	16	14	15	12	29	28	30	15	29	30	12	13	11	11	16	27	28	24	15.6185	15.6165	15.4704	16.2447	15.9398	15.9985	16.6583	16.3448	16.3962	16.6828	16.0918	15.4737	16.0709	15.4335	15.4279	14.7561	15.6312	16.1314	16.1079	16.0582
Cachd1	Q6PDJ1	VWFA and cache domain-containing protein 1	+	11.837	1.4555e-12	-1.59147	0.331833	19	19	21	15	19	16	17	19	19	20	19	19	24	25	19	19	18	22	23	22	22	24	16.7605	16.2977	17.1379	17.3022	17.0552	17.2949	16.8451	16.563	16.6852	16.763	16.6078	18.384	18.4926	18.6192	18.4963	18.3945	18.6707	18.4045	18.3464	18.4274
Cacna2d1	O08532	Voltage-dependent calcium channel subunit alpha-2/delta-1		0.287194	0.516186	0.119644	1.08647	13	14	13	12	13	13	11	13	14	13	14	13	14	13	13	13	11	13	13	13	14	13	15.504	15.7236	15.9027	16.4449	15.7037	15.9882	15.0976	14.9135	14.9117	14.9467	14.7891	15.5927	15.7332	15.4147	15.324	15.4219	15.5677	15.1838	15.2251	15.1366
Cadm2	Q8BLQ9	Cell adhesion molecule 2		0.583321	0.261023	-0.201587	0.869594	3	3	2	3	3	2	3	3	2	2	2	3	3	3	2	3	1	3	2	2	3	3	14.4939	14.5777	13.6811	14.524	14.508	14.3901	13.4621	13.9616	14.0475	13.9386	14.0832	14.1227	14.4365	14.1601	15.5602	14.4325	14.2064	14.4327	14.3153	14.0923
Cadm4	Q8R464	Cell adhesion molecule 4		0.394729	0.402969	-0.38746	0.764474	7	6	7	7	7	6	7	7	7	6	7	5	7	6	6	7	6	7	7	7	7	6	20.2453	20.3256	19.8269	20.9743	20.2502	20.2299	19.7564	19.3056	19.7887	15.3911	18.9205	19.9922	20.0869	19.7977	20.149	20.2688	20.2373	19.4456	19.9878	19.7488
Cant1	Q8VCF1	Soluble calcium-activated nucleotidase 1		0.00202313	0.995352	-0.00058625	0.999594	13	16	16	13	15	11	13	14	15	15	16	15	16	15	15	14	14	15	14	16	16	16	17.4179	17.2572	17.1816	17.6324	17.3224	16.9681	17.6764	17.3766	17.4996	17.8513	17.7302	17.3824	17.0745	17.2999	17.4748	17.3235	17.2674	17.4871	17.6763	17.6513
Casc4	Q6P2L7	Protein CASC4		0.164046	0.685415	0.0450122	1.03169	5	5	6	5	5	5	5	5	5	6	8	5	5	7	5	5	5	6	5	6	6	5	16.6041	16.557	16.3733	16.5368	16.5688	16.3082	16.026	16.084	15.9857	15.9915	16.104	16.5728	16.4694	16.4908	16.4104	16.4269	16.2324	16.0771	16.0764	16.0919
Cat	P24270	Catalase		0.135876	0.731348	0.0789447	1.05625	8	7	7	8	7	6	7	7	6	8	6	7	7	7	7	7	7	8	8	8	8	7	15.4256	15.5122	14.9733	15.5943	15.2342	15.3411	14.2357	14.8001	14.1872	14.3453	14.2742	14.9245	15.2016	15.2343	15.5607	15.0551	15.3794	14.0243	14.4406	14.4754
Cbln1	Q9R171	Cerebellin-1		0.037195	0.91792	0.0201321	1.01405	1	1	1	1	1	1	1	NaN	1	1	1	1	1	1	1	1	1	1	1	1	1	1	13.2108	12.6326	12.9198	13.253	12.9611	NaN	13.4275	13.4149	13.736	13.6224	13.5218	13.0396	12.1624	12.617	13.2297	13.1927	13.5782	13.5927	13.6086	13.9449
Cbln4	Q8BME9	Cerebellin-4		1.08584	0.082066	-0.150764	0.900773	4	4	4	4	4	4	4	4	4	4	4	4	4	4	4	4	4	4	4	4	4	4	18.419	18.1935	18.1147	18.8633	18.2485	18.2761	18.1302	17.9394	18.2155	18.3456	18.237	18.3412	18.5353	18.5791	18.5911	18.2435	18.3474	18.3015	18.3976	18.6361
Cbx1	P83917	Chromobox protein homolog 1		0.283412	0.520701	-0.733478	0.601452	NaN	NaN	1	1	NaN	NaN	NaN	NaN	2	2	2	NaN	2	2	NaN	NaN	1	1	NaN	2	1	1	NaN	12.0935	NaN	NaN	NaN	NaN	14.428	14.0045	13.4669	NaN	10.1825	NaN	NaN	NaN	10.7232	16.6267	NaN	13.7704	11.9897	15.2581
Cbx3	P23198	Chromobox protein homolog 3		0.451958	0.353217	0.4031	1.32235	NaN	2	2	1	NaN	NaN	NaN	1	4	4	4	1	3	2	1	NaN	NaN	1	2	4	2	4	NaN	13.4499	NaN	NaN	NaN	12.22	15.2498	14.3926	13.8469	13.5424	14.1606	13.145	11.8839	NaN	NaN	12.8133	13.2731	13.7228	14.2978	13.9263
Ccdc158	Q8CDI6	Coiled-coil domain-containing protein 158		0.536157	0.290967	0.566931	1.48137	1	NaN	NaN	1	1	1	1	1	1	1	1	NaN	NaN	1	1	1	1	1	NaN	1	NaN	NaN	14.192	14.808	15.2532	13.2287	14.2284	14.7278	14.6127	15.8881	12.7747	NaN	NaN	NaN	13.8822	13.378	15.8169	13.3376	NaN	13.0367	NaN	NaN
Ccdc88c	Q6VGS5	Protein Daple		0.647782	0.225018	0.259916	1.19741	2	2	2	2	2	2	2	2	2	2	2	2	2	2	2	2	2	2	2	2	2	2	19.1683	19.3539	19.104	19.751	19.5113	19.744	18.4149	18.4445	17.8507	18.6398	18.4066	19.249	18.871	19.0749	18.4574	18.4294	18.3997	18.66	18.5422	18.5593
Cd109	Q8R422	CD109 antigen		0.359245	0.437275	0.308922	1.23878	3	6	6	4	2	1	4	5	6	6	6	2	6	6	1	2	1	3	3	6	6	6	12.233	13.1514	13.5651	14.7517	13.2324	12.8111	14.3893	14.5052	14.2632	14.1223	14.3441	13.3705	11.0121	13.0154	14.2144	12.793	12.7779	14.1849	14.1215	14.1748
Cd200	O54901	OX-2 membrane glycoprotein	+	20.9845	1.03629e-21	-3.20666	0.108318	5	5	6	5	6	5	5	4	4	7	6	8	9	9	8	8	8	8	8	9	9	8	14.7171	14.5511	14.5743	14.3454	14.359	14.5357	14.481	14.1721	14.4454	14.6056	14.5449	17.5839	17.641	17.7473	17.6313	17.3685	17.6415	17.6222	17.8943	17.983
Cd44	P15379	CD44 antigen		0.20497	0.623778	-0.0696661	0.952859	1	1	1	1	1	1	1	1	1	1	1	1	1	1	1	1	1	1	1	1	1	1	16.0436	15.9727	15.7204	16.0492	15.9085	15.8914	15.4394	15.3993	15.1583	15.4497	15.418	15.9667	16.1338	15.9214	15.9396	16.0304	16.0808	15.1983	15.4821	15.604
Cd47	Q61735	Leukocyte surface antigen CD47		0.710811	0.194621	-0.603017	0.658376	NaN	1	1	NaN	NaN	NaN	NaN	1	1	1	NaN	1	1	NaN	1	1	NaN	1	1	NaN	1	1	NaN	NaN	NaN	NaN	NaN	13.4712	12.8257	12.7246	NaN	13.4569	12.4994	14.4824	14.3467	14.5177	NaN	14.1463	12.7092	NaN	12.3387	13.5414
Cdh13	Q9WTR5	Cadherin-13		0.346258	0.450549	0.0985236	1.07068	9	9	9	9	9	5	8	9	9	9	9	9	9	9	9	9	8	10	10	9	9	9	17.3707	17.2293	17.7378	17.8716	17.8141	17.5691	17.3128	16.9978	17.3524	17.3578	17.3466	17.5932	17.6246	17.7189	17.783	17.0736	17.2384	17.284	17.2405	17.4569
Cdh2	P15116	Cadherin-2		0.15645	0.697509	-0.0286874	0.980312	23	27	27	24	22	17	22	25	26	27	27	23	27	27	26	23	22	25	25	27	27	24	18.2184	18.2857	18.6925	18.3594	18.4392	18.2464	18.6463	18.6705	18.692	18.46	18.6772	18.5219	18.5796	18.2059	18.4543	18.4387	18.3526	18.6769	18.5662	18.6014
Cdh4	P39038	Cadherin-4		0.853819	0.140017	-0.364908	0.776518	2	4	4	2	2	2	2	3	3	2	4	3	4	4	2	3	2	2	2	3	4	4	12.6451	13.2194	13.5267	13.6946	13.1087	13.1551	13.6701	12.5498	14.2626	14.3806	14.2262	13.5364	13.3514	13.6705	13.7858	13.1257	13.7272	13.7202	14.0364	14.6053
Ces1c	P23953	Carboxylesterase 1C		0.258586	0.551333	0.263998	1.2008	NaN	NaN	1	1	1	NaN	1	1	1	1	1	1	1	NaN	1	2	NaN	NaN	1	1	1	1	NaN	13.0952	13.392	NaN	13.6033	12.9768	14.7287	13.3419	13.0945	NaN	15.0707	13.8329	12.7485	12.7108	NaN	NaN	13.6114	15.2107	12.9667	12.2731
Cfb	P04186	Complement factor B		0.15206	0.704595	-0.152329	0.899797	1	3	1	2	2	1	1	1	1	1	2	1	1	1	2	1	1	2	2	3	1	2	19.0426	18.1547	18.1803	19.888	18.9231	19.3715	17.4029	17.8322	16.4482	18.6983	17.2917	19.1957	17.7108	18.8287	18.965	17.4024	20.1864	18.6452	18.2607	17.3934
Cfl1	P18760	Cofilin-1		1.56231	0.0273959	0.568188	1.48266	9	12	11	12	12	10	12	11	11	12	11	11	11	11	10	10	11	11	11	10	11	12	16.9924	17.8134	17.7752	18.3985	17.8579	17.3228	17.252	17.2216	16.9273	16.7647	16.675	17.5693	17.1061	17.2707	17.4522	17.2831	16.8279	16.5266	16.3569	16.1115
Chga	P26339	Chromogranin-A		0.152507	0.703871	-0.325543	0.797998	1	2	3	2	1	NaN	2	1	4	2	3	1	3	4	1	2	NaN	1	1	3	4	3	10.8948	10.5895	11.2358	NaN	11.3333	11.2125	14.9321	14.8148	14.6449	14.3897	14.589	11.5021	12.3019	11.9071	NaN	11.1151	10.6332	14.7312	15.0989	14.7437
Chgb	P16014	Secretogranin-1		0.0757708	0.839903	-0.0832973	0.943898	8	18	19	7	5	4	4	5	18	17	14	9	17	18	5	4	3	8	7	17	17	16	13.8976	14.2634	13.7533	14.3577	13.8754	13.9878	15.7382	15.2328	15.6695	15.4036	15.7066	14.0243	14.3941	13.8898	13.2011	13.9447	13.9849	15.7889	16.0057	15.9663
Chl1	P70232	Neural cell adhesion molecule L1-like protein	+	8.78562	1.63823e-09	-0.748848	0.595079	87	90	90	91	86	75	87	89	88	91	89	85	94	93	89	85	81	95	90	91	94	89	22.8635	22.584	23.0843	23.224	23.1446	23.0798	23.0065	22.6562	22.8336	22.9641	22.953	23.6891	23.9214	23.8965	23.7105	23.6456	23.6887	23.6876	23.6183	23.7221
Ckb	Q04447	Creatine kinase B-type	+	3.30386	0.00049675	0.600424	1.51616	9	12	11	11	12	8	11	12	12	12	12	10	12	12	9	8	6	10	6	12	11	10	16.0878	17.1065	16.5588	17.236	16.5256	16.2798	16.7293	16.8762	16.6721	16.8136	15.8457	16.4279	16.0418	15.6195	16.0724	15.9837	15.6196	15.9234	16.1076	16.1671
Cln5	Q3UMW8	Ceroid-lipofuscinosis neuronal protein 5 homolog		0.0689865	0.853127	0.130574	1.09473	1	1	1	1	1	NaN	NaN	NaN	1	1	1	NaN	1	1	1	NaN	NaN	NaN	NaN	1	1	1	12.4953	12.1522	11.6098	NaN	NaN	NaN	14.7377	14.589	14.2665	14.5057	14.6166	NaN	10.9727	NaN	NaN	NaN	NaN	14.1085	13.7091	14.1728
Clstn1	Q9EPL2	Calsyntenin-1		0.20759	0.620026	0.0463243	1.03263	8	9	10	8	10	7	8	10	9	9	9	9	9	9	7	9	9	9	9	10	8	9	16.1616	16.3803	16.2779	16.0755	16.3498	16.5237	16.4508	16.1465	16.3895	16.43	16.5103	16.3175	15.8164	16.8371	16.0749	16.4186	16.3274	16.4248	16.1214	16.3458
Clstn2	Q9ER65	Calsyntenin-2		1.11588	0.0765802	0.18695	1.13835	32	31	30	32	31	27	30	31	30	31	32	31	33	32	31	29	27	32	32	33	31	33	20.4737	20.2182	20.453	21.0656	20.5223	20.429	20.252	20.091	20.3061	20.6344	20.0165	20.384	20.1415	20.4904	20.3379	20.0423	20.3601	20.3303	20.162	20.014
Clstn3	Q99JH7	Calsyntenin-3		1.0531	0.0884918	0.208784	1.15571	4	4	4	4	3	1	3	2	4	4	3	3	4	4	3	3	4	3	4	4	4	4	13.6869	13.6744	14.1744	14.2016	13.5969	14.1489	14.2134	13.9501	13.969	14.007	13.6646	13.5002	13.5361	13.3305	13.5654	13.5286	13.4444	13.9546	13.8791	14.2968
Cltc	Q68FD5	Clathrin heavy chain 1		0.329224	0.468572	-0.914803	0.530416	NaN	NaN	1	2	NaN	NaN	2	NaN	2	NaN	1	NaN	NaN	1	1	NaN	NaN	2	NaN	NaN	NaN	1	NaN	11.4095	NaN	NaN	11.8439	NaN	11.3403	NaN	12.6961	NaN	9.77118	NaN	13.9085	NaN	NaN	14.6935	NaN	NaN	NaN	11.2868
Clu	Q06890	Clusterin		0.0225639	0.949371	0.017436	1.01216	8	11	11	6	9	8	7	8	11	11	10	9	10	11	7	9	9	9	8	11	10	10	14.9439	15.0938	15.1629	15.3343	14.984	15.1398	16.1574	16.2586	16.2671	16.2112	16.1766	15.0818	14.666	15.3193	15.0655	14.9158	15.1104	16.4037	16.334	16.466
Cnpy3	Q9DAU1	Protein canopy homolog 3		1.27066	0.0536213	0.364585	1.28751	3	4	4	3	3	1	2	3	3	3	3	3	3	4	2	2	2	3	3	4	3	3	13.347	14.4823	13.7456	13.8566	14.8566	13.7356	14.1272	14.1858	13.7798	14.2126	13.7749	14.2717	14.1734	13.8434	13.7435	13.8072	12.8525	13.446	13.5063	13.2759
Cntfr	O88507	Ciliary neurotrophic factor receptor subunit alpha		0.614554	0.24291	0.121718	1.08803	4	5	5	5	5	3	5	5	5	5	5	4	5	5	5	5	4	5	5	5	5	5	15.4748	15.7678	15.7161	15.9753	15.8103	15.613	16.1287	15.8449	15.9799	16.2151	16.2827	15.9691	15.6528	15.5635	15.3806	15.504	15.7813	15.9471	15.8189	15.8716
Cntn1	P12960	Contactin-1		1.16855	0.0678349	0.251051	1.19007	58	58	60	61	57	53	56	55	56	56	61	58	61	59	55	53	51	60	60	58	58	56	19.7446	19.8902	20.2487	20.7421	20.5404	19.92	20.0522	19.7288	19.7423	19.8266	19.7906	20.2207	20.0272	20.0447	19.8457	19.566	19.7273	19.6473	19.6715	19.835
Cntn2	Q61330	Contactin-2	+	13.0846	8.23019e-14	-1.07592	0.474367	69	72	73	69	64	64	67	70	73	71	72	69	76	75	71	68	70	73	73	74	76	73	21.1869	20.8614	21.1916	21.368	21.1223	21.1612	21.3628	21.1776	21.3395	21.4718	21.3827	22.3499	22.383	22.4476	22.2419	22.1375	22.35	22.3916	22.1994	22.3949
Cntn3	Q07409	Contactin-3		0.693407	0.202578	0.120594	1.08718	15	17	17	14	15	14	13	15	16	16	17	16	17	16	15	15	12	13	14	17	16	17	16.3448	16.1742	16.4925	17.0313	16.6366	16.5494	16.8511	16.3978	16.5891	16.7383	16.8185	16.3041	16.5769	16.7944	16.4989	16.1828	16.5166	16.5458	16.2776	16.4395
Cntn4	Q69Z26	Contactin-4		0.085547	0.821208	0.0162842	1.01135	4	4	5	4	5	5	4	4	4	5	4	5	4	4	4	4	4	4	4	5	4	5	15.1892	14.987	15.1011	15.4166	15.2673	15.0452	15.2562	15.1453	15.2491	15.4505	15.4826	15.1262	15.0574	15.3059	15.0053	14.9216	15.3389	15.4148	15.1973	15.278
Cntn5	P68500	Contactin-5		0.789322	0.162434	0.167034	1.12275	6	7	7	5	6	6	6	6	6	6	6	6	7	6	7	6	6	6	6	7	7	6	15.3221	15.2855	15.3291	15.4889	15.5122	15.3327	15.0007	14.6785	14.8788	15.0567	15.1526	15.3291	15.5083	15.3064	15.135	15.0805	14.9997	14.8724	14.6852	14.6515
Cntn6	Q9JMB8	Contactin-6		0.0269932	0.939738	0.00596012	1.00414	28	29	31	28	28	22	28	28	29	30	30	29	30	32	28	27	25	29	25	32	29	30	17.3747	17.2783	17.5139	17.7869	17.5679	17.4893	17.7691	17.2844	17.7275	17.7261	17.6597	17.5289	17.7905	17.8027	17.3713	17.3716	17.566	17.5915	17.2407	17.6761
Cntnap2	Q9CPW0	Contactin-associated protein-like 2		0.664972	0.216286	-0.190822	0.876106	24	22	23	24	22	19	21	21	21	23	22	22	25	26	22	22	19	24	24	25	25	22	16.8836	16.586	16.9335	17.3236	17.1618	16.7266	16.3918	16.1964	16.3081	16.6777	16.0007	17.1773	16.9054	17.2522	17.1813	16.9173	16.874	16.7301	16.6863	16.6437
Cntnap4	Q99P47	Contactin-associated protein-like 4		0.418968	0.381094	0.114555	1.08264	28	29	28	30	29	26	28	28	29	28	29	29	29	29	28	28	27	30	30	31	29	29	17.9443	17.8006	17.9585	17.9343	18.0322	18.0809	17.4215	17.3103	17.5243	17.5433	17.1912	17.7858	17.76	17.91	17.7781	17.7954	17.8934	17.4233	17.3944	17.367
Cntnap5a	Q0V8T9	Contactin-associated protein like 5-1		0.748327	0.178514	0.151802	1.11096	10	10	11	10	10	10	10	10	11	10	10	11	10	12	9	10	9	9	10	10	10	11	16.5849	16.4411	16.6308	16.6655	16.8608	16.8903	16.6001	16.159	16.4362	16.6109	16.6898	16.5799	16.508	16.9143	16.6063	16.565	16.7062	16.3984	15.9945	16.1156
Cntnap5b	Q0V8T8	Contactin-associated protein like 5-2		0.56839	0.270153	0.404475	1.32361	NaN	1	1	1	NaN	1	1	1	1	1	NaN	1	1	1	NaN	1	1	NaN	NaN	1	1	NaN	NaN	11.7988	NaN	12.4437	12.1928	12.0948	11.8008	12.1546	NaN	11.8256	11.2468	10.0473	NaN	12.4523	11.8348	NaN	NaN	10.4226	12.0265	NaN
Coch	Q62507	Cochlin		0.0764127	0.838663	0.0389574	1.02737	4	5	5	4	4	4	4	4	5	5	5	4	5	5	4	5	4	5	5	5	4	5	15.6951	15.285	15.6524	15.5505	15.5692	15.4182	14.7441	14.5707	14.7957	14.9495	14.8311	15.4199	15.6352	15.6302	15.6559	15.3975	15.505	14.8653	14.8175	14.6233
Col11a1	Q61245	Collagen alpha-1(XI) chain		0.0791699	0.833355	0.0519292	1.03665	2	3	3	3	2	1	2	3	3	3	2	2	2	3	3	2	1	2	3	3	2	2	14.4077	14.7891	15.461	16.7467	15.5919	15.0584	15.1869	15.2495	15.3469	15.1275	15.145	15.3634	14.8624	15.4358	15.9688	14.6215	14.1545	15.0358	15.7385	15.7024
Col12a1	Q60847	Collagen alpha-1(XII) chain		0.161609	0.689273	-0.0289041	0.980165	10	11	12	11	10	6	9	10	11	11	11	10	12	13	8	10	9	11	12	13	12	11	15.5274	15.6863	15.8194	15.9308	15.8807	15.7267	15.7973	15.9076	15.4993	15.5692	15.613	15.9351	15.8698	15.9113	15.7777	15.5613	15.5334	15.7672	15.619	15.8048
Col1a1	P11087	Collagen alpha-1(I) chain		0.127416	0.745734	-0.104694	0.930002	30	24	28	26	27	25	25	27	25	19	21	28	24	24	27	26	25	27	28	20	30	27	18.8761	18.6786	18.8803	19.2148	18.643	18.9837	16.9511	17.2321	16.9167	17.3459	17.0907	18.9483	18.6475	18.5386	18.4386	18.1549	18.5908	17.7173	17.8443	17.8334
Col1a2	Q01149	Collagen alpha-2(I) chain		0.0102153	0.976753	0.00778181	1.00541	8	8	9	7	8	7	5	8	6	7	9	8	7	9	7	10	8	9	9	7	11	9	17.3074	17.3239	17.371	17.9615	17.2684	17.6312	16.0336	15.8498	15.8194	16.2157	15.946	17.4042	17.1762	17.0469	16.8932	16.523	16.8679	16.6172	16.6421	16.5737
Col2a1	P28481	Collagen alpha-1(II) chain		0.115254	0.766912	0.051007	1.03599	5	5	5	5	5	3	4	5	5	5	6	5	6	5	3	3	2	3	4	6	5	6	13.777	13.6512	13.6557	14.7577	13.6498	13.8369	14.3553	14.2697	14.4524	14.658	14.1614	13.7884	13.8621	13.5829	14.0676	13.6538	13.6075	14.3053	14.553	14.4192
Col3a1	P08121	Collagen alpha-1(III) chain		0.0423548	0.907079	0.0322319	1.02259	7	7	7	7	8	8	6	7	6	6	8	8	8	6	8	8	8	7	8	6	8	8	18.0356	18.5111	18.0614	18.8146	18.0749	18.4543	16.5273	16.9348	16.4974	17.0685	16.8605	18.0232	17.8997	17.931	17.7544	17.4684	17.7953	17.3004	17.3441	17.4851
Col4a1	P02463	Collagen alpha-1(IV) chain		2.60181	0.00250145	-0.416997	0.748982	1	1	1	1	1	1	1	1	1	1	1	1	1	1	1	1	1	1	1	1	1	1	14.0469	13.9654	13.6488	14.4259	13.8754	13.9419	14.22	14.2868	14.6215	14.6616	14.5349	14.4826	14.5202	14.5087	14.5163	14.4982	14.561	14.4283	15.1451	14.751
Col4a2	P08122	Collagen alpha-2(IV) chain		2.76426	0.00172082	-0.312055	0.805493	2	2	2	2	2	2	2	2	2	2	2	2	2	2	2	2	2	2	2	2	2	2	15.9219	15.708	15.6024	16.0526	15.6866	15.8333	15.3155	15.4367	15.8152	16	15.6036	15.9737	16.0201	16.2383	16.0883	16.1962	16.1992	15.7764	16.2543	15.8822
Col5a1	O88207	Collagen alpha-1(V) chain		0.622637	0.238431	0.150487	1.10994	3	3	4	3	3	3	3	3	3	4	3	3	4	4	3	3	3	3	3	4	4	4	13.9166	14.1931	14.2706	14.2918	13.959	14.0986	14.1714	14.2113	13.984	14.1954	14.3277	14.4246	13.9323	13.8558	13.9854	13.4457	13.225	14.0494	14.3879	14.4294
Col5a2	Q3U962	Collagen alpha-2(V) chain		0.426916	0.374183	-0.0629477	0.957306	9	11	11	10	10	7	8	9	11	11	10	8	11	11	9	9	7	10	11	11	11	11	15.8199	15.8241	15.7738	15.6697	16.0902	15.724	15.7913	16.0105	16.0124	15.954	15.9769	15.9721	15.8027	15.7318	15.9353	15.8993	15.7425	15.924	16.3143	16.1119
Col6a1	Q04857	Collagen alpha-1(VI) chain		0.0141118	0.968029	0.00854891	1.00594	3	3	3	3	3	3	3	3	3	3	3	3	3	3	3	3	3	3	3	3	3	3	15.9866	15.8847	15.8138	15.8804	15.8056	16.3085	14.7505	14.897	14.655	15.0518	15.0639	15.7537	15.9191	15.684	15.6077	15.5764	15.9573	15.388	14.8824	14.914
Comp	Q9R0G6	Cartilage oligomeric matrix protein		0.421375	0.378988	-0.268245	0.830329	1	1	1	NaN	1	1	NaN	NaN	NaN	1	1	1	1	1	1	1	1	1	1	1	1	1	11.7928	NaN	12.5845	12.8743	NaN	NaN	NaN	12.3442	12.7474	11.5055	12.3201	12.7817	14.3219	11.8377	12.4433	12.1686	12.319	12.8319	11.8828	12.7597
Cpd	O89001	Carboxypeptidase D		5.60648	2.47467e-06	0.312141	1.24155	13	14	13	13	14	12	14	14	15	14	14	14	16	16	15	15	13	13	14	15	15	15	16.3684	16.1811	16.5136	16.5986	16.4405	16.3813	16.2418	16.1836	16.3103	16.2976	16.3228	16.0159	16.0219	15.9652	15.9919	15.842	16.0225	16.1053	16.1059	16.1832
Cpe	Q00493	Carboxypeptidase E	+	6.34942	4.47276e-07	0.398806	1.31842	38	40	40	39	37	31	37	38	36	40	40	37	39	40	37	37	34	39	37	40	39	38	22.2162	22.0532	22.2508	22.4722	22.2141	22.3605	22.3948	22.2017	22.4109	22.483	22.3448	21.8229	21.9372	21.9637	21.953	21.6125	21.8628	22.079	22.0404	21.9198
Cpq	Q9WVJ3	Carboxypeptidase Q		0.39324	0.404353	0.219332	1.16419	8	13	12	8	8	8	8	7	10	12	12	8	12	13	6	6	7	9	8	10	11	11	17.1949	17.4086	17.1901	18.1414	17.2319	17.1299	18.3122	18.4531	18.1811	18.2634	18.382	17.4046	16.8645	16.9793	17.5254	16.5844	17.1098	18.0998	18.3439	18.2817
Creg1	O88668	Protein CREG1		0.223323	0.597967	0.134649	1.09783	2	2	2	2	2	NaN	2	2	2	2	2	1	2	2	1	1	2	1	2	2	2	2	12.9511	13.2678	12.0988	NaN	12.3286	12.7544	13.2856	13.5152	13.5969	13.6018	13.5588	12.9137	13.2775	12.5479	12.0206	11.8867	12.8016	13.3845	13.197	13.3066
Creld2	Q9CYA0	Cysteine-rich with EGF-like domain protein 2		0.462595	0.344671	0.320326	1.24861	1	NaN	1	1	1	NaN	NaN	1	1	1	1	1	1	1	NaN	NaN	NaN	NaN	NaN	1	NaN	1	10.7348	12.1661	10.5176	NaN	NaN	10.2636	10.6905	11.7075	11.0569	NaN	11.3062	11.4353	NaN	NaN	NaN	NaN	NaN	10.5082	NaN	10.5464
Crtac1	Q8R555	Cartilage acidic protein 1		1.16011	0.0691663	-0.225325	0.855403	5	5	5	5	5	5	5	5	5	5	5	5	5	5	5	5	5	5	5	5	5	5	15.5796	15.4468	15.3548	15.7042	15.3835	15.399	15.8092	15.7158	15.819	15.8514	16.0271	15.5278	15.6355	15.6568	15.8555	15.4718	15.5341	16.1553	16.302	16.092
Csf1	P07141	Macrophage colony-stimulating factor 1		0.119268	0.759857	0.0385328	1.02707	NaN	1	NaN	NaN	1	1	1	1	1	NaN	1	1	1	NaN	1	1	1	NaN	NaN	1	NaN	1	NaN	NaN	13.8619	14.1207	13.788	13.7188	14.2042	NaN	14.1155	13.9658	NaN	14.014	14.0373	13.9204	14.197	NaN	NaN	14.061	NaN	13.361
Csmd3	Q80T79	CUB and sushi domain-containing protein 3		0.368741	0.427818	0.363655	1.28668	1	2	2	1	1	1	1	1	1	2	1	1	2	2	1	1	1	1	2	2	2	1	13.8112	13.6947	15.0362	12.8546	15.2472	15.1776	14.5004	12.3262	12.7057	12.6454	13.3225	12.6373	15.2579	15.3382	13.518	13.7648	12.6285	12.7628	12.6088	13.2628
Csnk1d;Csnk1e	Q9DC28;Q9JMK2	Casein kinase I isoform delta;Casein kinase I isoform epsilon		0.0967237	0.800343	0.297762	1.22924	1	NaN	1	NaN	NaN	1	NaN	NaN	NaN	NaN	NaN	1	NaN	NaN	1	NaN	1	2	1	1	NaN	NaN	14.061	NaN	NaN	16.9606	NaN	NaN	NaN	NaN	NaN	NaN	12.9447	14.0601	13.9982	NaN	16.8788	14.685	13.6559	12.8681	NaN	NaN
Cst3	P21460	Cystatin-C		0.104182	0.786716	-0.0374752	0.974359	6	7	6	5	6	4	6	6	6	7	7	5	7	7	6	6	5	6	6	7	7	7	18.1192	17.8724	17.8445	18.0923	17.9317	17.8112	18.375	18.4356	18.575	18.6462	18.5052	18.1338	17.8059	18.0739	18.0396	17.8533	18.0433	18.6129	18.6826	18.6324
Ctbs	Q8R242	Di-N-acetylchitobiase		0.37093	0.425667	0.197825	1.14697	11	11	11	11	10	10	10	10	11	12	11	10	12	12	10	10	10	11	10	11	11	11	17.3351	17.3529	17.1421	18.433	17.051	17.1332	18.2018	18.262	18.3329	18.2845	18.3121	17.1252	17.3965	17.161	17.3178	16.5921	17.4176	17.8625	18.1276	18.2631
Ctnnb1	Q02248	Catenin beta-1		0.110714	0.774973	0.215281	1.16093	2	2	5	3	2	2	2	3	5	3	4	2	3	4	3	2	4	6	2	3	3	3	23.1018	21.2788	22.3286	23.3364	22.9352	21.3532	20.1229	21.1791	21.1759	22.4619	20.4194	23.3212	22.9903	23.3999	15.5272	21.1725	23.2542	21.7962	21.9074	21.6155
Ctsa	P16675	Lysosomal protective protein		3.41389	0.000385579	0.437885	1.35462	18	19	19	20	18	17	18	18	19	19	19	16	18	19	18	17	16	17	18	18	18	19	17.0171	17.0896	16.9571	17.025	16.9801	16.8053	17.3657	17.3949	17.23	17.2446	17.3761	16.6297	16.5257	16.4167	16.3086	16.3684	16.5704	16.9529	17.0604	16.9142
Ctsb	P10605	Cathepsin B		0.413356	0.38605	0.0931218	1.06668	37	36	36	35	35	29	30	35	34	36	37	35	36	36	34	30	31	35	32	37	34	37	20.4941	20.337	20.3876	20.8413	20.442	20.4243	20.9576	20.827	20.936	20.9722	20.7658	20.4612	20.3886	20.4359	20.5552	20.1759	20.411	20.7212	20.9225	20.896
Ctsd	P18242	Cathepsin D	+	4.76002	1.73774e-05	0.543823	1.45783	25	27	28	26	21	19	23	26	25	26	27	20	28	27	22	20	17	24	22	24	27	25	19.482	19.4452	19.7352	20.2136	19.9071	19.779	20.122	19.6867	19.8031	19.8248	19.8865	19.4993	19.2494	19.5171	19.4384	18.8493	18.9167	19.2668	19.398	19.3737
Ctsf	Q9R013	Cathepsin F		0.0368701	0.918607	0.0236923	1.01656	1	1	1	1	1	NaN	NaN	1	1	1	1	NaN	1	1	1	NaN	NaN	1	1	1	1	1	11.4303	11.67	11.074	NaN	NaN	11.6543	11.5597	11.5274	11.6888	12.0284	11.8441	NaN	11.5513	NaN	NaN	11.6819	11.5433	11.9715	11.7543	10.1536
Ctsl	P06797	Cathepsin L1		1.54095	0.0287776	0.214813	1.16055	22	22	23	24	21	20	22	22	23	23	23	21	24	23	23	22	20	23	23	23	24	23	20.8424	20.732	20.7616	20.9886	20.6329	20.553	21.0262	21.0008	21.0198	21.1501	21.1768	20.5017	20.5484	20.5654	20.5552	20.2963	20.6664	20.7907	21.021	20.9131
Ctso	Q8BM88	Cathepsin O		0.442678	0.360846	0.226998	1.1704	9	10	10	7	8	5	6	8	9	10	10	7	9	10	7	7	7	8	7	10	8	9	17.9278	17.9302	18.0267	18.2169	18.0705	17.8961	19.2128	18.9998	19.0049	19.1881	19.2272	17.9669	17.7271	18.0939	17.9967	17.4744	17.7842	18.8766	18.8906	18.8253
Ctss	O70370	Cathepsin S		0.214218	0.610635	0.126733	1.09182	2	2	2	1	2	NaN	1	1	2	2	2	1	2	2	NaN	NaN	NaN	NaN	NaN	2	2	2	13.4346	14.0681	13.0701	NaN	14.4968	14.0319	14.7939	14.6595	14.5879	14.4313	14.3366	14.008	NaN	NaN	NaN	NaN	NaN	13.9386	14.3544	14.3618
Ctsz	Q9WUU7	Cathepsin Z		0.294727	0.50731	0.151481	1.11071	12	16	16	15	11	8	8	12	15	16	16	10	16	16	11	9	7	14	12	16	15	15	17.8628	18.0324	17.8161	18.2285	17.9851	17.9361	19.009	18.9946	18.9911	18.958	19.0447	18.0304	17.8234	17.9355	17.8309	17.6468	17.9192	18.7807	18.9615	18.8083
Cxadr	P97792	Coxsackievirus and adenovirus receptor homolog	+	12.549	2.82513e-13	-1.9592	0.257172	3	5	6	4	5	3	4	5	5	6	3	5	6	6	6	6	5	6	6	6	6	6	13.8108	13.7066	13.8915	13.6097	13.9414	13.5568	13.5495	13.3898	13.2283	13.5089	13.5472	15.652	15.8604	16.0917	15.7508	15.4822	15.9285	15.2789	15.3242	15.4094
Dag1	Q62165	Dystroglycan		1.20398	0.0625199	0.389254	1.30972	15	16	17	14	15	9	14	13	17	17	17	14	18	17	13	14	11	16	13	17	15	14	16.0717	16.9313	16.9924	16.8865	17.4569	16.7445	17.6783	17.2845	17.3334	17.529	17.7395	16.878	16.7617	16.4265	16.3485	16.4472	15.9254	17.273	16.8244	17.0392
Dcbld2	Q91ZV3	Discoidin, CUB and LCCL domain-containing protein 2		0.338926	0.45822	0.182416	1.13478	2	2	3	3	3	1	1	3	3	2	3	2	2	3	2	1	2	3	3	3	3	2	14.5189	14.0586	13.922	15.22	15.7387	14.0905	13.6237	14.1843	13.7652	14.2776	13.7976	14.2472	14.3707	15.173	14.4043	14.0554	13.8646	13.5897	13.7872	14.0467
Dcc	P70211	Netrin receptor DCC		0.322474	0.475912	0.0860552	1.06146	32	35	36	32	33	30	35	35	35	35	35	32	36	36	34	33	31	30	33	35	35	33	20.1752	19.9824	20.1994	20.6336	20.6003	20.2609	20.0861	19.6782	19.8678	19.9825	19.8908	20.3362	20.3511	20.3903	20.2945	19.9199	20.059	19.8633	19.7414	19.8785
Ddr1	Q03146	Epithelial discoidin domain-containing receptor 1		0.0189022	0.95741	-0.00756307	0.994771	4	5	6	3	3	3	4	4	6	3	5	3	3	5	3	3	4	4	4	5	3	5	14.2331	13.9786	14.7019	14.7736	14.6263	14.7162	14.7628	14.4116	14.5367	14.6486	15.1653	14.5372	14.8503	15.0934	14.5203	14.5014	14.8942	14.8063	13.9115	14.2955
Ddx39b	Q9Z1N5	Spliceosome RNA helicase Ddx39b		0.610438	0.245223	1.0673	2.09551	1	NaN	NaN	1	NaN	NaN	1	1	1	NaN	NaN	NaN	NaN	1	NaN	NaN	1	1	NaN	NaN	NaN	1	12.9063	13.235	NaN	NaN	13.3297	12.7652	12.2194	NaN	NaN	NaN	NaN	NaN	NaN	NaN	11.8572	14.2693	NaN	NaN	NaN	11.3536
Dnajb11	Q99KV1	DnaJ homolog subfamily B member 11		1.26295	0.0545817	0.277613	1.21219	4	4	4	4	4	3	4	4	4	4	4	3	4	4	4	4	3	4	4	4	4	4	14.4383	14.9613	14.6087	14.7404	14.6506	14.3185	14.1706	14.3464	14.1413	14.247	13.8255	14.7551	13.9965	14.0795	14.3825	14.5252	14.1566	13.8738	14.1237	13.8142
Dnajc10	Q9DC23	DnaJ homolog subfamily C member 10		2.04741	0.00896582	0.538005	1.45196	3	3	3	3	3	3	3	3	3	3	3	3	3	3	3	3	3	3	3	3	3	3	13.1128	13.7823	13.7391	13.6421	14.4189	13.9589	13.5133	13.1958	13.3279	13.4463	12.5835	13.7486	13.3425	12.9462	13.1351	13.2262	13.1454	12.6948	12.6269	12.4001
Dnase2	P56542	Deoxyribonuclease-2-alpha		1.47943	0.0331565	0.490721	1.40515	8	7	8	8	8	6	7	5	8	8	8	8	8	8	7	5	5	8	7	8	7	8	16.2274	16.2849	16.3052	16.0672	16.2518	16.1336	17.0873	16.947	16.7976	16.976	16.9455	16.2473	16.1	16.1349	14.4267	15.7449	16.0255	16.3028	16.1484	16.6086
Dner	Q8JZM4	Delta and Notch-like epidermal growth factor-related receptor		0.231007	0.58748	-0.0842625	0.943267	6	6	6	6	6	6	6	6	6	6	6	6	6	6	6	6	6	6	6	6	6	6	16.1993	16.3423	15.9387	16.1318	16.1647	16.1468	15.3244	15.4184	15.5054	15.4456	15.3846	15.9455	16.1828	16.021	16.2175	16.0665	16.1818	15.6181	15.5313	16.0315
Dock7	Q8R1A4	Dedicator of cytokinesis protein 7		0.568304	0.270207	-0.436719	0.738813	1	1	1	1	2	2	1	1	1	1	2	1	1	1	2	1	1	1	1	1	1	1	14.6818	14.6903	14.9585	13.8423	16.2189	16.2626	15.4509	13.6748	14.3796	13.194	12.7779	15.966	14.0124	15.7117	14.7475	15.2768	15.4504	14.9057	15.0217	14.6971
Dpp6	Q9Z218	Dipeptidyl aminopeptidase-like protein 6		0.113486	0.770042	0.288483	1.22136	1	1	1	3	3	2	3	2	1	NaN	1	3	1	1	3	1	NaN	3	NaN	1	1	NaN	9.7506	15.0506	13.7798	12.5192	14.9856	13.376	9.62303	NaN	9.84102	9.58674	10.9724	13.9153	13.6605	11.5379	NaN	12.9074	NaN	10.7181	8.93003	NaN
Dpp7	Q9ET22	Dipeptidyl peptidase 2		2.30937	0.00490486	0.774942	1.71112	2	3	3	2	3	2	2	3	3	3	3	3	3	3	3	2	1	2	3	3	3	3	13.028	13.1506	13.6031	14.2233	13.99	13.0368	14.7154	14.3629	14.107	14.3376	14.3245	13.184	12.6669	13.3635	12.6731	12.1964	12.4174	13.4581	13.329	13.7909
Dpysl3	Q62188	Dihydropyrimidinase-related protein 3		1.04057	0.0910817	0.629737	1.54728	1	3	3	3	3	2	3	3	3	3	2	2	2	3	2	2	3	3	2	2	2	2	14.4295	14.7054	14.3135	14.7891	15.0272	14.5689	13.9877	13.5461	13.624	13.0197	12.33	15.1193	14.5289	14.0973	12.846	12.903	13.4268	12.8279	13.1922	13.001
Dscam	Q9ERC8	Down syndrome cell adhesion molecule homolog		0.889916	0.12885	-0.317084	0.802691	1	2	3	1	2	1	3	2	2	1	2	1	2	2	2	2	2	2	1	2	2	2	14.1558	14.3985	13.7291	14.67	13.3624	13.3851	13.5734	14.2497	13.3196	13.7232	13.4401	15.0164	13.8079	14.3176	14.4537	13.8222	14.8319	13.7318	14.1651	13.9433
Dscaml1	Q4VA61	Down syndrome cell adhesion molecule-like protein 1 homolog		0.280686	0.523979	0.0454128	1.03198	10	13	14	10	10	9	11	11	13	12	13	11	14	14	11	11	8	10	10	13	13	11	15.2354	14.9693	15.4018	15.4884	15.4545	15.4938	15.6963	15.4368	15.5179	15.692	15.6046	15.558	15.3213	15.4984	15.2877	15.2635	15.3714	15.4124	15.4187	15.5661
Dsg1a;Dsg1b	Q61495;Q7TSF1	Desmoglein-1-alpha;Desmoglein-1-beta		0.804151	0.156982	0.49812	1.41237	6	6	6	6	6	6	6	6	6	6	6	6	6	6	6	6	5	6	6	6	6	6	17.9683	17.7104	16.429	17.1515	16.1484	16.9668	16.1874	17.7666	15.8402	15.3396	15.8908	15.3606	16.2254	16.4262	17.3625	16.4952	16.6178	15.7968	16.3895	15.5583
Dsp	E9Q557	Desmoplakin		0.624189	0.237581	0.415034	1.33333	81	68	86	87	82	55	60	82	85	94	82	53	62	88	56	84	91	91	76	78	79	76	18.7093	18.8826	17.9144	18.3779	17.4265	18.1317	17.7383	19.6632	17.1297	17.0837	17.7149	16.8456	17.3699	18.2656	18.9124	18.649	17.5698	17.1036	17.2816	17.3066
Dstn	Q9R0P5	Destrin		0.135818	0.731446	-0.10451	0.930121	1	1	2	2	2	2	2	2	2	2	2	1	2	2	1	1	2	1	2	2	2	1	11.672	14.4995	14.6171	14.6133	14.8144	14.4759	14.2138	14.4141	14.3495	14.5474	14.1627	15.2144	14.8881	14.288	14.0295	14.4173	14.2105	13.7857	14.2725	14.8609
Dtx3l	Q3UIR3	E3 ubiquitin-protein ligase DTX3L		0.202187	0.627788	0.216223	1.16169	NaN	1	1	NaN	1	NaN	1	1	1	1	1	NaN	1	1	NaN	NaN	NaN	1	NaN	1	1	1	NaN	NaN	12.4268	NaN	12.818	14.1665	14.251	12.5623	13.02	14.3775	12.6304	NaN	NaN	NaN	NaN	12.3693	NaN	14.3036	13.0941	12.9219
Dusp14	Q9JLY7	Dual specificity protein phosphatase 14		0.273645	0.532543	-0.628979	0.646634	1	1	2	1	1	NaN	NaN	1	1	1	1	2	NaN	2	NaN	NaN	2	2	2	1	1	1	10.5923	15.6898	11.2183	NaN	NaN	16.5073	13.2744	15.9426	15.8097	12.481	15.3988	15.5869	NaN	NaN	13.9486	15.6081	15.9726	15.0102	16.0164	10.7432
Eef1a1	P10126	Elongation factor 1-alpha 1		0.865891	0.136179	0.316068	1.24493	6	9	9	8	8	7	8	9	9	8	10	8	8	9	7	7	9	9	7	8	8	7	15.0645	16.0879	15.9267	15.7046	16.0108	15.9232	15.8202	15.5376	16.035	15.2579	15.8738	16.1732	15.4693	15.6215	16.1547	16.37	14.6868	15.2352	15.3459	14.8232
Eef2	P58252	Elongation factor 2		0.668177	0.214695	0.376725	1.29839	2	2	2	2	2	2	2	2	2	2	2	2	2	2	1	2	2	2	2	2	2	2	13.4728	14.583	13.9589	14.4596	14.2213	14.2406	13.9673	14.2644	14.1718	13.3757	13.6745	13.6509	12.7925	14.1623	15.0958	15.3183	13.5447	13.2975	13.2788	13.0941
Efna3	O08545	Ephrin-A3		0.0410737	0.909759	-0.0193036	0.986709	2	2	2	2	2	2	2	2	2	2	2	2	2	2	2	2	2	2	2	2	2	2	17.556	17.3804	17.5936	18.1458	17.6062	17.4205	17.9392	17.9272	18.0022	17.9498	17.9327	17.7127	17.597	17.8285	17.9154	16.5691	17.4825	18.161	18.3566	18.3409
Efnb2	P52800	Ephrin-B2		0.51102	0.308304	0.107112	1.07707	12	11	11	11	12	11	11	11	11	11	12	12	11	11	11	11	11	12	11	12	11	11	18.1997	18.153	17.642	18.4962	18.3345	18.1709	18.0609	17.8761	17.6795	17.9186	18.1458	18.0073	18.1126	18.2028	18.2371	17.617	17.9708	17.5677	18.0729	17.9337
Egfr	Q01279	Epidermal growth factor receptor		0.324896	0.473264	0.10302	1.07402	23	24	25	25	24	19	23	23	23	24	25	23	25	26	24	23	22	26	25	25	24	25	17.9972	18.0212	18.1226	18.3408	18.207	18.1386	17.5121	17.5183	17.5692	17.5557	17.6313	18.151	18.1238	18.0254	18.2911	17.6791	17.8767	17.3695	17.4131	17.7257
Eif2s2	Q99L45	Eukaryotic translation initiation factor 2 subunit 2		1.00822	0.0981254	0.486572	1.40111	1	1	1	1	1	1	1	1	1	1	1	1	1	1	1	1	1	1	1	1	1	1	14.813	14.1956	15.2145	14.882	15.3426	14.37	14.259	13.9357	14.3217	13.9612	13.346	14.7407	14.7864	14.6223	13.1197	14.4245	14.1162	13.5899	14.3684	13.5953
Eno1	P17182	Alpha-enolase		0.949172	0.112416	0.538107	1.45207	4	3	4	4	3	3	2	2	4	4	4	3	3	4	2	4	4	4	3	3	3	3	13.7814	15.5726	13.8015	14.64	14.0099	14.0366	13.5813	14.4817	13.5374	13.0651	13.6382	13.1274	13.1747	14.4912	14.5895	15.0618	13.3073	13.0935	12.6479	12.9842
Enpp2	Q9R1E6	Ectonucleotide pyrophosphatase/phosphodiesterase family member 2		0.0756115	0.840211	-0.0399014	0.972721	23	24	26	22	21	17	21	19	25	24	25	21	25	27	18	21	18	21	24	26	25	26	17.3152	17.0376	17.2135	17.8167	17.2775	17.4382	18.311	18.0624	18.2381	18.5117	18.108	17.2866	17.2214	17.881	17.4978	17.3683	17.7434	18.2065	18.23	18.1573
Enpp5	Q9EQG7	Ectonucleotide pyrophosphatase/phosphodiesterase family member 5		0.696666	0.201064	-0.478224	0.717861	4	2	3	3	3	2	4	4	2	4	3	4	3	2	4	2	1	3	4	4	2	4	13.7074	14.3042	14.028	14.71	14.0109	13.9314	11.953	12.2293	13.1026	12.6427	12.5062	14.2445	14.4435	14.1986	14.881	14.5617	14.4466	12.747	13.514	12.7235
Epdr1	Q99M71	Mammalian ependymin-related protein 1		3.37768	0.0004191	0.451918	1.36786	8	8	8	8	8	7	7	8	8	8	8	7	8	8	8	7	6	8	8	8	8	8	18.0524	17.9995	17.8807	18.5218	17.9882	17.9408	18.5594	18.5803	18.1223	18.3029	18.3219	17.6783	17.6872	17.5628	17.5553	17.4125	17.6345	17.7322	17.9046	18.1808
Epha4	Q03137	Ephrin type-A receptor 4		0.262071	0.546927	-0.0674818	0.954302	11	17	18	13	11	11	14	13	16	15	16	13	16	18	14	13	11	14	15	17	14	16	17.757	17.7346	18.0673	18.3691	18.0482	18.0551	18.4779	18.3333	18.2576	18.5581	18.6656	18.1414	18.2535	18.4343	18.4065	17.9162	18.2091	18.3911	17.9838	18.4944
Epha5	Q60629	Ephrin type-A receptor 5		0.582228	0.261681	0.0826823	1.05899	1	1	1	1	1	1	1	1	1	1	1	1	1	1	1	1	1	1	1	1	1	1	14.2803	14.6431	14.3279	14.3497	14.4807	14.4044	14.506	14.3688	14.3558	14.3701	14.528	14.7132	14.5448	14.4533	14.286	14.2818	14.4039	14.1081	13.9523	14.4823
Ephb2	P54763	Ephrin type-B receptor 2		0.92575	0.118645	0.321835	1.24992	9	10	11	11	11	9	9	9	9	10	11	10	11	10	9	10	9	10	9	11	10	11	17.5082	17.2047	16.9061	17.222	16.8362	17.0689	16.7462	17.9247	16.5038	16.5485	16.963	16.7756	16.4506	16.9208	17.4151	17.4624	16.7787	15.7703	16.2162	16.6224
Ephb3	P54754	Ephrin type-B receptor 3		0.0425679	0.906634	-0.0093467	0.993542	12	13	14	13	13	9	11	12	12	13	13	13	12	13	12	12	12	14	12	13	12	13	16.3511	16.4832	16.6307	16.6926	16.7493	16.8176	16.7217	16.5942	16.6054	16.7887	16.9664	16.6469	16.8148	16.8555	16.8042	16.4263	16.8015	16.5923	16.2307	16.7116
Erap1	Q9EQH2	Endoplasmic reticulum aminopeptidase 1		0.220709	0.601577	0.0851029	1.06076	3	3	2	3	2	3	2	2	4	2	4	3	2	2	2	2	2	2	3	4	2	3	14.7283	14.899	15.7641	14.9803	15.7849	15.5169	15.0022	15.1084	14.8889	14.8373	15.1525	14.9973	15.56	15.5769	15.5238	15.2306	14.7233	14.5466	14.8551	14.5416
Erbb4	Q61527	Receptor tyrosine-protein kinase erbB-4		0.0747743	0.841833	0.0342392	1.02402	2	2	2	2	2	2	2	2	2	2	2	2	2	2	2	1	2	1	2	2	2	2	13.3847	13.4617	13.4306	12.0564	13.1804	13.2427	13.4295	13.5616	13.5364	13.4504	12.9869	13.006	13.2182	13.2649	12.5956	13.623	13.1895	13.2129	13.5207	13.6957
Erh	P84089	Enhancer of rudimentary homolog		0.497477	0.31807	0.406844	1.32578	1	2	2	1	2	1	2	2	2	2	2	2	1	2	2	1	1	2	1	2	2	2	11.1449	12.2793	13.2451	14.4398	13.4907	12.6137	13.4356	11.8048	13.4945	13.3629	12.1296	13.2488	13.2058	13.7862	12.8225	12.1362	11.3057	13.427	11.7638	12.3302
Ero1a	Q8R180	ERO1-like protein alpha		0.990555	0.102199	0.534119	1.44806	1	1	1	1	1	1	1	1	1	1	1	1	1	1	1	1	1	1	1	1	1	1	13.0059	14.4042	14.2164	14.4194	14.7148	14.4198	13.5533	13.1522	13.0631	13.2009	12.6826	14.2873	13.8532	13.7224	13.7585	13.6445	13.2642	12.6413	12.7339	12.3144
Etnppl	Q8BWU8	Ethanolamine-phosphate phospho-lyase		0.0502322	0.890775	-0.0344664	0.976393	1	1	1	1	1	1	NaN	1	1	1	1	1	1	1	1	1	1	1	1	1	1	1	15.475	15.5327	14.5312	16.2217	NaN	15.2729	14.7841	15.3216	14.472	14.8933	14.7158	15.2426	15.3923	15.371	16.1632	16.0105	15.0953	14.3446	15.2153	14.4674
Ewsr1	Q61545	RNA-binding protein EWS		0.0678132	0.855435	-0.0691736	0.953184	1	1	1	1	1	1	1	1	1	1	1	1	1	1	1	1	1	1	1	1	1	1	16.3765	16.3433	15.8265	15.1692	14.7282	13.5275	14.4826	14.7165	14.991	13.8274	13.7301	14.2167	14.4494	14.0287	15.5274	15.9658	16.007	15.3249	14.953	15.471
Ext1	P97464	Exostosin-1		0.0316439	0.929728	0.0160621	1.0112	10	12	11	10	11	9	11	10	11	11	12	11	10	11	10	11	9	10	10	11	10	10	17.2859	16.8123	17.5261	17.8958	17.5833	17.5168	16.9873	16.5798	17.3262	17.3046	16.6761	17.5596	17.3275	17.5475	17.9184	16.3663	17.3714	17.2904	17.1396	17.1214
Ext2	P70428	Exostosin-2		0.185764	0.651983	-0.0575321	0.960906	25	28	28	26	26	20	27	25	27	25	28	26	27	27	25	26	23	25	24	28	27	26	17.4835	17.2789	17.5397	17.9111	17.6148	17.5832	17.2165	16.9794	17.497	17.7337	16.9475	17.6044	17.3337	17.7733	18.108	17.3252	17.5461	17.52	17.525	17.3729
Extl3	Q9WVL6	Exostosin-like 3		0.436656	0.365884	0.0878685	1.0628	4	4	4	4	3	2	4	4	4	3	4	4	4	4	4	3	2	3	3	4	4	4	13.4477	13.2714	13.4733	13.2957	13.4537	13.1309	12.9977	13.378	13.1983	13.68	13.4203	13.3264	13.3061	13.6772	12.7515	13.0657	13.0939	13.4036	13.4119	13.2595
Fabp5	Q05816	Fatty acid-binding protein, epidermal		0.151244	0.705921	0.245384	1.18541	2	1	1	3	2	1	3	1	2	3	3	2	2	2	1	2	2	2	1	2	1	3	14.018	13.7907	11.5354	14.8917	13.7681	10.9058	12.8368	12.5063	11.66	10.9942	12.4603	12.3139	16.8091	12.9257	13.6316	11.6376	11.0615	11.1683	12.1106	11.1586
Fabp7	P51880	Fatty acid-binding protein, brain		2.25381	0.0055743	0.57319	1.48781	5	6	6	6	5	4	6	6	6	6	6	6	6	6	4	4	4	5	3	5	6	6	15.4594	16.8893	16.4706	16.9791	16.9133	16.4821	16.7703	16.711	16.5524	16.4198	16.4863	16.6712	16.0989	15.8178	15.7636	15.701	14.9158	16.0732	16.3641	16.1937
Fam20c	Q5MJS3	Extracellular serine/threonine protein kinase FAM20C		0.141187	0.722459	0.0371011	1.02605	20	22	22	20	20	14	20	20	22	22	21	20	23	23	19	20	18	21	21	22	22	21	17.4346	17.1093	17.2747	17.4525	17.4418	17.4624	17.8278	17.561	17.4575	17.8466	17.7995	17.3408	17.2781	17.6038	17.2384	17.1383	17.2194	17.8655	17.475	17.6747
Fam234b	Q8BYI8	Protein FAM234B		0.272327	0.534162	0.076492	1.05445	2	2	2	2	2	2	2	2	2	2	2	2	2	2	2	2	2	2	2	2	2	2	14.8608	14.6976	15.0183	14.6472	14.9205	15.0414	14.534	13.998	14.4356	14.527	14.3396	14.8272	14.7317	14.9002	14.6483	14.5812	14.7993	14.4004	14.1442	14.3913
Fbln1	Q08879	Fibulin-1		0.172835	0.671685	0.0843506	1.06021	10	14	11	11	10	9	9	10	12	13	12	10	12	14	10	11	9	12	9	13	13	10	15.8729	15.943	15.8797	16.1272	15.6689	15.8885	16.7629	16.734	16.7959	16.5339	16.7404	15.8836	16.0998	15.7523	15.6418	15.5642	15.7872	16.7082	16.7341	16.6621
Fbn1	Q61554	Fibrillin-1		0.291192	0.511455	0.122693	1.08877	2	2	2	2	2	2	2	2	2	2	2	2	2	2	2	2	2	2	2	2	2	2	13.6182	13.6283	13.5903	14.9817	13.5319	13.5338	12.969	12.9995	13.0636	13.1682	13.1279	13.6345	13.7978	13.5032	13.1672	13.2032	13.3968	13.2852	13.0872	13.2472
Fgb	Q8K0E8	Fibrinogen beta chain		0.125931	0.748288	-0.0537536	0.963426	4	4	4	5	4	4	4	4	4	4	4	4	4	4	5	5	4	4	5	4	4	4	17.5325	17.4309	17.4536	17.4591	17.5626	17.4747	16.763	16.7023	16.6522	16.6925	16.8118	17.7176	17.502	17.6359	17.451	17.4283	17.2241	16.9676	16.8195	16.9403
Fgfr1	P16092	Fibroblast growth factor receptor 1	+	4.33653	4.60754e-05	-0.823177	0.565196	8	8	10	7	7	6	9	7	10	10	10	9	10	10	8	9	8	7	9	10	10	10	16.5566	16.6641	16.3733	16.7803	16.6887	16.4299	17.1092	17.0457	16.5376	16.7799	17.1033	17.5079	17.2244	17.1863	17.0565	17.0094	17.1558	17.9174	17.7314	18.2602
Fgg	Q8VCM7	Fibrinogen gamma chain		0.795783	0.160036	0.379396	1.3008	4	3	4	5	4	1	3	3	3	3	5	4	4	4	4	5	2	4	3	4	3	3	19.6468	19.7247	19.2156	21.1152	20.1341	20.0577	19.5514	19.4386	18.5788	19.254	18.517	19.3977	19.2654	19.0231	19.8337	19.3814	19.7216	18.8073	19.1569	19.4724
Flrt3	Q8BGT1	Leucine-rich repeat transmembrane protein FLRT3		0.225275	0.595285	0.0754727	1.05371	9	10	10	10	11	8	9	11	10	10	11	9	11	11	10	10	10	11	11	10	10	10	14.9349	15.146	15.51	15.0654	15.6209	15.5943	15.169	14.8014	14.9225	15.079	15.1973	15.3522	15.4699	15.5379	15.4865	15.2427	15.2679	14.9966	14.3503	14.893
Fmod	P50608	Fibromodulin		0.300083	0.501091	-0.137009	0.909402	1	1	1	1	1	1	1	1	1	1	1	1	1	1	1	1	1	1	1	1	1	1	13.5222	14.1346	13.7251	13.2963	13.4846	13.8959	12.5757	12.8457	12.9383	12.9179	12.4359	13.5892	14.0308	13.5214	13.2559	13.6596	13.7635	12.9417	13.2601	13.2987
Fn1	P11276	Fibronectin		0.0164257	0.962885	-0.00672705	0.995348	22	21	21	19	22	21	23	22	22	22	23	21	22	21	23	23	23	21	21	24	22	22	18.4079	18.4572	18.2314	18.4575	18.3359	18.2492	17.6578	17.6527	17.7247	17.8049	17.7052	18.4247	18.4564	18.2315	18.3711	18.2636	18.2108	17.8166	17.7209	17.8892
Fstl1	Q62356	Follistatin-related protein 1		0.390438	0.40697	0.184213	1.1362	5	6	6	6	4	2	5	5	6	5	6	5	6	6	4	3	4	3	4	6	6	4	14.3148	14.6125	14.2146	13.5114	13.9797	14.1409	14.7746	14.8775	14.7754	14.6361	14.7076	14.1404	14.0071	13.5779	13.545	13.6528	13.5804	14.9633	14.8393	14.8843
Fuca1	Q99LJ1	Tissue alpha-L-fucosidase		2.70235	0.00198449	0.280911	1.21496	8	7	8	8	7	7	7	7	7	8	8	7	8	8	7	7	8	7	7	8	8	8	17.5833	17.2415	17.4524	17.5153	17.9045	17.5906	17.756	17.4795	17.5115	17.8076	17.7428	17.5569	17.3556	17.5348	17.2888	16.9783	17.267	17.3554	17.1105	17.5349
Fus	P56959	RNA-binding protein FUS		2.36626	0.00430266	0.846377	1.79798	1	1	1	1	1	1	1	1	1	1	1	1	1	1	1	1	1	1	1	1	1	1	15.9601	16.8793	17.0176	17.7456	17.1916	16.8859	16.5471	16.1123	15.937	15.8794	15.6031	16.6678	16.3909	15.9486	15.7278	16.1926	15.3668	15.1016	15.4623	15.0271
Fzd7;Fzd2	Q61090;Q9JIP6	Frizzled-7;Frizzled-2		0.0991531	0.795879	0.0431433	1.03036	1	1	1	1	1	NaN	NaN	1	1	1	1	1	1	1	1	1	1	1	1	1	1	1	13.7305	13.8813	13.6302	NaN	NaN	13.7135	14.4814	14.6086	14.6115	14.1565	14.4348	14.1053	13.9328	13.7175	13.7624	13.8753	13.685	14.4952	14.2919	14.5359
Galns	Q571E4	N-acetylgalactosamine-6-sulfatase		0.896303	0.126969	0.22554	1.16921	5	5	5	5	5	5	5	5	5	5	5	5	5	5	5	5	5	5	5	5	5	5	14.9923	14.5025	14.9544	16.1373	14.7688	14.7303	15.0212	15.0214	14.9897	15.0129	14.8858	14.7811	14.8166	14.7568	14.9886	14.4095	14.8043	14.6271	14.7952	15.2694
Galnt1	O08912	Polypeptide N-acetylgalactosaminyltransferase 1		0.723082	0.189198	-0.2035	0.868441	2	3	3	2	2	2	2	2	2	2	2	2	2	2	2	2	2	2	2	3	2	3	14.1534	13.682	14.3539	13.9161	14.1425	14.4049	13.8184	13.6381	13.8096	13.5128	13.6491	14.1852	14.322	14.584	14.3944	14.3037	14.6657	13.8014	13.846	13.3701
Galnt10	Q6P9S7	Polypeptide N-acetylgalactosaminyltransferase 10		0.581993	0.261822	0.0970606	1.06959	16	17	17	17	16	12	16	15	16	17	17	17	17	17	16	17	17	17	17	17	17	17	16.1943	15.8153	16.1718	16.3759	16.6443	16.5198	16.4299	16.2439	16.1446	16.5353	16.3663	16.093	16.0286	16.4045	16.3191	15.8911	16.3092	16.1811	16.3106	16.2271
Galnt18	Q8K1B9	Polypeptide N-acetylgalactosaminyltransferase 18		0.281054	0.523535	0.089634	1.0641	5	5	6	3	5	2	4	4	5	5	5	3	5	6	5	4	3	5	5	6	5	5	13.656	12.9133	13.7674	13.7759	13.4146	13.6785	14.1058	13.5738	13.9009	14.0864	14.2317	13.2904	13.532	13.7462	13.7164	13.0866	13.5958	14.0232	13.5965	13.7651
Ganab	Q8BHN3	Neutral alpha-glucosidase AB		1.86112	0.0137683	0.262509	1.19956	24	24	24	24	24	21	23	23	24	24	24	24	24	24	22	22	21	24	19	23	23	23	16.8934	17.3249	16.9574	17.201	17.3814	17.1339	17.7911	17.4684	17.1587	17.4748	17.5287	17.3813	17.2017	17.0527	16.804	16.8108	16.8915	16.9618	16.891	17.2027
Gap43	P06837	Neuromodulin	+	2.05645	0.00878109	1.24001	2.362	1	1	3	4	4	1	4	4	3	3	2	4	2	3	3	2	NaN	2	2	2	3	2	11.7833	14.7602	13.4245	13.804	15.0451	13.4512	13.8076	12.8927	13.1046	12.4232	12.8829	12.8424	13.464	12.2371	NaN	13.2187	11.6733	11.0095	10.8735	13.2839
Gapdh	P16858	Glyceraldehyde-3-phosphate dehydrogenase		0.868997	0.135208	0.388641	1.30916	7	6	9	8	5	4	4	7	5	8	5	4	5	9	5	4	7	8	7	5	6	6	15.7799	17.3534	15.295	16.2255	15.9798	16.058	15.632	15.7844	15.1984	14.9424	15.6144	15.0513	15.132	15.4325	16.2897	16.4375	15.5891	15.2085	15.3331	14.8324
Gfra1	P97785	GDNF family receptor alpha-1		0.290273	0.512539	0.351624	1.276	NaN	1	NaN	1	NaN	NaN	NaN	NaN	NaN	1	1	NaN	1	1	NaN	NaN	NaN	1	NaN	1	1	NaN	NaN	12.2641	NaN	NaN	NaN	NaN	NaN	10.8711	11.0969	10.7925	NaN	NaN	NaN	NaN	NaN	12.042	NaN	10.4756	11.0827	NaN
Gfra2	O08842	GDNF family receptor alpha-2		1.13732	0.0728914	-0.458849	0.727567	1	1	1	1	1	NaN	1	1	1	1	1	1	1	1	1	1	1	1	1	1	1	1	11.4714	12.5534	12.7752	NaN	11.4061	12.5099	13.1592	13.1159	13.3382	12.95	13.0046	13.053	13.99	12.4578	13.1459	13.1058	12.9384	12.8313	12.7128	13.5192
Ggh	Q9Z0L8	Gamma-glutamyl hydrolase		0.331195	0.46645	0.0587274	1.04155	16	17	16	18	15	13	16	16	16	18	17	16	17	18	16	16	16	17	17	17	17	17	18.4394	18.2154	18.196	18.4462	18.4037	18.409	18.729	18.6208	18.7131	18.8473	18.6632	18.4014	18.3475	18.5948	18.3346	18.1581	18.3811	18.6092	18.4533	18.4799
Glb1	P23780	Beta-galactosidase	+	6.49592	3.1921e-07	0.922568	1.89549	6	6	6	6	6	6	6	6	6	6	6	6	6	6	6	6	6	6	6	6	6	6	16.3717	16.9375	16.5124	17.1321	17.0293	16.5354	16.8847	16.9697	16.4263	16.6451	16.4905	16.3413	16.0926	15.8027	16.1495	15.8441	15.6804	15.3889	15.669	15.6045
Glce	Q9EPS3	D-glucuronyl C5-epimerase		0.0829163	0.826197	-0.0458377	0.968727	4	3	4	4	4	2	4	3	3	4	4	4	3	4	3	4	3	3	3	4	4	3	14.4331	14.425	14.3234	13.7984	14.2766	14.2098	13.028	13.4635	13.6771	13.2879	13.4903	14.2791	14.0493	14.1184	14.3876	14.4302	14.2095	13.4106	14.0481	13.3316
Glg1	Q61543	Golgi apparatus protein 1	+	9.28511	5.18667e-10	-0.839512	0.558833	34	36	40	38	33	24	33	34	37	40	39	42	46	45	40	42	40	42	42	45	42	44	17.0823	17.3283	17.0211	17.123	17.4055	17.1687	17.0721	17.0565	16.9904	17.1941	17.0487	18.3315	18.153	18.1096	17.8914	18.1265	17.9636	17.8704	17.8393	17.9043
Gm1673	Q3UR78	Neuropeptide-like protein C4orf48 homolog		0.272497	0.533953	0.10122	1.07268	2	2	2	2	2	2	2	2	2	2	2	2	2	2	2	2	2	2	2	2	2	2	17.9621	18.1411	17.9635	18.2609	18.0059	18.1108	18.671	18.6262	18.8506	18.7128	18.5496	18.2048	18.0228	18.0432	17.9113	17.624	17.7709	18.7202	18.823	18.7204
Gnptg	Q6S5C2	N-acetylglucosamine-1-phosphotransferase subunit gamma	+	4.8043	1.56927e-05	0.583069	1.49803	4	4	5	4	4	4	4	4	5	4	4	4	5	4	4	4	4	5	4	5	4	4	14.6325	14.5665	14.9827	15.0674	14.7849	15.1724	14.7851	14.6735	14.7925	14.8559	14.7389	14.2801	13.9716	14.4585	14.656	13.7509	14.2615	14.5104	14.4243	13.9832
Gns	Q8BFR4	N-acetylglucosamine-6-sulfatase	+	5.85012	1.41214e-06	0.561635	1.47594	12	11	13	13	11	10	13	11	13	12	12	12	12	12	12	10	10	12	12	11	12	12	18.2297	18.417	18.2167	18.695	18.2993	18.0845	18.559	18.5359	17.9673	18.1887	18.34	18.0109	18.0497	17.6388	17.6174	17.7264	17.6791	17.5775	17.6376	17.8542
Golm1	Q91XA2	Golgi membrane protein 1		0.0372657	0.917771	0.0265768	1.01859	23	29	32	22	21	16	20	25	31	32	32	21	32	31	22	21	18	25	24	32	30	29	18.1275	18.2652	18.0404	17.7779	18.1784	18.3406	19.2772	19.3494	19.0925	19.1846	19.4057	18.3564	18.1152	18.1895	17.8589	18.0676	18.2048	19.2352	19.1733	19.111
Gpc1	Q9QZF2	Glypican-1		0.0896737	0.813441	0.0154986	1.0108	11	16	16	9	13	7	10	12	15	15	15	10	15	15	13	12	12	13	12	14	16	14	16.0734	15.962	16.0581	16.1716	16.1246	16.1681	16.1767	16.1682	16.151	16.4294	16.1793	16.1399	15.9148	16.3737	16.3319	15.9464	15.8013	16.151	16.1122	16.2467
Gpr55	Q3UJF0	G-protein coupled receptor 55		0.271424	0.535274	-0.154726	0.898303	1	1	1	1	1	1	1	1	1	1	1	1	1	1	1	1	1	1	1	1	1	1	19.4621	19.1928	19.9505	19.2489	19.547	18.7776	18.4394	18.4028	19.2377	18.9607	18.8106	19.8036	19.9601	19.8945	19.8938	19.3886	19.2855	18.803	19.5968	18.3595
Grn	P28798	Granulins		0.691248	0.203588	0.187995	1.13918	3	3	3	3	3	3	3	3	3	3	3	3	3	3	3	3	2	3	3	2	3	2	13.4899	13.5927	13.0253	13.1362	13.347	12.9605	12.5042	12.5402	12.886	12.8933	12.5907	12.8413	13.1212	12.7025	12.843	12.8176	12.7003	13.0374	12.8213	13.2832
Gsdma	Q9EST1	Gasdermin-A		0.145258	0.715718	0.159522	1.11692	3	3	2	3	3	2	1	3	3	3	3	3	2	3	3	3	3	3	3	3	3	3	15.0512	15.5348	14.0823	14.8614	13.0502	14.7077	12.6687	14.623	12.5828	13.195	14.2656	13.0509	13.8251	13.5656	14.5991	15.932	14.48	13.1029	14.374	13.4942
H3f3c;H3f3a	P02301;P84244	Histone H3.3C;Histone H3.3		0.655322	0.221146	-0.915439	0.530183	2	3	4	2	2	3	2	3	3	2	3	3	3	3	2	3	4	4	3	2	2	3	14.3939	14.5605	15.2293	15.4474	14.9894	14.9288	14.2303	13.7787	15.1719	13.7138	14.0049	14.3839	15.9962	15.9399	18.6509	20.8533	14.6978	14.6585	14.8513	13.5401
Hal	P35492	Histidine ammonia-lyase		0.147745	0.711632	0.153564	1.11231	3	1	4	3	1	1	2	4	1	4	2	1	2	4	3	1	1	1	4	1	2	2	14.3762	13.8036	13.8461	15.4643	12.5567	13.4804	12.7493	12.6125	12.4233	12.5449	12.3563	12.8645	13.1743	13.1852	14.5848	14.649	13.8777	13.0287	12.723	12.0203
Hba	P01942	Hemoglobin subunit alpha		0.548844	0.28259	0.270141	1.20593	5	6	6	6	4	2	4	6	6	5	6	5	6	6	4	5	5	5	5	6	6	5	15.2409	15.5036	15.42	16.4997	15.3877	15.3497	14.6339	14.6122	14.6311	14.7426	14.3405	15.1426	15.5492	15.7302	15.0911	14.7062	15.2295	14.469	14.4959	14.0966
Hbb-b1	P02088	Hemoglobin subunit beta-1		0.176953	0.665345	0.18393	1.13597	1	3	3	2	2	2	3	2	2	2	3	2	2	3	2	2	2	2	2	3	3	3	15.1935	14.443	12.6027	14.9149	14.8287	13.5897	12.7893	12.9558	13.8333	14.4832	14.8949	13.4137	13.4891	13.5513	14.6203	16.14	13.3059	13.0622	14.9725	13.0794
Hdgf	P51859	Hepatoma-derived growth factor		0.512747	0.307081	0.766265	1.70086	5	9	9	6	4	1	5	4	10	10	10	4	10	10	3	2	NaN	3	3	9	9	10	13.8839	13.4182	12.9487	15.8777	12.5416	12.1715	16.383	15.8326	15.2528	14.7256	15.5844	13.3444	12.6631	10.3567	NaN	12.7483	11.2814	15.0831	15.2541	15.3194
Heg1	E9Q7X6	Protein HEG homolog 1		0.091602	0.809838	0.264638	1.20133	NaN	1	2	1	NaN	NaN	NaN	NaN	2	2	2	NaN	2	2	NaN	1	1	NaN	NaN	2	2	2	NaN	10.9695	NaN	NaN	NaN	NaN	12.9415	13.0038	13.2185	10.3297	13.3315	NaN	NaN	7.98411	9.40056	NaN	NaN	13.2853	13.455	13.6135
Hepacam	Q640R3	Hepatocyte cell adhesion molecule		0.0758597	0.839731	-0.0476846	0.967488	NaN	2	3	2	1	1	2	1	2	2	2	2	2	2	1	1	1	2	1	2	2	2	NaN	12.67	14.1276	13.2855	13.539	13.4358	13.8596	13.5418	13.963	14.2261	13.6371	13.0167	14.2401	14.2815	12.5143	13.2388	13.5047	14.2495	13.4983	13.5861
Hephl1	Q3V1H3	Hephaestin-like protein 1		0.199758	0.631308	-2.37767	0.19242	NaN	NaN	1	NaN	NaN	NaN	NaN	NaN	NaN	1	NaN	NaN	1	NaN	1	NaN	1	1	NaN	NaN	NaN	1	NaN	NaN	NaN	NaN	NaN	NaN	NaN	8.55478	NaN	NaN	4.19403	NaN	0	NaN	13.2738	15.4456	NaN	NaN	NaN	7.05067
Hexa	P29416	Beta-hexosaminidase subunit alpha		2.24715	0.00566047	0.402149	1.32148	4	4	4	4	3	3	4	3	4	4	4	4	4	4	3	3	2	4	4	4	4	4	13.8334	14.0826	14.3988	14.5843	14.1565	14.4768	14.9492	14.6689	14.6286	14.5659	14.7878	13.9101	13.8943	14.3164	14.4052	13.5149	13.6919	14.2712	14.1072	14.1785
Hexb	P20060	Beta-hexosaminidase subunit beta		2.2778	0.00527471	0.244729	1.18487	17	17	17	16	17	15	15	16	16	17	17	15	18	18	17	14	16	16	16	18	17	18	18.0259	18.2984	18.3459	18.6888	18.4598	18.2615	18.5857	18.4718	18.5575	18.5426	18.2593	18.346	18.0052	17.9761	18.2269	18.088	18.0449	18.1361	18.3759	18.1626
Hhipl1	Q14DK5	HHIP-like protein 1		0.267985	0.539529	-0.163385	0.892928	5	8	7	6	6	3	5	4	7	9	8	8	9	9	4	6	4	8	9	8	9	9	14.0079	14.0753	13.4983	14.5091	14.4738	14.0677	15.0278	15.1162	15.3577	15.3433	15.2256	14.511	13.554	14.6068	14.2274	14.3667	14.798	15.4575	15.1346	15.2614
Hint1	P70349	Histidine triad nucleotide-binding protein 1	+	2.49782	0.00317819	0.841874	1.79238	1	1	1	1	1	1	1	1	1	1	1	1	1	1	1	1	1	1	1	1	1	1	13.8291	15.3264	14.8051	15.1872	15.3799	14.7885	15.262	14.9339	14.5797	14.4638	14.69	15.0895	14.7369	14.2345	13.7785	14.0587	13.7339	12.3766	14.1761	13.5669
Hist1h1e	P43274	Histone H1.4		0.397048	0.400823	0.480727	1.39545	3	3	3	2	3	3	3	3	3	3	3	3	2	3	3	3	3	3	2	3	3	1	14.7954	14.2469	14.8741	15.7012	15.126	15.043	13.7925	12.1718	14.0215	13.3474	13.272	13.1637	12.1924	14.4285	15.8386	16.8321	13.9628	13.4892	14.253	12.0959
Hist1h2bf;Hist1h2bm;Hist1h2bb;Hist1h2bh;Hist2h2bb;Hist1h2bc;Hist1h2bk;Hist1h2bp	P10853;P10854;Q64475;Q64478;Q64525;Q6ZWY9;Q8CGP1;Q8CGP2	Histone H2B type 1-F/J/L;Histone H2B type 1-M;Histone H2B type 1-B;Histone H2B type 1-H;Histone H2B type 2-B;Histone H2B type 1-C/E/G;Histone H2B type 1-K;Histone H2B type 1-P		0.567156	0.270922	-0.715921	0.608816	1	2	2	1	2	2	2	2	2	2	2	1	2	2	2	3	5	6	3	2	2	2	16.4814	16.7616	16.0235	16.7288	15.7932	15.7952	16.2351	14.7829	15.7757	14.9491	15.1047	16.2223	16.561	17.5193	19.34	20.9783	15.488	15.5386	15.9546	15.1578
Hist1h4a	P62806	Histone H4		0.670785	0.21341	-0.945148	0.519376	3	3	5	2	3	2	3	3	3	2	6	4	3	3	6	5	9	11	3	4	2	1	13.9114	14.1257	14.2976	16.0539	14.9608	14.9918	14.3286	13.7534	14.1823	14.0512	13.4022	13.8797	15.6387	15.2522	18.732	20.6806	14.9204	13.5619	14.1368	14.6136
Hist2h2ac;Hist2h2aa1	Q64523;Q6GSS7	Histone H2A type 2-C;Histone H2A type 2-A		0.535182	0.291621	-0.620703	0.650354	1	3	3	NaN	2	2	3	3	4	3	4	1	2	4	4	3	4	7	1	4	3	2	15.1929	NaN	14.4391	15.475	14.3459	14.0555	13.9829	12.6633	15.0043	13.5253	14.1012	15.2794	15.2787	15.675	16.5348	18.4767	14.9702	13.8129	14.1243	13.4675
Hmgb1	P63158	High mobility group protein B1		0.638638	0.229806	0.817179	1.76196	NaN	2	3	NaN	NaN	NaN	NaN	NaN	3	2	2	NaN	2	3	NaN	NaN	NaN	1	NaN	2	3	3	NaN	NaN	NaN	NaN	NaN	NaN	15.6051	14.5012	14.8841	13.7217	14.2668	NaN	NaN	NaN	NaN	11.286	NaN	14.7364	14.4255	14.1069
Hmgb2	P30681	High mobility group protein B2		0.0242794	0.945629	0.0797332	1.05682	1	2	2	1	2	NaN	1	NaN	2	2	2	1	2	2	NaN	NaN	NaN	1	NaN	2	2	2	12.0443	13.3016	11.6322	NaN	13.6919	NaN	17.4123	16.0494	15.813	15.5507	16.1316	11.0856	NaN	NaN	NaN	10.4607	NaN	16.2087	15.9835	16.0228
Hmgb3	O54879	High mobility group protein B3		0.0297133	0.933871	0.0689854	1.04898	1	4	4	1	1	1	2	1	4	4	4	1	4	4	1	NaN	NaN	1	NaN	4	4	4	12.0044	12.5029	14.0029	13.4755	12.1381	14.0741	16.9416	16.2684	15.0539	14.3519	15.2756	12.5842	11.5303	NaN	NaN	11.3276	NaN	15.6817	15.3023	15.551
Hnrnpa1	P49312	Heterogeneous nuclear ribonucleoprotein A1		0.596345	0.253312	0.333511	1.26008	5	7	6	5	6	6	7	6	7	6	6	5	4	6	4	4	5	6	4	5	5	4	13.8695	15.1624	14.3738	14.9006	14.8567	14.2747	13.696	13.8116	13.5141	13.3331	13.1075	14.6581	14.4787	13.2615	13.7334	14.8216	13.6058	13.2365	13.848	13.3452
Hnrnpa2b1	O88569	Heterogeneous nuclear ribonucleoproteins A2/B1		1.29315	0.0509156	0.463505	1.37889	2	2	2	2	2	2	2	2	2	2	2	2	2	2	2	2	2	2	2	2	2	2	15.1982	15.598	15.5834	16.4232	15.7524	15.4188	15.1202	15.0418	15.001	14.9294	14.5659	15.256	15.1168	14.8792	15.7203	15.7676	14.6933	14.2536	14.7566	14.2188
Hnrnpa3	Q8BG05	Heterogeneous nuclear ribonucleoprotein A3		1.04328	0.0905147	0.362779	1.2859	1	2	2	2	3	2	3	3	2	2	3	2	2	2	1	1	2	2	2	1	2	1	14.2898	14.3506	13.7481	14.9556	13.9299	13.7367	13.7852	13.9397	13.4017	13.6803	13.0459	13.9175	14.4598	13.3565	13.2734	13.8048	12.9803	13.5759	13.5195	13.7709
Hnrnpab	Q99020	Heterogeneous nuclear ribonucleoprotein A/B	+	2.46311	0.00344266	1.30181	2.46538	2	2	2	2	2	2	2	2	2	2	2	2	2	2	2	2	2	2	1	2	2	1	15.5871	15.9339	15.4474	16.3222	15.8044	15.8772	15.8831	16.0974	15.6765	15.193	15.3163	15.5197	15.0085	14.8471	15.2384	15.207	11.8248	14.0961	15.3563	12.2366
Hnrnpd	Q60668	Heterogeneous nuclear ribonucleoprotein D0	+	2.56046	0.00275128	0.773213	1.70907	2	1	2	2	2	2	2	2	2	2	2	2	2	2	2	2	2	2	1	2	2	2	15.1365	16.0562	15.7892	16.7638	16.3621	15.7438	15.9205	15.5957	15.8226	16.0541	15.0289	15.4981	15.2711	15.0352	15.5482	16.2671	15.0688	14.699	14.972	14.2514
Hnrnph2	P70333	Heterogeneous nuclear ribonucleoprotein H2		0.999646	0.100082	0.461254	1.37674	2	2	2	3	2	2	2	2	2	2	2	2	3	2	2	2	2	4	3	2	2	2	12.9985	14.9054	13.783	14.1266	14.5561	14.2354	14.2752	14.2958	13.7365	13.7617	13.6093	13.9028	13.5263	12.717	13.2009	15.3084	12.7315	13.2582	13.812	13.1166
Hnrnpk	P61979	Heterogeneous nuclear ribonucleoprotein K		1.36113	0.0435378	0.763971	1.69816	2	3	3	2	2	1	2	2	3	2	3	2	2	2	1	2	1	2	2	2	2	2	11.8398	13.5483	13.5343	14.5875	13.6405	13.0572	12.8585	12.7873	12.5973	12.2299	12.0817	13.3904	12.7005	11.5879	13.2263	13.4525	11.0041	12.1727	12.0888	11.7209
Hp	Q61646	Haptoglobin		0.141158	0.722506	-0.0685075	0.953624	4	4	4	4	5	3	4	4	4	4	4	5	6	4	6	6	4	4	4	5	4	4	19.3552	19.4489	19.153	19.5358	19.1752	19.1052	18.5002	18.4554	18.5284	18.5451	18.7507	19.404	19.383	19.7265	19.469	19.2658	19.2892	18.5377	18.6562	18.7375
Hpx	Q91X72	Hemopexin		0.318801	0.479953	0.220049	1.16477	5	4	4	4	3	4	4	5	5	5	5	4	5	5	5	6	3	5	4	4	5	3	21.4435	21.6147	21.8493	21.9628	21.4969	21.3835	20.3842	20.184	20.4176	20.5714	20.5065	21.4217	21.4916	21.648	22.0397	21.0659	21.0141	20.098	20.4005	20.6247
Hs6st3	Q9QYK4	Heparan-sulfate 6-O-sulfotransferase 3		0.681798	0.208067	-0.226388	0.854772	2	2	2	2	2	1	1	2	2	2	2	1	2	2	1	1	1	1	2	2	2	2	13.067	12.149	13.0939	13.7341	14.0288	13.2372	13.395	13.4397	13.3267	13.7072	13.5727	13.6676	13.6975	13.8127	14.0458	13.819	13.1295	13.6565	12.9976	13.5123
Hsp90aa1	P07901	Heat shock protein HSP 90-alpha		0.743512	0.180505	-2.6079	0.164037	NaN	2	3	1	NaN	NaN	NaN	NaN	3	2	3	NaN	3	3	1	NaN	1	1	1	3	2	2	NaN	0	NaN	NaN	NaN	NaN	13.1704	12.066	12.0185	10.8188	12.0484	NaN	10.5805	NaN	17.3121	14.4385	13.3986	11.6208	11.5672	11.7874
Hsp90ab1	P11499	Heat shock protein HSP 90-beta		0.13643	0.730415	0.294725	1.22665	1	5	5	1	1	1	2	1	5	5	5	2	5	5	2	1	2	2	1	5	5	5	11.6375	12.964	11.6588	10.573	12.615	11.9599	16.3847	15.5719	15.3745	14.6873	15.4153	12.0193	11.8433	10.4755	12.0314	13.47	10.3674	14.8116	14.823	15.1594
Hspa13	Q8BM72	Heat shock 70 kDa protein 13		1.65762	0.021998	0.268834	1.20483	6	8	8	6	6	5	6	8	7	8	7	5	8	8	7	7	7	6	7	7	8	8	15.3955	15.1683	15.3008	15.3465	15.5511	15.559	15.9032	15.5352	15.7518	15.7062	15.8353	15.4498	15.3103	15.242	15.2057	14.7917	15.181	15.6558	15.1089	15.5911
Hspa2	P17156	Heat shock-related 70 kDa protein 2		0.353417	0.443183	0.186117	1.1377	5	5	5	6	6	5	6	6	6	6	6	5	6	6	5	5	5	6	5	6	6	6	15.204	16.0452	15.8111	16.1903	15.9637	15.7184	16.1039	15.7949	15.7134	15.4812	15.6979	15.6177	15.4196	16.0612	16.643	17.2265	14.952	15.1132	15.1729	15.1463
Hspa5	P20029	78 kDa glucose-regulated protein		0.246919	0.566345	0.120528	1.08713	13	18	19	17	15	9	17	16	18	17	18	16	18	19	15	15	16	18	16	18	17	17	15.3547	16.1921	15.3058	15.2704	15.9976	15.6162	16.8033	16.2693	15.8057	15.9576	16.3761	15.9514	15.5405	15.008	15.9945	16.5601	15.0665	15.8877	15.3845	16.0036
Hspa8	P63017	Heat shock cognate 71 kDa protein		1.49487	0.0319983	0.40992	1.32861	7	8	8	8	7	5	7	7	7	8	8	7	6	8	7	7	5	8	7	7	7	6	15.2372	16.0497	16.0012	16.4992	16.2009	15.9971	16.2849	15.7503	15.7744	15.6188	15.7627	15.8716	15.5816	15.8736	15.9316	16.5137	15.0651	15.1129	15.2279	15.1124
Huwe1	Q7TMY8	E3 ubiquitin-protein ligase HUWE1		0.984033	0.103745	-0.538736	0.688374	1	1	1	1	1	1	1	1	1	1	1	1	1	1	1	1	1	1	1	1	1	1	16.4202	16.5805	16.8099	15.8282	16.8787	17.6254	14.7395	16.2411	16.7983	15.7223	15.7477	17.2	18.0099	17.6423	17.0622	16.7245	16.8377	16.1996	17.2033	16.3404
Hyal1	Q91ZJ9	Hyaluronidase-1		0.159781	0.69218	-0.144373	0.904773	2	3	3	1	3	1	1	2	3	2	2	1	3	3	2	1	3	2	3	2	2	3	11.2265	12.5794	12.7371	9.98566	13.032	13.1448	12.401	13.1527	14.047	12.8825	12.7885	13.2613	12.5128	12.0964	12.9452	12.305	12.2547	13.7874	12.687	12.717
Hyou1	Q9JKR6	Hypoxia up-regulated protein 1		2.17369	0.0067037	0.319868	1.24822	6	6	6	6	5	4	5	6	6	6	6	5	6	5	5	5	4	6	5	6	6	6	15.6512	16.2798	15.6106	15.9483	16.3405	16.186	15.934	15.9164	15.6686	15.8172	15.7896	15.7251	16.0187	15.8101	15.6824	15.1056	15.3999	15.4706	15.7646	15.6075
Icam5	Q60625	Intercellular adhesion molecule 5		0.660339	0.218606	-0.0812469	0.94524	2	2	2	1	2	2	2	2	2	2	2	2	2	2	2	2	2	2	2	2	2	2	15.3831	15.7819	15.6235	15.2472	15.5732	15.4675	15.3296	15.2326	15.3878	15.4723	15.3987	15.7236	15.6713	15.6577	15.601	15.4472	15.5311	15.4498	15.412	15.3838
Idh1	O88844	Isocitrate dehydrogenase [NADP] cytoplasmic		0.50911	0.309664	-1.31205	0.402747	2	1	2	1	2	1	1	NaN	1	1	1	1	NaN	NaN	1	NaN	NaN	2	2	1	1	NaN	13.071	14.2537	12.6888	15.6818	7.89476	NaN	8.41927	8.53664	12.9412	15.0998	13.6827	13.6632	13.5381	NaN	NaN	14.2451	12.2508	12.2997	15.2372	NaN
Ids	Q08890	Iduronate 2-sulfatase		3.68698	0.000205601	0.276618	1.21135	22	22	21	22	20	17	17	19	21	22	22	19	22	22	19	19	17	21	21	22	21	21	20.6066	20.3868	20.4314	20.6786	20.4269	20.3577	20.667	20.5096	20.4777	20.7338	20.8691	20.319	20.2773	20.3298	20.1414	20.1004	20.2887	20.4365	20.2538	20.4328
Ifi30	Q9ESY9	Gamma-interferon-inducible lysosomal thiol reductase		0.500123	0.316138	0.270761	1.20644	4	5	5	4	4	4	3	3	5	5	5	3	5	5	3	5	4	4	2	5	5	5	13.7598	14.2544	13.9657	14.6193	14.1255	14.6325	15.4782	15.1571	15.0854	15.2615	15.479	14.2078	14.373	13.8788	13.9216	13.1801	14.5378	14.5276	15.1833	14.9505
Ifnar2	O35664	Interferon alpha/beta receptor 2		0.00176327	0.995948	-0.000909892	0.99937	2	2	2	2	2	2	2	2	2	2	2	2	2	2	2	2	2	2	2	2	2	2	16.0936	15.4625	16.767	16.9969	16.1945	16.4337	16.1504	16.3261	16.3087	16.2838	16.1189	16.0177	16.0733	16.3366	17.2237	16.861	16.2168	16.4615	16.1202	16.0899
Igdcc4	Q9EQS9	Immunoglobulin superfamily DCC subclass member 4		0.494612	0.320176	0.12703	1.09204	3	5	5	5	4	3	4	4	5	6	6	4	5	5	4	4	5	3	4	5	5	5	14.2272	14.604	14.6108	14.0627	14.7472	14.6173	15.0654	15.0928	14.8245	14.9606	15.1878	14.4134	14.4389	14.7223	14.4398	14.2891	14.4171	14.8276	14.6889	14.7665
Igf2r	Q07113	Cation-independent mannose-6-phosphate receptor		0.802665	0.15752	0.266411	1.20281	24	26	24	26	26	19	26	26	27	27	27	24	27	26	23	23	19	25	25	26	26	27	17.7375	17.9071	17.9924	18.2674	17.914	18.0671	17.0698	17.0359	16.9743	16.8312	16.9446	17.7598	17.5988	17.4564	16.9614	17.27	17.1164	17.2511	16.955	17.1288
Igfbp3	P47878	Insulin-like growth factor-binding protein 3		0.328093	0.469793	0.282111	1.21597	13	15	15	14	14	13	15	15	15	15	15	13	14	15	15	15	15	14	15	14	14	15	20.5615	21.1099	18.4331	18.2755	18.1538	17.8691	18.3562	18.6535	18.0248	18.1119	17.999	18.6815	18.2241	18.1251	17.9843	20.2453	18.1544	18.2053	18.2047	18.4842
Igfbp5	Q07079	Insulin-like growth factor-binding protein 5		0.0257146	0.942509	0.0980244	1.07031	NaN	3	3	2	1	NaN	NaN	NaN	3	3	3	1	3	3	1	NaN	1	NaN	NaN	3	3	3	NaN	11.0263	8.31826	NaN	NaN	NaN	14.8931	14.4789	14.7351	14.3881	14.5108	12.3555	7.28513	NaN	11.9201	NaN	NaN	14.7523	14.6505	14.8372
Igfbpl1	Q80W15	Insulin-like growth factor-binding protein-like 1		0.316683	0.4823	0.101841	1.07314	11	10	10	9	11	8	8	10	10	9	10	11	10	11	9	8	8	10	10	12	10	9	16.8353	16.8467	16.9747	17.461	17.0227	16.9489	17.5981	17.3333	17.7313	17.8229	17.1288	16.9863	16.7707	17.121	16.8614	16.6636	17.0109	17.5079	17.4347	17.3508
Iglon5	Q8HW98	IgLON family member 5		0.563086	0.273473	0.17061	1.12553	3	3	3	3	2	2	3	3	3	3	3	3	3	3	3	3	2	3	3	3	3	3	16.7014	16.9822	17.4406	17.6948	17.0873	16.7081	16.5744	16.5338	16.5043	16.5621	16.5148	16.8916	17.0144	16.7906	17.1695	16.6596	16.8089	16.3971	16.4933	16.511
Il1rap	Q61730	Interleukin-1 receptor accessory protein		0.321602	0.476868	0.0918357	1.06573	4	4	4	4	4	3	4	4	4	4	4	4	4	4	4	4	4	4	4	4	4	4	16.8459	16.82	16.8466	16.8898	16.785	16.6437	16.4244	16.2814	16.2303	16.4552	16.4929	16.9448	16.9935	16.9706	16.5907	16.4632	16.5816	16.3345	16.2364	16.4165
Il6st	Q00560	Interleukin-6 receptor subunit beta	+	2.59462	0.00254322	-1.90095	0.267768	1	2	1	NaN	1	NaN	NaN	NaN	1	1	NaN	2	2	3	3	2	3	3	2	3	3	3	13.9702	NaN	14.3445	NaN	NaN	NaN	10.7052	15.2318	NaN	12.1576	12.1847	15.2863	14.7761	15.3276	13.9337	14.9601	15.1381	15.2106	14.9808	15.1527
Inhba	Q04998	Inhibin beta A chain		0.00687693	0.98429	0.00582027	1.00404	3	3	3	3	2	2	2	2	3	3	3	2	3	3	2	3	3	2	3	3	3	3	12.7161	12.7716	13.5484	12.7616	12.8777	13.0055	13.2679	13.1063	13.4175	13.9663	13.2514	13.492	13.9081	13.744	12.5164	10.7653	12.805	13.3651	13.6369	13.3306
Insrr	Q9WTL4	Insulin receptor-related protein	+	2.03852	0.00915115	1.32251	2.50102	3	3	3	3	3	3	3	3	3	3	3	3	3	3	3	3	3	3	3	3	3	3	17.5948	17.2249	18.2244	18.4694	16.9634	16.9146	18.1821	19.1107	16.1598	15.6347	17.2126	14.5201	15.0736	17.1313	18.4081	15.9494	16.2187	15.4402	16.2429	16.843
Islr	Q6GU68	Immunoglobulin superfamily containing leucine-rich repeat protein		0.137836	0.728055	0.115554	1.08339	2	2	2	2	2	2	2	2	2	2	2	2	2	2	2	2	2	2	2	2	2	2	13.1956	12.2453	13.4199	13.7528	13.2414	13.7888	14.8555	14.3318	14.6204	14.6313	15.1744	13.1206	13.1763	13.4178	13.5982	13.096	14.1838	14.1671	13.7411	13.994
Islr2	Q5RKR3	Immunoglobulin superfamily containing leucine-rich repeat protein 2		0.116695	0.764373	-0.0808301	0.945513	13	12	13	12	13	11	13	13	12	11	12	13	12	13	13	13	13	14	12	13	12	13	18.5598	18.086	18.7492	18.7268	18.7527	18.7809	17.6969	17.1822	17.5131	17.6056	17.941	18.4806	18.8604	19.0979	18.8898	18.3643	18.8057	17.7493	17.2007	17.5875
Itih2	Q61703	Inter-alpha-trypsin inhibitor heavy chain H2		0.06363	0.863714	0.0558482	1.03947	1	1	1	1	1	1	1	1	1	1	1	1	1	1	1	1	1	1	1	1	1	1	16.5637	16.8375	16.6394	17.126	16.4832	17.039	15.4034	15.5779	15.2	15.3925	15.4038	16.4944	17.8862	16.4877	16.1315	14.8034	15.8663	16.1668	15.7164	15.8447
Itih3	Q61704	Inter-alpha-trypsin inhibitor heavy chain H3		0.696175	0.201291	-0.478613	0.717667	1	1	1	1	1	1	1	1	1	1	1	1	1	1	1	1	NaN	1	NaN	1	NaN	1	13.972	14.9202	13.8151	13.957	14.333	15.1571	13.811	12.6722	13.9721	13.7017	12.9138	14.1222	16.1302	13.2747	NaN	13.8734	NaN	14.8608	NaN	14.3269
Itih4	A6X935	Inter alpha-trypsin inhibitor, heavy chain 4		0.405742	0.392879	0.804838	1.74695	NaN	NaN	1	NaN	NaN	NaN	1	1	NaN	NaN	NaN	NaN	1	1	1	1	NaN	NaN	1	NaN	NaN	1	NaN	NaN	NaN	NaN	13.0355	12.57	NaN	NaN	NaN	NaN	10.9365	NaN	12.7606	12.7445	NaN	NaN	11.5754	NaN	NaN	9.30853
Itih5	Q8BJD1	Inter-alpha-trypsin inhibitor heavy chain H5		0.116303	0.765063	-0.0680513	0.953926	12	19	19	13	14	12	14	15	18	16	19	15	19	18	15	17	15	15	16	18	15	19	17.3755	16.9265	16.9313	17.5639	17.3898	17.2422	18.5119	18.0863	18.2385	18.5476	18.5892	17.3941	17.6283	17.9616	17.6848	17.1497	17.7375	18.093	17.7888	18.068
Itm2b	O89051	Integral membrane protein 2B		1.75286	0.017666	-0.354029	0.782396	1	1	1	1	1	1	1	1	1	1	1	1	1	1	1	1	1	1	1	1	1	1	14.8642	14.2835	14.3956	15.2022	14.7476	13.9859	14.4506	14.3888	15.1415	14.7748	14.6246	14.8343	15.0485	14.8919	15.5823	14.9881	15.07	14.7756	15.0321	14.8718
Jag1	Q9QXX0	Protein jagged-1		0.423287	0.377322	-0.206314	0.866749	1	1	1	NaN	NaN	NaN	NaN	1	1	1	1	1	1	1	1	NaN	1	1	NaN	1	1	1	10.6571	NaN	NaN	NaN	NaN	11.2344	11.3896	11.0858	10.828	11.39	11.3901	10.8074	11.3569	NaN	10.5746	11.0881	NaN	11.6615	12.197	11.0944
Jup	Q02257	Junction plakoglobin		0.761343	0.173243	0.605569	1.52158	48	41	45	49	43	40	38	42	43	49	40	35	32	47	38	43	42	48	41	44	43	42	18.2042	18.2221	16.6889	17.3477	16.1267	17.0527	16.6074	18.5198	15.9189	15.3137	16.1993	15.5779	15.8427	16.723	18.0605	17.7223	16.2897	15.8631	15.6521	15.8708
Kit	P05532	Mast/stem cell growth factor receptor Kit		1.07128	0.0848631	0.249094	1.18846	3	4	4	3	3	4	4	4	4	4	4	4	4	4	2	3	4	2	3	4	4	4	13.9997	14.1437	14.1254	15.2995	14.0365	14.024	14.4137	14.3819	13.7951	14.2591	14.3335	14.0672	13.8136	13.6105	14.1133	14.1752	14.3543	13.6821	14.0284	14.2054
Kng1	O08677	Kininogen-1		0.0989895	0.796179	-0.102609	0.931347	1	1	1	1	1	NaN	1	1	1	1	1	1	1	1	1	1	1	1	1	1	1	1	15.1643	14.9197	14.5396	NaN	13.1464	13.9008	12.4528	14.1382	14.1082	13.4372	14.2293	14.8842	15.0204	13.8813	12.1192	14.8302	14.8809	13.8524	12.5648	14.3717
Krt1	P04104	Keratin, type II cytoskeletal 1		0.536766	0.290559	0.335107	1.26147	9	9	9	9	9	9	9	9	9	9	9	9	8	9	9	9	9	9	9	9	9	9	23.1424	22.9557	22.1153	22.3924	21.8525	22.5872	21.8106	23.9062	21.5107	20.9066	21.9533	21.1526	21.9435	21.936	22.856	22.2809	22.3796	21.4093	21.7985	21.5847
Krt10	P02535	Keratin, type I cytoskeletal 10		0.311327	0.488284	0.257102	1.19508	12	12	13	11	10	12	10	12	11	12	11	11	9	13	10	10	9	13	12	13	12	11	25.1813	24.8261	23.1095	24.0836	22.8733	24.1193	22.1449	24.0384	22.5956	22.8094	23.1164	22.4468	23.3089	23.1704	23.5775	23.9802	24.3025	22.4895	23.9583	22.7645
Krt12	Q64291	Keratin, type I cytoskeletal 12		0.308589	0.491372	-1.23114	0.425979	NaN	1	1	NaN	NaN	1	1	NaN	NaN	NaN	1	1	NaN	NaN	1	NaN	1	1	NaN	NaN	1	NaN	NaN	NaN	NaN	15.0787	12.9469	NaN	NaN	NaN	12.7298	12.2156	15.9034	11.2178	13.1706	NaN	13.4557	19.5931	NaN	NaN	17.5929	NaN
Krt13	P08730	Keratin, type I cytoskeletal 13		0.327501	0.470434	0.280546	1.21465	5	4	5	5	4	5	4	5	4	5	5	4	5	6	5	4	4	7	6	5	7	4	22.2391	22.0167	20.3086	21.1951	20.0412	21.2006	19.1798	21.2386	19.6814	19.5366	19.9083	19.287	20.3602	20.1363	20.6568	21.0181	21.38	19.7087	20.9195	19.8133
Krt14	Q61781	Keratin, type I cytoskeletal 14		0.474161	0.335613	0.356367	1.2802	28	22	24	28	23	19	23	24	22	29	22	17	22	26	20	20	22	25	25	24	23	23	23.1125	23.0014	21.3395	21.9802	20.8977	21.9955	20.6899	22.6014	20.7367	20.5356	21.0269	20.1939	21.1754	21.2976	21.7452	21.869	22.2936	20.7414	21.8465	20.9402
Krt15	Q61414	Keratin, type I cytoskeletal 15		0.128236	0.744327	0.254903	1.19326	3	NaN	2	2	NaN	NaN	NaN	2	NaN	3	NaN	NaN	NaN	3	1	NaN	1	2	2	3	2	1	13.5223	13.1752	NaN	NaN	NaN	12.378	NaN	13.0539	NaN	NaN	10.8177	NaN	12.477	NaN	12.3341	13.1764	12.5609	14.2792	12.534	9.10501
Krt16	Q9Z2K1	Keratin, type I cytoskeletal 16		1.7262	0.0187845	1.03422	2.04801	14	13	15	15	15	13	11	12	16	16	13	8	11	13	10	13	15	12	10	12	13	14	19.9082	20.2448	19.5449	19.4007	18.8016	19.3019	19.4433	21.2073	18.2193	17.4785	18.7208	17.1142	17.6332	18.7426	19.8927	18.4736	18.5908	17.7435	18.2687	18.5375
Krt17	Q9QWL7	Keratin, type I cytoskeletal 17		0.799762	0.158576	0.483921	1.39854	50	44	49	49	47	42	46	48	47	50	47	33	40	50	38	43	46	44	41	48	47	47	24.7392	24.4263	23.5865	24.0509	23.3409	24.1029	23.3734	25.322	22.7813	22.6425	23.5104	22.5835	23.2479	23.5388	24.425	23.6899	23.8903	22.8361	23.0888	23.008
Krt19	P19001	Keratin, type I cytoskeletal 19		0.0487011	0.893921	0.104262	1.07494	1	1	1	1	1	1	NaN	1	1	1	1	NaN	1	1	NaN	1	1	1	1	NaN	1	1	15.9049	15.9425	14.8206	16.0854	NaN	15.5896	13.9445	16.8353	13.4043	13.3955	16.5354	NaN	NaN	14.8286	15.483	18.4925	14.3724	NaN	16.5837	14.0275
Krt2	Q3TTY5	Keratin, type II cytoskeletal 2 epidermal		0.454362	0.351268	0.337243	1.26334	15	14	15	14	14	14	14	14	14	14	14	14	14	16	14	14	14	14	15	14	14	14	25.1732	24.4159	22.7599	23.9045	22.8613	23.9113	22.4217	24.082	22.3333	22.5321	22.7595	22.1714	23.1026	23.0031	23.6014	23.5872	24.1812	22.6258	23.4432	22.5764
Krt26	Q3TRJ4	Keratin, type I cytoskeletal 26		0.492581	0.321676	0.922419	1.89529	1	NaN	1	1	NaN	1	1	1	1	1	NaN	NaN	NaN	1	1	1	1	1	1	NaN	1	1	15.4045	11.5619	NaN	13.5641	13.2723	13.3109	10.2791	14.3864	NaN	NaN	16.317	NaN	13.9223	14.3552	13.8077	11.0812	13.9175	NaN	10.8485	12.4553
Krt27	Q9Z320	Keratin, type I cytoskeletal 27		0.0712592	0.848674	0.36088	1.28421	4	2	3	2	NaN	4	NaN	NaN	1	NaN	1	NaN	NaN	NaN	NaN	1	1	3	4	NaN	NaN	NaN	17.4273	12.8976	NaN	18.8541	NaN	NaN	12.2333	NaN	11.7195	14.2773	11.8115	NaN	NaN	10.7294	12.3182	14.4255	17.7809	NaN	NaN	NaN
Krt31	Q61765	Keratin, type I cuticular Ha1		0.460924	0.346	-1.01102	0.496195	7	7	10	11	8	6	7	9	11	10	12	8	7	8	5	19	19	19	10	6	8	11	13.4782	14.5923	13.1583	15.2969	13.5748	15.3615	15.0573	16.1018	17.3811	12.9718	15.0294	14.1496	14.2626	19.571	20.004	22.041	15.3756	13.1773	14.3597	13.289
Krt32	Q62168	Keratin, type I cuticular Ha2		0.14522	0.715781	-1.86574	0.274383	1	NaN	1	1	1	NaN	2	NaN	NaN	NaN	NaN	NaN	NaN	NaN	NaN	2	4	8	NaN	1	NaN	NaN	0	13.1091	14.0911	NaN	14.6739	NaN	NaN	NaN	NaN	NaN	13.2886	NaN	NaN	16.923	16.6605	18.0097	NaN	0	NaN	NaN
Krt33a	Q8K0Y2	Keratin, type I cuticular Ha3-I		0.222658	0.598884	-0.554298	0.680988	1	1	1	1	NaN	1	NaN	1	1	2	3	2	1	1	1	3	2	3	1	1	1	1	10.7387	11.8592	NaN	11.9089	NaN	11.9761	11.3326	12.1535	14.1376	9.91631	11.4358	11.8041	10.5624	14.3047	15.3597	19.168	11.6719	9.83538	10.7444	11.8301
Krt33b	Q61897	Keratin, type I cuticular Ha3-II		0.0144705	0.967229	0.0433869	1.03053	NaN	NaN	1	1	1	NaN	NaN	1	1	NaN	1	1	1	1	NaN	2	3	3	1	NaN	2	1	NaN	14.9201	12.8465	NaN	NaN	14.1954	13.4071	NaN	14.9812	NaN	12.7061	11.9098	NaN	15.9193	15.8203	18.2521	13.6429	NaN	11.9945	11.4858
Krt35	Q497I4	Keratin, type I cuticular Ha5		0.0476837	0.896017	0.341897	1.26742	NaN	NaN	3	3	1	2	2	1	2	4	3	NaN	1	1	NaN	4	7	10	2	NaN	3	NaN	NaN	13.2005	13.2055	16.6707	15.3911	14.2114	13.3781	14.5126	16.6155	NaN	14.6827	NaN	NaN	18.8518	20.2123	22.6735	12.1365	NaN	15.5637	NaN
Krt36	B1AQ75	Keratin, type I cuticular Ha6		0.704512	0.197464	-5.13746	0.02841	1	NaN	1	NaN	NaN	1	NaN	1	NaN	2	1	NaN	NaN	NaN	NaN	2	7	7	NaN	NaN	NaN	NaN	0	NaN	NaN	15.9194	NaN	10.1481	NaN	13.4182	14.665	NaN	10.0055	NaN	NaN	12.7602	16.2557	18.4746	NaN	NaN	NaN	NaN
Krt42	Q6IFX2	Keratin, type I cytoskeletal 42		1.34504	0.0451816	0.802117	1.74366	6	6	6	5	5	4	6	5	6	6	5	3	4	6	4	6	6	5	5	6	5	5	21.3907	21.4843	20.5622	20.6441	20.0877	20.6097	20.0926	22.288	19.356	19.0381	20.1277	18.955	19.1971	20.2762	20.9075	20.2618	19.8995	19.1515	19.6834	19.6399
Krt5	Q922U2	Keratin, type II cytoskeletal 5		0.439445	0.363543	0.294656	1.22659	36	35	36	36	34	28	34	36	34	37	36	30	28	37	34	31	34	36	35	33	35	35	21.8536	21.909	20.4027	20.8594	20.4753	21.1173	20.2568	22.1301	20.1008	19.7971	20.2478	19.8189	20.5139	20.3922	21.3837	21.0093	21.1082	20.1961	20.4223	20.1731
Krt6a	P50446	Keratin, type II cytoskeletal 6A		1.00603	0.0986213	0.566376	1.4808	41	38	41	41	40	38	41	42	42	42	41	31	37	42	34	42	40	41	41	41	42	41	24.4273	23.9841	22.807	23.7547	22.5955	23.4234	22.3913	24.138	22.0064	22.076	22.6908	21.8719	22.5621	22.6424	23.4393	22.8179	23.3371	22.0247	22.8196	22.4262
Krt71	Q9R0H5	Keratin, type II cytoskeletal 71		0.458441	0.347984	0.320055	1.24838	8	8	7	4	4	10	3	5	4	4	4	3	5	6	3	5	3	8	9	5	6	5	23.9086	23.5721	22.5454	23.1689	22.7895	23.1091	22.1877	24.1707	21.9117	21.6193	22.2692	22.1646	22.9153	22.4555	23.8766	22.8073	23.0791	21.8802	22.4823	21.9874
Krt72	Q6IME9	Keratin, type II cytoskeletal 72		0.878661	0.132233	0.459014	1.3746	1	1	1	1	1	1	1	1	1	1	1	1	1	1	1	1	1	1	1	1	1	1	19.7062	19.3609	18.5517	18.8422	18.203	19.0491	18.2621	20.1628	17.9538	18.3238	18.7026	17.6835	18.3427	18.7088	19.4771	18.7459	18.9188	17.8335	18.3254	18.0139
Krt73	Q6NXH9	Keratin, type II cytoskeletal 73		1.20603	0.0622263	-3.62647	0.0809697	1	1	1	1	NaN	1	1	1	NaN	1	1	NaN	NaN	NaN	NaN	NaN	1	2	1	NaN	2	NaN	13.3474	10.596	NaN	14.1703	14.8035	19.6405	NaN	18.9545	11.0389	18.1165	14.085	NaN	NaN	NaN	18.9458	16.7899	20.4063	NaN	18.2538	NaN
Krt76	Q3UV17	Keratin, type II cytoskeletal 2 oral		0.651857	0.222917	0.387234	1.30788	4	4	4	4	4	4	4	4	4	4	4	4	3	4	4	4	4	4	4	4	3	4	24.0614	23.8732	22.7807	23.2393	22.7483	23.4631	22.692	24.5313	22.2908	22.134	22.6631	22.0096	22.7532	22.6778	23.8762	23.0349	23.3447	22.3165	22.7991	22.4361
Krt77	Q6IFZ6	Keratin, type II cytoskeletal 1b		0.516189	0.304657	-0.356624	0.78099	4	3	3	3	3	3	3	4	2	3	4	3	3	4	4	3	3	4	4	3	4	3	15.8856	14.6963	14.9856	16.1562	15.3565	15.8236	14.2602	14.3674	14.7591	14.4041	14.6427	14.6997	15.5485	14.0801	15.569	15.9591	16.5902	14.3409	16.5827	14.9552
Krt79	Q8VED5	Keratin, type II cytoskeletal 79		1.13319	0.0735889	0.575664	1.49036	2	2	2	2	2	2	2	2	2	2	2	2	2	2	2	2	2	2	2	2	2	2	24.9894	24.3986	24.0372	24.9477	23.8402	24.1113	23.6258	25.219	22.8994	22.9068	23.6809	23.2573	23.644	23.805	24.6419	23.3873	23.8808	22.9209	23.3643	23.6544
Krt8	P11679	Keratin, type II cytoskeletal 8		0.271724	0.534904	0.258242	1.19602	1	1	1	1	1	1	1	1	1	1	1	NaN	1	1	1	1	1	1	1	1	1	1	14.5328	14.5752	14.2091	14.9717	13.8215	14.238	13.8762	14.8679	13.6287	14.1174	14.409	NaN	13.5985	14.027	17.4149	14.1152	13.8896	13.706	13.5115	12.7993
Krt80	Q0VBK2	Keratin, type II cytoskeletal 80		0.490809	0.322991	0.288599	1.22145	3	2	2	3	3	3	2	3	2	4	2	2	2	4	3	2	3	4	3	4	4	2	15.5925	15.4414	13.8551	14.7582	14.737	14.7999	14.3414	15.8088	14.1818	13.7985	14.5268	13.6687	14.0442	14.6849	15.2615	15.3241	15.0574	13.6904	14.4634	14.212
Krt81	Q9ERE2	Keratin, type II cuticular Hb1		0.412876	0.386477	-1.59656	0.330664	NaN	NaN	1	NaN	1	NaN	NaN	NaN	NaN	2	NaN	NaN	1	NaN	NaN	1	1	2	1	1	NaN	NaN	NaN	NaN	12.4734	NaN	NaN	NaN	NaN	12.5275	NaN	NaN	17.1029	NaN	NaN	12.5189	13.2044	15.1953	17.8153	17.5171	NaN	NaN
Krt82	Q99M74	Keratin, type II cuticular Hb2		0.135613	0.731791	-0.38594	0.76528	2	2	4	2	2	2	2	4	1	4	4	2	2	3	1	5	8	12	4	3	4	2	15.0004	14.2565	12.8158	14.3418	15.8161	13.3093	10.2013	13.8594	11.9191	12.7953	12.6526	10.9884	12.975	15.1136	18.1167	20.7944	14.135	11.8291	13.3845	12.2779
Krt84	Q99M73	Keratin, type II cuticular Hb4		0.875827	0.133098	0.944575	1.92462	1	2	2	2	1	1	1	1	2	2	2	1	1	2	1	2	4	2	2	1	1	1	23.8216	22.3945	23.0006	23.9589	22.5942	23.0981	21.6014	23.353	20.8535	20.292	21.6705	22.3368	22.6129	21.6238	16.8498	21.1648	21.8495	21.9299	22.2668	22.5001
Krt85	Q9Z2T6	Keratin, type II cuticular Hb5		0.394256	0.403408	-1.13155	0.456425	NaN	3	4	5	NaN	2	3	6	5	6	7	4	3	3	2	9	8	13	6	3	3	3	NaN	12.6707	NaN	11.5549	13.321	12.2446	12.3158	13.1053	14.0928	15.6409	12.4057	11.19	17.0595	17.6947	18.1471	21.0369	12.8634	10.6527	11.4068	9.96416
Krt86	P97861	Keratin, type II cuticular Hb6		0.307956	0.492089	-0.471158	0.721385	12	11	18	14	11	13	14	19	18	20	20	13	15	14	14	25	25	28	17	11	16	12	19.4957	19.0455	16.9572	18.991	17.075	18.4917	17.041	18.4565	17.9308	17.2166	17.5955	16.6633	17.5738	20.1989	20.3556	23.2494	18.7853	17.4622	18.0846	17.1754
L1cam	P11627	Neural cell adhesion molecule L1		0.476957	0.33346	-0.126375	0.916131	36	38	39	37	35	33	37	39	39	40	36	38	39	41	38	35	32	40	38	39	38	37	18.3214	18.6708	18.5472	19.3694	18.814	18.5256	18.5062	18.3584	18.1037	18.0637	18.1436	18.9349	18.8839	18.768	18.6196	18.7293	18.6319	18.3732	18.5471	18.5137
L3mbtl4	B1B1A0	Lethal(3)malignant brain tumor-like protein 4		0.124989	0.749914	-0.0846318	0.943025	1	1	1	1	1	1	1	1	1	1	1	1	1	1	1	1	1	1	1	1	1	1	16.4575	16.1193	16.1088	17.0846	16.0523	16.0667	15.6336	15.5365	15.475	14.6236	14.6805	16.3047	16.3147	16.1324	16.5008	16.2265	16.1676	15.0155	15.6024	15.532
Lama2	Q60675	Laminin subunit alpha-2		0.175883	0.666987	0.196096	1.14559	2	3	3	3	2	2	3	2	3	3	3	2	3	3	3	3	2	1	2	3	3	3	15.7381	13.0939	15.133	14.3567	14.8999	15.8068	14.5537	14.1727	14.6377	14.755	14.6574	14.841	14.9474	15.0083	15.4954	11.0011	15.6689	14.2664	13.8061	14.4561
Lama4	P97927	Laminin subunit alpha-4		0.0308991	0.931324	-0.0267745	0.981612	2	2	2	2	2	1	2	1	2	2	1	2	1	2	2	2	1	2	2	1	1	2	14.4058	14.3151	13.9876	15.3836	14.4713	14.8468	13.504	13.1845	13.4049	13.151	12.9624	14.4664	13.5232	14.1943	15.2998	14.0914	14.2741	14.0307	13.7155	13.2522
Lama5	Q61001	Laminin subunit alpha-5		1.1348	0.0733157	0.31012	1.23981	4	4	4	4	3	1	4	4	3	4	4	4	4	4	4	3	3	4	4	4	3	4	12.3773	12.6818	12.6048	12.4273	12.9086	12.6176	12.8988	12.8288	12.7405	13.1935	12.9223	12.4293	12.2941	12.2144	11.2421	12.0778	12.5133	12.7433	12.9425	12.9071
Lamb1	P02469	Laminin subunit beta-1		0.0302209	0.93278	-0.0214963	0.98521	2	2	2	2	1	2	1	2	2	2	2	2	2	2	2	1	1	2	2	2	2	2	13.049	12.9917	13.4481	12.4615	13.3794	12.7889	12.2108	12.1019	11.6659	11.8975	11.8805	13.156	12.9248	13.0812	13.2485	12.6352	12.892	12.1753	11.8294	12.3217
Lamb2	Q61292	Laminin subunit beta-2		0.0523771	0.886386	0.0253129	1.0177	2	2	2	2	2	2	2	2	2	2	2	2	2	2	2	2	2	2	2	2	2	2	13.9119	14.0456	14.213	14.0208	14.2841	13.9003	13.547	13.4523	12.994	13.45	13.4048	13.8242	14.1921	13.9844	14.0885	14.0312	14.087	13.5864	13.298	13.2623
Lamc1	P02468	Laminin subunit gamma-1		0.0631209	0.864727	0.0235765	1.01648	14	17	17	16	13	15	13	13	16	15	15	14	16	17	13	13	14	14	14	16	15	16	16.4051	16.4316	16.2724	16.0592	16.5936	16.1066	15.9377	16.0944	15.9828	15.9238	15.8956	16.4333	16.6737	16.216	16.5348	16.4071	15.6663	15.8705	15.9704	16.2163
Lap3	Q9CPY7	Cytosol aminopeptidase		0	1	NaN	#VALUE!	NaN	NaN	NaN	NaN	NaN	NaN	NaN	NaN	NaN	NaN	NaN	NaN	NaN	NaN	NaN	1	2	3	NaN	NaN	1	1	NaN	NaN	NaN	NaN	NaN	NaN	NaN	NaN	NaN	NaN	NaN	NaN	NaN	12.8961	14.6203	16.0664	NaN	NaN	12.384	0
Large1	Q9Z1M7	LARGE xylosyl- and glucuronyltransferase 1		0.766974	0.171012	0.414058	1.33243	NaN	1	1	1	1	NaN	1	NaN	1	1	1	NaN	1	1	NaN	1	NaN	NaN	NaN	1	1	1	NaN	10.9672	11.7254	NaN	10.9191	NaN	11.4854	11.8524	11.5518	11.3505	11.2314	NaN	NaN	10.7438	NaN	NaN	NaN	10.4996	11.7186	10.9962
Lbp	Q61805	Lipopolysaccharide-binding protein		0.458818	0.347682	-0.873686	0.545751	1	1	1	1	1	NaN	NaN	1	1	1	1	1	1	1	NaN	1	1	1	NaN	1	1	1	14.8764	8.58063	9.60122	NaN	NaN	11.8583	9.79457	7.92082	9.84298	10.2508	8.56263	13.227	NaN	14.0179	11.9592	10.3522	NaN	9.97442	10.522	10.5542
Ldhc	P00342	L-lactate dehydrogenase C chain		0.289425	0.513541	-0.278002	0.824733	1	1	2	1	1	1	1	1	1	1	2	2	1	1	1	1	1	1	2	1	1	1	14.471	14.802	14.4601	15.3673	14.7311	14.6894	14.235	14.4112	13.5291	14.0429	13.379	16.8145	14.5873	14.9272	15.6382	16.8402	13.7466	13.7484	14.0031	13.4565
Ldlr	P35951	Low-density lipoprotein receptor		0.274799	0.53113	-0.243504	0.844691	5	8	11	8	8	2	4	6	9	10	11	8	12	10	7	2	3	8	8	10	8	9	13.342	13.9153	14.2588	13.4649	13.6734	13.0321	14.2381	14.858	14.0988	13.6625	13.8044	13.9094	14.1793	11.9138	12.5533	13.2299	13.9991	15.1678	14.5014	14.8448
Lef1	P27782	Lymphoid enhancer-binding factor 1		0.253159	0.558266	-0.422907	0.74592	3	3	3	3	3	3	3	3	3	3	3	3	3	3	3	3	3	3	3	3	3	3	24.7622	25.1416	24.8285	24.9024	24.8121	24.4485	23.978	17.0096	24.2488	23.8847	23.4277	24.7671	24.3644	24.1966	24.5239	24.687	24.4231	24.0105	24.5146	23.9372
Lfng	O09010	Beta-1,3-N-acetylglucosaminyltransferase lunatic fringe		0.018398	0.958522	0.00848198	1.0059	3	3	3	3	2	2	3	3	3	3	3	3	3	3	3	3	2	3	3	3	3	3	16.2175	15.8062	16.7739	16.7685	16.3794	16.4175	16.1677	15.3428	16.1015	16.4784	16.0469	16.144	16.382	16.554	16.7	16.1385	16.7426	16.0905	15.9023	15.6876
Lgals8	Q9JL15	Galectin-8		0.0431138	0.905495	-0.0215045	0.985205	1	1	1	1	1	1	1	1	1	1	1	1	1	1	1	1	1	1	1	1	1	1	16.4682	16.5704	16.5144	16.9152	16.6524	16.4613	15.8968	15.8181	15.8555	15.963	15.8974	16.5372	16.9369	16.3458	16.5226	16.7716	16.6844	15.7669	15.934	16.0126
Lgmn	O89017	Legumain		1.47815	0.0332546	0.390834	1.31115	18	19	19	19	17	11	17	19	19	19	18	16	19	19	17	16	12	19	18	19	19	18	17.891	17.9159	18.3086	18.5165	18.3035	17.9165	18.9927	18.657	18.3076	18.6859	18.6697	18.4355	18.0273	18.2807	17.6931	17.1499	17.5829	18.2359	17.8476	18.6665
Lifr	P42703	Leukemia inhibitory factor receptor		0.106119	0.783215	0.0191328	1.01335	8	10	10	9	10	6	8	10	9	10	9	8	10	10	9	8	9	8	9	10	9	9	15.4412	15.3741	15.2086	15.4661	15.6388	15.6029	15.4122	15.2801	15.2658	15.4635	15.576	15.2652	15.6349	15.6556	15.4571	15.1147	15.5094	15.1403	15.4588	15.359
Lingo1	Q9D1T0	Leucine-rich repeat and immunoglobulin-like domain-containing nogo receptor-interacting protein 1		0.0461813	0.899122	0.0142182	1.0099	16	16	16	16	15	14	15	16	16	16	16	16	16	16	16	15	16	16	16	16	16	16	20.4699	20.056	20.462	20.7076	20.5419	20.3006	20.1093	19.7933	20.1497	20.245	19.968	20.4725	20.4617	20.5368	20.2575	20.2123	20.2506	20.1055	20.3361	20.2782
Lingo2	Q3URE9	Leucine-rich repeat and immunoglobulin-like domain-containing nogo receptor-interacting protein 2		0.23726	0.579082	0.0803928	1.05731	4	5	4	4	4	2	4	4	4	5	4	4	4	5	4	4	3	4	4	4	4	4	15.1283	14.9928	15.6153	15.7522	15.7306	15.6876	15.112	14.7975	15.496	15.33	15.2321	15.1987	15.5101	15.5848	15.7527	14.7043	15.488	15.3104	15.201	15.4243
Lmna	P48678	Prelamin-A/C		0.330475	0.467224	0.381089	1.30232	NaN	2	1	1	1	1	1	1	1	2	2	1	1	2	1	1	2	2	1	1	1	1	NaN	12.4869	12.0786	13.4175	11.886	13.0183	11.76	13.2245	11.8061	11.29	12.552	9.03063	11.5785	12.5559	13.747	14.8998	11.8909	11.9677	11.49	11.5904
Loxl3	Q9Z175	Lysyl oxidase homolog 3		0.456025	0.349925	0.12463	1.09023	1	1	1	1	1	1	1	1	1	1	1	1	1	1	1	1	1	1	1	1	1	1	13.0146	13.7517	13.6408	13.0215	13.6434	13.1761	13.4814	13.3886	13.6596	13.3235	13.109	12.7144	13.3003	13.017	13.1862	13.063	13.0595	13.7019	13.7384	13.4273
Lrfn1	Q2WF71	Leucine-rich repeat and fibronectin type III domain-containing protein 1		0.193073	0.641102	0.129842	1.09417	3	3	2	2	3	1	2	3	3	3	3	3	3	3	3	3	1	2	3	3	1	3	13.953	13.9997	13.7292	14.9804	14.0889	14.2104	12.7015	13.4863	13.2267	13.1765	13.4354	13.3277	13.4795	13.8482	14.8604	14.374	14.0423	13.1516	13.3766	13.1881
Lrfn4	Q80XU8	Leucine-rich repeat and fibronectin type-III domain-containing protein 4		1.30256	0.0498239	0.292029	1.22436	5	5	5	5	5	4	5	5	4	5	5	5	5	5	4	4	5	5	5	5	5	5	15.8792	16.0822	16.2279	16.8635	16.3703	16.1896	15.9616	15.8101	15.8293	15.7783	15.6338	15.93	16.1123	16.0424	16.1797	16.0586	15.3349	15.3941	15.5605	15.6952
Lrfn5	Q8BXA0	Leucine-rich repeat and fibronectin type-III domain-containing protein 5		0.201957	0.62812	-0.131689	0.912762	3	3	2	2	2	2	3	3	3	3	3	2	2	3	2	2	1	2	3	2	2	2	14.1862	13.7318	15.1602	14.46	14.373	14.4175	13.2382	13.1241	13.2508	13.4357	14.0683	14.5071	14.7669	15.0042	12.7294	14.1706	14.344	14.0192	13.7951	14.0152
Lrp1	Q91ZX7	Prolow-density lipoprotein receptor-related protein 1		0.17461	0.668944	0.0639217	1.0453	17	19	22	20	19	15	17	19	21	22	21	18	23	24	17	12	12	19	19	23	22	22	15.4382	15.2923	15.616	15.371	15.3775	15.2278	15.4809	15.5836	15.3822	15.4836	15.5476	15.238	14.8565	15.0587	16.5329	14.7953	15.3518	15.4641	15.5032	15.3883
Lrrc4	Q99PH1	Leucine-rich repeat-containing protein 4		0.0543229	0.882424	-0.0417235	0.971494	1	2	2	2	2	1	1	2	2	2	2	1	2	2	1	1	1	2	2	2	2	2	17.0281	15.9635	16.1291	17.4933	17.0096	16.0148	15.874	15.7187	15.8989	15.8392	15.8757	16.9368	17.1361	17.2155	17.2959	16.0556	16.0833	15.6834	15.5775	15.8732
Lrrc4b	P0C192	Leucine-rich repeat-containing protein 4B		0.396216	0.401591	0.0823182	1.05872	17	15	16	18	15	13	14	14	14	15	14	14	17	18	14	15	15	18	15	14	16	15	19.4766	19.3433	19.5775	20.0506	19.6125	19.4631	19.4895	19.2297	19.3118	19.3926	19.3731	19.5801	19.6906	19.6769	19.6638	19.3393	19.528	19.1023	19.1495	19.3024
Lrrn1	Q61809	Leucine-rich repeat neuronal protein 1	+	11.5762	2.65355e-12	-1.24505	0.421893	5	5	6	6	5	2	5	5	5	5	5	5	8	8	6	6	6	5	6	8	6	8	13.2113	12.6445	13.1467	12.889	12.9981	12.9495	13.0959	13.1115	12.9825	12.78	13.322	14.3831	14.432	14.4268	14.2032	14.282	14.3813	14.2573	13.7585	14.0895
Lrrtm1	Q8K377	Leucine-rich repeat transmembrane neuronal protein 1		1.05791	0.0875163	0.368399	1.29092	2	2	2	2	NaN	NaN	1	2	2	2	2	1	2	2	1	1	2	2	2	2	2	2	14.1382	14.0512	NaN	NaN	12.6738	14.0385	13.5064	13.2975	13.7241	13.5165	13.6137	13.133	13.1429	12.3918	12.8226	12.8906	13.8812	13.5684	13.0457	13.7018
Lrrtm2	Q8BGA3	Leucine-rich repeat transmembrane neuronal protein 2		0.131695	0.738422	-0.213617	0.862372	4	5	5	5	4	4	4	5	5	5	5	5	5	5	5	5	4	4	4	5	5	5	19.5226	18.4602	18.2068	16.0704	16.0516	18.8662	17.891	19.1168	20.3642	20.6689	19.7416	19.6678	17.9851	16.2151	17.4057	17.5572	20.2297	20.9084	19.2424	20.1567
Lsamp	Q8BLK3	Limbic system-associated membrane protein		0.602486	0.249755	0.082025	1.0585	16	17	17	15	17	17	16	17	17	17	17	16	17	16	15	16	16	15	17	17	17	17	18.8597	18.5429	18.791	19.2624	18.9678	18.746	19.0243	18.9268	18.9076	19.0947	19.1475	18.8744	18.8764	18.723	18.6685	18.7601	18.8329	18.9107	18.9384	18.9624
Lum	P51885	Lumican		0.0295927	0.93413	-0.0252956	0.982619	4	4	4	4	4	4	4	4	4	4	4	4	4	4	4	4	4	4	4	4	4	4	17.851	18.0663	17.8277	18.5138	17.7752	18.3507	16.2407	16.5236	16.3812	16.6738	16.3817	17.9204	17.8436	17.7397	17.7771	17.454	17.6805	16.956	16.5863	17.1275
Lypd4	Q8BVP6	Ly6/PLAUR domain-containing protein 4		0.0865045	0.819399	-0.0800131	0.946049	1	1	1	1	1	1	1	1	1	1	1	1	1	1	1	1	1	1	1	1	1	1	15.988	15.6545	16.475	16.8371	16.3688	16.3518	15.4746	15.4517	15.8901	15.3106	14.6677	16.4905	16.9852	16.5446	16.6773	14.9384	16.7366	15.7826	15.7979	16.06
Lyz1	P17897	Lysozyme C-1		0.13008	0.741174	-0.133416	0.91167	3	2	3	3	2	2	3	3	3	3	3	3	3	3	3	3	3	2	3	3	3	3	14.9646	14.8865	15.134	16.8455	15.1877	16.7085	14.1104	14.5585	14.5406	14.3269	14.5924	14.9209	14.9181	17.6741	15.489	15.2449	15.1146	15.8099	14.9463	14.1366
Man2b1	O09159	Lysosomal alpha-mannosidase		2.54758	0.00283414	0.350508	1.27501	15	20	18	15	15	13	16	16	18	17	19	15	17	20	14	14	16	18	15	19	19	18	16.5256	16.4984	16.5528	15.5168	16.6047	16.3221	16.604	16.4654	16.4946	16.4315	16.273	16.0667	16.0625	15.8313	15.9288	15.9648	16.0797	15.938	16.2371	16.0447
Man2b2	O54782	Epididymis-specific alpha-mannosidase		0.744372	0.180147	0.385311	1.30614	22	28	29	23	22	18	22	21	28	29	28	21	28	29	18	21	22	19	23	29	28	27	17.1152	17.5571	17.407	18.0009	17.5253	17.3275	18.7116	18.6193	18.5578	18.5108	18.6816	17.141	16.9491	17.1065	17.1959	16.7629	17.0898	18.2793	18.4073	18.3518
Manba	Q8K2I4	Beta-mannosidase		1.01754	0.0960422	0.323585	1.25144	15	18	18	16	16	13	16	15	17	18	18	15	18	18	13	16	18	15	15	17	17	17	17.0748	17.2576	16.9577	17.4492	17.1162	16.999	18.0826	17.9853	17.8412	17.8935	17.9462	17.0353	16.9145	16.7539	16.913	16.8092	16.6141	17.5657	17.6032	17.7015
Map1b	P14873	Microtubule-associated protein 1B		0.138882	0.726303	0.299688	1.23088	NaN	NaN	1	1	1	NaN	1	NaN	1	NaN	1	1	1	NaN	1	NaN	NaN	NaN	NaN	NaN	2	NaN	NaN	11.9871	12.8715	NaN	13.3693	NaN	12.9282	NaN	12.0837	NaN	9.45923	12.786	12.5786	NaN	NaN	NaN	NaN	NaN	11.2837	NaN
Marcks	P26645	Myristoylated alanine-rich C-kinase substrate		2.7455	0.00179679	0.639517	1.55781	12	14	14	14	13	11	14	12	13	14	14	13	14	13	13	12	11	12	11	12	13	14	15.242	16.3911	15.4651	16.1974	16.2907	15.7456	16.277	15.7914	15.7546	15.4779	15.7087	15.5783	15.4023	14.7253	15.1439	15.9466	14.4249	15.0385	15.7046	15.2446
Marcksl1	P28667	MARCKS-related protein		2.40659	0.00392111	0.719885	1.64705	2	4	4	3	3	3	4	4	4	4	4	3	4	4	3	4	3	4	3	4	4	3	15.8647	16.9038	16.0011	16.3482	16.8588	15.8165	17.6798	16.891	16.3921	16.2107	16.8669	16.629	16.0963	15.6293	15.2934	15.8546	15.0827	15.5866	16.445	15.5522
Matr3	Q8K310	Matrin-3		2.61972	0.00240039	0.625797	1.54306	1	3	3	2	2	1	3	2	3	3	3	3	2	3	1	3	1	3	2	3	3	2	13.1801	13.6345	12.6755	14.0671	13.3301	13.4179	14.2534	13.548	13.7276	13.4801	13.3847	12.9096	13.1983	12.3676	13.2046	12.4144	13.332	12.3661	13.6323	12.9307
Mbtps1	Q9WTZ2	Membrane-bound transcription factor site-1 protease		0.19052	0.644882	-0.0270789	0.981405	8	8	6	6	8	5	6	7	6	7	8	7	8	6	6	5	5	7	7	8	6	9	15.2843	14.8727	15.1512	15.2546	15.228	15.1909	15.2011	15.1035	15.1485	15.4576	15.1418	15.2194	15.1413	15.394	15.355	14.9251	15.2215	15.2379	15.3489	15.1556
Mcam	Q8R2Y2	Cell surface glycoprotein MUC18		0.982158	0.104194	0.617541	1.53426	6	7	7	6	6	6	6	7	7	7	7	5	7	7	6	6	4	6	6	7	7	7	18.8761	14.7863	15.0391	15.5675	15.0243	14.7984	15.5417	15.3672	15.3709	14.9346	15.4383	15.2376	15.0405	14.9095	14.4107	14.5918	14.2554	15.1315	14.817	15.3998
Mdga1	Q0PMG2	MAM domain-containing glycosylphosphatidylinositol anchor protein 1		2.58946	0.00257362	-0.210974	0.863954	11	12	10	10	12	5	10	10	12	12	11	11	12	12	11	11	11	11	11	11	12	11	15.3033	15.205	15.3659	15.2792	15.4561	15.2563	15.6126	15.4589	15.6646	15.7581	15.4361	15.6546	15.5783	15.7928	15.6631	15.5133	15.593	15.763	15.6738	15.6057
Megf10	Q6DIB5	Multiple epidermal growth factor-like domains protein 10		0.361627	0.434884	0.0703909	1.05	34	34	33	30	35	27	30	31	33	31	35	34	32	31	29	28	29	28	30	36	33	33	20.0729	20.1868	20.1309	20.2104	20.1508	20.1381	20.5578	20.5371	20.5191	20.4755	20.3673	20.074	20.0145	20.1893	20.4104	19.937	19.9781	20.3244	20.5961	20.4999
Megf11	Q80T91	Multiple epidermal growth factor-like domains protein 11		0.724583	0.188546	-0.160413	0.894769	3	3	3	3	3	2	3	3	3	3	3	3	3	3	3	3	3	3	3	3	3	3	15.1293	14.9423	14.3683	14.7059	14.33	14.5528	13.9274	14.0969	14.3348	14.277	14.235	14.5158	14.7141	14.6474	14.4953	14.8	14.8399	14.4919	14.6612	14.3671
Megf6	Q80V70	Multiple epidermal growth factor-like domains protein 6		0.580014	0.263018	0.188605	1.13966	1	1	1	1	1	1	1	1	1	1	1	1	1	1	1	1	1	1	1	1	1	1	12.7188	13.7349	13.5455	13.5357	13.2359	13.2998	12.7655	13.3903	12.9447	13.0247	12.3981	13.2559	13.2833	12.8345	13.3805	13.0764	13.1973	12.5606	13.0341	12.893
Mertk	Q60805	Tyrosine-protein kinase Mer		0.567869	0.270478	-1.64217	0.320374	1	1	1	NaN	1	NaN	NaN	1	NaN	1	1	1	1	1	1	1	1	1	1	1	1	1	0	NaN	12.7586	NaN	NaN	12.4057	NaN	12.4189	13.1228	12.8315	12.8231	12.3848	12.0241	12.3842	12.8832	12.228	12.6827	12.8669	12.9882	13.1575
Met	P16056	Hepatocyte growth factor receptor		5.10056	7.93311e-06	-0.321433	0.800274	22	26	26	22	21	18	25	25	25	26	25	25	25	26	24	25	25	26	25	26	26	23	16.5507	16.3483	16.5731	16.6425	16.6365	16.6127	16.5509	16.3164	16.4082	16.6412	16.569	16.9185	16.8798	17.1517	16.9578	16.709	16.9035	16.8717	16.7161	16.8175
Mfge8	P21956	Lactadherin		0.300362	0.50077	-0.215731	0.86111	5	7	8	6	5	4	5	6	7	7	7	5	8	7	4	6	5	5	6	7	8	7	13.5692	13.5077	13.6787	12.8182	13.8531	13.84	14.3911	14.3932	14.8426	14.9236	14.5139	13.4644	13.6339	13.838	13.3238	13.6039	13.3994	15.2026	15.2828	15.0597
Mgat2	Q921V5	Alpha-1,6-mannosyl-glycoprotein 2-beta-N-acetylglucosaminyltransferase		0.205132	0.623545	0.0598969	1.04239	4	4	4	4	4	3	4	4	4	4	4	4	4	4	4	4	4	4	4	4	4	4	16.522	15.8001	16.796	16.6169	16.7622	16.9033	16.601	16.0825	16.6461	16.5606	16.575	16.437	16.6737	16.9312	16.4324	16.4296	16.6698	16.5312	16.2663	16.2619
Mif	P34884	Macrophage migration inhibitory factor		1.13652	0.0730264	0.433877	1.35086	2	2	2	2	2	2	2	2	2	2	2	2	2	2	2	2	2	2	1	2	2	2	13.3161	14.5727	13.9437	14.7395	14.4387	13.8182	14.1403	13.8879	13.4917	13.0655	13.6608	14.3361	13.834	14.0747	13.2145	14.1981	12.6664	13.3902	13.3981	13.1627
Minpp1	Q9Z2L6	Multiple inositol polyphosphate phosphatase 1		2.21014	0.006164	0.426329	1.34381	6	5	5	6	5	4	5	5	5	6	6	5	6	6	5	5	4	5	6	5	6	4	14.5859	14.4594	15.1966	15.0963	14.8907	15.0068	14.9248	14.786	15.0342	14.735	14.9754	14.9476	14.4234	14.7234	14.7641	13.7988	14.3648	14.6125	14.0604	15.0574
Mmp24	Q9R0S2	Matrix metalloproteinase-24	+	4.30463	4.95871e-05	-0.861709	0.5503	5	3	5	4	4	3	3	3	3	4	3	5	5	5	4	4	3	4	5	5	4	4	15.8983	15.756	15.7906	15.6397	15.9647	15.897	14.9792	14.7794	14.8995	15.0732	14.9567	16.6899	16.603	16.653	16.1911	15.753	16.4128	16.3014	16.0313	16.1874
Mrc2	Q64449	C-type mannose receptor 2		0.228199	0.59129	-0.0629982	0.957273	32	32	33	33	29	23	27	27	28	31	34	30	33	33	27	26	28	34	30	33	33	31	17.4762	17.3396	17.4508	17.7969	17.373	17.4063	17.81	18.0711	18.0111	17.9054	17.7284	17.743	17.8846	17.5309	17.5307	17.2844	17.5809	17.8682	18.0332	18.2152
Mug1	P28665	Murinoglobulin-1		0.128573	0.74375	0.103906	1.07468	4	2	2	3	2	1	3	2	2	3	3	2	2	4	3	2	2	3	2	1	4	1	20.7264	19.7652	21.6502	22.7111	21.2462	21.4843	21.1827	20.8608	20.4798	21.5139	20.0874	21.4225	20.3164	21.9394	21.5467	21.1809	20.9526	21.2722	20.4397	21.2959
Myh7b	A2AQP0	Myosin-7B		0.489974	0.323613	1.53672	2.90134	1	NaN	1	1	3	NaN	NaN	NaN	1	NaN	1	1	1	NaN	1	NaN	1	1	NaN	2	1	1	10.8335	12.0249	19.8721	NaN	NaN	NaN	11.2516	NaN	11.6528	NaN	11.2782	10.6087	11.0246	NaN	12.4341	15.6001	NaN	11.1823	11.2621	9.75123
Myof	Q69ZN7	Myoferlin		0.781345	0.165446	-1.36409	0.388481	1	NaN	1	1	NaN	1	1	1	1	1	1	1	1	1	1	1	1	1	1	NaN	1	NaN	12.5937	12.2959	NaN	12.9648	10.5245	13.3896	13.1487	13.3295	14.1361	NaN	12.3868	13.7398	12.269	17.549	18.2155	16.6939	12.9669	NaN	11.8631	NaN
Naga	Q9QWR8	Alpha-N-acetylgalactosaminidase		0.811857	0.154221	0.452522	1.36843	1	1	2	1	NaN	NaN	NaN	1	1	3	2	1	1	1	1	NaN	NaN	NaN	NaN	1	1	1	11.2533	11.1572	NaN	NaN	NaN	10.6887	12.4326	11.3306	10.8236	12.1043	10.5215	10.3088	10.3439	NaN	NaN	NaN	NaN	11.2765	10.8651	10.6425
Ncam1	P13595	Neural cell adhesion molecule 1		0.408186	0.390674	0.0907379	1.06491	16	16	16	16	16	15	14	15	16	15	16	14	16	15	14	15	14	14	14	15	15	14	16.0369	15.8157	16.2064	16.6858	16.1464	16.1947	16.0955	16.4376	15.6408	16.0851	16.2334	16.0394	16.2364	16.3471	16.1749	15.8723	16.2185	15.8681	15.7408	15.8366
Ncam2	O35136	Neural cell adhesion molecule 2		0.161845	0.688898	-0.0466878	0.968157	13	12	13	10	11	11	11	12	11	12	13	9	13	13	11	13	14	13	12	14	13	12	16.0997	15.9926	16.2835	16.3687	16.3561	16.2267	16.1588	15.7253	15.6532	16.1349	16.2125	16.266	16.3813	16.5428	16.2421	16.0069	16.4969	16.19	15.5211	15.8668
Ncan	P55066	Neurocan core protein		0.45362	0.351868	0.0857258	1.06122	15	18	17	15	16	14	15	15	16	15	18	15	17	18	15	14	14	19	15	17	16	17	18.9993	19.0081	18.9101	18.8867	19.1434	19.1402	19.442	19.2052	19.331	19.2935	19.44	18.955	19.0656	19.0369	19.0356	18.7321	18.7361	19.3467	19.2799	19.4107
Nccrp1	G3X9C2	F-box only protein 50		0.550211	0.281701	0.356445	1.28027	3	3	3	3	3	3	3	3	3	3	3	3	3	3	3	3	3	3	3	3	3	3	15.4024	15.7476	13.9361	14.7863	14.0871	14.6647	13.5577	14.9297	13.5076	13.2456	13.8779	13.2244	14.1111	13.9531	14.4814	14.9635	14.6552	13.5739	13.9928	13.398
Ndst1	Q3UHN9	Bifunctional heparan sulfate N-deacetylase/N-sulfotransferase 1		0.301832	0.499078	0.0815378	1.05815	22	23	24	21	22	17	22	23	23	23	22	23	21	24	21	22	21	23	22	22	23	23	18.838	18.4566	18.94	19.0849	19.0016	18.9658	18.7647	18.2953	18.7079	18.6498	18.6928	18.8012	18.9255	19.2517	18.8506	18.7053	18.8504	18.5332	18.7394	18.3262
Nectin1	Q9JKF6	Nectin-1		0.374703	0.421985	0.104422	1.07506	3	4	4	3	3	2	3	3	3	3	4	3	3	4	3	3	3	4	3	4	3	3	15.7062	15.5259	15.125	16.0256	15.8998	15.6681	15.4587	15.3795	15.2056	15.2197	15.6552	15.7479	15.6939	15.6082	15.562	15.6306	15.8183	15.0613	14.9296	15.1735
Negr1	Q80Z24	Neuronal growth regulator 1		0.888672	0.12922	0.139941	1.10186	15	15	15	14	14	11	13	15	16	17	15	12	17	16	14	15	12	15	14	16	15	14	19.4459	19.6166	19.16	19.3265	19.625	19.2867	19.2226	19.0846	18.7972	19.4105	19.3369	19.4127	19.1499	19.4438	19.0648	19.2904	19.1615	18.9065	19.1747	19.1584
Nell1	Q2VWQ2	Protein kinase C-binding protein NELL1		0.898323	0.12638	0.169532	1.12469	11	16	16	12	11	11	12	11	15	16	15	11	14	16	12	13	12	13	12	14	16	13	16.3353	16.2111	16.1957	16.675	16.305	16.2761	16.7077	16.6881	16.7955	16.7669	16.6659	16.2895	16.2176	16.3667	16.1781	15.9573	15.9665	16.6145	16.7908	16.5216
Nell2	Q61220	Protein kinase C-binding protein NELL2		0.245329	0.568422	0.100094	1.07184	40	46	46	43	39	40	41	43	47	45	47	39	47	46	38	42	40	37	38	46	45	46	18.9862	19.1424	18.995	19.2975	19.0118	19.0129	19.6942	19.6767	19.8456	19.7256	19.5548	19.2332	19.117	19.1465	18.7543	18.5262	18.7156	19.6756	19.8967	19.788
Neo1	P97798	Neogenin		1.33475	0.0462643	0.175235	1.12915	48	51	50	50	45	40	41	46	48	49	45	45	51	52	46	45	43	52	47	51	48	46	19.6879	19.8757	19.7709	19.8917	20.0421	19.8585	19.6662	19.4738	19.5132	19.6515	19.7575	19.6238	19.7901	19.8601	19.7302	19.5964	19.1732	19.5635	19.2078	19.503
Neu1	O35657	Sialidase-1		0.490544	0.323188	0.124938	1.09046	2	3	3	2	2	2	2	2	3	3	3	2	3	3	2	2	2	2	2	3	2	3	13.8472	14.1679	13.9363	13.6946	14.2298	14.0028	13.9673	13.5457	13.9554	14.4441	14.1921	13.6875	14.261	14.2491	13.4138	13.8175	14.0041	13.8072	14.3103	13.8719
Nfasc	Q810U3	Neurofascin		1.7264	0.0187761	0.304294	1.23481	33	36	37	34	36	32	36	36	38	37	37	34	38	39	32	35	33	35	36	38	38	34	18.704	18.5113	18.9799	19.3156	19.1959	18.8287	19.2105	18.7362	18.6555	18.868	18.6419	19.0673	18.9305	18.9932	18.6226	18.3015	18.5244	18.4152	18.4337	18.3271
Nid2	O88322	Nidogen-2		0.018456	0.958394	0.0258062	1.01805	NaN	2	2	1	2	NaN	1	NaN	2	1	2	2	2	2	1	NaN	1	NaN	NaN	2	1	2	NaN	10.5321	12.8215	NaN	13.9601	NaN	13.75	12.2912	13.549	13.325	12.6629	13.1898	11.3229	NaN	13.0413	NaN	NaN	13.539	12.2176	13.967
Nme1;Nme2	P15532;Q01768	Nucleoside diphosphate kinase A;Nucleoside diphosphate kinase B		0.257788	0.552347	0.462796	1.37821	1	NaN	1	1	1	1	1	1	1	1	1	1	NaN	1	1	1	1	1	1	1	1	1	12.0351	13.5152	11.1084	12.3896	10.0289	12.3903	12.0002	13.3485	11.6416	NaN	12.592	9.44463	11.008	12.669	14.3215	15.9435	11.0343	9.40746	9.85278	10.2717
Nomo1	Q6GQT9	Nodal modulator 1		0.120678	0.757395	-0.0232538	0.984011	3	2	3	2	2	2	3	2	3	3	3	3	3	3	2	3	3	3	3	3	3	2	14.1665	13.8549	13.8106	14.2699	14.2122	14.2238	13.9297	13.8602	14.084	14.0185	14.2338	14.1448	14.2813	14.0304	14.3267	14.1485	14.1125	14.0183	13.8816	13.8827
Notch2	O35516	Neurogenic locus notch homolog protein 2		0.0489882	0.89333	0.0163528	1.0114	1	1	1	1	1	1	1	1	1	1	1	1	1	1	1	1	1	1	1	1	1	1	13.592	13.8723	13.6195	13.6015	13.5326	13.1826	13.2972	13.1428	13.2605	12.9365	13.1389	13.786	13.6944	13.251	13.444	13.471	13.4285	12.9949	13.3373	13.4399
Nov	Q64299	Protein NOV homolog		0.180209	0.660376	0.0603253	1.0427	14	14	14	13	12	10	12	13	13	12	14	12	14	14	14	12	11	13	13	14	14	13	18.7684	19.1842	18.7141	19.3047	18.929	18.9468	18.6776	18.2978	18.3268	18.5726	18.5931	18.825	18.8602	18.8418	18.7516	19.2269	18.9405	18.4457	18.648	18.4607
Npc2	Q9Z0J0	Epididymal secretory protein E1	+	4.68662	2.05768e-05	0.741052	1.67139	11	13	13	12	10	11	11	11	13	13	12	10	11	11	10	11	10	11	9	11	13	12	21.2463	21.7155	21.4452	21.572	21.5321	21.4587	22.2218	21.9502	21.9491	21.9992	22.1524	21.2413	21.1771	20.9524	20.4715	20.5149	20.7367	21.1418	21.2661	21.3207
Nptn	P97300	Neuroplastin		0.750621	0.177574	-0.131554	0.912848	6	6	7	6	7	5	4	6	7	7	7	7	7	7	7	5	4	7	6	7	7	7	16.8442	16.878	16.8764	17.3175	16.7871	16.9253	16.5981	16.5998	16.8895	16.9039	16.539	16.9949	17.0295	16.7458	17.1622	16.9745	17.1854	16.8608	17.0505	17.0656
Nptxr	Q99J85	Neuronal pentraxin receptor		0.324841	0.473324	0.0948946	1.06799	3	3	3	3	2	1	2	2	3	3	2	3	3	3	2	2	3	3	2	3	3	2	13.6317	14.0388	14.0866	13.5193	14.1551	14.2497	13.8557	13.9254	14.4981	14.1448	13.852	13.5735	13.7134	13.9476	13.7897	13.3687	13.6443	14.0399	14.1416	14.556
Nrcam	Q810U4	Neuronal cell adhesion molecule		0.00603785	0.986194	-0.00138526	0.99904	77	79	79	77	72	62	69	78	76	74	79	73	80	79	77	71	67	79	77	79	76	77	23.1278	22.9656	23.1416	23.431	23.1271	23.0705	22.8827	22.678	22.8673	22.8367	22.7933	23.1367	23.2544	23.0637	23.0917	22.8903	23.1115	22.8653	22.9519	22.9787
Nrxn1	Q9CS84	Neurexin-1		0.0167905	0.962076	0.00559599	1.00389	40	44	46	41	40	32	39	40	40	45	42	37	44	45	39	39	35	42	40	43	43	44	19.0718	18.7345	19.2432	19.3666	19.1613	19.2528	18.8957	18.5311	18.7738	18.9301	18.812	19.0668	19.1847	19.3849	19.2615	19.0766	19.2361	18.7951	18.5065	18.7157
Nrxn3	Q6P9K9	Neurexin-3		0.166431	0.681662	-0.0458341	0.96873	34	37	38	35	32	29	34	36	35	35	37	32	39	40	33	34	33	37	38	40	35	31	18.0363	17.7255	18.0779	18.2481	18.1045	18.175	17.7892	17.3666	17.7046	17.8664	17.8527	18.0444	18.1409	18.2991	18.2747	18.0553	18.0984	17.8529	17.5148	17.6746
Ntm	Q99PJ0	Neurotrimin		0.522684	0.300135	0.0644065	1.04565	15	15	15	15	15	15	15	15	15	16	16	15	16	16	15	15	16	15	15	15	16	16	20.1273	20.3456	20.0498	20.5398	20.2722	20.2775	20.2573	20.0937	20.1416	20.3133	20.1315	20.1899	20.2564	20.128	20.167	19.975	20.1542	20.0594	20.3075	20.3992
Ntng1	Q8R4G0	Netrin-G1		1.22079	0.0601465	-0.303484	0.810293	7	6	6	6	6	5	6	6	6	6	6	6	7	7	6	6	6	7	7	6	6	6	16.1677	15.6955	15.8943	14.5267	15.8452	15.5631	15.5622	15.5486	15.5494	15.8172	16.0073	15.5642	15.6942	16.1286	16.1096	16.2752	16.4077	16.0179	15.598	15.9581
Ntng2	Q8R4F1	Netrin-G2		0.525263	0.298358	0.159669	1.11703	1	1	1	1	1	1	1	NaN	1	1	1	1	1	1	1	1	NaN	1	1	1	1	1	11.9686	12.0644	11.8492	11.2404	11.8222	NaN	11.8529	11.9349	12.0275	11.9645	12.209	12.0097	11.5086	11.4268	NaN	10.989	11.8074	11.9185	11.8082	12.2323
Ntrk2	P15209	BDNF/NT-3 growth factors receptor		0.676015	0.210855	-0.153058	0.899342	5	7	6	7	7	5	6	5	6	6	6	5	8	7	6	6	5	8	6	7	7	6	16.7909	17.0046	17.1986	17.7545	17.0376	16.8492	17.0594	17.022	17.0427	16.7608	16.7632	17.2732	17.5913	17.1232	17.5386	17.0205	17.1809	16.9551	16.9524	17.4313
Nucks1	Q80XU3	Nuclear ubiquitous casein and cyclin-dependent kinase substrate 1		0.120926	0.756962	-0.133657	0.911518	NaN	3	2	NaN	NaN	NaN	NaN	1	4	3	4	NaN	4	4	NaN	NaN	NaN	NaN	NaN	4	3	3	NaN	NaN	NaN	NaN	NaN	10.1402	12.3489	12.0065	10.8968	10.847	11.713	NaN	NaN	NaN	NaN	NaN	NaN	11.2193	10.8084	11.6512
Nutf2	P61971	Nuclear transport factor 2		0.422497	0.37801	0.243273	1.18368	1	1	2	2	1	1	2	1	1	2	1	2	1	2	1	1	2	2	1	2	1	2	14.4198	13.9749	14.2831	14.7203	13.4362	14.2754	13.9716	13.5198	13.8138	13.9387	13.2152	13.1005	14.3437	13.6751	14.1458	15.4548	13.5479	13.1163	14.129	12.7422
Nxph1	Q61200	Neurexophilin-1		0.0361508	0.92013	-0.0140882	0.990282	3	3	3	3	3	3	3	3	3	3	3	3	3	3	3	3	3	3	3	3	3	3	17.7542	17.6778	17.4294	17.5384	17.754	17.6927	17.0337	16.6661	16.9264	17.1887	17.0835	17.5365	17.6203	17.5988	17.6599	17.4595	17.3741	17.4261	17.1693	16.9849
Olfm1	O88998	Noelin		0.0359147	0.92063	-0.0133008	0.990823	19	20	20	19	18	17	19	18	18	17	19	19	19	20	18	20	17	20	19	19	20	19	21.057	20.8642	21.2631	21.2951	21.2962	21.1861	20.6291	20.4999	20.6886	20.9552	20.6053	21.2359	21.2328	21.3917	21.2372	21.0985	21.0725	20.8557	20.6164	20.5248
Olfm2	Q8BM13	Noelin-2		0.153301	0.702585	-0.053922	0.963314	18	21	20	19	20	15	20	19	20	20	20	20	20	20	20	20	19	20	17	21	21	19	19.5124	19.4444	19.8053	19.9216	19.6742	19.5077	19.1621	19.0423	19.0294	19.2796	18.9394	19.7969	19.7134	19.8431	19.6992	19.4745	19.6987	19.3147	19.2398	19.1297
Omg	Q63912	Oligodendrocyte-myelin glycoprotein		0.137893	0.727959	0.0341148	1.02393	5	5	5	5	5	5	5	5	5	5	5	5	5	5	5	5	5	5	5	5	5	5	18.0226	17.6153	18.2271	18.5559	18.0822	17.833	17.9268	17.7747	17.8411	17.9482	17.8931	18.0493	18.1329	18.2477	17.9958	17.7775	18.0007	17.7306	18.0197	17.9091
Otud6a	Q6IE21	OTU domain-containing protein 6A		0.0426923	0.906374	-0.0433548	0.970396	1	1	1	1	1	1	1	1	1	1	1	1	1	1	1	1	1	1	1	1	1	1	16.5306	16.0815	15.2138	16.6921	15.2006	15.9713	14.3644	15.5449	14.6484	14.5917	15.3336	15.1338	15.6859	14.5497	16.6961	17.1925	16.6289	14.805	15.3501	14.6514
Park7	Q99LX0	Protein/nucleic acid deglycase DJ-1		3.23642	0.000580206	0.510473	1.42452	3	3	3	3	3	3	3	3	3	3	3	3	3	3	3	3	3	2	3	2	3	3	14.4994	14.9718	14.8647	15.2333	15.1307	14.8767	14.853	14.7707	14.5903	14.715	14.5037	14.7213	14.2663	14.4774	14.5486	14.9363	14.1746	13.8236	14.347	13.9906
Pcbp1	P60335	Poly(rC)-binding protein 1		0.90325	0.124954	0.412159	1.33068	1	2	2	2	2	1	2	2	2	2	2	2	2	2	2	2	1	2	1	2	2	2	13.834	15.0525	14.2658	14.4449	14.9049	14.5624	14.5505	14.439	14.0995	13.7769	13.8338	14.5165	13.9348	13.4618	14.7022	15.6529	13.3282	13.4825	13.8229	13.3326
Pcsk5	Q04592	Proprotein convertase subtilisin/kexin type 5		0.052168	0.886813	0.0234016	1.01635	2	3	3	4	3	NaN	1	1	2	1	2	1	2	3	1	1	1	3	1	2	2	2	11.7118	11.6333	11.8262	NaN	12.1649	12.2678	11.6922	12.1914	11.5952	11.4409	11.876	12.0181	12.1236	11.7513	11.8148	10.8344	12.0271	11.3177	11.8392	12.4052
Pdap1	Q3UHX2	28 kDa heat- and acid-stable phosphoprotein		0.280582	0.524105	-0.311097	0.806029	NaN	2	2	1	2	NaN	1	1	3	2	2	1	1	3	1	2	NaN	1	1	1	2	1	NaN	13.0369	14.3625	NaN	14.681	14.9646	15.1279	14.6956	15.3512	14.6315	14.0223	16.7598	16.3673	15.5977	NaN	13.5121	15.9905	14.0187	15.0878	13.6099
Pdia3	P27773	Protein disulfide-isomerase A3		1.0427	0.0906361	0.224096	1.16805	13	13	15	13	14	9	13	13	14	14	13	13	15	15	13	13	10	13	13	13	14	13	15.2907	16.1832	15.9448	15.6447	16.319	15.9071	16.4191	16.1509	16.2079	15.9685	16.1465	16.3263	15.9773	15.7233	15.1994	15.7837	15.6297	15.7739	15.8114	15.8081
Pear1	Q8VIK5	Platelet endothelial aggregation receptor 1		0.0336889	0.925361	0.0179012	1.01249	1	1	1	1	1	NaN	1	1	1	1	1	1	1	1	1	1	NaN	1	1	1	1	1	12.1858	12.6558	12.0449	NaN	12.4912	12.0732	11.4188	11.7022	11.1438	11.3114	11.8141	12.0306	12.3665	11.9413	NaN	11.8539	12.1999	11.284	11.9845	11.8685
Pgk1	P09411	Phosphoglycerate kinase 1		0.30869	0.491258	0.294625	1.22657	3	3	2	1	1	1	2	2	2	3	2	2	2	2	1	2	2	3	2	3	3	1	12.7899	14.8715	13.3767	11.2695	12.9902	12.8383	13.0053	12.8099	12.515	11.7425	12.9404	12.5545	12.4933	12.9267	14.0357	14.811	12.1084	11.4504	11.9008	12.0571
Pkm	P52480	Pyruvate kinase PKM		0.903273	0.124947	0.498062	1.41232	4	3	4	4	3	3	3	3	2	4	3	2	4	3	2	2	3	3	2	2	3	2	15.0824	16.1879	14.9293	15.3766	14.5931	13.999	14.2912	15.2626	14.128	13.4104	14.4479	13.8325	14.3186	14.8872	15.4995	14.9552	13.8857	13.9102	14.0219	13.8346
Pkp1	P97350	Plakophilin-1		0.283397	0.520719	0.330243	1.25722	13	12	12	15	11	8	11	12	12	16	10	9	5	14	10	12	15	16	11	11	11	11	16.7709	16.73	15.4061	16.3544	15.5989	16.2324	15.2628	17.396	14.6929	15.1145	15.8702	14.9423	15.5684	16.6433	17.6604	18.2264	14.7231	14.6452	14.6379	14.7351
Pkp3	Q9QY23	Plakophilin-3		0.833717	0.14665	-3.67556	0.0782611	1	1	NaN	1	NaN	NaN	NaN	1	1	1	NaN	NaN	NaN	1	NaN	1	2	2	NaN	NaN	NaN	1	11.1806	11.5084	NaN	NaN	NaN	11.9528	0	11.389	NaN	8.64152	NaN	NaN	NaN	13.6945	14.4729	15.3908	NaN	NaN	NaN	9.49588
Pla2g15	Q8VEB4	Group XV phospholipase A2	+	4.40111	3.97092e-05	0.599456	1.51514	4	5	5	4	3	3	3	4	5	4	4	3	5	5	4	4	4	4	4	4	4	4	16.4427	16.5137	16.628	16.7313	16.8531	16.4249	16.4741	16.0949	16.1761	16.4702	16.4289	16.3926	15.5241	16.1675	16.1203	15.7442	15.9673	15.9118	15.6387	15.9074
Pla2g7	Q60963	Platelet-activating factor acetylhydrolase		1.51007	0.0308978	0.240526	1.18142	16	16	16	15	15	15	15	16	16	16	16	16	16	16	16	16	15	16	16	16	16	16	18.1273	17.9155	18.137	18.9211	17.8278	17.8056	18.2311	18.032	18.1427	18.0946	17.9263	17.9454	17.7978	17.8569	17.9024	17.6643	17.8897	17.9807	18.2451	17.7637
Plat	P11214	Tissue-type plasminogen activator		0.575395	0.265831	0.502178	1.41635	2	2	2	2	2	2	2	2	2	2	2	2	2	2	2	2	2	2	2	2	1	2	15.3737	16.2891	16.3312	16.4762	16.1755	16.2091	14.4214	14.4761	14.5924	14.3597	14.0685	15.8088	15.4223	15.4201	15.5962	15.4749	15.102	14.8	11.8477	14.49
Plbd2	Q3TCN2	Putative phospholipase B-like 2	+	3.34985	0.000446836	0.586457	1.50155	5	4	5	4	3	3	3	2	4	5	4	4	4	4	4	3	2	3	4	4	4	4	15.8803	16.3053	16.1976	16.6588	16.2238	16.4857	16.2462	16.1125	15.7553	15.8707	15.8982	15.8022	15.8681	15.7188	16.3715	15.303	15.4674	15.2041	15.1711	15.6481
Pld3	O35405	Phospholipase D3	+	5.93708	1.15591e-06	1.15482	2.22657	8	8	8	8	6	6	5	8	8	8	8	4	8	8	5	4	5	6	6	6	6	6	19.5632	19.3792	19.6579	19.7806	19.816	19.6198	19.154	18.9704	18.8756	19.2761	18.9334	18.6226	18.6669	18.7947	18.5898	18.3552	18.4418	17.7941	17.7592	17.6964
Plg	P20918	Plasminogen		0.0617465	0.867468	0.0309549	1.02169	1	1	1	1	1	1	1	1	1	1	1	1	1	1	1	1	1	1	1	1	1	1	13.7577	14.2148	13.4978	13.7491	14.6633	14.7066	13.1862	13.2627	13.5129	13.4909	13.7634	14.2426	14.0409	13.7787	13.8683	13.5123	13.0715	13.8899	13.6476	13.572
Plod1	Q9R0E2	Procollagen-lysine,2-oxoglutarate 5-dioxygenase 1		0.267337	0.540335	0.0801173	1.0571	40	42	42	38	37	31	39	38	41	40	42	35	40	42	38	40	35	40	38	42	41	40	19.3036	18.8031	19.3809	19.7122	19.5716	19.6119	20.0265	19.4941	19.7815	19.9763	20.087	19.3626	19.4005	19.811	19.4339	19.1737	19.4875	19.7876	19.5071	19.4856
Plod2	Q9R0B9	Procollagen-lysine,2-oxoglutarate 5-dioxygenase 2		0.0789547	0.833768	0.0120622	1.0084	9	11	10	9	12	7	10	11	11	9	12	12	11	12	12	9	9	10	10	12	10	11	16.3797	16.25	16.4932	16.3081	16.5915	16.62	16.4692	16.3927	16.5583	16.5998	16.5715	16.5373	16.3802	16.4427	16.6532	16.196	16.2929	16.619	16.5958	16.4709
Plod3	Q9R0E1	Procollagen-lysine,2-oxoglutarate 5-dioxygenase 3		0.142622	0.720075	0.151087	1.11041	1	1	2	1	1	1	1	1	1	2	2	1	1	1	NaN	1	1	1	NaN	2	1	1	13.0393	13.7724	12.5617	14.2732	14.3351	13.0089	14.6763	13.1016	13.8624	15.0094	13.6775	12.7116	NaN	14.0866	13.8782	11.0828	NaN	13.6042	14.5671	14.0873
Pltp	P55065	Phospholipid transfer protein		0.623159	0.238145	0.266623	1.20299	4	6	7	5	7	4	5	7	7	7	7	5	7	7	4	6	6	6	6	7	6	6	14.8239	14.8792	15.377	15.5139	15.3322	15.1134	16.0907	16.0141	16.0783	15.9179	15.9243	15.2699	14.7322	14.9068	15.2762	14.38	14.6453	15.8773	15.7875	15.9126
Plxdc2	Q9DC11	Plexin domain-containing protein 2	+	11.3907	4.06752e-12	-1.44954	0.366137	17	17	18	15	16	9	15	14	16	16	15	19	21	20	20	19	19	19	18	19	18	19	18.2204	17.9839	18.1732	18.1798	18.3014	18.3417	18.0316	17.7981	17.8488	17.9347	18.3762	19.5021	19.8239	19.7658	19.6958	19.6399	19.7975	19.4875	18.9084	19.3197
Plxna1	P70206	Plexin-A1		0.659344	0.219107	0.0979381	1.07024	4	8	6	4	7	5	6	5	5	6	6	5	8	7	5	6	5	8	7	6	5	6	15.733	15.9238	15.9617	15.8623	16.218	15.9438	15.7261	15.3074	15.6863	15.8153	15.6115	15.811	15.8637	15.7389	15.5823	15.7416	15.711	15.7589	15.626	15.7095
Plxna2	P70207	Plexin-A2		1.03216	0.0928628	-0.138883	0.908222	4	4	4	4	4	3	4	4	4	4	4	4	4	4	4	4	3	4	4	4	4	4	14.4304	14.2553	14.5546	14.494	14.6161	14.6859	14.4083	14.2244	14.2403	14.3309	14.1465	14.3934	14.8259	14.7594	14.601	14.366	14.5981	14.6223	14.1487	14.5177
Plxna4	Q80UG2	Plexin-A4		1.3451	0.0451754	0.220986	1.16553	5	5	5	5	4	3	3	3	3	5	5	4	5	4	3	4	3	4	4	5	5	5	12.7891	13.2733	13.2925	13.3021	13.4942	13.2094	13.0382	12.5912	12.9592	13.1042	12.8193	13.246	13.047	12.9502	12.8284	12.7776	12.7001	13.0453	12.8884	12.8508
Plxnb2	B2RXS4	Plexin-B2		0.807896	0.155634	0.129498	1.09391	15	17	18	17	16	15	15	17	18	17	19	15	18	18	15	15	15	16	18	19	17	17	16.5493	16.6056	16.5979	17.1176	16.6321	16.4955	16.954	16.7613	16.824	16.9569	16.7414	16.5638	16.5258	16.5534	16.5309	16.3148	16.3485	16.6834	17.0029	16.8376
Plxnb3	Q9QY40	Plexin-B3		1.34197	0.0455022	0.975359	1.96613	NaN	1	1	NaN	NaN	NaN	NaN	NaN	1	1	1	NaN	1	1	NaN	NaN	NaN	NaN	NaN	1	NaN	1	NaN	NaN	NaN	NaN	NaN	NaN	12.8796	12.0594	11.6304	11.9365	12.5716	NaN	NaN	NaN	NaN	NaN	NaN	11.2727	NaN	10.7446
Podxl2	Q8CAE9	Podocalyxin-like protein 2		1.27063	0.053625	0.343895	1.26918	1	1	1	1	1	1	1	1	1	1	1	1	1	1	1	1	1	1	1	1	1	1	14.0842	14.2312	14.6054	14.5831	14.6127	14.3224	14.5547	14.3519	14.1991	14.1263	14.2403	14.8289	14.2584	14.2125	14.1043	13.5493	13.3504	13.2779	14.1158	14.7966
Ppia	P17742	Peptidyl-prolyl cis-trans isomerase A		0.200532	0.630185	0.251415	1.19037	1	1	2	2	1	1	2	2	2	1	1	1	2	2	2	2	4	5	1	2	1	1	13.3851	12.9249	13.4998	14.1306	13.1857	13.1952	12.8309	12.829	12.6783	12.9951	13.4474	12.7874	12.4784	13.7853	14.8115	16.8568	12.3843	12.1825	12.3353	10.9734
Ppib	P24369	Peptidyl-prolyl cis-trans isomerase B		0.120843	0.757107	-0.0726162	0.950912	1	2	2	2	2	2	2	2	2	2	2	2	2	2	2	2	2	2	2	2	2	2	12.1226	12.3986	12.5318	11.1531	12.8909	12.766	12.6113	12.7565	12.8509	13.6631	13.0703	12.2601	12.8088	12.5082	11.8885	12.3525	12.9854	13.2968	12.3862	13.2664
Ppt1	O88531	Palmitoyl-protein thioesterase 1		2.13727	0.00729	0.318039	1.24663	15	15	16	15	13	7	13	14	15	16	15	12	16	15	12	10	8	15	12	15	16	14	17.7344	17.5275	17.7338	17.7783	17.4813	17.4069	17.9714	18.1079	17.8337	17.8871	17.787	17.3981	17.0742	17.3752	17.4462	17.1439	17.1903	17.5385	17.7364	18.052
Prcp	Q7TMR0	Lysosomal Pro-X carboxypeptidase		1.62186	0.0238861	0.274942	1.20995	2	4	4	3	3	3	3	3	4	4	4	3	3	4	4	3	3	2	4	4	3	4	14.6553	14.3649	13.9458	14.5902	14.5081	14.6123	14.7971	14.6015	14.7192	14.9923	14.8836	13.9326	14.3385	14.0431	14.2518	14.0826	14.4193	14.2779	14.4144	14.6715
Prdx1	P35700	Peroxiredoxin-1		0.799481	0.158679	0.367333	1.28997	3	2	3	3	2	2	2	2	3	3	3	2	2	3	2	2	2	2	2	3	2	2	15.2813	15.8176	14.608	15.015	14.6047	15.2162	14.1061	14.7749	13.9879	13.9811	14.1059	14.2024	14.5121	14.8489	15.5185	14.5784	14.3914	13.7332	14.3634	13.9488
Prdx2	Q61171	Peroxiredoxin-2		0.809452	0.155077	0.419922	1.33786	2	2	2	2	2	2	2	2	2	2	3	2	2	3	2	2	2	2	2	2	3	2	17.4348	17.3516	16.1039	16.9421	16.2282	16.8622	15.9657	17.5257	15.3086	15.7746	16.1824	16.0976	15.9558	16.7494	17.1439	16.5868	16.3569	15.7842	15.2662	15.8574
Prdx6	O08709	Peroxiredoxin-6		0.0165895	0.962522	-0.0229942	0.984188	1	1	1	1	1	NaN	1	1	1	1	1	NaN	1	NaN	1	2	2	2	NaN	1	1	NaN	12.4936	12.7989	12.5214	NaN	11.8865	13.6506	12.9324	11.5381	12.4396	12.3104	12.0162	NaN	10.9653	13.1593	13.6891	14.5532	NaN	12.2068	11.731	NaN
Prex2	Q3LAC4	Phosphatidylinositol 3,4,5-trisphosphate-dependent Rac exchanger 2 protein		0.203945	0.625252	0.160417	1.11761	1	1	1	1	1	1	1	1	1	1	1	1	1	1	1	1	1	1	1	1	1	1	15.6491	15.4401	15.2013	15.1743	15.1729	14.8114	13.8828	14.033	13.9877	13.7569	13.8409	15.3059	15.1391	15.2133	15.259	14.9127	14.6991	13.7451	14.4679	13.7606
Prnp	P04925	Major prion protein		1.06218	0.0866602	-0.0920713	0.938175	2	2	2	2	2	2	2	2	2	2	2	2	2	2	2	2	2	2	2	2	2	2	14.8849	14.827	14.9418	15.0564	15.0264	14.7332	15.0556	14.9488	15.0971	15.0876	14.9229	15.0391	15.1141	14.8993	14.9609	15.0254	14.9505	15.1413	15.2374	15.1354
Prss23	Q9D6X6	Serine protease 23		0.833238	0.146812	0.289728	1.22241	1	1	1	1	1	1	1	1	1	1	1	1	1	1	1	1	1	1	1	1	1	1	13.5781	14.2461	13.4536	13.8537	13.6689	13.7202	13.6412	13.4471	13.8625	13.7049	13.3849	13.6778	13.469	13.4303	13.6442	11.661	13.433	13.5668	13.5332	13.7436
Psap	Q61207	Prosaposin	+	8.53204	2.93737e-09	0.665982	1.58665	18	19	19	19	18	18	19	19	19	19	19	17	19	19	18	16	17	19	18	18	19	19	18.9011	19.305	19.0466	18.9943	19.1883	19.1331	19.2333	19.2329	18.9809	19.0896	18.9073	18.7024	18.6235	18.6174	18.273	18.4037	18.1516	18.5038	18.4048	18.2662
Ptgds	O09114	Prostaglandin-H2 D-isomerase		1.97683	0.010548	0.492203	1.40659	1	1	1	1	1	1	1	1	1	1	1	1	1	1	1	1	1	1	1	1	1	1	14.4748	14.9132	14.7637	16.1873	14.9777	14.5174	15.6542	15.5022	15.3609	15.2599	15.157	14.6215	14.4233	14.4156	15.0835	14.499	14.2841	14.6033	15.0627	14.8594
Ptk7	Q8BKG3	Inactive tyrosine-protein kinase 7		0.708089	0.195844	0.212502	1.1587	20	21	22	22	20	15	19	20	22	21	22	21	22	22	19	19	18	20	20	22	21	22	18.697	18.8684	18.8536	19.1309	19.0008	19.0131	19.6701	19.5387	19.4653	19.6488	19.6538	18.8814	18.9037	18.7849	18.7058	18.439	18.5852	19.2249	19.321	19.4692
Ptprd	Q64487	Receptor-type tyrosine-protein phosphatase delta		0.0435039	0.904682	-0.0097632	0.993256	21	22	23	20	20	19	20	21	22	21	22	21	24	24	20	21	18	21	20	23	20	20	17.6031	17.4723	17.6728	17.7994	17.7844	17.699	17.5254	17.216	17.4483	17.5471	17.5989	17.7518	17.7933	17.8849	17.7405	17.7191	17.6181	17.526	17.2316	17.3715
Ptprf	A2A8L5	Receptor-type tyrosine-protein phosphatase F		0.347623	0.449135	-0.0635946	0.956877	53	60	59	54	55	47	53	57	56	55	58	54	60	59	54	54	48	58	58	58	55	58	19.6043	19.4274	19.6684	19.8205	19.8023	19.6632	19.5437	19.2188	19.3709	19.6342	19.608	19.7006	19.8042	19.9869	19.7982	19.6744	19.7932	19.6439	19.3341	19.4962
Ptprg	Q05909	Receptor-type tyrosine-protein phosphatase gamma		3.04146	0.000908945	-0.189769	0.876746	18	18	16	16	17	15	16	17	17	16	18	17	18	19	17	18	15	19	16	17	16	16	19.2185	19.1967	19.118	19.4141	19.2467	19.2177	19.2107	19.1377	19.136	19.3325	19.3551	19.4599	19.4471	19.582	19.4861	19.2453	19.3155	19.368	19.5417	19.5886
Ptprk	P35822	Receptor-type tyrosine-protein phosphatase kappa		0.989315	0.102491	0.130262	1.09449	28	29	29	27	28	24	28	27	28	29	28	27	29	29	26	27	26	27	28	29	28	28	19.8219	19.5146	19.8163	19.9195	19.8358	19.7952	20.0495	19.7237	20.0181	19.9876	20.0511	19.6777	19.861	19.8366	19.1879	19.6587	19.8306	19.8077	19.8121	19.8539
Ptprm	P28828	Receptor-type tyrosine-protein phosphatase mu		0.891568	0.128361	0.14362	1.10467	7	8	8	7	8	7	8	7	8	8	8	8	8	8	8	8	7	8	7	8	8	8	16.3934	16.2588	16.5669	16.8692	16.5369	16.5014	16.2883	16.1779	16.2655	16.2724	16.5088	16.3752	16.5173	16.6554	16.4299	16.0575	16.4078	16.2543	15.8809	16.1058
Ptprs	B0V2N1	Receptor-type tyrosine-protein phosphatase S		0.312249	0.487249	-0.0571619	0.961153	27	33	32	25	26	23	30	30	31	32	31	28	32	33	26	29	25	29	27	31	31	30	18.2929	17.9414	18.2612	18.2057	18.3587	18.0782	18.0793	17.7121	18.0294	18.1652	17.9795	18.2895	18.3421	18.4142	18.191	18.2159	18.2945	18.1922	17.8332	18.0612
Ptprt	Q99M80	Receptor-type tyrosine-protein phosphatase T		0.270879	0.535946	0.0409815	1.02881	11	12	11	12	10	10	10	10	11	12	11	10	11	11	12	10	11	11	11	11	12	11	17.4495	16.9723	17.4083	17.3879	17.4806	17.3805	17.6222	17.3606	17.5841	17.6148	17.5084	17.4537	17.4724	17.5923	17.4153	17.1428	17.3166	17.4112	17.4404	17.448
Ptpru	B1AUH1	Receptor-type tyrosine-protein phosphatase U		0.214184	0.610684	0.0830797	1.05928	2	2	2	2	2	2	2	2	2	2	2	2	2	2	2	2	2	2	2	2	2	2	13.927	13.3573	14.2356	14.7317	14.2212	13.9663	14.7918	14.348	14.7534	14.7078	14.4995	14.0026	14.1809	14.5054	14.5401	13.5116	14.2757	14.1837	14.3397	14.4584
Ptprz1	B9EKR1	Receptor-type tyrosine-protein phosphatase zeta		0.374507	0.422175	-0.0792925	0.946522	7	9	8	8	7	4	7	7	8	8	8	7	9	8	7	7	7	8	6	9	7	8	16.0891	16.0257	16.0541	16.3196	16.1999	16.1989	16.6615	16.4157	16.4198	16.3534	16.5788	16.109	16.2408	16.1999	16.2228	16.1695	16.1362	16.5323	16.7429	16.5566
Pxylp1	Q8BHA9	2-phosphoxylose phosphatase 1		0.287726	0.515554	0.124132	1.08985	1	1	1	1	1	1	1	1	1	1	2	1	2	1	1	1	1	1	1	2	1	1	16.1063	15.3656	15.8622	16.2733	15.8023	15.9995	15.8375	15.6291	14.8036	16.2871	16.0798	15.8796	15.7503	16.3222	15.8634	15.783	15.8713	14.995	16.0372	15.4476
Pzp	Q61838	Pregnancy zone protein		0.342467	0.454499	0.153978	1.11263	3	3	2	5	5	4	5	4	4	4	4	4	3	3	5	6	5	2	4	4	4	4	17.1763	17.4062	17.2525	17.8456	17.1182	17.5597	16.4998	16.3908	16.2417	16.2601	16.9444	16.9174	16.8891	16.7258	17.0392	17.7758	16.7569	16.5049	16.7638	16.4913
Qpct	Q9CYK2	Glutaminyl-peptide cyclotransferase		0.57739	0.264612	-0.14858	0.902138	6	7	5	5	6	3	6	6	6	6	5	5	6	7	6	4	6	4	6	6	6	5	15.8078	15.3167	15.6488	14.9508	15.5791	15.3918	15.0481	15.1109	15.3551	15.3893	14.8139	15.3231	15.5227	15.7015	15.7743	15.5122	15.6253	15.6427	15.4976	15.1493
Qsox1	Q8BND5	Sulfhydryl oxidase 1		0.138553	0.726854	0.0383328	1.02693	11	14	13	11	13	9	12	14	13	12	13	12	13	14	11	12	11	12	14	14	13	12	16.3054	15.9913	16.6483	16.5106	16.5412	16.6494	16.2504	15.9034	16.1367	16.0957	16.2016	16.2157	16.3993	16.5567	16.5889	16.2852	16.4318	16.2418	15.8762	15.9022
Rab10	P61027	Ras-related protein Rab-10		0.284146	0.519821	-0.201054	0.869915	2	2	2	2	2	1	2	2	2	2	2	2	2	2	1	1	2	2	1	2	2	1	12.9875	13.7059	13.3053	14.2022	13.7823	13.8054	13.4122	13.0492	13.037	12.9289	13.2687	13.4754	13.957	14.4317	14.4442	15.5975	13.3276	12.7923	12.7164	13.3619
Rack1	P68040	Receptor of activated protein C kinase 1		1.65662	0.0220483	0.371565	1.29376	NaN	1	1	1	1	1	1	1	1	1	1	1	1	1	1	1	1	1	1	1	1	1	NaN	13.8079	13.6298	13.9353	13.8405	13.8203	13.8871	13.8558	13.7755	13.2915	13.464	13.6352	13.5532	12.9877	13.6956	14.304	12.8852	13.2049	13.2447	13.2075
Ran	P62827	GTP-binding nuclear protein Ran		0.869604	0.135019	0.504233	1.41837	1	2	2	2	2	1	2	1	2	2	2	2	2	2	2	1	1	2	1	2	2	2	12.7353	13.6759	12.9702	14.0961	13.0431	13.4388	13.5745	13.6141	13.2123	13.1543	13.6209	12.6585	12.1626	11.4963	13.7501	15.0769	11.5602	12.9285	13.1637	13.1477
Reck	Q9Z0J1	Reversion-inducing cysteine-rich protein with Kazal motifs		0.185269	0.652726	-0.0618108	0.958061	1	1	1	1	1	1	1	1	1	1	1	1	1	1	1	1	1	1	1	1	1	1	14.6871	14.4429	14.6833	14.4657	14.8905	14.6997	13.9523	14.1631	13.9365	14.2847	14.2233	14.6724	14.8203	14.7787	14.7934	14.6544	14.5774	14.1741	14.3903	14.2488
Reln	Q60841	Reelin		0.467402	0.340877	0.161814	1.11869	7	7	6	7	7	7	7	7	7	7	7	7	7	6	6	7	7	7	6	7	7	7	15.7266	15.6003	15.7247	16.2793	15.7469	15.493	15.0558	14.9064	15.0601	15.2537	15.0912	15.7582	15.8208	15.742	15.3025	15.2204	15.4923	15.0195	15.0666	14.9083
Rgma	Q6PCX7	Repulsive guidance molecule A		1.45465	0.0351033	-0.135564	0.910314	16	17	17	17	15	13	14	15	16	15	17	14	18	18	14	15	15	16	15	17	18	15	17.496	17.3612	17.5551	17.8083	17.7134	17.5867	17.7406	17.61	17.6318	17.8026	17.8732	17.8653	17.7191	17.9137	17.851	17.5669	17.591	17.948	17.7405	17.9172
Rgmb	Q7TQ33	RGM domain family member B		0.0398445	0.912337	-0.0702946	0.952443	6	6	6	6	5	3	5	6	5	5	6	3	7	7	4	5	5	7	7	6	7	6	15.8609	15.4935	16.3494	20.3748	16.22	15.7516	15.3302	15.2335	15.4158	14.722	15.5399	14.8196	16.1755	16.5686	20.2513	15.6621	15.6574	15.5838	15.4648	15.6329
Rnaset2a;Rnaset2b	C0HKG5;C0HKG6	Ribonuclease T2-A;Ribonuclease T2-B		0.108227	0.779423	0.054302	1.03836	11	13	13	10	9	8	8	9	12	13	12	8	11	13	11	9	7	11	10	12	13	10	18.7192	18.8917	18.5682	18.6993	18.5167	18.5358	19.3906	19.3724	19.4312	19.4342	19.4962	18.62	18.5719	18.5241	18.4362	18.4227	18.7062	19.2144	19.4678	19.5948
Robo1	O89026	Roundabout homolog 1		2.35576	0.00440794	-0.291268	0.817184	60	63	64	61	60	49	57	61	64	59	63	60	64	66	59	61	54	63	63	65	61	59	19.7082	19.4538	19.8098	19.7266	19.9907	19.9498	19.7344	19.4117	19.4934	19.6476	19.7695	20.1457	20.2228	20.3759	20.0219	20.1182	20.1373	19.9184	19.6388	19.6872
Robo2	Q7TPD3	Roundabout homolog 2		0.890251	0.128751	0.125054	1.09055	28	32	32	30	29	24	30	30	31	32	30	31	31	33	29	28	30	31	30	31	31	30	17.359	17.6212	17.647	17.855	17.9487	17.6261	17.741	17.5122	17.3811	17.5042	17.7221	17.8169	17.7595	17.6504	17.4679	17.6044	17.3622	17.4876	17.2191	17.3132
Rpl11	Q9CXW4	60S ribosomal protein L11		0.015296	0.965393	-0.0150417	0.989628	NaN	1	1	1	1	NaN	1	1	1	1	1	1	NaN	1	NaN	1	NaN	1	NaN	NaN	1	1	NaN	14.9964	13.8397	NaN	14.422	15.0202	14.6108	14.8455	14.3934	14.5871	14.1788	14.7602	NaN	13.5604	NaN	16.2579	NaN	NaN	14.2176	14.181
Rplp2	P99027	60S acidic ribosomal protein P2		1.50258	0.0314358	0.819536	1.76484	1	1	1	1	1	1	1	1	1	1	1	1	1	1	1	1	NaN	1	1	1	1	1	12.1355	13.0366	12.2175	13.5329	12.6151	12.4558	14.5838	14.0619	13.7707	13.7178	13.8198	12.0209	11.375	11.3317	NaN	12.8416	11.5729	12.9707	13.3337	12.9889
Rps12	P63323	40S ribosomal protein S12		1.86667	0.0135933	0.593502	1.5089	2	3	3	3	3	2	3	3	3	3	2	2	2	2	3	3	3	3	2	2	2	1	13.1894	14.776	13.9249	15.0675	14.7737	14.4676	14.5047	14.0657	14.1246	13.8356	14.024	14.689	13.8215	13.5904	13.9579	13.8361	12.9118	13.2224	13.4529	14.1116
Rtn4r	Q99PI8	Reticulon-4 receptor		0.997534	0.100569	-0.10309	0.931037	9	9	10	8	9	8	8	8	8	9	9	9	11	10	8	8	8	9	9	9	10	10	16.053	16.0234	15.9305	15.8706	15.9314	15.8136	15.7597	15.4322	15.8821	15.8659	15.8793	15.9568	16.0273	16.1704	15.7536	15.9507	15.9077	16.0465	15.9716	16.0199
Rtn4rl1	Q8K0S5	Reticulon-4 receptor-like 1		0.0643077	0.862367	0.0222702	1.01556	5	5	5	5	4	3	4	4	5	5	5	4	4	4	4	3	3	4	4	5	5	5	16.5932	16.6451	16.7667	17.2396	16.9335	16.7786	17.2844	17.0988	17.3227	17.3559	17.2226	16.9772	16.8536	17.0222	16.7976	16.3344	16.9496	17.1643	17.3712	17.3582
Rtn4rl2	Q7M6Z0	Reticulon-4 receptor-like 2		0.215011	0.609522	-0.0454856	0.968964	17	17	17	17	17	17	17	17	17	17	17	17	17	17	17	17	17	17	16	17	17	17	19.6249	19.5766	19.6292	19.723	19.6972	19.6598	19.9365	19.7848	19.9209	20.0054	19.9521	19.7006	19.6574	19.7085	19.7137	19.4648	19.6125	19.9418	20.2573	20.1757
S100a14	Q9D2Q8	Protein S100-A14		0.454601	0.351075	0.398016	1.31769	1	1	1	1	1	1	1	1	1	1	1	1	1	1	1	1	1	1	1	1	1	1	14.717	14.8321	12.8356	13.3078	13.0387	14.0311	12.1295	14.2028	13.0289	12.3665	12.8907	12.1947	12.7948	12.7738	14.2941	14.7775	13.3837	12.2919	12.9114	12.7912
S100a16	Q9D708	Protein S100-A16		0.0629712	0.865025	0.146705	1.10704	1	NaN	1	1	1	1	NaN	1	NaN	1	1	NaN	NaN	1	NaN	NaN	1	1	NaN	1	NaN	NaN	14.8319	14.8105	11.3608	12.5766	NaN	12.7629	NaN	14.3427	12.34	NaN	12.503	NaN	NaN	NaN	13.316	14.4307	NaN	10.8463	NaN	NaN
Scg3	P47867	Secretogranin-3		1.38706	0.0410149	0.318894	1.24737	4	5	4	3	3	2	3	2	4	4	5	4	4	4	4	3	3	2	3	5	4	4	13.8274	14.4026	13.7794	14.3797	13.8762	14.4419	14.4179	14.3285	14.3765	14.0844	14.2071	13.5647	13.6906	13.5273	13.7775	13.1863	13.7654	14.0622	14.6816	14.3195
Scg5	P12961	Neuroendocrine protein 7B2		0.507526	0.310795	0.368966	1.29143	NaN	2	2	2	1	2	1	1	NaN	2	2	1	2	1	NaN	NaN	1	NaN	1	1	2	2	NaN	13.6872	14.3968	14.7421	12.8975	12.8792	NaN	13.6303	13.3003	13.2362	13.0906	12.2321	NaN	NaN	14.6465	NaN	12.1584	12.9199	13.6052	13.0311
Scn3b	Q8BHK2	Sodium channel subunit beta-3		0.306171	0.494116	0.122025	1.08826	3	2	3	3	2	1	2	2	2	3	3	2	3	3	2	2	2	3	3	3	3	3	15.1304	15.3052	15.4874	16.0605	15.815	15.9081	15.5792	15.2802	14.8779	15.5448	14.8688	15.4599	15.4713	15.8854	15.4249	14.6382	15.5474	15.0311	15.3867	15.637
Scpep1	Q920A5	Retinoid-inducible serine carboxypeptidase		1.18831	0.0648179	0.441157	1.35769	4	5	5	5	5	5	5	5	5	5	5	5	5	5	4	4	4	5	5	5	5	5	14.2052	14.5725	14.8761	14.3884	14.9457	14.5992	15.6236	15.5839	15.1944	15.2971	15.5052	14.4874	14.1969	14.208	13.8519	13.8682	13.9081	15.1999	15.1138	15.261
Sdf4	Q61112	45 kDa calcium-binding protein		0.690632	0.203877	0.248348	1.18785	1	2	2	1	1	NaN	NaN	1	1	1	2	NaN	NaN	1	NaN	NaN	NaN	NaN	NaN	1	NaN	1	13.055	12.6144	12.3927	NaN	NaN	12.309	12.9396	12.3628	12.6163	12.6073	12.7685	NaN	NaN	NaN	NaN	NaN	NaN	12.0301	NaN	12.4177
Sdk1	Q3UH53	Protein sidekick-1		0.470486	0.338465	0.0792229	1.05645	17	19	20	17	19	9	16	16	17	19	18	17	18	19	17	15	12	16	17	19	17	17	16.3674	16.2713	16.4653	16.3811	16.5706	16.6128	16.3096	16.0034	16.2585	16.2117	16.3744	16.4278	16.5698	16.551	16.3922	16.4099	16.1418	16.0677	16.0652	16.0767
Sdk2	Q6V4S5	Protein sidekick-2		0.0478836	0.895605	0.016218	1.0113	14	16	16	13	14	14	15	16	16	16	16	15	16	16	14	15	14	14	13	15	16	14	14.8812	14.9631	15.1705	14.76	15.2687	15.2512	15.661	15.5072	15.7116	15.6768	15.601	15.2217	15.1268	15.1743	15.385	15.0733	14.9215	15.5039	15.3125	15.5094
Selenon	D3Z2R5	Selenoprotein N		0.631443	0.233645	0.642397	1.56092	1	1	1	1	1	1	1	1	1	1	1	1	1	1	1	1	1	1	1	1	1	1	20.4197	20.6501	20.2466	20.8943	20.3221	20.5166	19.7311	19.5072	19.9651	19.9591	19.0385	20.1961	20.3874	19.525	20.9833	20.389	19.1517	19.7159	19.9241	20.1711
Sema3a	O08665	Semaphorin-3A		0.0190841	0.957009	-0.00893142	0.993828	9	9	8	8	8	7	8	8	9	9	9	8	8	9	8	7	8	8	8	8	9	8	17.8852	17.5134	17.3599	17.8846	17.5752	17.4595	17.1683	17.0398	17.0874	17.9132	16.3853	17.4864	17.2587	17.5617	17.8822	17.5785	17.7544	17.3053	16.9235	17.2677
Sema3c	Q62181	Semaphorin-3C		0.149675	0.708476	-0.034878	0.976114	9	13	13	10	9	6	10	12	11	11	13	9	14	13	10	6	7	11	10	13	14	11	14.842	14.7845	15.0903	15.3648	14.9842	15.0936	14.8917	14.7761	15.4306	15.4907	14.9176	15.0962	15.1043	15.2609	14.9876	14.7859	14.864	15.2959	15.1648	15.1156
Sema3e	P70275	Semaphorin-3E		0.851462	0.140779	0.19086	1.14144	7	7	6	7	7	7	6	6	6	7	7	6	6	6	6	6	6	5	6	7	7	7	15.0572	14.4239	15.1904	15.6315	15.0004	14.8413	14.7795	14.5553	15.1915	15.3211	14.6895	14.8745	14.9152	14.8734	14.6143	14.5619	15.028	14.9843	14.8232	14.7736
Sema3f	O88632	Semaphorin-3F		0.765342	0.171656	0.144684	1.10549	4	4	4	4	3	2	4	4	4	4	4	4	4	4	3	4	3	3	4	4	4	4	14.912	14.4086	14.9571	15.6225	15.0075	14.9832	14.9552	14.7147	14.8699	15.1953	15.2196	14.7131	14.9092	15.0785	14.8348	14.8057	15.0545	14.8778	14.5698	14.8563
Sema4a	Q62178	Semaphorin-4A	+	6.66368	2.1693e-07	-1.55414	0.340531	3	5	6	2	5	2	3	5	5	5	4	6	6	7	6	6	5	6	6	6	6	4	13.5694	13.8773	14.0183	14.5539	13.3802	13.3207	13.1729	12.3563	13.4038	14.0043	13.5844	15.1996	15.0556	15.6513	15.7258	15.3886	15.1997	15.0215	14.8816	14.5635
Sema4b	Q62179	Semaphorin-4B	+	6.49874	3.1715e-07	-0.519199	0.697759	17	20	21	16	15	15	15	17	16	19	19	19	21	21	18	16	15	17	18	21	17	19	19.1077	18.4417	18.8654	19.1428	18.8511	18.8923	18.9482	18.932	18.9081	19.0375	19.0927	19.431	19.3191	19.6141	19.5415	19.2143	19.5254	19.4318	19.5487	19.4956
Sema4c	Q64151	Semaphorin-4C		0.374529	0.422154	0.0864832	1.06178	12	15	14	13	14	9	11	12	15	15	15	13	14	14	12	11	12	14	13	15	14	13	17.7456	17.8421	17.7984	18.265	17.8272	17.8225	17.5358	17.4198	17.5615	17.5109	17.3089	17.9771	17.8366	17.728	17.4458	17.6231	17.703	17.4758	17.6542	17.6765
Sema4d	O09126	Semaphorin-4D		0.995927	0.100942	0.139531	1.10155	7	6	7	7	8	7	6	8	8	7	8	7	8	7	8	6	6	7	6	7	8	7	14.8941	14.7873	14.7168	14.9423	15.0322	14.4442	14.8554	14.8606	14.8415	14.8579	14.6177	15.0572	14.7903	14.6944	14.428	14.5041	14.4718	14.5687	14.9323	14.6985
Sema4g	Q9WUH7	Semaphorin-4G		0.0957804	0.802083	0.0346799	1.02433	11	11	11	11	10	7	10	8	10	10	10	10	11	11	10	9	10	9	10	10	10	10	16.2933	16.1928	16.3515	16.473	16.4296	16.3875	15.9102	15.7172	16.0376	16.2118	15.5665	16.4908	16.2233	16.4407	16.6008	16.2604	16.1738	15.7443	15.9919	15.8038
Sema5a	Q62217	Semaphorin-5A		0.0108842	0.97525	0.00593801	1.00412	3	4	4	4	3	3	3	3	2	5	3	2	4	4	3	3	2	4	4	3	4	3	12.8417	12.5114	12.6684	12.4567	11.9588	12.01	11.4239	11.9706	12.6487	11.465	11.7766	12.8284	12.1414	11.776	11.991	12.4507	12.34	12.52	12.1152	12.0499
Sema5b	Q60519	Semaphorin-5B		0.00906232	0.979349	-0.0035103	0.99757	9	9	11	10	9	7	9	8	10	10	10	9	10	11	9	10	10	10	10	11	10	10	15.713	15.763	15.8426	16.1732	15.8022	15.6677	16.3183	16.4676	16.5127	16.3079	16.3107	15.9167	15.8504	15.7758	15.9372	15.8284	15.727	16.2899	16.591	16.342
Sema6a	O35464	Semaphorin-6A		0.0174759	0.960559	-0.0035664	0.997531	24	23	24	24	22	21	23	23	23	23	23	22	23	24	23	23	23	23	24	23	23	23	19.0404	19.0889	19.1997	19.4579	19.1354	19.0712	19.2446	19.123	19.3793	19.5231	19.3261	19.129	19.1109	19.173	19.3054	19.0292	19.0828	19.2601	19.5617	19.3386
Sema6b	O54951	Semaphorin-6B		0.511889	0.307688	-0.0995241	0.933341	8	8	8	9	6	6	6	8	7	9	8	7	9	9	7	7	7	8	8	9	8	7	18.0031	17.8462	17.7305	17.971	17.971	17.9051	17.529	17.5734	17.8248	18.0525	17.3895	17.9088	18.0266	17.9432	18.2285	17.8522	17.8942	17.6723	17.9809	18.0536
Sema6c	Q9WTM3	Semaphorin-6C		3.1002	0.000793959	-0.231515	0.85174	15	14	15	14	13	8	10	15	14	15	15	12	14	15	14	13	13	14	14	15	15	15	17.01	16.7823	16.9817	16.9972	16.9348	16.9327	17.0894	16.853	16.985	17.197	17.0756	17.2886	17.3711	17.394	17.2131	17.0159	17.1799	17.2064	17.2478	17.271
Sema6d	Q76KF0	Semaphorin-6D		0.723187	0.189153	-0.114568	0.923659	26	25	28	23	25	22	22	23	25	26	25	25	27	28	25	26	23	24	25	27	26	27	19.4968	19.1225	19.6082	19.964	19.649	19.5457	19.7013	19.3644	19.3925	19.6918	19.7598	19.8215	19.7636	19.8821	19.8688	19.4074	19.6862	19.7459	19.6016	19.7534
Sema7a	Q9QUR8	Semaphorin-7A		0.0704566	0.850244	-0.0189655	0.98694	57	59	59	57	50	42	48	52	53	57	59	53	61	58	51	50	42	58	60	58	57	59	21.9929	21.8934	21.8787	22.2455	21.9851	21.9915	22.2138	22.0854	22.3624	22.4544	22.1768	21.9641	21.9234	22.0418	22.055	21.6843	21.9713	22.3699	22.5568	22.4801
Serpina10	Q8R121	Protein Z-dependent protease inhibitor		0.000307751	0.999292	-0.000218391	0.999849	3	3	3	3	3	2	3	3	3	3	3	3	3	3	3	3	3	3	3	3	3	3	16.5534	16.7197	16.6123	17.9402	16.6435	16.4586	15.9415	15.7161	15.7324	15.9863	16.1192	16.828	16.9785	16.9212	16.8423	16.7029	16.6265	16.0134	15.5978	16.1336
Serpina1b	P22599	Alpha-1-antitrypsin 1-2		0.757403	0.174822	1.20761	2.30955	4	1	2	4	2	1	4	4	4	2	1	3	3	1	3	5	3	2	3	3	5	2	15.384	15.7149	12.1615	13.3502	15.1849	14.4995	12.4272	14.6158	12.04	14.5615	13.9578	14.4682	12.6761	15.4415	15.5329	12.3315	12.4794	10.1272	14.8274	14.7972
Serpina1d	Q00897	Alpha-1-antitrypsin 1-4		0.113949	0.769222	-0.154406	0.898502	4	2	NaN	4	1	1	3	2	3	1	1	3	1	1	2	4	1	1	1	2	1	1	12.1566	12.3213	12.8286	14.4386	12.2927	12.1276	11.6157	11.475	10.8938	10.7236	NaN	13.2646	13.1267	14.1494	13.5986	12.9422	12.3086	10.4509	11.4091	11.8671
Serpina1e	Q00898	Alpha-1-antitrypsin 1-5		0.278782	0.526281	0.704079	1.6291	2	1	NaN	2	1	NaN	3	2	2	NaN	NaN	2	1	NaN	2	2	NaN	2	NaN	1	1	NaN	10.1344	10.124	10.5856	NaN	12.4808	11.4879	10.8759	NaN	NaN	9.05115	NaN	12.1644	11.3409	14.119	NaN	9.18654	NaN	7.80868	8.3731	NaN
Serpina3k	P07759	Serine protease inhibitor A3K		0.298736	0.502648	0.226164	1.16972	6	4	3	3	3	4	5	2	4	5	4	5	5	5	3	4	4	5	5	3	5	5	14.3	14.7775	14.5078	15.8792	14.5044	14.9161	13.8873	13.5526	13.6209	13.4758	13.4793	14.8539	15.036	15.0743	14.9361	13.903	13.589	13.5994	13.9564	13.0111
Serpina3n	Q91WP6	Serine protease inhibitor A3N		0.227899	0.591699	-0.389453	0.763419	NaN	6	6	2	NaN	NaN	1	1	6	6	5	2	5	6	1	NaN	NaN	1	1	5	6	6	NaN	11.779	NaN	NaN	12.3155	12.1227	14.6867	14.5342	14.5526	14.6748	14.5661	16.2694	11.352	NaN	NaN	15.0688	11.6219	14.1863	14.3869	14.5112
Serpinc1	P32261	Antithrombin-III		0.0879094	0.816753	-0.0370027	0.974678	24	25	24	24	21	19	22	23	23	24	23	22	24	24	22	21	23	25	24	24	24	22	25.2854	24.9513	25.0898	25.5101	25.216	25.0189	24.635	24.6644	24.3908	24.7987	24.7607	25.3962	25.4106	25.3777	25.3263	25.2	25.1257	24.5432	24.3355	24.8233
Serpind1	P49182	Heparin cofactor 2		0.00223655	0.994863	-0.00132509	0.999082	2	2	2	2	2	2	2	2	2	2	2	2	2	2	2	2	2	2	2	2	2	2	18.8301	18.5682	18.6627	18.9713	18.9533	18.8378	18.1575	17.83	17.8134	18.2424	18.3945	18.7798	18.9716	19.0736	18.9069	18.8181	18.8946	17.9966	17.6005	17.8614
Serpine2	Q07235	Glia-derived nexin		0.100302	0.793776	0.0418628	1.02944	17	17	17	17	16	13	15	16	16	17	17	16	17	17	16	16	16	17	17	17	17	17	17.785	17.2671	17.9396	17.7022	17.626	17.5903	17.2541	16.9532	17.2771	17.5919	16.9475	17.5708	17.8948	17.4112	17.6873	17.5564	18.107	17.0579	17.0757	16.868
Serpinf1	P97298	Pigment epithelium-derived factor		0.0245824	0.944969	0.0202639	1.01414	2	2	2	3	3	2	2	2	3	3	2	2	3	2	2	2	2	3	3	2	2	3	15.2822	16.1879	16.3632	16.1077	15.3392	15.4339	14.5645	15.3182	13.6757	14.3785	14.0675	15.1414	15.3096	14.7949	15.0659	15.6297	15.6952	14.7022	14.6634	15.2396
Serpini1	O35684	Neuroserpin		0.866222	0.136075	-0.112131	0.925221	14	17	15	13	12	13	13	13	15	15	15	15	17	17	14	13	14	14	13	17	15	15	18.7149	18.8575	18.7668	18.6496	18.531	18.4174	18.8739	18.7311	18.7619	18.8069	18.7885	18.7661	18.7024	18.686	18.6705	18.5961	18.6572	19.0258	18.9543	19.1351
Sez6	Q7TSK2	Seizure protein 6	+	6.51728	3.03895e-07	-4.16301	0.0558224	NaN	1	4	1	2	NaN	2	1	3	2	4	7	11	11	7	8	5	7	8	11	10	11	NaN	9.3739	12.0669	NaN	12.6892	12.3739	12.4338	9.67385	13.3125	12.3978	13.1693	15.6334	15.3494	15.2552	15.0927	15.2713	15.2655	17.1734	16.953	17.0193
Sez6l	Q6P1D5	Seizure 6-like protein	+	5.3721	4.24524e-06	-2.84086	0.139578	6	5	9	5	2	2	4	4	5	5	5	10	13	12	7	9	6	10	8	13	12	12	11.6945	12.7809	11.1274	15.8777	14.1047	12.337	11.9612	11.7726	11.6642	12.3698	11.5699	15.0602	14.9772	14.8698	14.2983	14.7172	14.9923	16.0405	15.7539	15.9234
Sfn	O70456	14-3-3 protein sigma		0.14605	0.714413	-0.898385	0.536487	NaN	1	1	1	2	NaN	1	3	1	1	3	1	1	1	1	3	3	4	1	2	2	1	NaN	8.08141	10.4132	NaN	0	11.4402	0	9.739	11.3829	0	11.1313	9.62224	7.882	11.5037	13.8294	15.1444	8.7491	9.61273	9.54616	0
Sfpq	Q8VIJ6	Splicing factor, proline- and glutamine-rich		0.355708	0.440851	0.320167	1.24848	1	2	2	1	2	1	2	2	2	2	2	2	2	2	1	1	2	3	1	2	3	2	13.6823	14.1766	13.5015	14.5364	13.9995	13.9201	13.5536	13.3096	13.2544	13.3145	12.3845	13.6245	13.6338	13.4178	14.8346	15.9893	13.1367	12.1189	12.2335	12.3088
Sgce	O70258	Epsilon-sarcoglycan		0.470819	0.338205	-0.0896864	0.939727	1	1	1	1	1	1	1	1	1	1	1	1	1	1	1	1	1	1	1	1	1	1	15.2283	15.1006	15.5963	15.2956	15.6025	15.78	15.5674	15.17	15.4859	15.5731	15.7578	15.5485	15.807	15.7609	15.6888	15.4463	15.7515	15.5556	15.1978	15.4309
Sh3d21	Q7TSG5	SH3 domain-containing protein 21		0.113438	0.770126	-0.136852	0.909502	3	3	3	3	3	3	3	3	3	3	3	3	3	3	3	3	3	3	3	3	3	3	25.5733	23.0804	25.2684	25.507	25.0557	25.1125	24.5759	21.8731	24.6189	24.4499	24.5692	25.3233	25.7271	25.0579	25.393	22.9343	25.3529	24.554	24.9795	24.8379
Siae	P70665	Sialate O-acetylesterase		0.726218	0.187837	0.157147	1.11508	4	4	4	4	3	2	2	4	4	4	4	4	4	4	1	1	2	3	1	4	4	4	13.592	14.0795	14.0577	14.2438	14.0435	13.7782	14.3251	14.4739	14.1765	13.9659	14.1261	13.6989	14.3531	13.8737	13.5529	13.4268	13.987	13.902	14.0186	14.337
Sirpa	P97797	Tyrosine-protein phosphatase non-receptor type substrate 1		1.18728	0.0649715	0.129551	1.09395	8	8	8	8	8	8	8	8	8	8	8	8	8	8	8	8	8	8	8	8	8	8	18.1236	18.3415	18.1944	18.5324	18.2437	18.1109	18.3825	18.3722	18.2236	18.1797	18.0462	18.2624	18.2506	18.0115	17.9666	18.0581	18.0231	18.0696	18.3252	18.3009
Slc30a1	Q60738	Zinc transporter 1		0.348698	0.448024	0.0673813	1.04781	1	1	1	1	1	1	1	1	1	1	1	1	1	1	1	1	1	1	1	1	1	1	14.7466	14.791	15.119	14.807	15.0558	14.8938	15.3157	15.0615	14.9229	14.8626	14.5857	14.933	14.9206	15.0891	15.0874	15.0619	14.8442	14.8447	14.7914	14.7829
Slit3	Q9WVB4	Slit homolog 3 protein		0.0947542	0.803981	0.0255946	1.0179	2	2	2	2	2	2	2	2	2	2	2	1	2	2	2	2	2	2	2	2	2	2	13.7113	13.4698	13.2739	13.635	13.6758	13.5451	13.0196	13.0593	13.3098	13.5753	13.4381	13.0648	13.5084	13.1787	13.2673	13.5355	13.4397	13.4656	13.0233	13.7748
Slitrk1	Q810C1	SLIT and NTRK-like protein 1		0.325595	0.472503	0.0888446	1.06352	2	2	2	2	2	2	2	2	2	2	2	2	2	2	2	2	2	2	2	2	2	2	14.0788	13.6783	14.4151	13.8335	14.2813	14.1042	14.2674	13.7974	14.0137	13.9221	14.3624	14.1857	14.2442	14.3271	13.9419	14.4191	14.0482	13.8211	13.4023	13.7546
Slitrk2	Q810C0	SLIT and NTRK-like protein 2		0.751734	0.177119	0.805003	1.74715	3	3	4	3	3	2	3	3	3	3	3	3	4	4	3	3	2	4	3	4	3	3	16.025	18.0497	17.4004	20.7282	15.5493	15.2641	15.0986	14.9422	14.9384	14.9877	15.1519	16.0893	15.6184	15.6797	14.9625	16.0823	15.821	14.972	14.6543	15.4906
Slitrk3	Q810B9	SLIT and NTRK-like protein 3		0.253626	0.557666	0.0517333	1.03651	8	9	9	8	7	7	8	7	8	7	9	7	9	9	7	7	7	8	8	9	8	9	15.7493	15.3403	15.7254	15.5513	15.6965	15.8396	15.7374	15.2601	15.6333	15.7324	16.0233	15.5931	15.9299	15.7411	15.3987	15.4955	15.8057	15.7134	15.2482	15.5537
Slitrk5	Q810B7	SLIT and NTRK-like protein 5		1.48843	0.0324763	0.226069	1.16964	7	7	7	7	7	6	7	7	7	7	7	7	7	7	7	7	6	7	7	7	7	7	15.9257	15.8338	15.9875	16.2072	16.0408	16.0075	15.7954	15.5263	15.5994	15.776	15.9725	15.9657	15.9563	16.1205	15.7116	15.6219	15.5808	15.5284	15.3405	15.3769
Slu7	Q8BHJ9	Pre-mRNA-splicing factor SLU7		0.330568	0.467124	0.641156	1.55958	1	1	1	1	1	1	1	1	1	1	1	1	1	1	1	1	1	1	1	1	1	1	19.0076	22.2107	18.3451	23.0966	22.8662	18.8906	17.8888	17.3349	17.4196	22.0505	17.9186	18.6789	17.5153	22.304	19.2775	18.7886	22.2742	17.7103	19.1465	17.5005
Smco2	Q9DA21	Single-pass membrane and coiled-coil domain-containing protein 2		0.225149	0.595458	0.24574	1.1857	1	1	1	1	1	1	1	1	1	1	1	1	1	1	1	1	1	1	1	1	1	1	18.9287	18.6884	16.7047	17.7539	16.3138	17.8441	15.1446	17.4518	15.6294	16.2155	16.4419	15.6614	17.031	16.099	17.0511	17.4956	17.9659	15.8338	17.9232	16.3013
Smoc1	Q8BLY1	SPARC-related modular calcium-binding protein 1		0.362808	0.433703	0.094524	1.06771	1	2	2	2	1	2	2	1	2	2	1	1	1	2	1	1	1	2	1	2	2	2	13.3134	13.749	13.546	13.7816	13.178	12.81	13.6089	13.3934	13.8436	13.7911	13.5321	13.1009	13.215	13.5274	13.5978	13.2204	13.1588	13.5325	13.6676	13.2864
Smpd1	Q04519	Sphingomyelin phosphodiesterase	+	5.25255	5.59044e-06	0.397376	1.31711	5	5	5	5	5	3	5	4	5	5	5	5	5	5	5	5	4	5	4	5	5	5	16.1166	16.2043	16.2175	16.2777	16.2356	16.081	16.3063	16.1703	16.2722	16.1537	15.8833	15.894	15.6299	15.7719	15.823	15.6756	15.3789	16.0532	15.9273	15.9012
Smpdl3a	P70158	Acid sphingomyelinase-like phosphodiesterase 3a		0.578237	0.264096	0.517369	1.43134	5	5	5	5	4	2	5	5	5	5	5	4	5	5	4	4	3	4	5	5	5	5	13.9956	14.1797	14.3023	14.2961	14.1567	13.7839	16.1532	15.9988	15.8356	15.8323	16.0581	14.3326	13.6537	14.5237	12.1868	13.0547	14.0676	15.4859	15.3244	15.5441
Sorcs1	Q9JLC4	VPS10 domain-containing receptor SorCS1		0.0503813	0.890469	-0.0109888	0.992412	23	23	23	23	22	17	20	21	21	22	24	23	23	23	21	21	21	24	23	24	21	22	18.1062	17.6256	18.0391	18.2127	17.9125	18.043	17.8823	17.6769	17.8793	18.0439	17.9434	17.9737	18.0447	18.2683	18.273	17.9605	18.0457	17.8733	17.7939	17.763
Sorcs3	Q8VI51	VPS10 domain-containing receptor SorCS3		0.378241	0.418561	-0.106684	0.92872	6	6	6	6	6	5	6	5	6	6	5	6	6	7	6	6	7	7	6	6	6	6	15.8502	15.2753	16.0943	16.482	16.144	15.9133	15.8066	15.538	15.6664	15.8943	15.8698	16.0625	16.1762	16.3092	16.2653	15.9602	16.344	15.7956	15.4302	15.7407
Sorl1	O88307	Sortilin-related receptor		0.1272	0.746104	-0.17588	0.885227	3	4	4	3	4	1	3	2	4	4	4	1	4	4	1	1	1	3	3	4	4	4	10.9266	10.6144	10.919	15.1088	10.223	11.0748	11.4802	11.8389	11.7677	11.0956	11.1882	11.9891	11.6301	9.03181	11.9454	10.922	10.9453	12.1344	11.5864	12.0341
Sort1	Q6PHU5	Sortilin	+	3.9028	0.000125085	-0.74418	0.597007	11	10	11	11	10	6	10	9	12	12	12	10	12	12	11	9	9	11	9	11	12	10	16.3898	16.3019	16.4801	16.2789	16.3982	16.0702	16.9158	16.952	16.6881	16.5819	16.5058	16.9538	17.0191	16.3577	17.0538	17.3662	16.9981	17.5881	17.5902	17.3202
Sparcl1	P70663	SPARC-like protein 1		0.238854	0.576961	-1.07164	0.475779	5	10	13	4	NaN	NaN	4	1	14	13	13	2	12	14	NaN	1	NaN	4	2	14	13	13	10.9783	12.0696	NaN	NaN	11.5814	0	15.9361	14.7951	15.4961	13.7585	14.8798	10.2777	NaN	10.7407	NaN	10.1646	9.99302	15.7878	15.9516	15.6515
Spen	Q62504	Msx2-interacting protein		0.0325527	0.927785	-0.03311	0.977311	1	1	1	1	1	1	1	1	1	1	1	1	1	1	1	1	1	1	1	1	1	1	18.2481	18.0416	17.153	17.6745	16.7286	16.5778	16.704	18.368	16.4353	16.2488	17.3601	17.7311	16.9693	16.6871	16.9201	19.2446	18.4372	16.078	16.7471	17.3722
Spon1	Q8VCC9	Spondin-1		0.482352	0.329342	0.166953	1.12269	3	3	3	3	3	2	3	3	3	3	3	3	3	3	3	3	2	3	3	3	3	3	14.4824	14.3	14.2577	15.0028	13.8174	13.9948	14.3326	14.7431	14.9628	14.9316	14.7686	13.937	13.9086	13.834	14.6534	14.0651	14.0696	14.726	14.6556	14.5428
Ssh3	Q8K330	Protein phosphatase Slingshot homolog 3		0.0610454	0.86887	0.0401159	1.0282	1	1	1	1	1	1	1	1	1	1	1	1	1	1	1	1	1	1	1	1	1	1	23.8275	22.9626	23.5372	24.4882	23.4808	23.4827	22.6948	23.1332	22.7075	23.139	22.9371	23.7138	23.7046	23.701	23.8141	23.796	23.7035	22.2474	22.5358	23.0999
St13	Q99L47	Hsc70-interacting protein		0.747665	0.178787	0.779132	1.7161	1	1	1	1	NaN	NaN	NaN	NaN	1	1	1	1	1	1	NaN	NaN	1	NaN	NaN	1	1	1	12.166	11.371	NaN	NaN	NaN	NaN	14.2674	13.6663	13.0484	12.9154	13.1441	12.5084	NaN	NaN	11.3579	NaN	NaN	10.1613	12.3953	13.4574
St6gal1	Q64685	Beta-galactoside alpha-2,6-sialyltransferase 1		2.64118	0.00228465	0.30359	1.23421	3	3	3	3	3	3	3	3	3	3	3	3	3	3	3	3	3	3	3	3	3	3	14.0767	13.8464	14.2197	14.0486	14.2236	14.1944	14.0781	14.0445	14.3854	14.3206	13.5956	13.973	13.7752	14.0036	13.8575	13.8592	13.9494	13.8934	13.7902	13.4779
St6gal2	Q76K27	Beta-galactoside alpha-2,6-sialyltransferase 2		0.0375097	0.917255	0.0105039	1.00731	4	4	4	4	4	4	4	4	4	4	4	4	4	4	4	4	4	4	4	4	4	4	17.1498	16.8899	16.8593	17.0224	17.0786	17.0951	16.6725	16.611	16.8133	16.9166	16.6372	16.6711	17.0881	17.3207	17.2013	16.9887	16.9912	16.9449	16.7343	16.5539
St6galnac5	Q9QYJ1	Alpha-N-acetylgalactosaminide alpha-2,6-sialyltransferase 5		1.3191	0.0479623	-0.223741	0.856342	4	4	4	4	4	3	4	4	3	3	4	4	4	4	3	4	4	4	4	4	4	4	13.9703	13.6409	14.0893	13.4256	13.4309	13.8566	13.9402	13.6947	13.922	13.9772	13.6153	13.7628	14.5151	13.9656	14.117	14.0883	14.3515	14.1088	13.738	13.757
St8sia1	Q64687	Alpha-N-acetylneuraminide alpha-2,8-sialyltransferase		0.0610231	0.868914	-0.0187188	0.987109	2	2	2	2	2	2	2	2	2	2	2	2	2	2	2	2	2	2	2	2	2	2	14.9209	14.7505	14.7063	14.7726	14.5132	14.6064	13.8426	14.0767	14.4329	14.4198	14.2262	14.6055	14.453	14.7513	14.3609	14.4629	14.8236	14.5705	14.4207	14.2031
St8sia2	O35696	Alpha-2,8-sialyltransferase 8B		0.643369	0.227316	0.134086	1.0974	2	2	2	2	2	2	2	2	2	2	2	2	2	2	2	2	2	2	2	2	2	2	15.6582	15.3233	15.3673	15.5628	15.2013	15.1758	15.7164	15.7854	15.7798	15.7619	15.5901	15.4183	15.2674	15.5397	15.0427	14.9808	15.2441	15.7031	15.6516	15.8468
Stab1	Q8R4Y4	Stabilin-1		0.952422	0.111578	0.655086	1.57471	NaN	1	1	1	NaN	NaN	NaN	NaN	1	1	1	1	1	1	NaN	NaN	NaN	1	NaN	1	1	1	NaN	9.62172	NaN	NaN	NaN	NaN	10.3513	10.2017	11.0506	10.326	10.2112	8.11201	NaN	NaN	NaN	9.77255	NaN	9.23926	9.59326	9.9328
Stc1	O55183	Stanniocalcin-1		1.19316	0.0640979	-0.128227	0.914955	4	5	4	4	4	5	5	4	5	5	5	5	5	5	4	4	5	5	5	5	5	5	15.0022	15.1465	14.9671	15.2674	15.1912	15.0956	14.82	15.014	15.0535	15.4134	14.9184	15.0907	15.1347	15.2663	15.3808	15.1297	15.1382	15.2011	15.2509	15.448
Stmn2	P55821	Stathmin-2		1.74117	0.0181482	0.769931	1.70519	3	2	3	3	3	3	3	3	3	3	3	3	3	3	3	3	3	3	2	3	3	2	14.6829	16.47	15.7478	15.8283	16.6012	15.6962	15.6533	15.0355	14.7409	15.2921	15.1097	16.165	15.7036	15.1793	14.5832	15.3611	14.7694	13.679	14.4087	14.2402
Stx1b	P61264	Syntaxin-1B		0.599178	0.251664	0.692586	1.61618	NaN	1	1	NaN	NaN	NaN	1	NaN	2	1	1	NaN	2	2	NaN	NaN	NaN	NaN	NaN	1	2	2	NaN	NaN	NaN	NaN	10.1516	NaN	13.0467	13.5093	12.2876	11.7829	13.0567	NaN	NaN	NaN	NaN	NaN	NaN	11.9538	11.4087	11.4209
Sumf2	Q8BPG6	Sulfatase-modifying factor 2		1.36055	0.0435963	0.407232	1.32614	1	1	2	2	1	NaN	1	1	1	1	1	2	2	1	1	1	NaN	2	1	1	2	2	13.1782	13.2603	13.9989	NaN	12.9282	13.3628	13.2329	13.9527	13.8054	13.6303	13.4934	13.6465	13.5702	13.4765	NaN	13.1248	12.8765	13.5679	12.3924	12.9979
Tceal3	Q8R0A5	Transcription elongation factor A protein-like 3		1.27145	0.0535243	0.999095	1.99875	NaN	1	1	NaN	NaN	NaN	NaN	NaN	1	1	1	NaN	1	1	NaN	NaN	NaN	NaN	NaN	1	1	1	NaN	NaN	NaN	NaN	NaN	NaN	12.9359	12.4031	11.5119	11.0809	12.2328	NaN	NaN	NaN	NaN	NaN	NaN	10.1915	11.5575	10.5222
Tenm1	Q9WTS4	Teneurin-1		0.13603	0.731088	-0.0807631	0.945557	3	3	3	3	3	2	3	3	3	3	3	3	3	3	3	3	3	2	3	3	3	3	14.0435	13.6062	14.0775	14.1304	14.0924	13.6602	12.7346	12.8692	13.1706	13.511	12.7283	13.9675	14.0071	14.075	14.1649	14.0108	13.8806	13.1275	13.3374	13.2505
Tenm3	Q9WTS6	Teneurin-3		0.114994	0.767372	-0.0334365	0.97709	2	3	4	2	4	3	2	3	2	3	4	2	4	3	3	2	3	2	1	4	4	4	13.5178	12.8188	13.2837	13.3925	13.1551	13.1128	12.799	12.4379	13.3193	13.1282	13.0132	13.3286	13.4358	13.0949	13.3413	12.7474	12.9473	13.1865	13.113	13.1414
Tf	Q921I1	Serotransferrin		0.262158	0.546816	-0.148034	0.90248	25	27	26	22	24	17	19	22	26	26	27	25	27	26	22	22	21	24	25	24	25	26	26.3196	25.8698	26.3063	26.7139	26.1358	26.0547	25.3489	25.5912	25.5494	25.6309	25.039	26.4418	26.531	26.4472	26.6977	26.4397	26.5708	25.3301	25.6695	25.6603
Tgfb2	P27090	Transforming growth factor beta-2		0.203031	0.62657	0.0496254	1.035	7	7	7	7	7	6	7	7	7	7	7	7	7	7	7	7	7	7	7	7	7	7	16.1982	16.3119	16.6185	16.8129	16.61	16.3356	16.6383	16.6687	16.7432	17.0264	16.4678	16.3409	16.312	16.7066	16.816	16.2413	16.2821	16.8638	16.5179	16.5825
Tgm1	Q9JLF6	Protein-glutamine gamma-glutamyltransferase K		0.197615	0.634433	0.181631	1.13417	8	6	6	8	5	6	7	7	8	8	6	5	5	8	5	5	8	8	8	5	8	5	16.3799	16.6181	14.7077	15.4926	14.3995	15.5319	14.0918	15.59	14.474	14.2408	14.6931	14.2341	14.7577	14.5178	15.6685	16.7177	15.6188	14.2684	15.0375	14.2915
Tgm3	Q08189	Protein-glutamine gamma-glutamyltransferase E		0.234857	0.582295	0.234774	1.17672	1	1	1	1	1	1	1	2	1	2	1	1	1	2	1	1	1	2	2	2	1	2	15.5565	15.8317	14.1582	14.8697	14.0248	14.4836	12.8155	14.5883	13.7187	13.1944	14.2389	12.8021	14.111	14.2555	15.5611	16.0325	14.496	13.2236	14.3898	12.8911
Thbs1	P35441	Thrombospondin-1		0.304976	0.495478	-0.110019	0.926576	4	4	4	4	4	4	4	4	4	4	4	4	4	4	4	4	4	4	4	4	4	4	17.6521	17.5178	17.4982	18.1252	17.5444	17.6756	16.7734	16.9401	16.7438	17.0118	16.8873	17.8365	17.8623	17.5431	17.5757	17.3402	17.3926	17.2124	17.0958	17.2887
Thsd7a	Q69ZU6	Thrombospondin type-1 domain-containing protein 7A		0.255706	0.555001	0.148453	1.10838	2	5	5	4	3	2	3	3	5	5	5	2	4	4	3	2	3	3	4	5	5	3	12.8247	13.2015	12.7719	11.9592	13.1892	13.2162	12.8808	12.4853	14.0218	12.3076	12.5299	13.7921	12.7162	12.9999	12.7851	12.6958	12.1315	12.8264	13.5933	12.0103
Thy1	P01831	Thy-1 membrane glycoprotein		0.561552	0.274441	0.165279	1.12138	4	5	5	5	3	4	4	5	5	5	5	2	5	5	2	4	2	3	4	5	5	5	14.9152	14.6207	14.654	15.8832	14.6622	14.5901	15.3721	15.143	15.2326	15.4534	15.4349	14.741	14.8798	14.5914	14.6039	14.7941	14.9678	14.8751	15.2096	15.2003
Tkt	P40142	Transketolase		2.46338	0.00344051	0.528456	1.44238	1	1	1	1	1	1	1	1	1	1	1	1	1	1	1	1	1	1	1	1	1	1	13.6585	14.545	14.0535	14.6691	14.4866	14.3094	14.2193	13.9544	14.0856	14.0894	13.5063	14.226	13.801	13.8188	13.7094	13.6972	12.7579	13.7311	13.9398	13.3684
Tmem108	Q8BHE4	Transmembrane protein 108		0.529417	0.295517	-0.138727	0.90832	1	1	1	1	1	1	1	1	1	1	1	1	1	1	1	1	1	1	1	1	1	1	15.2583	14.8803	14.8507	14.8001	15.177	15.1133	15.1257	14.698	15.2537	14.9923	15.5358	14.9278	14.9361	14.8586	14.9421	14.6806	15.4417	15.5287	15.6873	15.2277
Tmem132a	Q922P8	Transmembrane protein 132A		0.12832	0.744183	0.0467203	1.03291	36	32	34	32	33	32	33	34	33	33	34	36	34	35	33	33	32	35	33	36	33	32	19.5607	19.0352	19.5955	19.377	19.8012	19.8137	19.3505	18.7133	19.1329	19.1686	19.296	19.375	19.84	19.7535	19.5545	19.0729	19.5479	18.8884	18.9557	19.1564
Tmem132c	Q8CEF9	Transmembrane protein 132C		0.385758	0.411378	0.345471	1.27057	3	4	4	2	2	NaN	1	3	4	4	4	2	4	4	1	2	3	4	3	4	4	4	11.9664	11.5878	12.3363	NaN	12.7902	11.939	13.3435	13.0253	12.9352	13.4014	13.4284	11.4019	9.92602	11.8351	12.5655	11.7182	11.6489	13.5178	12.9904	13.3351
Tmem2	Q5FWI3	Cell surface hyaluronidase		1.153	0.0703074	0.436702	1.35351	2	2	2	2	2	1	2	2	2	2	2	2	2	2	2	2	1	2	2	2	2	2	12.5516	14.0168	13.3423	13.0731	14.3786	12.8283	12.8845	12.7087	12.666	12.7467	12.5031	13.5694	13.0692	12.2149	12.2185	12.9822	12.3722	12.3504	12.7359	12.7542
Tnc	Q80YX1	Tenascin		0.691758	0.203349	0.476625	1.39148	2	4	3	2	2	2	2	2	3	4	4	2	4	4	3	3	1	4	4	4	3	4	13.7273	13.5499	13.3686	12.9776	13.3186	13.9002	13.5467	13.3041	13.4033	13.1299	13.4088	13.4316	12.6272	12.667	9.78638	12.4692	12.8011	13.7511	13.4318	13.7688
Tnfrsf21	Q9EPU5	Tumor necrosis factor receptor superfamily member 21		1.79	0.016218	-0.244505	0.844105	6	5	5	6	5	4	5	5	5	6	6	6	5	6	5	5	6	6	6	6	6	6	16.5296	16.358	16.3958	16.1776	16.4537	16.3589	16.0135	15.9212	16.0192	16.0634	16.1282	16.5394	16.6481	16.7208	16.7289	16.5011	16.5863	16.3058	16.3913	16.469
Top1	Q04750	DNA topoisomerase 1		0	1	-3.1678	0.111275	NaN	1	1	NaN	NaN	NaN	1	NaN	1	NaN	1	NaN	NaN	1	NaN	NaN	NaN	NaN	NaN	NaN	NaN	NaN	NaN	NaN	NaN	NaN	8.22932	NaN	12.3057	NaN	0	11.4214	11.321	NaN	NaN	NaN	NaN	NaN	NaN	NaN	NaN	NaN
Tpi1	P17751	Triosephosphate isomerase		0.124977	0.749934	0.169927	1.125	NaN	1	1	2	1	1	1	1	1	1	1	NaN	1	1	1	1	1	1	1	1	1	1	NaN	13.7941	12.8951	14.448	13.2838	13.4402	13.3389	14.678	13.0264	12.5046	13.4717	NaN	12.1204	13.8402	15.4019	16.5376	12.8741	13.015	12.6176	12.5403
Tpm3	P21107	Tropomyosin alpha-3 chain		0.194055	0.639654	0.155285	1.11364	3	2	3	3	1	1	2	2	3	3	3	2	3	3	2	2	2	3	2	3	2	3	14.5845	15.3238	13.0205	12.2325	14.6226	14.3755	15.0434	15.0789	15.0156	14.1241	14.6712	14.1007	13.7602	14.0433	13.8787	14.3794	13.0252	14.8111	14.748	14.686
Tpp1	O89023	Tripeptidyl-peptidase 1		1.1993	0.0631973	0.765969	1.70051	2	5	4	3	4	NaN	3	3	4	5	4	2	4	4	1	2	1	NaN	2	5	4	4	13.6565	13.0283	12.8067	NaN	12.4493	12.7695	14.6171	14.5145	14.2658	14.4825	14.4872	12.3235	11.8609	12.3348	11.8711	NaN	12.4818	13.7563	13.0943	14.0228
Trim23	Q8BGX0	E3 ubiquitin-protein ligase TRIM23		0.383512	0.413512	-0.0747098	0.949533	NaN	1	1	NaN	1	1	1	1	1	1	1	1	1	1	1	1	1	1	1	1	1	1	NaN	NaN	16.9683	17.1336	17.0816	17.0002	16.71	16.5552	16.4419	16.7441	16.8495	16.9535	17.0801	17.1482	16.9715	16.9084	17.0883	16.9095	16.719	16.7061
Ttr	P07309	Transthyretin		0.0481928	0.894967	-0.0416957	0.971512	1	1	1	1	1	1	1	1	1	1	1	1	1	1	1	1	1	1	1	1	1	1	21.0734	19.9467	21.0274	21.2736	20.2644	20.7517	19.1666	19.7064	19.4138	20.1024	19.7971	21.1555	20.7292	20.9556	21.1203	20.7252	20.7131	19.4597	19.5702	19.7494
Tuba1a;Tuba1c	P68369;P68373	Tubulin alpha-1A chain;Tubulin alpha-1C chain		1.36622	0.0430307	0.576598	1.49133	7	7	11	9	10	5	10	9	10	10	9	8	7	10	7	7	8	12	6	9	9	7	13.7107	15.5293	15.3285	15.4949	15.7442	15.3746	16.2898	15.3205	15.2987	14.544	15.2131	15.1498	14.7863	14.6375	15.3116	15.7765	13.5732	14.4853	14.7573	14.4737
Tubb2a	Q7TMM9	Tubulin beta-2A chain		1.32596	0.0472109	0.577951	1.49273	5	7	7	5	8	3	8	6	8	5	7	6	6	6	3	4	7	9	4	7	6	5	13.4288	15.0937	14.2945	14.5107	14.9015	14.1886	15.3545	14.7201	14.1243	13.8618	14.486	14.2315	14.258	13.0791	14.5008	15.2686	12.7749	13.5035	14.193	13.4138
Tubb3	Q9ERD7	Tubulin beta-3 chain		0.352051	0.444579	0.346751	1.27169	NaN	2	3	2	2	1	3	2	3	3	3	2	2	2	2	2	1	2	1	2	3	2	NaN	13.5591	12.7377	14.8705	13.383	13.2831	13.6048	12.4081	12.5979	14.32	12.7934	12.7856	12.8139	14.5275	14.7278	14.0898	10.843	12.0145	12.3515	13.9656
Tubb5	P99024	Tubulin beta-5 chain		0.903993	0.12474	0.351627	1.276	1	1	1	1	1	1	1	1	1	1	1	1	1	1	1	1	1	1	NaN	1	1	1	13.4016	14.8592	14.0248	13.9814	15.0021	14.5626	15.1283	14.3997	14.2138	13.8224	14.0402	14.0901	14.2602	13.5017	14.2553	14.9251	NaN	14.0487	13.9019	13.5169
Twsg1	Q9EP52	Twisted gastrulation protein homolog 1		0.228804	0.590468	0.0783111	1.05578	2	2	2	2	2	2	2	2	2	2	2	2	2	2	2	2	2	2	2	2	2	2	14.184	14.1602	13.7939	14.6118	13.9728	14.0907	13.24	13.9857	14.0022	14.0618	14.0543	13.9499	14.6156	13.4865	14.4273	14.0169	13.9167	13.8392	14.062	13.6599
Txn	P10639	Thioredoxin		2.24879	0.00563909	0.722605	1.65016	NaN	1	1	1	1	1	1	1	1	1	1	1	1	1	1	1	1	1	1	1	1	1	NaN	13.0026	13.6303	14.524	13.8439	12.5892	14.285	14.1452	13.9797	13.5262	13.4199	13.5448	13.1571	12.8056	13.3157	12.4903	12.5304	12.9727	13.7733	13.1406
Tyro3	P55144	Tyrosine-protein kinase receptor TYRO3		1.29898	0.0502368	-0.268199	0.830355	2	2	2	2	2	2	2	1	1	2	2	2	2	2	2	1	1	2	2	2	2	2	11.8259	12.6195	12.7247	12.6294	12.6815	12.7652	12.7029	12.5227	12.8479	12.05	12.673	12.7262	12.8867	13.1366	12.5783	13.0517	13.3865	12.7197	12.5589	12.791
Ubb;Ubc;Rps27a;Uba52	P0CG49;P0CG50;P62983;P62984	Polyubiquitin-B;Polyubiquitin-C;Ubiquitin-40S ribosomal protein S27a;Ubiquitin-60S ribosomal protein L40		0.206227	0.621975	0.13223	1.09599	4	4	4	4	4	4	4	4	4	4	4	4	4	4	4	4	4	4	4	4	4	4	17.3404	17.4521	16.93	17.532	16.8041	17.1258	16.3968	17.1776	16.4962	16.3022	16.6205	16.3322	16.6248	16.8169	17.9538	18.5084	16.7533	16.1214	16.6495	16.1542
Uchl1	Q9R0P9	Ubiquitin carboxyl-terminal hydrolase isozyme L1		1.00614	0.0985955	0.407305	1.32621	3	3	3	5	3	2	3	3	5	4	3	2	3	3	3	2	2	2	2	3	3	2	14.0094	15.2142	14.6761	15.7786	15.3767	14.8827	15.0001	15.0601	14.2738	14.3045	14.2612	15.6431	14.7743	14.7172	14.2526	14.7572	14.264	13.6174	14.0148	14.2635
Unc5d	Q8K1S2	Netrin receptor UNC5D		0.396415	0.401407	-0.12991	0.913888	3	3	3	2	3	2	3	3	2	3	3	3	3	3	3	3	2	3	3	3	3	3	13.2769	13.1859	13.1062	13.0099	13.5472	13.2172	12.9419	12.0316	13.1516	13.2735	13.0117	13.6188	13.6168	13.395	13.4119	13.1304	13.3626	12.7655	13.2628	12.8578
Uncx	O08934	Homeobox protein unc-4 homolog		0.396977	0.400888	2.1812	4.5353	NaN	1	1	NaN	NaN	NaN	NaN	NaN	1	NaN	1	1	1	NaN	NaN	1	NaN	1	1	1	NaN	NaN	NaN	NaN	NaN	NaN	NaN	NaN	10.1728	NaN	12.366	11.9916	12.6275	12.3445	NaN	11.8849	NaN	10.6959	11.5265	11.1978	NaN	NaN
Upp2	Q8CGR7	Uridine phosphorylase 2		0.497221	0.318258	0.618672	1.53546	2	2	2	2	2	2	2	2	2	2	2	1	NaN	2	2	2	2	2	1	2	2	2	16.7	16.3614	16.6754	18.4145	16.6854	18.5489	16.79	17.3807	16.0901	14.7128	15.0494	17.4537	16.6052	16.5091	19.1613	16.2538	14.5581	15.705	14.4775	13.7587
Vasn	Q9CZT5	Vasorin		0.0262867	0.941268	-0.0113993	0.99213	6	6	6	5	6	5	7	6	6	6	6	7	6	6	6	6	6	6	7	7	7	6	15.556	15.5805	15.7318	15.2109	16.0378	16.0801	15.9499	15.8757	15.7655	16.1621	16.366	15.9066	15.7885	16.0612	15.7576	15.0583	15.4161	16.2403	15.7387	15.8266
Vcam1	P29533	Vascular cell adhesion protein 1	+	6.94861	1.12562e-07	-0.765705	0.588166	19	21	22	17	19	17	18	19	22	21	22	22	23	23	21	21	21	22	21	23	23	23	16.5105	16.557	16.7995	17.3909	17.0451	16.7836	17.2341	16.9162	16.6418	16.909	17.1156	17.6924	17.697	17.8113	17.6758	17.3141	17.5269	17.7156	17.5933	17.8787
Vcan	Q62059	Versican core protein		0.688131	0.205055	-0.388384	0.763985	3	3	3	3	3	1	2	3	3	3	3	3	3	3	3	2	2	3	3	3	3	3	13.374	13.5842	13.4001	11.0807	13.5349	12.9632	14.6666	13.6572	13.7034	13.0448	13.7314	13.6956	13.2448	13.3927	14.1103	13.4294	13.1561	14.165	14.5648	14.1048
Vegfa	Q00731	Vascular endothelial growth factor A		1.22813	0.0591384	0.227216	1.17057	2	2	2	2	2	2	2	2	2	2	2	2	2	2	2	2	2	2	2	2	2	2	14.7414	14.3845	14.1925	14.7297	14.6562	14.5462	14.3908	14.3762	14.5063	15.0987	14.4719	13.8131	14.2509	14.6036	14.2132	14.4526	14.1263	14.8147	14.5323	14.0161
Vit	Q8VHI5	Vitrin		0.315893	0.483178	-0.180189	0.882587	1	2	2	1	2	1	2	1	2	2	2	2	2	2	1	1	2	2	NaN	2	2	2	13.1847	13.9587	13.3429	12.2236	12.7638	12.5565	13.2244	13.8603	13.7954	13.9218	13.7815	13.1095	13.4187	12.992	12.6305	13.3774	NaN	13.9027	13.5916	13.492
Vnn1	Q9Z0K8	Pantetheinase		0.000843421	0.99806	0.000429153	1.0003	2	2	2	2	2	2	2	2	2	2	2	2	2	2	2	2	2	2	2	2	2	2	17.9978	18.0242	17.9178	18.1095	17.9195	17.9714	17.2595	17.1693	17.232	17.3695	17.3307	17.8892	18.2412	18.0867	17.9851	18.0119	17.9561	17.3806	17.1835	17.3012
Vsig8	Q6P3A4	V-set and immunoglobulin domain-containing protein 8		0.0259982	0.941894	-0.201042	0.869922	1	NaN	1	1	1	1	NaN	NaN	1	2	NaN	1	NaN	1	NaN	2	3	4	NaN	1	NaN	NaN	10.0475	10.7943	12.1678	14.0722	NaN	NaN	9.49218	14.0646	NaN	NaN	12.102	10.4018	NaN	13.9661	16.6281	20.0991	NaN	11.0316	NaN	NaN
Vstm2a	Q8R0A6	V-set and transmembrane domain-containing protein 2A		1.2243	0.0596622	-0.233039	0.85084	5	6	6	5	4	4	5	4	4	5	5	4	5	5	4	5	4	6	5	5	4	5	16.7124	16.4294	16.2554	16.0779	16.4217	16.2027	15.765	15.9361	15.8257	16.1828	15.9954	16.5797	16.5449	16.4758	16.614	16.5368	16.8234	16.2307	16.0434	16.3556
Wnt7a	P24383	Protein Wnt-7a		0.529067	0.295756	-0.339137	0.790514	NaN	2	2	NaN	NaN	1	1	1	2	2	2	NaN	2	1	NaN	1	1	NaN	NaN	2	1	2	NaN	NaN	NaN	11.4387	11.6595	11.687	12.0695	11.9671	12.5456	12.8375	12.5409	NaN	NaN	12.3092	10.945	NaN	NaN	12.5213	13.0896	12.7367
Wnt7b	P28047	Protein Wnt-7b		0.205656	0.622793	-0.16988	0.888917	2	2	2	2	2	NaN	1	2	2	2	2	1	2	2	1	2	1	1	2	2	2	2	11.3575	12.1671	11.0915	NaN	12.5974	11.4297	12.3757	12.7074	13.0443	12.9683	12.6632	10.2657	12.5001	11.9596	12.6468	12.7022	11.829	12.851	13.0891	13.1564
Wscd1	Q80XH4	WSC domain-containing protein 1		0.167409	0.680129	-0.169029	0.889441	1	1	1	NaN	1	NaN	1	1	1	1	1	1	1	1	NaN	1	1	1	1	1	1	1	10.7338	NaN	10.3873	NaN	9.47462	9.55763	10.7657	10.5997	11.8085	11.5798	10.3668	9.1199	NaN	9.79568	9.97446	10.0904	11.0227	11.9193	11.7075	11.7256
Ywhab	Q9CQV8	14-3-3 protein beta/alpha		0.0234596	0.947415	0.0256644	1.01795	NaN	1	1	1	1	1	1	1	1	1	1	1	1	1	NaN	1	1	1	1	1	1	1	NaN	12.9132	11.7537	12.2129	12.3275	11.8618	11.9023	11.8411	12.1425	11.5123	11.7147	11.494	NaN	12.6761	13.3912	14.383	11.3248	11.2919	12.0574	10.8398
Ywhae	P62259	14-3-3 protein epsilon		0.604501	0.248599	-3.60984	0.0819087	NaN	NaN	1	1	1	NaN	NaN	NaN	1	1	1	NaN	NaN	NaN	NaN	NaN	2	2	NaN	NaN	1	NaN	NaN	11.4636	10.7476	NaN	NaN	NaN	11.4307	0	11.9779	NaN	11.3021	NaN	NaN	NaN	12.7789	15.0276	NaN	NaN	11.484	NaN
Ywhag	P61982	14-3-3 protein gamma		0.239941	0.575517	0.485441	1.40001	NaN	NaN	1	1	NaN	1	NaN	NaN	1	NaN	1	NaN	NaN	1	NaN	1	1	1	1	NaN	1	NaN	NaN	12.4492	NaN	12.2158	NaN	NaN	12.4351	NaN	11.704	NaN	11.6197	NaN	NaN	11.3319	11.9031	14.9853	10.0397	NaN	11.2627	NaN
Ywhaq	P68254	14-3-3 protein theta		0.24484	0.569063	0.196557	1.14596	3	3	4	4	4	3	4	3	3	3	4	4	3	4	3	4	4	4	3	3	3	4	13.9154	14.6607	14.5341	14.8601	14.4877	14.7237	14.5253	14.2336	14.5706	14.0695	14.2868	14.2131	14.1686	15.0301	15.5253	16.5647	12.8903	13.9109	14.2292	13.2836
Ywhaz	P63101	14-3-3 protein zeta/delta		0.0730193	0.845241	-0.0789655	0.946736	1	1	1	1	1	1	1	1	1	1	1	1	1	1	1	1	1	1	1	1	1	1	12.6338	13.6218	13.0065	13.3053	13.4065	13.3816	13.075	12.8175	13.2634	12.697	12.9791	12.5266	12.9868	13.9608	14.7667	16.1511	12.6307	12.7709	12.9861	11.8813
Zfhx3;Zfhx4	Q61329;Q9JJN2	Zinc finger homeobox protein 3;Zinc finger homeobox protein 4		0.592444	0.255597	-0.260758	0.834649	1	1	1	1	1	1	1	1	1	1	1	1	1	1	1	1	1	1	1	1	1	1	15.6621	15.5232	15.3151	15.7043	15.2847	15.133	14.5237	14.6433	14.8293	14.563	14.2316	15.7704	15.7154	15.4478	15.8892	15.7305	15.7345	14.7295	14.9997	15.2615
	P01631	Ig kappa chain V-II region 26-10		0.797424	0.159432	-0.719305	0.60739	1	NaN	NaN	1	1	1	NaN	1	NaN	1	2	2	1	NaN	1	2	2	1	NaN	1	NaN	1	14.702	14.7329	14.1559	12.5947	NaN	12.1255	NaN	13.2867	12.5778	NaN	NaN	13.7535	14.1432	15.781	13.4134	14.4528	NaN	13.4536	NaN	13.7737
	P10404	MLV-related proviral Env polyprotein		0.0447101	0.902173	0.0528643	1.03732	6	5	4	6	6	4	5	6	4	4	5	6	5	5	6	6	4	6	6	5	5	4	16.6372	16.6259	17.0589	16.6083	17.0621	16.9679	14.5945	15.1331	14.8209	15.1015	15.0137	16.8428	16.6008	17.0455	16.7139	16.5085	16.7927	15.1194	15.1148	14.8392
[truncated: 15 more columns]

## Sheet: hiSPECS_B1_inhibitor_DIA_HIP
Table EV6: hiSPECS analysis of BACE1 inhibitor-treated hippocampal neurons vs. control.
Secretome analysis using the hiSPECS DIA method of primary hippocampal neurons treated with the BACE1 inhibitor C3 vs control in order to identify BACE1 substrate candidates. Neurons were isolated only from hippocampus.
								Unique peptides C3 treated hippocampal neurons								Unique peptides control hippocampal neurons								log2 lable-free quantification C3 treated hippocampal neurons								log2 lable-free quantification control hippocampal neurons
PG.Genes	PG.ProteinAccessions	PG.ProteinDescriptions	Significant according to FDR courve	"-LOG(p-value)	p-value	Log2 difference (B1 inhibitor C3 vs control)	fold difference (B1 inhibitor C3 vs control)	Unique peptides B1 inhibitorC3_HIP_1	Unique peptides B1 inhibitorC3_HIP_2	Unique peptides B1 inhibitorC3_HIP_3	Unique peptides B1 inhibitorC3_HIP_4	Unique peptides B1 inhibitorC3_HIP_5	Unique peptides B1 inhibitorC3_HIP_6	Unique peptides B1 inhibitorC3_HIP_7	Unique peptides B1 inhibitorC3_HIP_8	Unique peptides control_HIP_1	Unique peptides control_HIP_2	Unique peptides control_HIP_3	Unique peptides control_HIP_4	Unique peptides control_HIP_5	Unique peptides control_HIP_6	Unique peptides control_HIP_7	Unique peptides control_HIP_8	Log2_LFQ_ B1 inhibitorC3_HIP_1	Log2_LFQ_ B1 inhibitorC3_HIP_2	Log2_LFQ_ B1 inhibitorC3_HIP_3	Log2_LFQ_ B1 inhibitorC3_HIP_4	Log2_LFQ_ B1 inhibitorC3_HIP_5	Log2_LFQ_ B1 inhibitorC3_HIP_6	Log2_LFQ_ B1 inhibitorC3_HIP_7	Log2_LFQ_ B1 inhibitorC3_HIP_8	Log2_LFQ_control_HIP_1	Log2_LFQ_control_HIP_2	Log2_LFQ_control_HIP_3	Log2_LFQ_control_HIP_4	Log2_LFQ_control_HIP_5	Log2_LFQ_control_HIP_6	Log2_LFQ_control_HIP_7	Log2_LFQ_control_HIP_8
Cd200	O54901	OX-2 membrane glycoprotein	+	5.88599	1.3002e-06	-4.96924	0.0319235	NaN	NaN	NaN	1	NaN	NaN	NaN	1	6	5	8	9	8	8	6	6	NaN	NaN	NaN	9.86981	NaN	NaN	NaN	8.81252	14.8382	13.6728	14.924	14.3744	14.4878	13.9479	13.939	14.299
Sez6l	Q6P1D5	Seizure 6-like protein	+	5.87688	1.32777e-06	-3.91261	0.0664027	1	1	1	1	2	2	1	5	9	10	9	11	12	10	12	10	8.1938	11.4775	9.01996	11.4836	10.3821	10.8519	11.2514	10.2052	15.75	13.661	13.6562	13.987	14.1411	13.9478	14.4478	14.5756
Cpd	O89001	Carboxypeptidase D	+	4.67828	2.09761e-05	1.03435	2.04819	4	5	1	7	3	6	2	9	1	1	6	4	3	7	4	4	11.3893	11.4511	11.6183	11.5877	11.5414	12.0752	12.1073	11.6173	10.7784	9.74487	10.5755	10.7754	10.8049	10.63	10.8257	10.978
Alcam	Q61490	CD166 antigen	+	3.87929	0.000132041	-1.8886	0.270068	1	2	2	3	1	1	1	3	9	7	15	12	11	13	10	12	10.9162	11.338	10.7311	9.91083	12.3474	12.1079	11.3744	10.1927	13.5141	12.041	13.8945	13.0898	12.8009	12.5812	12.9201	13.1857
Fgfr1	P16092	Fibroblast growth factor receptor 1	+	3.87423	0.000133589	-1.9099	0.266112	8	9	8	7	6	8	8	10	11	11	11	9	11	10	11	11	16.1212	15.434	15.596	14.8154	14.7858	14.8987	15.1206	14.5717	18.2175	17.5226	17.2518	15.8779	16.6869	15.7299	17.5154	17.8205
Pld3	O35405	Phospholipase D3	+	3.74918	0.000178164	1.95507	3.87734	3	2	1	2	3	3	3	5	NaN	2	2	1	2	2	3	2	12.898	13.9307	11.9902	14.5565	14.0622	14.1047	13.7512	13.7347	NaN	11.3052	12.1109	11.0156	12.4421	12.3371	11.538	10.9652
Glg1	Q61543	Golgi apparatus protein 1	+	3.41923	0.000380866	-1.06114	0.479253	17	18	16	10	9	14	13	17	17	21	25	29	20	26	22	19	13.1721	13.0323	13.3475	12.6608	12.6757	12.4948	12.0933	11.9993	14.2141	14.2072	14.0033	14.0955	13.382	13.4301	13.1567	13.4762
Plxdc2	Q9DC11	Plexin domain-containing protein 2	+	3.29795	0.000503556	-2.04408	0.242477	3	4	NaN	NaN	1	2	1	6	3	4	11	8	7	11	9	7	11.4342	11.0104	NaN	NaN	12.0457	9.89953	10.8298	11.7832	12.6723	11.4383	13.9855	13.5978	13.2908	13.9015	13.2688	13.5347
Cachd1	Q6PDJ1	VWFA and cache domain-containing protein 1	+	3.28823	0.000514954	-2.72749	0.150989	NaN	1	NaN	2	NaN	2	NaN	10	3	7	12	10	8	13	8	8	NaN	9.35922	NaN	8.4575	NaN	8.90233	NaN	10.546	10.1615	12.5322	13.2267	11.8205	12.2261	11.9051	12.063	12.415
Igf2r	Q07113	Cation-independent mannose-6-phosphate receptor	+	2.79993	0.00158515	1.12913	2.18727	4	7	5	8	6	11	9	15	2	1	8	7	9	11	8	9	11.4021	11.006	10.5942	11.7347	11.6164	11.835	11.3982	11.6158	9.17104	9.11261	10.7701	10.783	10.6004	10.5735	10.6998	10.4587
Sort1	Q6PHU5	Sortilin	+	2.7463	0.00179348	-1.06841	0.476844	5	3	3	1	1	3	4	5	1	5	5	5	5	4	3	4	12.0139	11.4294	11.1394	12.4493	10.5279	10.8001	10.8955	10.4561	12.2829	13.053	12.2576	12.3365	11.9893	12.2364	12.0253	12.0779
Chl1	P70232	Neural cell adhesion molecule L1-like protein	+	2.71255	0.00193843	-0.918232	0.529157	59	61	56	68	63	68	62	80	56	67	81	76	74	80	75	73	17.7586	17.7	16.8243	18.2845	18.4625	18.6018	17.2327	18.1445	18.5959	18.5457	19.0558	18.9935	19.2202	18.854	18.3562	18.7336
B4gat1	Q8BWP8	Beta-1,4-glucuronyltransferase 1		2.70518	0.00197162	0.735326	1.66477	1	3	2	4	3	4	3	6	NaN	2	1	4	4	5	2	3	12.4158	11.5088	12.2278	12.0651	11.6136	12.2739	11.2921	12.2648	NaN	11.1782	11.6711	11.3611	11.4381	10.9567	10.8195	11.1322
Hmgb1	P63158	High mobility group protein B1	+	2.53844	0.00289438	-0.99593	0.501413	2	2	1	2	2	2	2	2	2	2	2	2	2	2	2	2	12.7635	12.1714	12.3152	12.1657	13.0651	11.3721	12.1429	12.295	13.043	12.9689	13.1227	12.9864	12.4456	13.4285	13.8745	14.3888
Ptprz1	B9EKR1	Receptor-type tyrosine-protein phosphatase zeta		2.35618	0.00440377	-0.542673	0.686498	4	3	6	4	3	6	3	8	4	6	7	8	8	8	8	7	12.624	12.0918	12.9344	12.2527	12.7618	12.681	12.2731	12.1276	12.8523	13.3387	12.4952	13.2814	13.0447	12.6766	13.0199	13.379
Egfr	Q01279	Epidermal growth factor receptor		2.3343	0.00463122	0.91591	1.88676	5	6	2	8	7	9	8	13	2	4	8	9	5	10	9	8	11.7108	11.8615	11.4058	12.3405	12.5305	12.2501	12.1709	12.0906	9.67262	10.6615	11.0039	11.5197	11.439	11.549	11.572	11.6159
Neu1	O35657	Sialidase-1		2.22212	0.00599621	1.0315	2.04414	2	2	1	1	NaN	1	1	2	NaN	NaN	1	1	1	2	1	NaN	11.1044	10.0764	10.9061	9.8123	NaN	10.2161	10.3968	9.56893	NaN	NaN	8.62688	9.2177	9.48391	9.77642	9.22412	NaN
Glb1	P23780	Beta-galactosidase		2.1184	0.00761375	1.09552	2.13691	5	6	7	5	5	5	7	7	3	6	6	5	4	5	4	6	13.9414	12.9659	13.9377	13.1951	13.0013	13.1579	13.1069	11.6118	12.7819	12.5253	12.626	11.3429	11.7877	10.8654	11.795	12.4296
Arsa	P50428	Arylsulfatase A	+	2.09012	0.00812597	2.59569	6.04478	1	1	2	NaN	1	1	1	2	NaN	NaN	NaN	1	1	NaN	NaN	NaN	10.7016	9.5615	10.8265	NaN	8.19411	9.05558	10.1016	9.63242	NaN	NaN	NaN	6.70686	7.55127	NaN	NaN	NaN
Arsk	Q9D2L1	Arylsulfatase K		2.05225	0.00886639	1.14213	2.20706	3	3	3	2	2	2	3	4	1	1	2	1	2	2	2	1	12.9095	12.9758	12.6675	11.3731	11.2002	12.2398	11.8956	11.2186	11.3589	11.2381	11.7224	9.81942	10.5267	9.89073	11.0787	11.7081
Cant1	Q8VCF1	Soluble calcium-activated nucleotidase 1		2.03202	0.00928923	0.71484	1.6413	10	10	10	8	3	6	6	10	5	6	5	8	7	10	7	5	13.5398	12.8582	13.1395	12.497	12.6459	12.5516	12.0106	11.7107	11.9707	12.3062	11.3184	12.186	12.129	11.8381	11.5656	11.9206
L1cam	P11627	Neural cell adhesion molecule L1		2.01907	0.00957039	-0.588107	0.665215	25	23	25	23	20	28	28	31	27	27	32	26	26	30	31	31	15.1409	14.3597	14.875	14.6858	14.5698	14.9225	15.2528	14.6778	16.0632	15.6416	15.686	14.8307	15.2379	14.6631	15.4135	15.6531
Plbd2	Q3TCN2	Putative phospholipase B-like 2		2.00763	0.00982581	0.960108	1.94546	2	2	2	2	2	3	1	2	2	2	2	2	2	2	2	2	14.3684	13.3957	13.8954	13.2047	13.5173	12.9839	13.8577	12.5515	13.0489	12.8231	12.597	11.6773	12.4378	11.2469	13.0052	13.2575
Fgb	Q8K0E8	Fibrinogen beta chain		1.97901	0.0104952	0.700199	1.62473	4	4	1	3	4	3	1	4	4	2	3	2	2	3	4	3	13.0209	12.5224	12.5114	12.0518	13.0876	11.6985	12.7811	11.7171	12.1852	11.5439	11.9046	11.9387	12.2235	11.4001	11.3037	11.2895
Olfm1	O88998	Noelin		1.96835	0.010756	0.331664	1.25846	8	9	9	10	6	9	9	13	5	8	9	9	7	10	8	11	15.8466	15.7613	15.579	15.8277	15.7366	15.7585	15.4692	15.4151	15.5051	15.6891	15.5315	14.9746	15.2486	15.0694	15.1155	15.607
Gns	Q8BFR4	N-acetylglucosamine-6-sulfatase		1.92942	0.0117646	0.6763	1.59804	7	8	9	9	7	9	9	11	7	9	7	7	7	8	8	9	15.5039	15.1519	15.7962	15.476	15.5092	15.5956	15.7193	14.5397	15.2794	14.9513	14.8564	14.2491	14.5357	13.7765	14.9077	15.3251
Cpe	Q00493	Carboxypeptidase E		1.92581	0.0118628	0.616215	1.53285	21	24	29	24	23	26	25	31	17	22	24	25	23	24	27	25	17.6884	17.9611	18.2307	17.8247	17.7465	17.8718	17.6085	17.464	16.8914	17.9062	17.16	16.8851	17.3295	16.1725	17.2978	17.8233
Hmgb2	P30681	High mobility group protein B2		1.8407	0.0144312	-0.930717	0.524598	2	2	2	2	2	2	2	2	1	2	2	2	2	2	2	2	12.6989	11.8939	11.61	12.8136	13.4631	12.4375	12.282	12.6114	13.9196	12.0096	13.0952	13.2918	12.9519	13.5991	13.9373	14.4518
Casc4	Q6P2L7	Protein CASC4		1.82542	0.0149478	0.558186	1.47242	6	7	6	5	6	6	5	5	4	4	4	5	5	6	4	5	13.564	13.5973	13.9267	13.2775	13.3359	13.0951	13.1267	12.45	13.1898	13.1736	12.9059	12.7105	12.4918	12.1284	12.492	12.8157
Ctsa	P16675	Lysosomal protective protein		1.73793	0.0182839	0.642135	1.56064	9	9	9	7	7	7	8	11	4	5	6	9	7	9	10	7	13.9539	12.7426	13.6528	12.9996	13.1332	12.6957	13.1396	12.6689	12.6653	12.9684	12.1625	11.9968	12.3705	11.7338	12.818	13.134
Hmgb3	O54879	High mobility group protein B3		1.73376	0.0184604	-0.704115	0.613819	2	1	1	2	2	1	1	2	1	1	2	2	2	2	2	2	12.3922	11.8751	11.4815	11.8497	12.6277	12.1063	11.8528	10.6367	13.1245	11.7559	12.3013	12.4927	12.4156	12.6731	12.6215	13.0703
Fn1	P11276	Fibronectin		1.72902	0.0186629	0.382889	1.30395	11	11	15	9	7	9	10	16	8	13	8	11	10	14	11	11	13.4674	13.3616	13.6005	13.1044	13.2358	12.7882	12.8056	12.6441	12.6971	13.1544	12.6259	12.5069	12.9259	12.6385	12.6192	12.7766
Psap	Q61207	Prosaposin		1.68419	0.0206924	0.662207	1.5825	11	13	13	12	10	12	11	13	9	10	11	13	11	14	12	13	15.987	15.2041	15.7823	15.2779	15.108	15.4851	14.5674	14.6055	15.5408	14.9789	14.7172	14.3066	14.4724	13.8942	14.1715	14.6379
Cdh2	P15116	Cadherin-2		1.66519	0.0216178	0.568885	1.48338	4	8	6	7	6	4	5	10	6	5	5	6	7	8	7	7	13.1633	13.1245	13.5271	12.6977	12.166	12.6084	12.1796	11.9407	12.2065	12.1104	11.7404	12.4867	11.7152	12.2013	12.0741	12.3217
Cntn2	Q61330	Contactin-2		1.64678	0.0225538	-1.04298	0.485325	31	43	22	37	35	38	49	62	37	37	54	46	45	56	56	52	16.303	16.7618	14.375	16.5839	17.1887	16.8385	17.4192	17.9024	17.4468	17.1332	18.3871	17.4434	17.3976	17.5764	18.0714	18.2604
Ptprs	B0V2N1	Receptor-type tyrosine-protein phosphatase S		1.64576	0.0226069	1.08067	2.11502	NaN	2	NaN	5	3	4	2	11	NaN	1	3	3	3	7	4	4	NaN	9.69963	NaN	10.601	10.9625	11.0427	10.5737	11.7386	NaN	8.28476	9.42219	9.74701	10.2452	10.5597	9.27297	10.2915
St6galnac5	Q9QYJ1	Alpha-N-acetylgalactosaminide alpha-2,6-sialyltransferase 5		1.6173	0.0241378	-0.806142	0.571909	3	1	NaN	NaN	1	1	1	3	NaN	NaN	2	2	1	3	4	4	10.1216	8.68776	NaN	NaN	10.0622	10.2024	9.77448	9.85483	NaN	NaN	9.93099	10.5709	11.4295	10.7084	10.4215	10.4788
Vcam1	P29533	Vascular cell adhesion protein 1		1.53731	0.0290193	-1.91841	0.264546	NaN	NaN	1	1	NaN	2	2	8	NaN	2	5	4	4	7	4	3	NaN	NaN	NaN	10.284	NaN	9.5846	8.28141	12.0189	NaN	10.5715	11.7405	11.9461	12.5059	12.6755	13.2382	11.0469
Epdr1	Q99M71	Mammalian ependymin-related protein 1		1.52729	0.0296971	0.629946	1.54751	6	5	6	6	4	6	6	7	5	2	7	6	5	6	4	5	14.3971	13.5245	14.2853	13.4594	13.3555	13.4644	13.4004	12.5497	13.5459	13.5152	12.6817	12.6005	12.8879	12.2715	12.6908	13.2033
Ids	Q08890	Iduronate 2-sulfatase		1.51627	0.03046	0.384382	1.3053	14	15	16	16	14	15	17	19	14	14	15	19	16	18	18	15	17.2903	17.1921	17.0094	17.2436	17.3737	17.4562	17.0386	16.2444	16.9928	16.7537	16.6126	16.8108	16.9173	16.4201	16.3346	16.9314
App	P12023	Amyloid-beta A4 protein		1.3413	0.0455724	-0.645251	0.639382	7	8	6	4	5	6	7	9	8	6	7	8	8	8	8	7	12.8555	12.8148	12.0956	11.5181	12.5133	11.6786	12.5956	12.1905	13.6564	12.478	12.948	12.6574	12.1943	12.1636	13.4677	13.8585
Clstn2	Q9ER65	Calsyntenin-2		1.31801	0.0480824	0.341694	1.26724	14	22	24	20	21	23	23	26	15	23	22	23	22	23	25	22	15.7626	15.5852	15.7635	15.984	16.1086	16.2273	15.2968	15.6097	15.7126	15.7642	15.4747	15.0508	15.5974	14.872	15.4357	15.6966
Icam5	Q60625	Intercellular adhesion molecule 5		1.3028	0.049797	0.789707	1.72872	NaN	1	NaN	1	1	1	1	2	1	1	1	1	1	2	1	1	NaN	11.661	NaN	10.954	11.8435	10.9661	9.89376	10.9111	10.2255	9.90676	11.052	11.1036	10.0052	10.6981	9.23502	9.76221
Lyz1	P17897	Lysozyme C-1		1.24461	0.0569364	1.02448	2.03422	2	2	2	1	2	2	2	2	2	2	1	2	1	1	2	2	12.6354	12.2168	14.2109	12.148	12.6057	12.9399	12.6543	10.9283	12.8625	11.5549	11.145	11.0877	11.041	9.7719	11.6127	13.0679
Tnfrsf21	Q9EPU5	Tumor necrosis factor receptor superfamily member 21		1.20409	0.062505	0.48038	1.39511	6	5	5	5	5	6	5	6	3	5	5	5	5	5	5	4	12.73	12.4465	12.7199	12.4721	12.2526	12.167	11.57	11.0681	11.1421	12.0874	11.6319	12.0237	11.6628	11.8527	11.2982	11.8846
Serpind1	P49182	Heparin cofactor 2		1.16913	0.0677439	0.662154	1.58244	1	1	1	1	1	1	1	2	1	1	NaN	1	1	1	1	1	11.4921	12.2655	11.9206	13.07	13.4805	12.927	12.1057	12.142	11.6444	12.0839	NaN	12.034	12.5098	12.0689	10.6528	11.349
C3	P01027	Complement C3		1.14183	0.0721384	0.418346	1.33639	8	7	6	7	8	7	7	13	5	7	7	7	8	8	9	8	14.136	13.7304	13.0884	14.4216	14.9358	14.0997	14.3242	14.3073	13.5484	13.3552	13.3899	13.9238	14.0596	13.5839	13.8262	14.0096
Npc2	Q9Z0J0	Epididymal secretory protein E1		1.1301	0.0741144	0.529893	1.44382	6	6	7	6	6	6	6	6	6	6	6	6	6	6	6	6	18.8519	17.8591	18.5298	17.9375	17.9598	18.0079	17.6876	17.0126	18.5227	17.7069	17.423	17.0042	17.3801	16.6582	17.2668	17.645
Ache	P21836	Acetylcholinesterase		1.11656	0.0764617	0.432235	1.34932	1	4	3	2	1	4	3	3	NaN	1	2	3	4	4	3	2	11.5745	11.1199	10.8669	11.8035	11.7096	11.6487	10.5895	11.1651	NaN	10.4252	11.4964	10.5344	11.3205	10.5194	10.7592	11.0871
Epha4	Q03137	Ephrin type-A receptor 4		1.11203	0.077262	-1.35658	0.390507	5	4	1	3	4	4	5	11	2	1	5	7	9	10	8	8	13.086	12.3326	7.63428	12.6281	13.2178	12.8987	13.1025	13.5804	13.6694	12.3232	13.7687	13.6924	13.8132	13.8202	13.9175	14.3284
Ctso	Q8BM88	Cathepsin O		1.10089	0.0792704	0.584013	1.49901	3	4	3	3	3	3	2	4	2	3	2	3	2	4	4	2	15.1833	14.4201	14.3952	13.5307	13.4391	13.4466	14.1425	13.2641	14.442	13.63	13.3035	12.8128	13.329	12.7087	13.132	13.7915
Cd44	P15379	CD44 antigen		1.09158	0.0809887	0.414077	1.33245	1	1	1	1	1	1	1	1	1	1	1	1	1	1	1	1	12.2684	11.8835	11.96	11.9828	11.3838	11.5418	11.7896	11.1447	11.4991	11.4788	11.9016	11.5043	11.5251	10.2539	10.9527	11.5265
Olfm2	Q8BM13	Noelin-2		1.0881	0.0816394	0.27855	1.21298	11	10	10	12	10	12	9	13	6	9	9	10	8	13	10	10	14.863	14.7248	14.8096	15.2273	14.9975	15.1928	14.3638	14.1906	14.7065	14.3259	14.7358	14.6905	14.6597	14.3874	14.2171	14.4182
Lgmn	O89017	Legumain		1.06871	0.0853661	0.516706	1.43069	11	10	10	10	7	8	10	13	5	7	11	10	8	11	12	10	16.3596	15.2637	15.3315	14.8252	15.1364	14.857	15.3501	15.0374	15.6164	14.8797	14.2269	14.4896	14.3873	13.8544	15.0546	15.5183
Serpinc1	P32261	Antithrombin-III		1.05986	0.0871247	0.397065	1.31683	17	18	15	17	18	18	18	19	16	17	16	18	17	18	17	16	20.0455	20.6072	18.9935	20.5106	20.814	20.4817	20.1787	20.1481	19.8697	19.8937	20.3639	19.6329	19.6579	19.6954	19.6446	19.8447
Fuca1	Q99LJ1	Tissue alpha-L-fucosidase		1.05242	0.0886296	0.707552	1.63303	1	5	NaN	2	3	4	2	5	NaN	1	3	4	1	4	1	1	13.8133	12.2718	NaN	11.4414	11.94	11.8326	11.0279	11.8804	NaN	11.2145	10.9063	11.0006	12.2519	10.9035	11.2865	11.6915
Bhmt	O35490	Betaine--homocysteine S-methyltransferase 1		1.05189	0.0887377	0.541869	1.45586	1	NaN	2	1	2	2	NaN	2	NaN	1	1	1	2	2	NaN	1	9.85298	NaN	10.1102	10.2936	10.1141	9.13327	NaN	9.60147	NaN	8.84841	8.82513	9.04002	9.97836	9.10515	NaN	10.0574
Prcp	Q7TMR0	Lysosomal Pro-X carboxypeptidase		1.04852	0.0894287	0.457696	1.37335	2	2	1	1	3	2	4	4	1	1	2	2	2	3	3	2	11.6815	11.6101	11.7423	11.6618	10.7691	11.0551	12.1091	11.4646	11.3488	11.5829	11.2235	10.5749	10.8305	9.97489	11.1846	11.7121
Hsp90ab1	P11499	Heat shock protein HSP 90-beta		1.02301	0.0948403	-1.0127	0.495619	3	2	3	1	3	3	2	3	3	2	3	3	3	3	3	2	13.386	10.8291	10.6329	10.8212	13.6231	13.3311	11.0644	12.1388	14.0805	11.5678	13.7248	13.4047	13.0162	12.069	13.8292	12.236
Gpc1	Q9QZF2	Glypican-1		1.0039	0.0991049	-0.882279	0.54251	2	1	1	NaN	1	1	NaN	1	NaN	NaN	1	3	3	3	2	1	11.6253	9.21526	8.7162	NaN	10.7125	10.2332	NaN	9.76772	NaN	NaN	11.1356	11.4421	11.0908	11.09	9.83516	10.9703
Golm1	Q91XA2	Golgi membrane protein 1		0.97246	0.106547	0.301565	1.23248	13	15	17	11	11	12	13	18	9	13	11	17	13	12	11	12	16.2005	15.7413	16.4408	15.8382	15.6658	15.5857	15.6921	15.28	15.8963	15.6302	15.5941	15.4902	15.2478	14.8102	15.6503	15.7126
Cdh13	Q9WTR5	Cadherin-13		0.971825	0.106703	0.770425	1.70577	3	4	3	4	5	5	4	4	1	3	3	5	6	6	4	3	11.999	12.0708	12.1728	12.5468	12.6106	12.1864	10.4333	10.2678	11.2062	10.5819	10.0601	12.4253	11.7502	11.6338	10.0305	10.4361
Alb	P07724	Serum albumin		0.971574	0.106764	0.341601	1.26716	10	9	10	7	8	8	9	9	8	17	8	8	7	8	7	8	20.9845	20.3617	20.6656	20.9164	20.8684	20.5948	20.1017	19.4606	20.1214	20.0177	20.3293	20.5367	20.2726	19.7806	20.065	20.0976
Prnp	P04925	Major prion protein		0.971187	0.106859	1.09745	2.13977	1	NaN	2	NaN	NaN	1	NaN	NaN	NaN	NaN	2	2	2	2	1	2	9.98286	NaN	8.38192	NaN	NaN	8.70281	NaN	NaN	NaN	NaN	8.18179	9.18051	8.2396	7.81791	6.70184	7.42881
Sirpa	P97797	Tyrosine-protein phosphatase non-receptor type substrate 1		0.960375	0.109553	-0.36761	0.775065	8	6	7	7	7	7	7	7	7	8	7	7	6	7	7	8	14.5247	14.1249	15.0553	14.9526	14.5059	14.6141	14.1532	13.3934	15.182	14.8978	15.0389	15.033	14.7411	14.3677	14.5485	14.456
Lef1	P27782	Lymphoid enhancer-binding factor 1		0.943851	0.113802	0.286402	1.21959	2	2	2	2	3	2	2	2	2	2	2	3	2	2	2	2	21.4461	21.4067	21.5394	21.582	21.4869	21.2932	21.0568	20.3556	20.7889	21.1208	20.8035	20.7729	21.4374	20.7468	20.958	21.2472
Ifnar2	O35664	Interferon alpha/beta receptor 2		0.9355	0.116011	-0.303288	0.810403	3	2	3	2	1	3	2	3	2	2	3	3	3	3	2	3	12.2584	11.5398	11.67	12.2168	12.1089	11.9391	12.553	11.5417	12.2786	11.6525	12.1857	12.3665	12.3625	11.9887	12.682	12.7375
H3f3c;Hist1h3a;Hist1h3b;H3f3a	P02301;P68433;P84228;P84244	Histone H3.3C;Histone H3.1;Histone H3.2;Histone H3.3		0.919358	0.120404	0.938364	1.91635	2	2	3	2	2	1	3	NaN	NaN	NaN	3	2	1	2	2	2	11.9297	12.4554	14.9713	11.9165	12.8857	11.6433	11.7959	NaN	NaN	NaN	12.2469	12.533	11.5061	11.7299	10.6077	10.8301
Hpx	Q91X72	Hemopexin		0.899395	0.126068	0.491039	1.40546	3	3	3	3	3	3	3	4	2	3	4	3	3	4	2	3	19.6829	19.5322	19.3735	19.3846	19.8769	19.7868	19.3179	18.3791	19.9133	19.2371	18.7641	17.9406	19.3306	17.8696	18.9437	19.4066
Sparcl1	P70663	SPARC-like protein 1		0.891381	0.128416	-0.509889	0.702276	9	10	8	7	8	6	5	8	8	9	8	9	7	10	7	8	13.9158	13.4673	12.8762	12.8055	13.6466	12.7862	12.1618	11.5705	14.3637	13.1809	13.654	13.4687	13.2899	13.1274	12.9834	13.2411
Nectin1	Q9JKF6	Nectin-1		0.887501	0.129569	-0.713352	0.609901	1	NaN	1	NaN	NaN	NaN	NaN	2	1	NaN	1	1	1	1	1	1	10.2516	NaN	9.04941	NaN	NaN	NaN	NaN	10.073	9.43589	NaN	10.22	11.3956	10.6131	10.6586	10.8052	10.4045
Plod1	Q9R0E2	Procollagen-lysine,2-oxoglutarate 5-dioxygenase 1		0.858345	0.138565	0.509318	1.42338	4	8	3	7	7	9	6	19	NaN	5	7	6	5	10	5	7	11.91	12.7859	11.9249	12.0154	12.3433	12.7688	12.0181	13.7194	NaN	12.1182	12.9508	11.6936	12.0308	11.6642	10.9152	12.1121
Pla2g7	Q60963	Platelet-activating factor acetylhydrolase		0.849018	0.141574	0.471083	1.38615	9	11	14	8	8	10	9	10	8	10	9	8	8	9	9	8	14.1509	14.2842	15.4726	13.8646	13.9025	13.9484	13.8877	13.5412	14.3415	14.5725	13.9378	13.1935	13.5495	12.6597	13.3069	13.7222
Lsamp	Q8BLK3	Limbic system-associated membrane protein		0.781551	0.165367	0.268482	1.20454	13	11	13	12	9	11	10	12	10	10	12	13	9	11	11	12	15.6665	14.9911	15.3251	14.7646	14.9717	14.8507	14.7509	14.5006	14.9933	14.9766	14.8425	14.5787	14.5549	13.939	14.6993	15.0888
Bmp1	P98063	Bone morphogenetic protein 1		0.772684	0.168778	0.773937	1.70993	1	1	1	1	1	1	NaN	2	NaN	1	NaN	1	1	1	1	1	10.6846	10.5021	10.6721	9.5124	9.2576	9.18618	NaN	7.29772	NaN	8.58387	NaN	9.66673	8.91835	8.56806	8.34068	8.80383
Tgfb2	P27090	Transforming growth factor beta-2		0.768539	0.170397	0.634192	1.55207	6	7	5	6	6	6	6	7	6	6	6	6	6	6	7	7	13.2222	13.4883	12.2592	12.8093	12.7803	12.6309	14.2186	14.3857	12.2029	11.8833	12.3834	11.741	11.9133	12.3569	13.8799	14.3603
Arsb	P50429	Arylsulfatase B		0.756517	0.175179	0.512819	1.42684	7	6	8	9	6	9	9	9	5	7	7	6	7	9	8	8	14.5454	13.2463	14.3279	13.4432	13.538	13.8421	14.0095	12.5311	14.4253	13.4569	13.4165	12.4076	12.906	11.8551	13.2699	13.6436
Smpdl3a	P70158	Acid sphingomyelinase-like phosphodiesterase 3a		0.754565	0.175968	0.690114	1.61341	4	4	4	1	1	3	2	3	4	4	3	3	3	1	4	1	13.9496	12.2325	12.164	11.0514	11.9405	11.8397	11.4092	10.1744	11.9622	12.1247	12.0473	11.1166	10.4277	9.99657	10.4027	11.1624
Dnase2	P56542	Deoxyribonuclease-2-alpha		0.753994	0.1762	0.455221	1.37099	7	7	7	7	6	6	7	7	4	6	5	5	7	5	6	5	15.1327	13.8128	14.5642	13.9421	13.8455	14.1214	14.1423	12.6492	14.2619	14.0467	13.8984	13.0241	13.4564	12.5881	13.4224	13.8705
Apoh	Q01339	Beta-2-glycoprotein 1		0.746076	0.179442	0.315135	1.24413	2	2	2	2	2	2	2	2	2	2	2	2	2	2	2	2	13.5649	13.6385	14.139	13.296	13.1911	13.0355	12.794	12.3018	12.7601	13.3191	13.0483	12.9908	13.0605	12.3332	12.8854	13.0423
Sema4d	O09126	Semaphorin-4D		0.740007	0.181967	-0.407264	0.754052	4	4	2	2	NaN	1	2	4	2	3	2	3	2	2	3	3	10.5274	10.4388	10.9082	10.6336	NaN	8.81074	10.4162	10.2098	11.2666	10.8786	10.7058	10.558	10.1512	10.0203	10.9622	10.9379
Ndst1	Q3UHN9	Bifunctional heparan sulfate N-deacetylase/N-sulfotransferase 1		0.735677	0.18379	0.356122	1.27998	2	5	3	3	5	11	5	14	NaN	4	5	3	6	10	5	3	12.1331	12.0126	10.5056	11.9239	11.9687	12.4865	11.4705	12.1854	NaN	11.5101	11.5872	11.0525	11.8692	11.5212	11.1163	11.7012
Sema6b	O54951	Semaphorin-6B		0.733179	0.184851	0.319288	1.24771	5	5	5	4	3	4	4	6	3	4	4	5	3	5	5	4	13.3973	13.5557	13.0817	12.5057	12.1342	12.3332	12.8194	12.9122	12.6092	12.6307	12.1566	12.384	11.9824	12.2453	13.0874	13.0895
Bmp3	Q8BHE5	Bone morphogenetic protein 3		0.731589	0.185529	-0.620067	0.650641	4	1	2	3	2	3	NaN	2	2	2	4	4	5	4	1	2	13.6975	12.6674	12.0358	11.5688	12.294	11.4953	NaN	10.5754	13.5901	11.1802	12.752	13.2829	12.9848	12.7005	12.5043	12.3478
Neo1	P97798	Neogenin		0.72799	0.187072	0.264197	1.20097	9	15	11	15	16	18	15	32	5	13	13	14	17	21	16	15	13.9764	14.642	13.4414	14.3841	14.6412	14.6922	14.657	14.8038	13.6371	14.156	14.4838	13.9091	14.1642	14.2458	14.1329	14.3955
Sema6c	Q9WTM3	Semaphorin-6C		0.7076	0.196065	0.522788	1.43673	5	5	3	1	2	5	2	6	NaN	2	3	5	3	5	3	3	12.1812	12.42	11.5688	11.94	11.7153	12.0341	9.95856	11.6946	NaN	12.5988	10.7626	11.5876	10.6781	10.9309	11.1369	10.4692
Serpini1	O35684	Neuroserpin		0.706903	0.19638	0.322575	1.25056	7	8	4	10	9	10	9	10	6	6	7	9	10	9	7	9	15.6765	15.4952	14.1897	15.6165	15.6898	15.9776	14.771	14.7226	14.8192	14.6901	14.8231	15.1487	15.3284	14.9123	14.6435	15.1928
Nfasc	Q810U3	Neurofascin		0.699809	0.199614	0.256805	1.19483	12	15	11	17	15	20	14	29	8	16	17	16	19	21	20	17	12.0763	12.3089	12.0628	12.8671	12.6054	13.0984	12.2702	13.3124	12.0575	12.5697	12.636	11.8583	12.3986	12.2788	12.3518	12.3964
Lingo1	Q9D1T0	Leucine-rich repeat and immunoglobulin-like domain-containing nogo receptor-interacting protein 1		0.687233	0.205479	0.394996	1.31494	12	13	13	13	12	13	13	13	11	11	14	13	12	13	13	12	17.0391	16.1409	15.0696	15.454	15.7183	15.6883	14.9799	14.7141	15.8559	15.449	15.2312	15.3763	15.316	15.0425	14.6204	14.7528
Cst3	P21460	Cystatin-C		0.686177	0.205979	0.449451	1.36552	3	3	4	2	2	2	2	4	2	2	3	3	2	3	3	3	15.0806	14.433	14.6283	14.2059	13.9334	13.7436	14.0206	12.2339	14.1088	14.301	13.6846	13.6428	13.414	12.8979	13.234	13.4007
Hexa	P29416	Beta-hexosaminidase subunit alpha		0.67245	0.212594	0.554369	1.46853	2	3	3	1	NaN	2	2	4	1	1	2	1	3	3	3	2	12.0608	11.0188	11.1042	11.6786	NaN	10.9141	11.675	11.406	11.914	11.9745	10.4653	9.6445	10.0966	9.53496	11.2833	11.9175
Hspa5	P20029	78 kDa glucose-regulated protein		0.667368	0.215096	-0.356012	0.781321	5	5	4	7	9	7	7	10	5	8	9	9	9	10	10	6	11.2039	11.7399	11.4186	10.5018	13.0208	11.5913	11.9317	11.8428	12.6293	12.0217	12.1303	12.1257	11.69	11.8608	11.9297	11.7114
Ppt1	O88531	Palmitoyl-protein thioesterase 1		0.649459	0.224151	0.45739	1.37306	6	5	7	5	5	4	6	7	5	5	5	4	4	5	6	5	15.5554	14.2037	14.1791	13.5671	13.6997	13.6367	14.0181	12.6636	14.5808	13.6962	13.1869	13.0391	13.141	12.6526	13.6115	13.9561
Igfbpl1	Q80W15	Insulin-like growth factor-binding protein-like 1		0.643503	0.227246	-0.586011	0.666182	7	3	3	2	5	5	6	8	2	2	4	7	6	6	11	9	12.9253	11.6473	11.4224	12.7385	12.5074	11.9031	12.9036	12.1103	11.6274	11.4157	12.2933	12.8978	13.064	12.5033	14.3473	14.6973
Man2b1	O09159	Lysosomal alpha-mannosidase		0.636764	0.2308	0.572637	1.48724	8	9	12	10	4	9	12	17	4	10	9	5	8	12	12	11	12.9614	11.2351	11.9952	10.9212	11.2963	11.6804	12.9002	12.0712	11.826	12.1307	11.3673	9.58837	11.1497	9.90572	12.1356	12.3767
Vstm2a	Q8R0A6	V-set and transmembrane domain-containing protein 2A		0.634653	0.231924	0.298725	1.23006	4	4	1	1	2	2	2	3	2	3	3	2	3	2	3	2	11.9751	11.4393	11.8765	12.0224	11.6791	11.1412	10.6349	10.6845	11.4053	10.8985	10.7877	11.7073	11.1977	11.4943	10.6048	10.9678
C1qb	P14106	Complement C1q subcomponent subunit B		0.632973	0.232823	0.235199	1.17707	1	1	1	1	1	1	1	1	1	1	1	1	1	1	1	1	14.4149	14.3791	14.6667	14.2516	14.283	13.8924	13.9206	13.4372	14.3663	14.238	14.2769	13.9156	13.6293	13.3105	13.6703	13.9571
Ptprf	A2A8L5	Receptor-type tyrosine-protein phosphatase F		0.628739	0.235104	0.493202	1.40757	8	11	4	13	14	17	8	28	2	5	9	15	14	26	10	8	11.9958	12.5081	12.0441	13.7934	13.857	13.6706	13.2308	12.7733	11.3601	11.6815	12.8906	13.2301	13.2568	13.513	12.0713	11.924
Eef1a1	P10126	Elongation factor 1-alpha 1		0.619181	0.240336	0.891107	1.8546	2	1	4	2	3	2	3	3	4	4	5	3	3	5	6	2	12.9681	16.5844	15.8013	12.6705	14.4763	12.2461	12.3933	11.2776	13.5959	13.2103	14.0671	11.8312	12.204	11.9431	11.9291	12.5079
Tnc	Q80YX1	Tenascin		0.617287	0.241386	-1.14345	0.452675	NaN	NaN	2	1	3	1	1	3	1	2	2	4	3	4	4	2	NaN	NaN	13.8626	7.60473	10.1542	8.22867	7.91603	9.10304	8.48991	10.4493	9.86041	11.2866	10.5421	11.0449	11.9557	11.3446
Fam20c	Q5MJS3	Extracellular serine/threonine protein kinase FAM20C		0.61318	0.24368	0.245169	1.18523	3	7	6	6	5	9	6	15	1	3	6	7	6	10	8	5	12.3079	12.7183	12.0013	12.6575	12.5972	12.9962	12.5248	13.2117	13.0041	12.1544	12.8571	11.7217	12.4592	12.1673	12.0952	12.5944
Fabp7	P51880	Fatty acid-binding protein, brain		0.610956	0.244931	-0.935308	0.522931	3	1	3	1	1	1	1	1	1	NaN	2	1	1	1	1	1	9.87662	6.2924	11.6306	11.7542	12.241	11.7034	11.7048	11.0449	12.3879	NaN	11.5805	11.7897	10.9612	10.976	11.9343	12.3845
Stc1	O55183	Stanniocalcin-1		0.609568	0.245715	-0.307637	0.807964	1	1	NaN	1	2	1	1	1	NaN	NaN	1	2	2	2	NaN	2	10.1153	10.6612	NaN	10.0494	10.0142	9.53034	9.41407	9.50764	NaN	NaN	10.0989	10.5575	10.1428	10.6027	NaN	9.63073
C4b	P01029	Complement C4-B		0.607835	0.246698	0.481605	1.3963	16	19	7	5	5	6	20	23	3	9	8	4	7	12	18	16	13.4655	12.8656	11.7276	11.644	11.8443	11.5192	13.4352	13.0599	11.9891	12.0476	12.1784	10.7078	11.3151	11.6525	12.9162	12.9017
Ahcy	P50247	Adenosylhomocysteinase		0.606176	0.247642	-0.899986	0.535892	3	2	2	1	1	2	2	2	1	1	2	3	3	2	3	1	11.4257	11.4337	11.9625	6.23877	13.1434	11.201	11.8755	10.668	12.6196	11.9761	12.2954	12.0176	11.2898	11.6302	11.1941	12.1258
Ctbs	Q8R242	Di-N-acetylchitobiase		0.595846	0.253603	0.31322	1.24248	11	9	8	8	8	8	7	10	9	9	10	9	9	9	8	11	13.039	12.079	12.9512	12.4123	12.1228	12.7158	12.6083	11.3456	12.5012	12.4689	11.8494	11.8812	12.3242	11.0995	12.029	12.6151
Ewsr1	Q61545	RNA-binding protein EWS		0.590434	0.256783	0.599685	1.51539	1	1	1	1	NaN	1	1	1	1	1	1	1	1	1	1	1	10.9793	11.169	11.2802	9.99884	NaN	9.85724	9.44593	10.5207	9.19393	10.8823	11.9985	10.3571	9.07048	8.8533	8.67454	9.88809
Nov	Q64299	Protein NOV homolog		0.58903	0.257614	0.455103	1.37088	9	8	10	7	7	7	6	7	7	8	7	9	7	8	7	7	15.6289	15.1832	15.7646	15.0177	15.1942	14.6986	13.6119	13.2466	14.8416	14.7904	14.3758	14.9031	14.5239	14.4347	13.3477	13.4878
Galns	Q571E4	N-acetylgalactosamine-6-sulfatase		0.585111	0.259949	0.575676	1.49038	2	3	3	3	NaN	2	3	4	1	2	2	1	2	2	2	3	12.029	11.0345	11.6583	10.7063	NaN	11.2275	11.3937	10.3383	12.256	11.3916	9.88533	9.28138	10.4972	8.92097	11.3969	11.3512
Apoa1	Q00623	Apolipoprotein A-I		0.58451	0.260309	0.265536	1.20208	1	1	1	1	1	1	1	1	1	2	1	1	1	1	1	1	14.1192	13.2849	13.3035	13.6253	13.4584	13.4911	14.0305	13.0773	13.7767	12.9219	13.072	12.8893	13.4998	12.4567	13.6644	13.9853
Rtn4r	Q99PI8	Reticulon-4 receptor		0.584318	0.260424	0.267688	1.20388	6	6	8	7	6	8	5	8	3	7	5	7	8	9	7	5	13.2051	13.0702	12.9795	13.2216	13.1193	13.1906	11.7293	12.145	12.5182	12.752	12.2654	12.988	12.8019	12.7563	12.1477	12.2898
Sema3e	P70275	Semaphorin-3E		0.579185	0.263521	0.657759	1.57763	4	5	4	4	3	4	5	6	NaN	3	4	3	3	6	6	5	12.6681	13.1408	11.8462	11.5653	10.6925	10.5629	12.9533	12.699	NaN	11.923	11.2437	10.2234	10.1106	10.425	12.5786	13.0034
Marcksl1	P28667	MARCKS-related protein		0.573894	0.266751	0.346642	1.2716	2	2	2	1	1	1	1	2	2	2	3	2	1	2	2	2	12.364	12.2615	13.3332	12.2275	13.342	12.3739	12.4718	11.4602	12.4501	12.8853	12.2154	11.9115	12.5028	11.1369	11.4876	12.4713
Bcam	Q9R069	Basal cell adhesion molecule		0.573426	0.267039	-0.265745	0.831769	1	1	1	1	1	1	1	1	1	1	1	1	1	1	1	1	16.0146	17.2505	17.5088	17.8007	17.283	17.0198	18.0716	16.9481	17.4814	17.5757	17.6962	17.279	17.3885	17.2457	17.6066	17.7498
Fstl1	Q62356	Follistatin-related protein 1		0.572972	0.267318	-0.401334	0.757158	2	2	2	NaN	1	1	2	2	3	2	3	2	2	2	4	2	11.4602	10.5436	11.5333	NaN	10.3092	9.6545	11.1617	10.4736	11.079	10.5895	10.721	11.193	11.6591	10.4241	10.9622	12.4524
Robo1	O89026	Roundabout homolog 1		0.560283	0.275244	0.364004	1.28699	3	12	10	14	12	14	11	28	2	7	12	13	16	22	10	8	11.5356	12.8738	12.0299	12.9167	13.2068	13.1762	12.573	13.6544	11.2096	12.879	12.7019	12.191	12.734	13.0059	11.9292	12.4038
Il1rap	Q61730	Interleukin-1 receptor accessory protein		0.544128	0.285675	-0.488037	0.712995	3	3	2	1	3	2	1	3	1	1	2	2	2	2	2	1	13.3797	12.1468	12.5237	13.1035	12.5048	12.4745	12.8411	10.6021	13.8528	13.1085	12.9284	11.962	12.0057	14.3856	11.9564	13.281
Plxnb2	B2RXS4	Plexin-B2		0.537239	0.290242	-0.211337	0.863736	10	8	6	8	4	7	7	11	5	6	8	12	7	10	11	9	12.22	11.2288	11.6034	11.3251	11.3515	11.7112	11.4437	11.3175	11.9741	11.005	11.6135	12.2175	11.6877	11.2982	11.8111	12.2849
Cntn1	P12960	Contactin-1		0.520831	0.301418	0.164796	1.12101	26	27	21	27	25	31	26	37	20	24	32	25	29	32	27	24	14.3374	14.5921	13.5838	14.1554	14.603	14.3548	14.0145	14.4005	13.9158	14.0724	14.6769	13.8601	14.1989	14.1726	13.8112	14.015
Sema7a	Q9QUR8	Semaphorin-7A		0.510297	0.308818	0.123559	1.08942	37	44	41	42	41	45	42	48	37	41	45	46	44	46	44	42	17.5896	17.4414	17.5804	17.6058	17.5836	17.4988	17.5327	16.976	17.3673	17.2388	16.8018	17.6348	17.5349	17.3373	17.3824	17.5226
Ldlr	P35951	Low-density lipoprotein receptor		0.510182	0.3089	-0.817368	0.567476	2	2	NaN	NaN	1	1	NaN	NaN	1	3	1	2	3	3	1	3	9.16538	6.14886	NaN	NaN	10.6361	10.3673	NaN	NaN	10.7307	10.8508	9.4189	9.51731	9.80154	9.38156	9.22616	10.2472
Hp	Q61646	Haptoglobin		0.50998	0.309044	0.30571	1.23603	4	4	4	4	4	4	4	4	4	4	4	4	3	4	4	5	13.7309	13.4304	13.0654	13.7227	14.38	13.3817	14.6983	13.4652	13.9484	13.3147	13.3002	13.1089	13.3058	12.3315	13.7455	14.3738
Islr2	Q5RKR3	Immunoglobulin superfamily containing leucine-rich repeat protein 2		0.504303	0.31311	0.287497	1.22052	NaN	3	2	1	3	3	2	7	1	4	2	3	2	3	2	3	NaN	10.634	11.0539	11.0758	10.9565	11.8513	10.2683	11.7137	10.0437	11.3925	11.5677	10.3853	10.8377	10.8805	10.5407	10.6845
Ywhaq	P68254	14-3-3 protein theta		0.495589	0.319456	0.444034	1.3604	2	4	4	1	4	1	3	3	1	3	4	4	2	3	2	3	12.4993	12.0977	13.3193	12.385	13.206	11.8897	12.3467	10.3727	13.4485	12.1391	12.1821	11.1016	11.8987	11.6328	11.1256	11.0357
Tmem132a	Q922P8	Transmembrane protein 132A		0.491062	0.322803	0.414935	1.33324	2	5	4	5	4	5	3	17	NaN	4	3	4	6	7	3	2	10.4074	11.9783	11.0809	12.6256	12.6646	13.0598	11.4295	12.7212	NaN	11.6815	12.2483	11.2727	11.9449	11.6651	10.568	11.6864
Eif2s2	Q99L45	Eukaryotic translation initiation factor 2 subunit 2		0.484364	0.32782	-0.566136	0.675423	NaN	1	1	1	NaN	1	NaN	1	NaN	1	1	1	1	1	1	NaN	NaN	12.0339	11.308	10.4921	NaN	10.4949	NaN	9.19596	NaN	11.3821	10.6903	12.2897	12.0277	10.4751	10.762	NaN
Sema3c	Q62181	Semaphorin-3C		0.482524	0.329212	0.640656	1.55904	3	4	1	2	3	1	3	8	1	3	2	4	NaN	3	5	5	12.6327	12.7023	9.56078	11.7316	11.3966	10.2535	13.158	13.239	10.7688	10.193	10.3018	10.7729	NaN	11.0341	12.5422	12.7428
Chga	P26339	Chromogranin-A		0.474469	0.335375	-0.296384	0.814291	2	2	3	2	2	2	2	3	2	2	3	2	3	3	3	3	12.2544	12.6275	12.0426	12.3043	13.3638	12.5196	11.9435	10.8338	12.5085	12.5927	12.1282	13.4877	12.5798	12.4691	12.0306	12.4642
Tf	Q921I1	Serotransferrin		0.47221	0.337124	0.212322	1.15855	18	19	19	14	13	15	20	27	15	19	19	15	17	16	24	21	22.4159	22.3793	22.4811	22.4059	22.2708	22.1679	22.0683	21.637	22.7125	22.2858	22.5514	21.52	21.6831	21.1422	21.9816	22.2508
Man2b2	O54782	Epididymis-specific alpha-mannosidase		0.469283	0.339404	0.449726	1.36578	17	17	17	8	5	8	16	18	7	15	12	7	8	11	16	16	14.7824	13.8862	14.4675	12.6816	12.5564	12.503	13.9597	13.4168	13.5776	13.804	13.3209	11.9586	12.3235	11.7496	13.7345	14.187
Ntrk2	P15209	BDNF/NT-3 growth factors receptor		0.45982	0.346881	-0.525129	0.694897	NaN	NaN	NaN	1	NaN	2	1	2	NaN	2	1	3	3	3	2	3	NaN	NaN	NaN	9.81259	NaN	10.6564	8.34514	9.34395	NaN	8.69203	10.5968	10.0739	10.5819	9.45193	10.0883	10.9677
Mug1	P28665	Murinoglobulin-1		0.458626	0.347836	0.366958	1.28963	1	1	1	1	1	1	1	1	1	1	1	1	1	1	1	1	17.5232	15.7969	15.412	16.5951	16.8964	16.5831	15.0058	14.8449	15.9318	15.1798	15.6024	16.2325	16.4644	15.642	15.1806	15.4881
Sema4b	Q62179	Semaphorin-4B		0.451868	0.35329	-0.188849	0.877305	13	10	12	9	7	9	9	12	8	10	12	12	12	12	12	11	15.4775	15.078	14.9823	14.2722	14.4006	14.2059	14.3989	14.2754	15.2007	14.8758	14.9709	14.8488	14.4373	14.3447	14.9694	14.954
Otud6a	Q6IE21	OTU domain-containing protein 6A		0.445762	0.358292	0.349573	1.27418	1	1	1	1	NaN	1	1	1	1	1	1	1	1	1	1	1	12.366	12.046	12.9191	13.5208	NaN	13.2619	12.9937	11.7477	13.1863	12.3384	12.5751	13.0198	11.2549	11.8909	13.0615	11.4253
Ifi30	Q9ESY9	Gamma-interferon-inducible lysosomal thiol reductase		0.44483	0.359063	0.44683	1.36304	3	5	4	3	3	3	5	5	3	3	4	4	4	4	4	5	14.3227	12.8717	13.8553	12.9171	12.8025	13.2935	13.9405	12.8455	14.2767	13.4053	12.3807	11.3902	13.3136	11.1013	13.1961	14.2103
Zfhx3;Zfhx4	Q61329;Q9JJN2	Zinc finger homeobox protein 3;Zinc finger homeobox protein 4		0.444464	0.359365	0.228539	1.17165	1	1	1	1	1	1	1	1	1	1	1	1	1	1	1	1	12.2638	12.1194	12.3394	11.9897	12.2486	11.8109	12.1526	11.4714	12.2871	12.7297	12.1994	11.3853	11.1803	10.9394	11.7082	12.138
Ctsl	P06797	Cathepsin L1		0.437734	0.364978	0.284393	1.2179	18	19	20	18	19	19	18	22	15	18	18	20	18	20	18	18	17.5659	16.5278	17.3663	16.4275	16.4106	16.413	16.2939	15.3088	17.3645	16.4077	16.289	16.0708	16.0555	15.6328	15.951	16.2674
Megf10	Q6DIB5	Multiple epidermal growth factor-like domains protein 10		0.437547	0.365134	0.286603	1.21976	21	19	22	17	14	16	19	23	17	20	18	18	15	21	21	19	16.8466	16.1791	16.7091	15.5066	15.3382	15.3422	15.6819	14.8934	16.137	16.1302	15.6287	15.1825	14.9641	14.7582	15.6404	15.7631
Rgmb	Q7TQ33	RGM domain family member B		0.436907	0.365673	1.33828	2.5285	2	1	1	1	NaN	1	1	2	1	NaN	1	3	NaN	2	2	1	11.5765	11.2944	11.1923	20.1626	NaN	11.5225	12.1068	9.99604	11.1177	NaN	11.484	11.207	NaN	10.3496	11.145	11.968
Manba	Q8K2I4	Beta-mannosidase		0.434531	0.367679	0.25903	1.19667	12	12	12	11	9	11	14	15	10	11	13	12	12	12	13	11	14.8045	14.3039	14.9266	14.2201	13.8049	14.0338	14.8043	13.6293	14.7604	14.4553	14.438	13.4473	13.7619	12.9433	14.2164	14.4325
Coch	Q62507	Cochlin		0.434107	0.368038	0.513781	1.42779	1	1	1	1	1	1	1	1	1	1	1	1	1	2	2	NaN	11.8463	12.6514	12.8466	12.4082	11.9916	11.7673	10.0446	10.2046	11.7422	10.972	12.058	12.2186	11.4078	11.0204	9.02502	NaN
Cadm4	Q8R464	Cell adhesion molecule 4		0.426429	0.374603	-0.313036	0.804946	2	3	3	4	3	4	3	4	1	1	2	3	3	2	4	2	19.6344	18.9428	19.1688	19.2579	19.5797	19.0668	19.1458	18.4697	20.2571	20.8328	19.9645	18.9528	18.7026	18.4911	18.5862	19.9831
Igfbp5	Q07079	Insulin-like growth factor-binding protein 5		0.425928	0.375035	-0.730894	0.602531	2	2	NaN	1	1	NaN	NaN	1	2	2	2	2	2	3	3	2	12.7218	9.8553	NaN	8.00936	10.9473	NaN	NaN	9.96529	12.0153	8.7085	10.6264	10.534	11.0889	11.3127	11.4082	12.5517
Cat	P24270	Catalase		0.406835	0.391891	0.162049	1.11888	3	3	6	5	4	5	5	7	3	4	4	5	3	6	5	4	11.8461	11.9647	12.6469	12.6102	12.509	12.2902	12.8413	11.945	12.571	12.7167	11.9407	12.4968	11.9066	11.8941	11.9262	11.905
Cacna2d1	O08532	Voltage-dependent calcium channel subunit alpha-2/delta-1		0.405116	0.393445	0.474568	1.3895	1	1	2	4	1	3	NaN	3	NaN	1	2	4	3	2	NaN	2	NaN	11.6828	10.6042	10.5808	11.9503	10.4544	NaN	9.41225	NaN	9.75643	11.5101	11.2276	10.5007	9.59201	NaN	9.25044
Iglon5	Q8HW98	IgLON family member 5		0.40182	0.396442	0.116209	1.08388	2	2	2	2	1	2	2	3	1	2	2	2	2	2	2	2	12.4147	12.1809	11.895	11.8392	11.9476	12.4668	12.3232	11.9203	11.7449	11.8695	11.8559	12.0442	12.0415	11.7489	12.1712	12.5819
Cfl1	P18760	Cofilin-1		0.398162	0.399795	0.342906	1.26831	4	4	6	2	4	3	2	4	3	4	4	5	2	5	3	2	13.2606	12.3137	13.5535	12.2309	13.2484	11.5188	12.4569	10.6892	12.6622	12.1953	12.4214	12.0909	11.1088	11.7909	11.5384	12.7208
Gsdma	Q9EST1	Gasdermin-A		0.396169	0.401634	-0.512184	0.70116	1	1	2	2	1	3	3	3	2	3	1	2	1	2	1	1	11.1979	11.1311	11.5252	11.6731	7.58388	11.5895	11.65	10.1108	13.2005	10.9451	11.5024	11.1694	10.6672	10.4269	12.0161	10.6314
Aoc3;Aoc2	O70423;Q812C9	Membrane primary amine oxidase;Retina-specific copper amine oxidase		0.394806	0.402897	0.660669	1.58082	1	1	1	1	1	1	1	1	1	1	1	1	1	1	1	1	14.212	12.6735	12.8357	13.3887	13.4678	13.2026	16.0663	15.2637	10.7864	12.3893	12.6861	12.9427	13.0981	12.1141	15.8382	15.9703
Smco2	Q9DA21	Single-pass membrane and coiled-coil domain-containing protein 2		0.391202	0.406255	0.323381	1.25126	1	1	1	1	1	1	1	1	1	1	1	1	1	1	1	1	14.1211	14.0428	15.1175	15.6088	15.8223	15.839	16.2206	14.3929	16.013	14.0224	14.8413	14.6386	15.24	14.7857	14.9616	14.0753
Sema6a	O35464	Semaphorin-6A		0.390401	0.407005	0.230896	1.17356	15	14	16	11	6	9	12	14	10	13	13	10	10	13	12	10	15.4035	15.1882	15.5091	14.3701	14.1133	14.1767	14.5053	13.9868	15.0256	14.923	14.3773	14.0393	14.0246	13.8059	14.4171	14.7929
Pkm	P52480	Pyruvate kinase PKM		0.383381	0.413636	0.549726	1.46381	2	3	3	2	3	3	3	2	3	2	2	2	3	4	3	NaN	11.8892	16.4816	12.7889	13.012	13.5353	11.5499	12.7229	11.6851	12.6252	13.6601	11.7628	12.8031	11.7226	12.4452	11.8396	NaN
Ctsz	Q9WUU7	Cathepsin Z		0.381011	0.4159	0.335586	1.26189	5	5	7	1	3	4	9	11	3	2	3	3	3	6	8	12	14.8407	13.6271	14.4564	14.8121	13.2557	13.366	15.0303	14.8206	13.9483	14.149	13.5123	13.103	13.5325	12.933	15.0521	15.2941
Atrn	Q9WU60	Attractin		0.372536	0.424095	0.0894347	1.06395	4	4	3	4	4	5	3	9	3	4	5	4	4	6	4	5	12.8866	12.5628	12.4494	12.5273	13.0426	12.8777	12.8423	12.4551	12.5814	12.5777	12.7808	12.6401	12.3611	12.3494	12.6834	12.9544
Clstn1	Q9EPL2	Calsyntenin-1		0.371899	0.424718	0.453835	1.36968	1	3	3	1	2	1	1	5	NaN	NaN	3	2	1	2	2	2	8.72015	10.9825	10.3786	11.7044	10.4165	NaN	10.9177	10.0943	NaN	NaN	10.3886	9.9914	11.2096	9.7886	8.12582	10.528
Hyou1	Q9JKR6	Hypoxia up-regulated protein 1		0.371774	0.424841	0.188152	1.1393	4	3	3	2	1	3	3	4	4	3	3	2	3	2	3	4	12.1368	11.1688	12.2646	11.2857	11.9265	11.8362	11.2817	10.9564	11.6265	11.8706	11.8248	11.329	11.4638	10.5762	11.1136	11.547
Arg1	Q61176	Arginase-1		0.370947	0.425651	-0.41154	0.75182	1	2	2	2	2	2	2	2	2	1	2	2	2	2	2	2	11.0416	12.6861	14.1306	14.4779	14.3246	13.9637	14.4817	12.8814	15.0683	14.4458	13.3536	13.7138	14.1038	13.9487	14.0578	12.5882
Serpina10	Q8R121	Protein Z-dependent protease inhibitor		0.364525	0.431992	0.18266	1.13497	1	1	1	1	1	1	1	1	1	1	1	1	1	1	1	1	13.6637	13.03	12.3984	12.8892	13.5357	12.698	12.0818	12.4995	12.8604	12.1107	12.9234	12.8066	12.9895	12.5533	12.2546	12.8365
Ptgds	O09114	Prostaglandin-H2 D-isomerase		0.358296	0.438232	0.678077	1.60001	1	NaN	1	NaN	NaN	NaN	1	1	1	NaN	1	NaN	1	1	1	1	12.7771	NaN	10.9704	NaN	NaN	NaN	11.5815	9.4011	12.6657	NaN	10.1357	NaN	10.6304	9.05155	9.88295	10.6605
Adgrl1	Q80TR1	Adhesion G protein-coupled receptor L1		0.345241	0.451606	0.374302	1.29621	2	2	1	1	2	2	NaN	5	NaN	NaN	1	2	1	4	NaN	1	7.66466	8.44399	9.52397	9.16509	9.37755	8.83328	NaN	9.53491	NaN	NaN	9.6354	9.49548	8.19355	8.14224	NaN	7.33572
Fus	P56959	RNA-binding protein FUS		0.345237	0.451609	-0.546694	0.684587	1	NaN	NaN	1	NaN	NaN	NaN	NaN	1	1	1	1	1	1	1	1	10.3854	NaN	NaN	10.0337	NaN	NaN	NaN	NaN	11.9309	9.77293	12.3419	10.4	10.1106	11.0326	10.1458	10.3151
Bcan	Q61361	Brevican core protein		0.340858	0.456187	-0.196078	0.87292	15	16	16	16	15	16	13	16	15	15	16	17	16	16	13	15	16.755	16.0972	15.7772	15.9069	16.1962	15.8687	15.1434	15.2339	16.658	15.3862	16.1632	16.8505	16.0989	16.0859	15.6715	15.6329
Sh3d21	Q7TSG5	SH3 domain-containing protein 21		0.335226	0.462141	-1.15411	0.449342	3	3	3	3	2	3	3	3	2	3	3	3	3	3	3	3	24.5956	21.1408	16.5716	24.3304	24.7007	21.9838	22.3346	17.0368	24.833	24.7118	24.5056	16.3955	23.922	22.4435	24.0153	21.1004
Qpct	Q9CYK2	Glutaminyl-peptide cyclotransferase		0.330335	0.467375	0.324099	1.25188	2	3	2	NaN	1	1	1	1	NaN	1	NaN	1	1	1	1	NaN	10.5531	10.1567	10.0965	NaN	10.3528	8.68581	9.65548	9.6641	NaN	10.5202	NaN	9.96588	9.69053	8.17264	9.43336	NaN
Dcc	P70211	Netrin receptor DCC		0.329482	0.468293	0.169537	1.1247	16	17	16	20	18	20	20	32	14	19	19	18	20	24	20	19	14.6892	14.658	13.9232	14.8967	15.0301	15.1572	15.1963	15.6371	14.4134	14.6855	15.1344	14.3425	14.637	14.2587	14.9889	15.3712
Nxph1	Q61200	Neurexophilin-1		0.326187	0.47186	0.335911	1.26217	1	1	1	1	1	1	1	1	1	1	1	1	1	1	1	1	14.7212	14.3795	15.2762	13.5742	13.4066	13.5518	12.5947	12.2534	14.1946	14.148	14.057	13.8192	13.2345	12.7278	12.3177	12.5715
Col6a1	Q04857	Collagen alpha-1(VI) chain		0.317508	0.481384	-0.58287	0.667634	2	3	1	3	3	3	NaN	3	NaN	3	2	3	3	3	NaN	1	11.0363	11.1905	11.6048	13.4719	13.1093	13.282	NaN	9.27579	NaN	10.7847	12.0511	12.9609	13.4969	12.8855	NaN	NaN
Ubb;Ubc;Rps27a;Uba52	P0CG49;P0CG50;P62983;P62984	Polyubiquitin-B;Polyubiquitin-C;Ubiquitin-40S ribosomal protein S27a;Ubiquitin-60S ribosomal protein L40		0.309434	0.490418	0.214297	1.16014	4	4	4	4	4	4	4	4	4	4	4	4	4	4	4	4	13.6275	13.9273	15.0733	14.1382	14.5698	13.9501	14.3841	13.1182	15.0862	14.2793	13.6111	14.2009	13.8324	13.3217	13.2811	13.4614
Scn3b	Q8BHK2	Sodium channel subunit beta-3		0.307973	0.49207	0.298597	1.22995	1	3	2	1	1	1	1	1	1	1	1	3	2	2	2	1	14.725	12.6118	13.5888	13.8815	13.821	14.147	13.5725	11.8773	14.2599	13.7982	13.6755	12.3611	12.9819	12.2227	12.5547	13.9821
Marcks	P26645	Myristoylated alanine-rich C-kinase substrate		0.297595	0.50397	-0.287747	0.81918	4	4	5	3	2	2	2	3	1	3	4	4	1	4	2	3	10.9157	10.2938	11.6578	9.68319	9.88342	9.6484	9.59065	8.82397	11.6498	11.0364	10.6184	10.2159	10.2642	9.49301	9.15334	10.3679
Ambp	Q07456	Protein AMBP		0.297193	0.504438	0.134935	1.09804	1	1	1	1	1	1	1	1	1	1	1	1	1	1	1	1	13.9137	12.686	12.8469	13.43	13.7278	13.2373	12.8469	12.551	12.9706	12.7655	13.297	13.3286	13.2431	12.7424	12.8075	13.0051
Pkp1	P97350	Plakophilin-1		0.29552	0.506384	-0.297858	0.813459	4	5	10	10	14	9	11	11	7	14	7	11	11	14	11	5	12.7517	12.804	13.8712	14.1465	16.0516	13.4788	14.2178	13.3782	14.521	15.4163	13.6893	14.1264	14.039	14.3015	13.7244	13.2648
Ext2	P70428	Exostosin-2		0.294618	0.507437	-0.243919	0.844448	2	5	1	4	1	5	4	8	NaN	1	2	2	5	6	6	6	11.8395	11.543	11.4712	11.2379	9.22583	11.3728	11.2295	11.7974	NaN	NaN	11.5681	11.4221	11.6832	10.946	11.4975	11.6344
Tuba1a;Tuba1c	P68369;P68373	Tubulin alpha-1A chain;Tubulin alpha-1C chain		0.294036	0.508118	-0.350103	0.784528	6	4	8	6	7	5	5	6	7	8	6	8	4	7	6	7	13.5719	12.2395	13.2638	12.6979	14.4269	12.2612	12.2149	10.9917	14.6611	14.0254	13.7563	12.5627	11.4809	12.4668	12.697	12.8185
Mapt	P10637-3;P10637-4	n. def.		0.292209	0.510259	-0.700652	0.615294	1	1	2	NaN	NaN	NaN	NaN	1	2	2	2	2	NaN	2	1	1	10.587	9.63199	10.6747	NaN	NaN	NaN	NaN	7.6315	11.9325	12.0644	11.8246	8.79288	NaN	7.57875	10.2146	9.91589
Hba	P01942	Hemoglobin subunit alpha		0.29055	0.512212	-0.352916	0.783	1	1	2	2	1	1	2	2	NaN	1	NaN	NaN	2	2	2	2	10.6109	10.6123	10.0432	11.913	11.8102	10.3624	12.1628	11.2793	NaN	9.54794	NaN	NaN	12.2392	11.9125	11.6203	11.941
Ptprd	Q64487	Receptor-type tyrosine-protein phosphatase delta		0.284016	0.519977	-0.496482	0.708833	1	NaN	1	2	2	2	NaN	6	1	1	2	1	2	11	NaN	NaN	10.3428	NaN	10.1507	7.84722	10.519	10.4812	NaN	9.03145	NaN	NaN	11.9528	10.2713	9.58368	9.09296	NaN	NaN
Ckb	Q04447	Creatine kinase B-type		0.281647	0.522821	0.209489	1.15628	4	5	6	4	5	5	4	5	2	4	4	6	4	4	4	5	13.2537	12.5211	13.6163	12.5952	12.7721	12.6626	12.4575	11.2461	13.2492	12.6173	12.4233	12.0147	12.4825	11.3617	12.2887	13.0114
Lrrtm2	Q8BGA3	Leucine-rich repeat transmembrane neuronal protein 2		0.280153	0.524622	-0.579338	0.669271	4	3	2	4	4	4	4	3	2	3	4	2	4	5	2	2	12.9945	16.5311	9.9184	13.5049	13.348	13.3956	13.2815	12.3936	13.7714	17.9273	13.1042	12.9916	12.9667	12.3497	13.1088	13.7826
Park7	Q99LX0	Protein/nucleic acid deglycase DJ-1		0.279781	0.525072	0.445646	1.36192	NaN	1	NaN	NaN	1	1	1	1	1	1	1	1	1	1	1	NaN	NaN	12.658	NaN	NaN	9.82224	8.71956	10.3244	9.80928	10.8393	8.74353	11.0633	10.1168	8.92576	9.66148	9.39711	NaN
Hexb	P20060	Beta-hexosaminidase subunit beta		0.275483	0.530294	0.318869	1.24735	11	13	14	7	6	10	14	15	8	11	8	7	4	11	16	13	15.3647	14.7547	15.2126	13.5419	13.9074	13.9591	15.8046	15.1883	14.6249	15.0019	14.0119	13.0492	13.5313	13.2068	15.6215	16.1348
St8sia2	O35696	Alpha-2,8-sialyltransferase 8B		0.274301	0.53174	0.315509	1.24445	2	2	1	2	2	2	2	2	1	NaN	1	1	2	2	1	2	11.9163	10.1029	10.7631	11.0879	11.1412	11.6665	10.5899	10.7518	10.6606	NaN	8.14523	10.7534	11.7922	10.3595	11.4411	11.6565
Col5a2	Q3U962	Collagen alpha-2(V) chain		0.268295	0.539145	0.0962675	1.069	7	6	7	7	5	4	6	9	6	6	5	7	8	6	7	6	13.576	13.2269	13.3337	13.6279	13.5483	13.4244	14.1736	13.0617	13.7745	13.5172	13.2023	13.2577	13.2192	13.0719	13.342	13.8175
Thy1	P01831	Thy-1 membrane glycoprotein		0.266928	0.540844	0.154393	1.11295	5	5	5	5	4	4	3	5	5	5	5	5	4	4	5	4	13.7473	13.0501	14.0623	13.112	12.6431	13.2054	13.636	12.3022	13.5764	13.3018	13.1198	12.8881	13.2096	12.2755	12.9657	13.1862
Prex2	Q3LAC4	Phosphatidylinositol 3,4,5-trisphosphate-dependent Rac exchanger 2 protein		0.266082	0.541898	0.244219	1.18445	1	1	1	1	1	1	1	1	1	1	1	1	1	NaN	1	1	10.7385	11.6244	10.4134	10.1766	9.98737	11.3922	9.32286	10.1825	11.2394	10.1455	11.3318	9.48374	9.67007	NaN	10.0612	9.71671
Ssh3	Q8K330	Protein phosphatase Slingshot homolog 3		0.265503	0.542621	0.143274	1.10441	1	1	1	1	1	1	1	1	1	1	1	1	1	1	1	1	19.7982	19.5112	19.8843	19.9712	19.6582	19.7407	19.7622	18.6069	19.9797	19.8055	19.7734	19.075	19.4251	18.5105	19.4206	19.7969
Dock7	Q8R1A4	Dedicator of cytokinesis protein 7		0.263687	0.544896	0.290168	1.22278	2	1	1	2	NaN	1	1	1	NaN	1	1	2	NaN	1	1	1	10.4168	11.4231	13.0105	11.5637	NaN	11.1555	11.9303	10.8724	NaN	11.1284	11.3371	12.2816	NaN	11.8158	9.91246	10.6742
Gapdh	P16858	Glyceraldehyde-3-phosphate dehydrogenase		0.259434	0.550258	0.31986	1.24821	1	5	4	4	4	4	4	5	3	2	4	3	1	5	8	2	12.1446	14.107	13.9939	13.5649	12.5084	11.9617	12.2732	11.0936	14.3841	12.5866	12.0603	13.0635	12.2458	11.5259	12.1925	11.0293
Rnaset2a;Rnaset2b	C0HKG5;C0HKG6	Ribonuclease T2-A;Ribonuclease T2-B		0.256329	0.554206	0.155903	1.11412	7	8	9	10	6	7	8	10	7	7	10	9	7	9	10	9	15.9925	15.6427	16.0393	15.0375	15.0843	14.9559	15.7943	15.1326	15.7161	15.4013	15.2926	14.5284	15.0732	14.5314	15.8753	16.0135
Clu	Q06890	Clusterin		0.255364	0.555439	0.199744	1.14849	6	8	5	5	4	7	8	9	6	7	6	7	8	7	8	8	14.0467	12.6658	12.4352	12.31	12.3314	12.7415	13.2528	13.2413	13.0966	12.5103	11.7051	12.3456	13.0374	11.7945	13.167	13.7705
Ptprk	P35822	Receptor-type tyrosine-protein phosphatase kappa		0.243418	0.570929	0.134804	1.09794	5	8	4	10	6	10	5	19	3	5	11	11	11	13	8	7	11.7417	11.9797	11.2225	11.7868	11.8307	12.6606	11.4496	12.6972	11.1799	11.8195	12.352	11.6766	12.1896	11.703	11.3614	12.0084
Dner	Q8JZM4	Delta and Notch-like epidermal growth factor-related receptor		0.24075	0.574447	0.154207	1.11281	3	5	4	2	1	3	1	3	2	3	2	4	1	4	2	1	10.4325	10.4988	10.7141	11.1753	11.3268	10.5139	11.9446	10.7008	10.6717	11.2109	11.1263	10.6148	11.1997	10.8064	10.9058	9.53736
Lmna	P48678	Prelamin-A/C		0.239134	0.576589	0.603057	1.51893	1	1	1	1	2	1	1	1	NaN	1	1	1	NaN	1	NaN	NaN	7.97906	8.49295	10.9889	8.01741	13.4889	9.60941	10.0711	7.95576	NaN	7.71464	8.72933	9.8086	NaN	9.63696	NaN	NaN
Btd	Q8CIF4	Biotinidase		0.235951	0.58083	0.123647	1.08949	9	9	10	7	6	10	9	8	6	7	7	8	8	9	9	9	15.7403	15.2341	15.5081	14.9024	14.8494	15.131	15.3593	14.4898	15.6241	15.3307	14.7279	14.6918	15.0006	14.2239	15.0855	15.541
Stmn2	P55821	Stathmin-2		0.235732	0.581122	0.447272	1.36346	2	2	2	NaN	NaN	1	1	2	2	NaN	2	2	NaN	1	NaN	1	12.3847	11.3515	11.6623	NaN	NaN	10.3165	9.85401	8.36235	11.711	NaN	10.9291	9.60184	NaN	9.27211	NaN	9.52575
Prdx2	Q61171	Peroxiredoxin-2		0.234934	0.582191	-0.226286	0.854832	2	2	2	2	2	2	2	2	2	1	2	2	2	2	2	2	12.7363	13.564	13.9153	13.4363	14.3396	13.4521	13.5112	11.858	15.2957	14.3278	13.3327	13.5631	13.3584	13.1453	12.9208	12.6792
Gpr55	Q3UJF0	G-protein coupled receptor 55		0.229077	0.590097	-0.156599	0.897137	1	1	1	1	1	1	1	1	1	1	1	1	1	1	1	1	14.9601	15.613	15.442	14.9004	15.1991	15.0598	14.3512	13.9135	14.7051	14.9179	14.545	16.1326	15.8201	15.076	14.7313	14.764
Nptn	P97300	Neuroplastin		0.225285	0.595271	-0.0860348	0.942109	2	4	2	4	3	4	3	6	3	2	3	6	5	5	3	4	12.7873	12.414	13.2414	12.8246	12.6511	12.6829	12.9528	12.124	12.2903	13.1813	12.7354	12.9211	12.812	12.5531	12.7308	13.1424
Hspa8	P63017	Heat shock cognate 71 kDa protein		0.222219	0.599489	0.207639	1.1548	4	8	9	6	6	3	5	8	4	7	7	5	5	9	5	5	12.9829	13.4993	13.632	12.4152	13.1799	10.8759	12.2835	11.5445	12.7002	12.8873	13.1319	11.8635	11.8812	11.8398	12.0953	12.3529
Ctsb	P10605	Cathepsin B		0.220053	0.602486	0.17847	1.13168	27	25	27	21	20	26	27	33	23	25	24	23	22	23	28	28	17.5547	16.7035	17.2981	16.315	16.1446	16.2045	17.327	17.0744	17.1371	16.9421	15.9788	16.0454	16.1276	15.7549	17.4385	17.7698
Smpd1	Q04519	Sphingomyelin phosphodiesterase		0.219012	0.603932	0.174022	1.1282	4	2	1	2	1	2	2	3	1	NaN	2	2	NaN	3	2	2	12.5203	11.6579	10.8681	11.2633	11.0108	10.7642	11.776	10.9547	11.7344	NaN	11.0665	11.0821	NaN	10.0557	11.5766	11.5522
Efnb2	P52800	Ephrin-B2		0.21541	0.608962	0.12878	1.09337	3	4	5	5	5	6	4	4	3	3	3	6	5	5	3	3	13.8673	13.1933	13.1973	13.6151	13.8163	13.7153	12.6024	12.3499	13.6052	12.7457	12.7569	13.5449	13.6132	13.1196	12.6864	13.255
Cntnap4	Q99P47	Contactin-associated protein-like 4		0.213692	0.611375	-0.356016	0.781319	1	3	1	6	5	8	2	13	NaN	3	1	3	5	12	1	1	10.296	10.1094	9.09796	11.4041	10.2799	11.4485	6.40067	10.6691	NaN	10.2513	11.3993	10.7522	10.1136	11.0644	8.92996	9.72371
Ggh	Q9Z0L8	Gamma-glutamyl hydrolase		0.212859	0.61255	0.141648	1.10316	9	7	7	6	6	8	8	9	6	7	8	7	6	8	8	8	15.7999	14.4593	14.1239	14.3718	14.2679	14.4933	15.0354	14.0618	14.9587	14.159	14.4995	14.0556	14.2843	13.5962	14.777	15.1497
Ctnnb1	Q02248	Catenin beta-1		0.209297	0.617594	0.617969	1.53471	2	2	2	2	2	2	2	2	2	2	2	2	1	2	2	2	21.8012	21.3841	21.7424	21.2152	19.2375	20.1734	21.6455	18.7806	21.9552	21.626	20.5564	21.2331	21.3565	20.326	12.3112	21.6717
Fbln1	Q08879	Fibulin-1		0.20779	0.619741	0.130351	1.09456	6	5	7	4	4	5	4	8	1	4	4	7	7	10	7	6	11.2338	11.3002	11.256	11.6723	11.817	11.741	10.9524	11.3538	10.4807	10.5675	10.5979	11.8377	12.0991	11.4182	11.3265	11.9561
Acta2;Actg2;Actc1;Acta1	P62737;P63268;P68033;P68134	Actin, aortic smooth muscle;Actin, gamma-enteric smooth muscle;Actin, alpha cardiac muscle 1;Actin, alpha skeletal muscle		0.207672	0.619909	0.532033	1.44597	NaN	2	1	1	1	NaN	1	1	NaN	1	1	1	1	2	NaN	NaN	NaN	13.1933	10.0744	7.79706	10.1341	NaN	9.45223	7.58564	NaN	10.575	8.74132	7.44787	9.20806	9.89824	NaN	NaN
Pzp	Q61838	Pregnancy zone protein		0.207341	0.620382	-0.396715	0.759586	1	1	NaN	1	1	1	1	1	NaN	1	NaN	1	1	1	1	1	11.612	10.27	NaN	12.3168	12.2332	11.9736	14.332	14.2351	NaN	NaN	NaN	11.9776	12.3729	11.7003	13.9246	14.1315
Ganab	Q8BHN3	Neutral alpha-glucosidase AB		0.206583	0.621466	0.170949	1.1258	23	21	23	20	17	22	21	21	20	21	22	22	20	23	22	21	15.7988	14.86	15.9849	14.3144	14.534	14.6053	14.3251	13.7427	15.6922	14.9625	14.9058	14.3177	14.4593	13.8287	14.1445	14.4871
Ptk7	Q8BKG3	Inactive tyrosine-protein kinase 7		0.204907	0.623868	-0.18559	0.87929	12	11	5	16	13	15	11	15	10	9	15	17	19	17	14	14	14.6152	14.1155	12.9659	15.0968	15.5792	15.1726	14.9545	14.6473	14.8163	13.4294	14.4809	15.0848	15.7398	14.9326	14.9898	15.1581
Hist1h2bf;Hist1h2bm;Hist1h2ba;Hist1h2bb;Hist1h2bh;Hist2h2be;Hist2h2bb;Hist1h2bc;Hist3h2bb;Hist1h2bk;Hist1h2bp;Hist3h2ba	P10853;P10854;P70696;Q64475;Q64478;Q64524;Q64525;Q6ZWY9;Q8CGP0;Q8CGP1;Q8CGP2;Q9D2U9	Histone H2B type 1-F/J/L;Histone H2B type 1-M;Histone H2B type 1-A;Histone H2B type 1-B;Histone H2B type 1-H;Histone H2B type 2-E;Histone H2B type 2-B;Histone H2B type 1-C/E/G;Histone H2B type 3-B;Histone H2B type 1-K;Histone H2B type 1-P;Histone H2B type 3-A		0.198844	0.632639	-0.239452	0.847067	1	1	NaN	1	1	1	1	1	1	1	2	1	1	2	1	1	14.7283	13.2457	NaN	13.6292	14.2681	13.101	14.2129	11.3723	15.1508	13.0179	13.4123	14.3976	13.056	13.1021	13.5713	14.2735
Enpp2	Q9R1E6	Ectonucleotide pyrophosphatase/phosphodiesterase family member 2		0.19801	0.633855	0.173671	1.12793	6	7	8	4	4	6	4	11	2	5	4	6	4	5	3	3	14.2454	13.7624	12.9232	12.4252	11.8551	12.9346	11.9879	13.1074	13.8417	13.1843	13.1027	12.2205	12.3649	12.3318	12.2798	12.5261
Col4a1	P02463	Collagen alpha-1(IV) chain		0.197262	0.634948	0.232493	1.17486	1	1	1	1	1	1	1	1	1	1	1	1	1	1	1	1	15.0555	14.5239	14.3541	12.8979	12.9172	12.6099	13.4619	13.4591	14.625	14.4424	14.2895	12.3869	12.3746	12.0547	13.6432	13.6032
Nell2	Q61220	Protein kinase C-binding protein NELL2		0.196687	0.635789	-0.0937203	0.937103	25	31	31	27	24	35	27	34	20	27	26	30	34	34	37	36	16.1035	15.8353	16.1891	16.2903	16.1877	16.5681	16.2836	15.5197	16.6205	16.2137	15.6073	16.2176	16.6208	15.5217	16.2514	16.674
Ntm	Q99PJ0	Neurotrimin		0.181069	0.659068	-0.088116	0.94075	11	13	13	12	13	13	11	13	11	13	14	13	14	14	13	13	16.1991	15.7943	16.0182	16.4627	16.3897	16.4003	15.902	15.2954	16.7643	16.0334	15.8961	16.4101	16.447	15.7951	15.594	16.2265
Ncan	P55066	Neurocan core protein		0.180863	0.659383	0.156606	1.11466	6	10	8	13	9	12	9	12	7	7	9	13	14	14	12	10	13.2151	13.5925	12.2753	14.6313	14.7413	14.6783	13.6176	13.3588	13.3434	13.0319	13.011	14.1075	14.2042	13.9155	13.482	13.762
Rab8a;Rab10;Rab8b;Rab1A;Rab15;Rab1b;Rab13	P55258;P61027;P61028;P62821;Q8K386;Q9D1G1;Q9DD03	Ras-related protein Rab-8A;Ras-related protein Rab-10;Ras-related protein Rab-8B;Ras-related protein Rab-1A;Ras-related protein Rab-15;Ras-related protein Rab-1B;Ras-related protein Rab-13		0.179426	0.661568	0.314393	1.24349	NaN	1	1	1	1	1	1	1	1	1	1	1	1	1	1	1	NaN	11.6148	13.262	9.64034	12.5469	10.0597	11.4178	9.18803	12.2763	11.7357	12.3952	9.4198	9.56952	10.0011	10.3638	10.5571
Dsp	E9Q557	Desmoplakin		0.178681	0.662703	-0.157766	0.896412	37	47	58	68	78	58	65	72	65	71	56	69	67	82	66	39	15.1931	15.0224	16.29	16.2439	17.1898	15.9664	16.6544	15.2984	17.2378	16.633	15.6441	16.1586	16.2172	16.1024	16.0971	15.0304
Hal	P35492	Histidine ammonia-lyase		0.173962	0.669943	-0.247797	0.842181	NaN	1	2	1	NaN	2	2	NaN	1	1	NaN	2	1	3	3	NaN	NaN	9.00083	10.923	10.0924	NaN	9.40601	9.13047	NaN	11.7827	10.1061	NaN	10.0568	9.69556	8.77656	9.33225	NaN
Lum	P51885	Lumican		0.172455	0.672272	-0.139958	0.907545	2	1	1	1	2	2	2	2	1	1	2	2	2	3	2	2	12.4063	12.8254	11.2768	13.2216	12.3956	13.2151	12.4117	11.4529	12.0812	12.9211	12.1487	12.864	13.4954	11.9105	12.0925	12.8115
Col12a1	Q60847	Collagen alpha-1(XII) chain		0.171681	0.673471	0.253757	1.19231	2	4	NaN	1	NaN	1	NaN	2	1	2	1	2	2	4	2	NaN	11.2389	10.2123	NaN	9.96999	NaN	9.61849	NaN	8.67128	11.3685	10.8197	8.97336	9.05838	8.74132	8.95376	9.904	NaN
Col4a2	P08122	Collagen alpha-2(IV) chain		0.167259	0.680364	0.0986757	1.07079	2	2	2	2	2	2	2	2	2	2	2	2	2	2	2	2	14.7448	14.5039	14.3787	13.9551	13.6946	13.9249	14.0769	13.9196	14.7666	14.5496	14.3852	13.5338	13.4315	13.2737	14.2406	14.2281
Apoe	P08226	Apolipoprotein E		0.165202	0.683593	0.131273	1.09526	6	6	7	3	4	5	4	7	7	5	6	4	6	4	3	6	12.8944	12.3182	13.0267	11.616	11.7645	11.666	11.9581	11.7865	13.1499	12.7839	11.702	11.3881	11.8087	11.0612	11.8619	12.2247
Eno1	P17182	Alpha-enolase		0.162571	0.687747	0.199353	1.14818	1	1	3	1	2	2	4	3	3	2	1	2	2	4	3	2	10.8778	11.2652	11.7471	12.5646	12.6615	10.5865	12.2118	10.0846	11.8574	12.9139	10.7146	10.9468	10.7511	12.4243	10.7923	10.004
Negr1	Q80Z24	Neuronal growth regulator 1		0.161172	0.689966	0.127782	1.09261	6	6	6	6	6	6	6	6	4	6	7	7	6	6	7	5	15.6774	14.437	14.7594	13.6734	13.9026	13.8813	13.3931	13.3671	14.8908	13.9389	14.065	13.9766	13.7698	13.4659	14.1236	13.8385
Hdgf	P51859	Hepatoma-derived growth factor		0.156752	0.697024	-0.173633	0.886607	3	2	4	2	2	3	2	3	2	3	3	2	1	3	4	3	11.4838	11.5126	12.2232	10.4082	11.4192	9.8503	11.0527	9.80366	12.4333	11.9771	11.9274	10.709	10.6123	10.3653	9.97285	11.1454
Sema5b	Q60519	Semaphorin-5B		0.1546	0.700487	0.11773	1.08503	4	4	6	2	1	3	6	7	3	2	3	3	2	3	4	4	11.8434	11.4689	11.1754	11.0654	9.87601	10.9829	11.914	11.1778	11.6092	11.6576	10.5875	10.4155	10.8479	10.3992	11.4385	11.6065
Sema6d	Q76KF0	Semaphorin-6D		0.154566	0.700542	0.0884855	1.06325	7	12	10	9	8	7	7	14	5	8	10	12	8	14	12	8	15.501	14.9099	14.2528	14.0357	14.1588	14.0464	14.1214	14.1686	15.0985	14.4063	14.4107	14.0911	14.0462	13.9655	14.1469	14.3216
Hist1h2ab;Hist1h2ac;Hist1h2ad;Hist1h2ae;Hist1h2ag;Hist1h2ai;Hist1h2an;Hist1h2ao;Hist1h2ap;H2afz;H2afx;H2afv;Hist2h2ac;Hist2h2aa1;Hist3h2a;Hist1h2af;Hist1h2ah;Hist1h2ak;H2afj	C0HKE1;C0HKE2;C0HKE3;C0HKE4;C0HKE5;C0HKE6;C0HKE7;C0HKE8;C0HKE9;P0C0S6;P27661;Q3THW5;Q64523;Q6GSS7;Q8BFU2;Q8CGP5;Q8CGP6;Q8CGP7;Q8R1M2	Histone H2A type 1-B;Histone H2A type 1-C;Histone H2A type 1-D;Histone H2A type 1-E;Histone H2A type 1-G;Histone H2A type 1-I;Histone H2A type 1-N;Histone H2A type 1-O;Histone H2A type 1-P;Histone H2A.Z;Histone H2AX;Histone H2A.V;Histone H2A type 2-C;Histone H2A type 2-A;Histone H2A type 3;Histone H2A type 1-F;Histone H2A type 1-H;Histone H2A type 1-K;Histone H2A.J		0.154385	0.700833	-0.231211	0.85192	1	2	2	NaN	2	1	2	1	2	1	1	1	2	1	1	1	11.3139	13.2891	14.5548	NaN	12.1228	10.4543	12.4564	10.229	12.9782	11.7078	11.2625	12.2787	12.0947	12.5434	12.5443	12.9204
Jup	Q02257	Junction plakoglobin		0.150351	0.707373	-0.138962	0.908172	25	33	39	38	40	37	40	43	38	44	37	45	38	45	42	27	14.9249	15.0347	16.1261	16.093	16.9902	15.5949	16.4018	15.2987	16.9778	16.6391	15.5097	16.0917	15.3653	16.1072	16.1926	14.6926
Tgm3	Q08189	Protein-glutamine gamma-glutamyltransferase E		0.150032	0.707893	0.191261	1.14176	1	1	1	1	1	1	1	2	1	1	1	1	1	1	1	1	10.1242	9.70516	12.6019	12.3805	13.2592	12.2216	12.1843	10.7933	12.2885	11.965	10.7975	11.392	11.7406	11.6492	11.4589	10.4485
Nrxn3	Q6P9K9	Neurexin-3		0.14803	0.711164	0.229041	1.17206	NaN	2	1	2	2	2	2	8	1	1	2	3	1	7	2	1	NaN	7.82421	7.72456	9.20267	9.29386	10.3038	8.86928	10.9664	7.29982	7.45074	10.279	9.54579	9.39116	10.2384	8.91901	8.39782
Ctsd	P18242	Cathepsin D		0.142828	0.719734	0.161903	1.11876	13	15	16	11	9	12	16	24	12	14	16	13	14	15	20	19	15.2946	14.3092	14.4073	13.5162	13.5245	13.9695	14.1271	15.6197	14.758	14.0121	13.794	13.4185	13.5059	12.9285	15.2797	15.7763
Vnn1	Q9Z0K8	Pantetheinase		0.141763	0.721501	-0.0405836	0.972262	2	2	2	2	2	2	2	2	2	2	2	2	2	2	2	2	12.8938	12.8037	12.2834	12.8987	13.0907	12.9357	12.5211	12.6983	12.9228	12.6971	12.9806	12.6202	12.9889	12.5115	12.7851	12.9439
Rack1	P68040	Receptor of activated protein C kinase 1		0.132975	0.73625	0.324085	1.25187	NaN	1	1	1	1	NaN	NaN	NaN	1	1	1	1	NaN	1	1	NaN	NaN	8.77752	11.0085	10.4112	11.6848	NaN	NaN	NaN	12.2212	11.6035	9.38184	8.03736	NaN	9.45293	10.1816	NaN
Efna3	O08545	Ephrin-A3		0.132397	0.73723	0.107219	1.07715	2	2	2	2	2	2	2	2	2	2	2	2	2	2	2	2	15.6104	14.5654	14.5902	14.0051	13.8401	13.8359	14.1513	13.0994	15.0992	14.2569	13.6022	14.3939	13.8211	13.5882	13.9962	14.0823
Fgg	Q8VCM7	Fibrinogen gamma chain		0.132341	0.737325	0.133469	1.09693	2	2	2	2	3	2	1	2	1	1	3	3	2	3	2	1	13.2888	13.3912	13.6214	12.9425	12.6878	12.6002	13.6675	12.1647	14.2288	14.1836	12.7808	12.3427	12.1624	11.5778	12.5313	13.4888
Hnrnpa2b1	O88569	Heterogeneous nuclear ribonucleoproteins A2/B1		0.126284	0.747681	-0.177496	0.884236	1	NaN	1	1	1	1	1	1	1	1	1	1	1	1	1	1	11.5716	NaN	10.3945	10.6629	11.2435	9.86811	9.46002	7.93537	11.9896	9.63496	11.1071	9.7224	9.37827	10.1372	10.3287	10.42
Ahsg	P29699	Alpha-2-HS-glycoprotein		0.119996	0.758585	0.128897	1.09346	1	1	1	1	1	1	1	1	1	1	1	1	1	1	1	1	18.0951	16.3802	16.3755	17.1014	17.6291	16.5846	15.1981	15.1232	16.5375	16.3115	16.3718	17.3282	16.7512	16.5046	15.7308	15.9204
Nell1	Q2VWQ2	Protein kinase C-binding protein NELL1		0.11926	0.759872	-0.073657	0.950226	8	9	10	8	7	10	7	9	10	10	10	9	9	9	9	9	13.7104	13.1033	13.7261	13.0037	12.7563	13.2625	12.7347	12.5709	14.0048	13.3642	13.3923	12.7913	13.1899	12.2671	13.0681	13.3795
Insrr	Q9WTL4	Insulin receptor-related protein		0.112914	0.771055	-0.127814	0.915217	3	3	3	3	3	3	3	3	3	3	3	3	3	3	3	3	15.9597	14.8732	14.1815	14.7437	15.4512	14.2781	16.2726	14.5118	16.3587	14.0125	15.241	15.1249	15.4626	14.8194	16.398	13.8773
Col11a1	Q61245	Collagen alpha-1(XI) chain		0.110066	0.776129	-0.143628	0.90524	1	1	2	NaN	1	1	1	1	1	1	2	1	NaN	NaN	1	2	13.4499	12.8412	12.2248	NaN	11.1391	11.3272	13.1843	12.9723	13.5595	12.7741	11.4104	11.7797	NaN	NaN	13.3708	12.6578
Nccrp1	G3X9C2	F-box only protein 50		0.107118	0.781416	-0.111181	0.92583	2	2	2	2	2	2	2	2	2	2	2	2	2	2	2	2	11.1915	11.8708	13.5981	13.2246	13.8303	13.0513	13.4898	12.4268	13.9869	13.1891	12.6481	13.4371	12.4328	13.2641	12.3236	12.2909
Mbtps1	Q9WTZ2	Membrane-bound transcription factor site-1 protease		0.105419	0.784479	-0.184645	0.879866	1	2	NaN	NaN	1	1	1	2	NaN	NaN	2	2	1	1	2	NaN	10.0624	9.36129	NaN	NaN	10.1848	10.2117	10.2532	10.2241	NaN	NaN	9.01736	12.7215	10.8253	8.98758	9.61941	NaN
Nrxn1	Q9CS84	Neurexin-1		0.101261	0.792025	0.0693878	1.04927	NaN	4	2	7	4	10	1	14	2	3	7	8	9	13	4	1	NaN	11.172	10.9725	11.8431	11.9545	12.0703	11.3829	11.1405	11.5992	10.5872	12.1434	11.6541	11.901	11.512	10.7104	11.3783
Tubb5	P99024	Tubulin beta-5 chain		0.101082	0.792351	-0.122539	0.918569	4	5	5	4	6	3	3	4	4	5	7	5	3	7	2	3	13.2087	11.8108	12.8121	11.9707	12.8014	11.6423	11.5291	10.0193	13.5809	12.8449	12.3225	11.4889	11.4365	11.1123	12.0292	11.9597
Nptxr	Q99J85	Neuronal pentraxin receptor		0.0959014	0.80186	0.0497646	1.0351	3	3	3	3	3	3	3	3	3	3	2	3	3	3	3	3	13.0804	12.7995	13.0256	12.5111	12.2888	12.3332	12.1589	11.8394	12.8044	12.3701	12.1606	12.7453	12.5051	11.8712	12.3547	12.8273
Dsg1a;Dsg1b	Q61495;Q7TSF1	Desmoglein-1-alpha;Desmoglein-1-beta		0.0949208	0.803673	-0.11456	0.923664	4	6	5	6	5	5	5	5	5	5	5	6	5	5	5	5	12.7116	13.0894	14.6394	15.0971	15.6924	14.4913	15.3447	13.8926	15.5502	14.9428	13.7832	14.6952	14.5414	14.7707	14.3438	13.2478
Sema4g	Q9WUH7	Semaphorin-4G		0.0947583	0.803973	0.0855559	1.0611	6	5	2	5	2	3	3	7	2	4	4	4	2	9	6	7	12.2725	11.7471	9.34749	11.1646	11.2648	10.815	10.9433	11.4583	11.8037	10.8928	10.7221	10.9184	10.4689	10.8569	11.2123	11.4536
Tgm1	Q9JLF6	Protein-glutamine gamma-glutamyltransferase K		0.0929858	0.807261	-0.123611	0.917888	3	4	8	8	7	8	8	7	8	8	8	8	7	8	7	6	11.2298	10.8789	13.1871	12.5731	12.6301	12.799	13.0155	11.4963	14.6888	12.6757	11.6799	12.3131	11.9383	12.2681	12.3477	10.8869
Hnrnpab	Q99020	Heterogeneous nuclear ribonucleoprotein A/B		0.0888165	0.815049	-0.0912357	0.938718	1	NaN	1	1	1	NaN	1	NaN	1	1	1	1	1	1	1	1	11.199	NaN	11.0297	11.7981	11.2637	NaN	9.19575	NaN	10.7631	11.267	11.0765	10.9119	11.1882	11.0411	10.2286	11.4314
Ncam1	P13595	Neural cell adhesion molecule 1		0.0850185	0.822208	-0.0541512	0.963161	2	2	1	1	2	1	2	5	NaN	2	2	3	2	3	2	2	10.5594	11.1418	10.6811	10.5203	10.5438	11.3265	10.1159	9.68576	NaN	11.0611	11.0899	10.0742	10.6571	10.3311	10.5423	10.6261
Eef2	P58252	Elongation factor 2		0.0819447	0.828048	0.122811	1.08885	NaN	1	1	1	2	2	2	2	2	2	2	2	1	2	2	1	NaN	13.8056	12.8409	12.4383	13.0667	9.7867	11.9369	10.7111	12.26	12.745	13.0375	11.3821	11.8305	11.4318	11.208	11.7925
Notch2	O35516	Neurogenic locus notch homolog protein 2		0.0803114	0.831168	0.133651	1.09707	1	1	1	1	NaN	1	NaN	1	NaN	NaN	1	1	1	1	1	1	9.61981	8.75341	10.4981	9.54833	NaN	8.59221	NaN	6.50982	NaN	NaN	8.72925	8.81838	9.27298	8.87547	7.65466	9.36903
Tmem108	Q8BHE4	Transmembrane protein 108		0.0783344	0.83496	-0.139695	0.907711	1	1	1	1	1	NaN	NaN	1	NaN	1	1	1	1	1	NaN	NaN	9.98627	9.60471	11.1461	11.2406	11.3822	NaN	NaN	9.32739	NaN	10.1141	8.68066	11.7594	10.817	11.5667	NaN	NaN
Dag1	Q62165	Dystroglycan		0.0744245	0.842511	0.0941731	1.06745	1	1	1	1	1	2	3	8	1	NaN	3	4	1	4	1	1	13.5538	10.1236	12.1648	11.5209	11.6954	11.8132	11.0659	10.254	12.3148	NaN	10.8834	11.2222	11.6705	10.5685	11.6288	11.7203
Col5a1	O88207	Collagen alpha-1(V) chain		0.0739298	0.843471	0.100745	1.07233	2	1	2	2	1	2	1	2	2	2	3	2	1	3	1	2	12.9388	10.1061	12.5203	12.6917	13.3968	12.5637	11.7301	10.4512	13.0643	12.5014	11.8016	12.7028	10.9133	11.3404	12.0397	11.2291
Rgma	Q6PCX7	Repulsive guidance molecule A		0.0707891	0.849593	-0.0564326	0.961639	9	9	6	9	8	8	6	11	6	6	9	10	10	11	9	9	13.7326	12.812	11.578	12.7807	12.8737	12.728	12.3955	12.3282	11.664	12.0883	12.8771	13.4177	12.9801	12.9814	12.8023	12.8694
S100a14	Q9D2Q8	Protein S100-A14		0.069309	0.852493	-0.125996	0.916371	NaN	1	1	1	1	1	1	1	1	1	1	1	1	1	1	NaN	NaN	7.65055	11.5662	10.0381	10.9533	10.227	10.7204	9.35879	11.9907	11.074	8.13133	10.0218	9.63713	10.4049	10.1363	NaN
Crtac1	Q8R555	Cartilage acidic protein 1		0.0673642	0.856319	-0.0921683	0.938112	5	4	2	2	NaN	3	3	4	NaN	4	4	3	1	4	4	3	12.4228	13.0853	10.3801	12.6093	NaN	10.1286	11.4934	11.3974	NaN	12.5571	12.287	12.1592	10.5291	11.3909	11.4294	11.8094
Upp2	Q8CGR7	Uridine phosphorylase 2		0.0670333	0.856972	0.0941066	1.0674	1	1	1	1	1	2	2	2	1	1	1	2	2	1	1	NaN	14.7386	13.9609	15.3354	15.2703	14.8442	14.2864	14.824	13.3718	16.3988	15.6019	13.1803	13.1746	13.906	13.8924	15.2399	NaN
Ldhc;Ldha;Ldhb	P00342;P06151;P16125	L-lactate dehydrogenase C chain;L-lactate dehydrogenase A chain;L-lactate dehydrogenase B chain		0.0658178	0.859374	0.115557	1.08339	NaN	1	1	NaN	1	1	1	1	1	1	NaN	1	1	1	1	NaN	NaN	9.89499	10.8702	NaN	13.641	10.6264	10.8368	9.76605	11.2888	11.8843	NaN	10.6091	10.2396	10.813	10.1074	NaN
Ttr	P07309	Transthyretin		0.0650166	0.860961	0.096558	1.06922	1	1	1	1	1	1	1	1	1	1	1	1	1	1	1	1	17.2554	16.5675	16.8543	17.1503	17.1734	16.599	15.5166	12.9383	16.5779	16.1559	16.6324	16.5688	16.2145	15.1943	15.7901	16.1484
Pdia3	P27773	Protein disulfide-isomerase A3		0.0628849	0.865197	-0.147286	0.902947	1	2	NaN	1	1	1	2	7	NaN	1	2	NaN	1	4	NaN	1	6.93204	8.9088	NaN	8.62253	10.1559	9.79946	10.204	11.1671	NaN	7.21464	8.91303	NaN	10.442	10.0132	NaN	11.1463
Omg	Q63912	Oligodendrocyte-myelin glycoprotein		0.0605706	0.86982	-0.0694987	0.952969	5	5	5	4	5	5	2	4	5	4	5	5	5	5	5	3	14.3001	13.3816	13.5418	13.5079	13.6783	13.4771	12.6122	11.2016	14.0994	13.4172	13.9397	13.7571	13.4482	13.1359	12.2242	12.2347
Actb	P60710	Actin, cytoplasmic 1		0.0596043	0.871757	0.0443156	1.03119	15	13	16	13	15	15	13	15	14	16	14	16	13	20	16	13	15.7829	15.7959	16.277	15.198	16.7641	15.0481	15.7836	14.7383	15.6238	16.4478	15.6858	15.5301	15.1809	15.7218	15.3712	15.4719
	P01631	Ig kappa chain V-II region 26-10		0.0565051	0.878001	-0.10473	0.929979	19	17	17	NaN	16	17	18	22	17	17	23	16	13	15	21	19	12.7008	11.9705	11.9261	NaN	9.69688	9.25762	12.6695	11.7139	12.5854	11.5503	12.0013	10.8776	10.0918	9.67032	12.4213	12.9943
Igfbp3	P47878	Insulin-like growth factor-binding protein 3		0.056142	0.878735	0.0379303	1.02664	9	10	8	9	9	10	8	9	9	8	9	9	9	12	9	10	15.6728	15.3849	15.2318	15.8555	15.7264	15.4551	14.4723	14.0972	15.1014	14.9808	15.0229	15.6494	15.4905	15.423	14.8335	15.0911
Lamc1	P02468	Laminin subunit gamma-1		0.0553181	0.880404	-0.0284373	0.980482	3	4	3	2	5	3	3	8	2	3	4	4	4	6	4	5	11.0655	11.3706	10.8927	11.4661	10.6162	10.9624	10.2004	10.6186	11.1066	11.4124	11.2159	10.5571	10.8005	10.4849	10.8639	10.9787
L3mbtl4	B1B1A0	Lethal(3)malignant brain tumor-like protein 4		0.0544137	0.882239	0.0379969	1.02669	1	1	1	1	1	1	1	1	1	1	1	1	1	1	1	1	13.7886	13.3983	13.5234	13.7993	14.0015	13.5548	13.6739	12.4184	14.2442	13.9114	13.6534	13.254	13.2087	12.5282	13.3243	13.7299
Ywhaz	P63101	14-3-3 protein zeta/delta		0.0523738	0.886393	0.0773797	1.0551	1	1	1	1	1	1	1	1	1	1	NaN	1	1	1	NaN	1	11.0822	9.62101	11.0882	9.53984	12.3036	9.7116	10.054	8.81799	10.1135	11.5704	NaN	9.87315	9.39707	10.2493	NaN	9.99613
Chgb	P16014	Secretogranin-1		0.0501185	0.891008	-0.0284486	0.980474	5	6	5	5	3	4	4	6	2	5	4	6	6	8	3	6	11.9006	12.435	12.2106	11.4415	12.5645	11.6622	11.5298	11.2123	11.5397	11.7427	11.8726	12.3536	11.8489	11.7664	11.6993	12.3608
Cpq	Q9WVJ3	Carboxypeptidase Q		0.0470348	0.897357	0.106709	1.07677	4	7	8	4	2	4	7	11	5	4	7	3	4	4	7	7	14.9762	13.8844	14.3234	11.5485	12.0835	11.421	14.7477	13.548	14.7426	14.2026	13.8077	11.1197	11.1597	10.9804	14.7446	14.9217
Cntnap2	Q9CPW0	Contactin-associated protein-like 2		0.0455976	0.900331	-0.0383551	0.973765	3	6	3	6	3	6	3	15	5	7	8	8	7	9	5	5	11.0982	11.6116	10.91	10.6063	11.6306	10.839	9.80537	10.3837	11.5129	11.9841	10.817	10.1799	10.7633	10.5384	10.4374	10.9587
Col3a1	P08121	Collagen alpha-1(III) chain		0.0424702	0.906838	-0.139313	0.907951	8	8	8	8	8	8	6	6	8	8	8	8	8	8	5	5	17.4622	17.0891	17.0537	16.9387	16.7023	16.4257	12.6909	11.4277	18.389	17.5751	16.6812	16.5292	17.3705	15.9277	12.2171	12.2149
Tpm3	P21107-2	Tropomyosin alpha-3 chain		0.0411555	0.909588	-0.0533676	0.963684	2	4	5	1	2	1	NaN	2	2	2	1	5	1	2	1	1	11.0134	12.9843	11.7264	11.6079	11.8311	9.98447	NaN	10.251	12.7092	11.536	11.9149	11.357	11.1523	10.0502	11.4101	11.0384
[truncated: 28 more rows]

## Sheet: hiSPECS_Hip vs Ctx
Table EV6: hiSPECS analysis comparing hippocampal to cortical neurons.
Secretome analysis using the hiSPECS DIA method of primary hippocampal or cortical neurons. Neurons were isolated either only from hippocampus or only from cerebral cortex.
[truncated: 436 more rows]
