# Supplementary material for: An optimized quantitative proteomics method establishes the cell type‐resolved mouse brain secretome
Source: EMBO J. 2020 Sep 21;39(20):e105693. doi: 10.15252/embj.2020105693 (PMC7560198; doi:10.15252/embj.2020105693)
Supplement: Supplementary file 9 — Table EV7 [file EMBJ-39-e105693-s009.xlsx]

## Sheet: Murine CSF data DDA
Table EV7: Murine CSF analysis and comparison to the cell type-resolved secretome resource.
Raw data of the murine CSF analysis using DDA (5 µL per sample, in-solution disgest; for details see material an methods).
			Lable-free quantification								Uniprot annotations (Yes=1; No=0)												Protein annotated as glycoprotein on UniProt or a previous publication (Zielinska et al., Joshi et al., Liu et al., Fang et al.). For details see Supplementary Figure 1					Detected in the iSPECS secretome resource in >5 biological replicates (Yes=1; No=0)
Majority protein IDs	Protein names	Gene names	log2_LFQ_CSF_1	log2_LFQ_CSF_2	log2_LFQ_CSF_3	log2_LFQ_CSF_4	Unique peptides CSF_1	Unique peptides CSF_2	Unique peptides CSF_3	Unique peptides CSF_4	Cytoplasm	Nucleus	Membrane	Mitochondrion	Secreted	GPI	TM1	TM2	TM3	TM4	Multi	Glycoprotein	Glyco*
A2ASQ1	Agrin;Agrin N-terminal 110 kDa subunit;Agrin C-terminal 110 kDa subunit;Agrin C-terminal 90 kDa fragment;Agrin C-terminal 22 kDa fragment	Agrn	22.9084	22.9513	22.9673	23.1387	4	5	4	4	0	0	1	0	0	0	0	1	0	0	0	1	1
A2BIM8;P02762;P04938	Major urinary protein 6;Major urinary proteins 11 and 8	Mup9;Mup6;Mup8	24.7265	20.8775	23.4012	23.5423	0	0	0	0	0	0	0	0	1	0	0	0	0	0	0	0	0
A6X935	Inter alpha-trypsin inhibitor, heavy chain 4	Itih4	21.3854	21.7989	22.1912	21.5515	1	2	3	2	0	0	0	0	1	0	0	0	0	0	0	1	1
B0F2B4	Neuroligin 4-like	Nlgn4l	21.9051	21.3545	21.3363	21.0315	3	1	1	1	0	0	1	0	0	0	1	0	0	0	0	0	0
B0V2N1	Receptor-type tyrosine-protein phosphatase S	Ptprs	20.429	20.8773	20.4778	20.622	2	2	1	2	0	0	1	0	0	0	1	0	0	0	0	1	1
B1AXV0	DOMON domain-containing protein FRRS1L	Frrs1l	20.444	20.0782	20.5542	20.1009	2	2	2	2	0	0	1	0	0	0	0	0	0	0	0	0	0
B1B1A0	Lethal(3)malignant brain tumor-like protein 4	L3mbtl4	22.8091	22.7493	22.4899	23.7686	1	1	1	1	0	1	0	0	0	0	0	0	0	0	0	0	0
B2RSH2;Q9DC51;P08752	Guanine nucleotide-binding protein G(i) subunit alpha-1;Guanine nucleotide-binding protein G(k) subunit alpha;Guanine nucleotide-binding protein G(i) subunit alpha-2	Gnai1;Gnai3;Gnai2	21.9896	23.5026	23.0086	22.3357	3	4	3	3	1	1	1	0	0	0	0	0	0	0	0	0	1
B2RXS4	Plexin-B2	Plxnb2	21.4899	21.9369	21.6057	21.4137	4	6	4	5	0	0	1	0	0	0	1	0	0	0	0	1	1
B9EKR1	Receptor-type tyrosine-protein phosphatase zeta	Ptprz1	25.0211	24.6013	24.724	24.7458	8	10	10	9	0	0	1	0	1	0	1	0	0	0	0	1	1
C0HKE9;C0HKE8;C0HKE7;C0HKE6;C0HKE5;C0HKE4;C0HKE3;C0HKE2;C0HKE1;Q8CGP6;Q8R1M2;Q64523;Q8CGP7;Q8CGP5;Q8BFU2;Q6GSS7	Histone H2A type 1-H;Histone H2A.J;Histone H2A type 2-C;Histone H2A type 1-K;Histone H2A type 1-F;Histone H2A type 3;Histone H2A type 2-A	Hist1h2ah;H2afj;Hist2h2ac;Hist1h2ak;Hist1h2af;Hist3h2a;Hist2h2aa1	20.2157	20.6126	20.8273	20.2031	1	1	1	1	0	1	0	0	0	0	0	0	0	0	0	0	0
C0HKG6;C0HKG5			21.6501	21.2281	21.1129	21.5652	3	2	2	3	0	0	0	0	1	0	0	0	0	0	0	1	1
D3Z7P3	Glutaminase kidney isoform, mitochondrial	Gls	21.4423	23.1472	22.5656	21.7188	3	5	4	2	1	0	0	1	0	0	0	0	0	0	0	0	1
E9PUL5	Proline-rich transmembrane protein 2	Prrt2	20.1881	21.0303	20.7545	19.4544	1	1	1	1	0	0	1	0	0	0	0	0	0	0	0	0	0
E9PV24	Fibrinogen alpha chain;Fibrinopeptide A;Fibrinogen alpha chain	Fga	22.7873	23.5331	23.9802	21.4438	10	9	12	3	0	0	0	0	1	0	0	0	0	0	0	1	1
E9Q557	Desmoplakin	Dsp	24.6123	23.2613	22.5558	22.4937	14	8	8	6	1	0	1	0	0	0	0	0	0	0	0	0	0
E9Q7X6	Protein HEG homolog 1	Heg1	21.626	21.7226	22.0107	21.7071	3	3	3	3	0	0	1	0	0	0	1	0	0	0	0	1	1
G5E829	Plasma membrane calcium-transporting ATPase 1	Atp2b1	24.9412	25.327	25.4668	24.4218	2	4	4	4	0	0	1	0	0	0	0	0	0	0	1	0	1
O08529	Calpain-2 catalytic subunit	Capn2	19.286	19.7389	19.4798	19.3819	1	1	1	1	1	0	1	0	0	0	0	0	0	0	0	0	0
O08532	Voltage-dependent calcium channel subunit alpha-2/delta-1;Voltage-dependent calcium channel subunit alpha-2-1;Voltage-dependent calcium channel subunit delta-1	Cacna2d1	24.9171	25.5904	25.4522	25.0548	17	20	20	19	0	0	1	0	0	0	1	0	0	0	0	1	1
O08539	Myc box-dependent-interacting protein 1	Bin1	20.5159	21.542	20.3909	20.2644	1	2	2	2	1	1	1	0	0	0	0	0	0	0	0	0	1
O08545	Ephrin-A3	Efna3	20.5372	20.0993	20.1015	20.1433	1	1	1	1	0	0	1	0	0	1	0	0	0	0	0	1	1
O08553	Dihydropyrimidinase-related protein 2	Dpysl2	21.895	23.6083	22.9921	22.0653	4	5	6	5	1	0	1	0	0	0	0	0	0	0	0	0	1
O08599	Syntaxin-binding protein 1	Stxbp1	22.6004	24.0145	23.3645	22.9223	6	8	7	8	1	0	1	0	0	0	0	0	0	0	0	0	1
O08677	Kininogen-1;Kininogen-1 heavy chain;Bradykinin;Kininogen-1 light chain	Kng1	27.8514	27.5281	27.987	28.2174	16	14	16	14	0	0	0	0	1	0	0	0	0	0	0	1	1
O08709	Peroxiredoxin-6	Prdx6	23.3467	23.1358	23.8736	23.9797	9	6	9	9	1	0	0	0	0	0	0	0	0	0	0	0	1
O08749	Dihydrolipoyl dehydrogenase, mitochondrial	Dld	24.2007	25.1897	24.8947	24.1687	7	9	7	6	0	1	0	1	0	0	0	0	0	0	0	0	1
O08756	3-hydroxyacyl-CoA dehydrogenase type-2	Hsd17b10	21.4721	23.2179	22.6558	21.9627	1	1	1	1	0	0	0	1	0	0	0	0	0	0	0	0	1
O08842	GDNF family receptor alpha-2	Gfra2	19.1263	21.5616	21.2332	21.0616	3	3	2	3	0	0	1	0	0	1	0	0	0	0	0	1	1
O08997	Copper transport protein ATOX1	Atox1	19.7991	18.9478	20.2669	20.7816	1	1	2	2	0	0	0	0	0	0	0	0	0	0	0	0	0
O09010	Beta-1,3-N-acetylglucosaminyltransferase lunatic fringe	Lfng	22.354	21.1198	21.9347	21.8727	4	3	4	4	0	0	1	0	0	0	0	1	0	0	0	1	1
O09114	Prostaglandin-H2 D-isomerase	Ptgds	32.2089	30.2692	30.716	31.6337	8	8	8	8	1	1	1	0	1	0	0	0	0	0	0	1	1
O09159	Lysosomal alpha-mannosidase	Man2b1	24.2713	23.5776	23.9325	23.6148	10	11	10	9	0	0	0	0	0	0	0	0	0	0	0	1	1
O09164	Extracellular superoxide dismutase [Cu-Zn]	Sod3	25.2437	24.6897	24.6045	24.8966	4	3	4	4	0	0	0	0	1	0	0	0	0	0	0	1	1
O35129	Prohibitin-2	Phb2	22.5257	23.686	22.95	22.6025	5	5	5	5	1	1	1	1	0	0	0	0	0	0	0	0	1
O35136	Neural cell adhesion molecule 2	Ncam2	22.213	22.2973	22.2844	22.0397	4	4	4	4	0	0	1	0	0	1	1	0	0	0	0	1	1
O35188	Fractalkine;Processed fractalkine	Cx3cl1	22.824	23.5803	23.4937	23.1893	1	1	1	1	0	0	1	0	1	0	1	0	0	0	0	0	1
O35393	Ephrin-B3	Efnb3	22.7997	22.3464	22.6112	23.0524	6	6	6	6	0	0	1	0	0	0	1	0	0	0	0	1	1
O35405	Phospholipase D3	Pld3	22.5183	22.027	22.247	22.5852	3	3	3	3	0	0	1	0	0	0	0	1	0	0	0	1	1
O35417	Proenkephalin-B;Alpha-neoendorphin;Beta-neoendorphin;Big dynorphin;Dynorphin A(1-17);Dynorphin A(1-13);Dynorphin A(1-8);Leu-enkephalin;Rimorphin;Leumorphin	Pdyn	23.0634	24.0238	22.473	22.839	2	2	2	2	0	0	0	0	1	0	0	0	0	0	0	0	0
O35526	Syntaxin-1A	Stx1a	22.868	24.1713	23.1782	22.603	3	4	4	3	0	0	1	0	0	0	0	0	0	1	0	0	1
O35658	Complement component 1 Q subcomponent-binding protein, mitochondrial	C1qbp	21.1023	22.8407	22.083	21.2774	1	1	1	1	1	1	1	1	1	0	0	0	0	0	0	0	1
O35664	Interferon alpha/beta receptor 2	Ifnar2	22.8078	21.6918	21.7811	22.2407	1	1	1	1	0	0	1	0	1	0	1	0	0	0	0	1	1
O35684	Neuroserpin	Serpini1	25.0695	24.7372	24.314	24.6368	6	8	9	8	0	0	0	0	1	0	0	0	0	0	0	1	1
O35988	Syndecan-4	Sdc4	18.9417	18.9107	19.4875	19.2152	1	1	1	1	0	0	1	0	1	0	1	0	0	0	0	1	1
O54782	Epididymis-specific alpha-mannosidase	Man2b2	20.8825	20.4868	20.764	20.8964	3	2	2	3	0	0	0	0	1	0	0	0	0	0	0	1	1
O54901	OX-2 membrane glycoprotein	Cd200	20.1453	19.7139	20.2365	20.6421	1	1	1	1	0	0	1	0	0	0	1	0	0	0	0	1	1
O55042	Alpha-synuclein	Snca	21.682	22.121	21.4395	22.0915	2	1	1	2	1	1	1	0	1	0	0	0	0	0	0	0	1
O55125	Protein NipSnap homolog 1	Nipsnap1	21.5987	23.5829	22.6164	21.4614	1	1	1	1	0	0	0	0	0	0	0	0	0	0	0	0	0
O55126	Protein NipSnap homolog 2	Gbas	19.3558	21.0004	20.4345	19.9727	1	1	1	1	1	0	1	1	0	0	0	0	0	0	0	0	0
O55143	Sarcoplasmic/endoplasmic reticulum calcium ATPase 2	Atp2a2	23.4817	24.67	23.8574	23.2454	2	3	2	2	0	0	1	0	0	0	0	0	0	0	1	0	1
O55241	Orexin;Orexin-A;Orexin-B	Hcrt	24.1259	24.334	23.9984	24.8554	1	2	1	1	0	0	0	0	0	0	0	0	0	0	0	0	0
O70250	Phosphoglycerate mutase 2	Pgam2	19.4265	19.3033	20.244	27.2421	1	0	0	8	0	0	0	0	0	0	0	0	0	0	0	0	0
O70252	Heme oxygenase 2	Hmox2	17.8015	20.7502	18.6108	18.0179	1	1	1	1	0	0	0	0	0	0	0	0	0	0	0	0	1
O70340	Neuronal pentraxin-2	Nptx2	22.5613	22.6213	22.4504	23.2992	2	2	1	1	0	0	0	0	1	0	0	0	0	0	0	1	1
O70362	Phosphatidylinositol-glycan-specific phospholipase D	Gpld1	23.9754	23.3687	24.0234	23.2708	9	8	10	9	0	0	0	0	1	0	0	0	0	0	0	1	1
O70370	Cathepsin S	Ctss	24.4219	22.0284	22.4553	22.5121	5	4	5	3	0	0	0	0	0	0	0	0	0	0	0	1	1
O70624	Myocilin;Myocilin, N-terminal fragment;Myocilin, C-terminal fragment	Myoc	22.8556	23.2884	22.911	22.7664	3	4	5	4	0	0	1	1	1	0	0	0	0	0	0	1	1
O88188	Lymphocyte antigen 86	Ly86	24.2053	23.4876	23.7631	23.4118	2	3	3	3	0	0	0	0	1	0	0	0	0	0	0	1	1
O88307	Sortilin-related receptor	Sorl1	23.2747	23.257	22.8685	23.3516	2	2	2	2	0	0	1	0	1	0	1	0	0	0	0	1	1
O88322	Nidogen-2	Nid2	21.3145	21.0527	21.3126	21.0054	2	2	2	2	0	0	0	0	1	0	0	0	0	0	0	1	1
O88324	CD83 antigen	Cd83	19.9214	19.9324	19.9486	20.4692	1	1	1	1	0	0	1	0	0	0	1	0	0	0	0	1	1
O88393	Transforming growth factor beta receptor type 3	Tgfbr3	21.3929	21.2585	21.0836	21.1831	3	2	3	2	0	0	1	0	1	0	1	0	0	0	0	1	1
O88531	Palmitoyl-protein thioesterase 1	Ppt1	20.8356	20.437	21.1734	20.3635	2	2	2	2	0	0	0	0	1	0	0	0	0	0	0	1	1
O88569	Heterogeneous nuclear ribonucleoproteins A2/B1	Hnrnpa2b1	19.8403	21.1703	22.0457	20.9495	2	2	2	2	0	1	0	0	1	0	0	0	0	0	0	0	1
O88593	Peptidoglycan recognition protein 1	Pglyrp1	23.7093	23.8242	23.3649	23.7976	2	2	2	2	1	0	0	0	1	0	0	0	0	0	0	0	0
O88741	Ganglioside-induced differentiation-associated protein 1	Gdap1	21.0643	22.0905	21.2432	20.8712	3	3	3	2	1	0	1	1	0	0	0	0	0	0	1	0	0
O88783	Coagulation factor V;Coagulation factor V heavy chain;Coagulation factor V light chain	F5	22.2683	22.1983	22.3597	23.4611	7	10	10	10	0	0	0	0	1	0	0	0	0	0	0	1	1
O88935	Synapsin-1	Syn1	22.5277	21.8529	23.2299	20.5859	1	2	2	2	0	0	0	0	0	0	0	0	0	0	0	1	1
O88947	Coagulation factor X;Factor X light chain;Factor X heavy chain;Activated factor Xa heavy chain	F10	20.2209	20.0017	21.5567	20.6255	3	1	3	2	0	0	0	0	1	0	0	0	0	0	0	1	1
O88968	Transcobalamin-2	Tcn2	24.2743	24.4786	24.5882	24.2957	8	8	7	8	0	0	0	0	1	0	0	0	0	0	0	0	0
O88998	Noelin	Olfm1	21.3872	21.6082	21.6212	21.6555	2	3	3	3	0	0	0	0	1	0	0	0	0	0	0	1	1
O89017	Legumain	Lgmn	22.1998	22.5875	22.6047	22.2464	4	4	4	3	0	0	0	0	0	0	0	0	0	0	0	1	1
O89020	Afamin	Afm	25.1902	24.2201	25.2659	25.2975	13	10	14	15	0	0	0	0	1	0	0	0	0	0	0	1	1
O89023	Tripeptidyl-peptidase 1	Tpp1	21.2624	21.0505	20.7888	21.2192	3	2	3	2	0	0	0	0	0	0	0	0	0	0	0	1	1
O89026	Roundabout homolog 1	Robo1	20.2371	20.3278	20.956	20.1805	2	3	3	2	0	0	1	0	0	0	1	0	0	0	0	1	1
O89051	Integral membrane protein 2B;BRI2, membrane form;BRI2 intracellular domain;BRI2C, soluble form;Bri23 peptide	Itm2b	24.2048	24.6718	24.2828	23.9263	5	4	5	4	0	0	1	0	1	0	0	1	0	0	0	1	1
P00405	Cytochrome c oxidase subunit 2	Mtco2	23.7638	24.1097	25.2043	24.222	3	3	2	3	0	0	1	1	0	0	0	0	0	0	1	0	1
P00687	Alpha-amylase 1	Amy1	23.1344	29.6194	23.2694	23.5924	2	5	3	3	0	0	0	0	1	0	0	0	0	0	0	0	1
P01027	Complement C3;Complement C3 beta chain;C3-beta-c;Complement C3 alpha chain;C3a anaphylatoxin;Acylation stimulating protein;Complement C3b alpha chain;Complement C3c alpha chain fragment 1;Complement C3dg fragment;Complement C3g fragment;Complement C3d fragment;Complement C3f fragment;Complement C3c alpha chain fragment 2	C3	28.7294	27.8999	29.0984	29.0501	59	60	67	62	0	0	0	0	1	0	0	0	0	0	0	1	1
P01029	Complement C4-B;Complement C4 beta chain;Complement C4 alpha chain;C4a anaphylatoxin;Complement C4 gamma chain	C4b	27.8862	27.6448	27.8029	27.7583	39	44	43	45	0	0	0	0	1	0	0	0	0	0	0	1	1
P01592	Immunoglobulin J chain	Igj	23.6342	22.2856	23.8078	23.6956	4	3	3	4	0	0	0	0	1	0	0	0	0	0	0	1	1
P01630	Ig kappa chain V-II region 7S34.1		19.375	19.4264	20.1279	19.9392	2	2	2	1	0	0	0	0	0	0	0	0	0	0	0	0	0
P01631	Ig kappa chain V-II region 26-10		24.891	22.4131	23.5882	24.2387	2	2	2	2	0	0	0	0	0	0	0	0	0	0	0	0	0
P01635	Ig kappa chain V-V region K2		21.454	21.1546	21.6072	22.0623	2	2	2	2	0	0	0	0	0	0	0	0	0	0	0	0	0
P01636	Ig kappa chain V-V region MOPC 149		21.0902	20.2037	20.3427	20.751	1	1	1	1	0	0	0	0	0	0	0	0	0	0	0	0	0
P01639	Ig kappa chain V-V region MOPC 41	Gm5571	21.0328	20.264	20.1618	20.8276	1	1	1	1	0	0	0	0	0	0	0	0	0	0	0	0	0
P01642	Ig kappa chain V-V region L7	Gm10881	20.1738	21.3816	19.7969	20.8563	1	1	1	1	0	0	0	0	0	0	0	0	0	0	0	0	0
P01647;P01645;P01644;P01643	Ig kappa chain V-V region HP 124E1;Ig kappa chain V-V region HP 93G7;Ig kappa chain V-V region HP R16.7;Ig kappa chain V-V region MOPC 173		21.2932	20.7471	21.0061	20.4708	1	1	1	1	0	0	0	0	0	0	0	0	0	0	0	0	0
P01660	Ig kappa chain V-III region PC 3741/TEPC 111		19.4891	18.3532	17.4737	18.9877	1	1	1	1	0	0	0	0	0	0	0	0	0	0	0	0	0
P01672;P01671;P01670	Ig kappa chain V-III region PC 7940;Ig kappa chain V-III region PC 7175;Ig kappa chain V-III region PC 6684		22.1555	21.5073	21.9536	20.617	0	0	0	0	0	0	0	0	0	0	0	0	0	0	0	0	0
P01728;P01723;P01729;P01727;P01726	Ig lambda-2 chain V region;Ig lambda-1 chain V region;Ig lambda-2 chain V region MOPC 315;Ig lambda-1 chain V region S43;Ig lambda-1 chain V region H2020		23.1426	23.1608	23.0469	23.148	1	1	1	1	0	0	0	0	0	0	0	0	0	0	0	0	0
P01786	Ig heavy chain V region MOPC 47A		22.2257	17.4269	19.3908	17.795	1	1	1	1	0	0	0	0	0	0	0	0	0	0	0	0	0
P01831	Thy-1 membrane glycoprotein	Thy1	25.9477	25.3818	25.5123	26.1493	4	4	4	4	0	0	1	0	0	1	0	0	0	0	0	1	1
P01837	Ig kappa chain C region		25.5934	23.9488	24.3761	24.2539	2	2	2	2	0	0	0	0	0	0	0	0	0	0	0	0	0
P01864	Ig gamma-2A chain C region secreted form		26.128	24.7858	25.7089	25.5097	3	3	2	3	0	0	0	0	1	0	0	0	0	0	0	1	1
P01867	Ig gamma-2B chain C region	Igh-3	27.006	26.6651	26.8406	26.8315	8	7	8	8	0	0	1	0	1	0	0	0	0	0	0	1	1
P01868;P01869	Ig gamma-1 chain C region secreted form;Ig gamma-1 chain C region, membrane-bound form	Ighg1	23.7506	21.7907	22.6711	23.9514	3	2	2	3	0	0	1	0	1	0	0	0	0	0	0	1	1
P01872	Ig mu chain C region	Ighm	23.2802	24.1057	23.6177	23.5748	8	8	7	8	0	0	1	0	1	0	0	0	0	0	0	1	1
P01878	Ig alpha chain C region		23.937	22.9183	24.1109	23.9821	3	4	4	3	0	0	0	0	0	0	0	0	0	0	0	1	1
P01887	Beta-2-microglobulin	B2m	25.8661	25.487	25.4872	26.3432	3	2	3	3	0	0	0	0	1	0	0	0	0	0	0	0	1
P01898;P14430;P14431;P14429;P06339;P01899;P01902	H-2 class I histocompatibility antigen, Q10 alpha chain;H-2 class I histocompatibility antigen, Q8 alpha chain;H-2 class I histocompatibility antigen, Q9 alpha chain;H-2 class I histocompatibility antigen, Q7 alpha chain;H-2 class I histocompatibility antigen, D-37 alpha chain;H-2 class I histocompatibility antigen, D-B alpha chain;H-2 class I histocompatibility antigen, K-D alpha chain	H2-Q10;H2-Q8;H2-Q9;H2-Q7;H2-T23;H2-D1;H2-K1	20.3513	19.8342	20.7626	20.4535	2	2	2	1	0	0	1	0	0	0	1	0	0	0	0	1	1
P01942	Hemoglobin subunit alpha	Hba	29.7138	23.3807	26.3816	33.4187	5	4	3	5	0	0	0	0	0	0	0	0	0	0	0	0	0
P02088;P02089	Hemoglobin subunit beta-1;Hemoglobin subunit beta-2	Hbb-b1;Hbb-b2	30.1056	24.6722	27.0416	32.6984	7	6	6	7	0	0	0	0	0	0	0	0	0	0	0	0	1
P02468	Laminin subunit gamma-1	Lamc1	20.0449	19.52	19.8601	19.3765	1	1	2	1	0	0	0	0	1	0	0	0	0	0	0	1	1
P03921	NADH-ubiquinone oxidoreductase chain 5	Mtnd5	19.4704	21.2503	20.7763	19.8743	1	1	1	1	0	0	1	1	0	0	0	0	0	0	1	0	1
P03953	Complement factor D	Cfd	25.3896	25.2541	25.7116	25.8516	7	7	6	7	0	0	0	0	1	0	0	0	0	0	0	1	1
P03987	Ig gamma-3 chain C region		24.7492	24.8788	24.8045	24.6701	7	8	6	6	0	0	1	0	1	0	0	0	0	0	0	1	1
P04186	Complement factor B;Complement factor B Ba fragment;Complement factor B Bb fragment	Cfb	25.9992	24.9806	26.0593	26.189	17	17	20	19	0	0	0	0	1	0	0	0	0	0	0	1	1
P04247	Myoglobin	Mb	22.1024	20.5091	22.8111	28.5621	5	3	4	10	0	0	0	0	0	0	0	0	0	0	0	0	0
P04925	Major prion protein	Prnp	24.7232	24.4857	24.5878	24.7031	5	6	5	4	0	0	1	0	0	1	0	0	0	0	0	1	1
P04939	Major urinary protein 3	Mup3	23.8406	21.0249	23.8285	23.5949	4	3	4	5	0	0	0	0	1	0	0	0	0	0	0	1	1
P04945	Ig kappa chain V-VI region NQ2-6.1		20.0618	19.2612	18.6336	19.0225	1	1	1	1	0	0	0	0	0	0	0	0	0	0	0	0	0
P05063	Fructose-bisphosphate aldolase C	Aldoc	23.5118	23.1993	24.1288	22.6321	9	8	8	5	0	0	0	0	0	0	0	0	0	0	0	0	1
P05064	Fructose-bisphosphate aldolase A	Aldoa	25.3526	25.233	25.2399	29.5894	14	14	16	19	1	0	0	0	0	0	0	0	0	0	0	0	1
P05132;P68181	cAMP-dependent protein kinase catalytic subunit alpha;cAMP-dependent protein kinase catalytic subunit beta	Prkaca;Prkacb	20.7804	23.0745	21.4019	20.8884	1	2	1	1	1	1	1	1	0	0	0	0	0	0	0	0	1
P05201	Aspartate aminotransferase, cytoplasmic	Got1	22.3509	21.5984	21.9901	21.3731	3	1	2	2	1	0	0	0	0	0	0	0	0	0	0	0	1
P05202	Aspartate aminotransferase, mitochondrial	Got2	23.0558	24.2171	23.3163	23.0162	5	6	5	5	0	0	1	1	0	0	0	0	0	0	0	0	1
P05213	Tubulin alpha-1B chain	Tuba1b	26.3704	27.4227	27.1956	26.5437	0	0	0	0	1	0	0	0	0	0	0	0	0	0	0	0	1
P06151	L-lactate dehydrogenase A chain	Ldha	21.5399	21.7607	22.5359	25.8977	4	5	7	7	1	0	0	0	0	0	0	0	0	0	0	0	0
P06330	Ig heavy chain V region AC38 205.12		23.1024	22.7113	23.3643	23.709	3	2	3	3	0	0	0	0	0	0	0	0	0	0	0	0	0
P06683	Complement component C9	C9	24.1528	24.3953	24.3213	24.7415	9	10	11	10	0	0	1	0	1	0	0	0	0	0	1	1	1
P06684	Complement C5;Complement C5 beta chain;Complement C5 alpha chain;C5a anaphylatoxin;Complement C5 alpha chain	C5	23.3589	23.6642	23.8821	23.7325	9	10	10	10	0	0	0	0	1	0	0	0	0	0	0	1	1
P06728	Apolipoprotein A-IV	Apoa4	28.3577	28.0136	28.3622	28.5123	21	21	22	21	0	0	0	0	1	0	0	0	0	0	0	0	1
P21447;P06795	Multidrug resistance protein 1A;Multidrug resistance protein 1B	Abcb1a;Abcb1b	20.7718	22.7281	22.341	21.0757	2	2	2	2	0	0	1	0	0	0	0	0	0	0	1	1	1
P06797	Cathepsin L1;Cathepsin L1 heavy chain;Cathepsin L1 light chain	Ctsl	25.1298	24.2195	24.3951	24.1441	7	6	6	6	0	0	0	0	0	0	0	0	0	0	0	1	1
P06909	Complement factor H	Cfh	26.1059	24.9566	25.8292	25.9994	20	14	17	19	0	0	0	0	1	0	0	0	0	0	0	1	1
P07141	Macrophage colony-stimulating factor 1;Processed macrophage colony-stimulating factor 1	Csf1	20.1655	20.4416	19.9264	20.534	2	2	3	1	0	0	1	0	1	0	1	0	0	0	0	1	1
P07214	SPARC	Sparc	26.353	26.2096	26.2161	26.7266	12	11	10	9	0	0	0	0	1	0	0	0	0	0	0	1	1
P07309	Transthyretin	Ttr	32.7876	30.3794	30.814	32.0089	9	8	7	8	0	0	0	0	1	0	0	0	0	0	0	1	1
P07356	Annexin A2	Anxa2	23.1212	22.1222	21.4893	21.6718	7	6	5	4	0	0	0	0	1	0	0	0	0	0	0	0	1
P07724	Serum albumin	Alb	34.5566	33.9585	34.7031	34.5873	37	39	41	40	0	0	0	0	1	0	0	0	0	0	0	0	1
P07759	Serine protease inhibitor A3K	Serpina3k	31.0711	30.4731	31.2777	31.3151	8	8	8	8	0	0	0	0	1	0	0	0	0	0	0	1	1
P07901	Heat shock protein HSP 90-alpha	Hsp90aa1	21.6797	21.8919	21.4865	21.1411	1	1	2	2	1	1	1	0	0	0	0	0	0	0	0	0	1
P08113	Endoplasmin	Hsp90b1	22.5785	21.0927	21.2526	22.1341	4	5	5	5	0	0	0	0	0	0	0	0	0	0	0	1	1
P08121	Collagen alpha-1(III) chain	Col3a1	21.9744	21.4271	21.9869	22.7576	3	4	4	4	0	0	0	0	1	0	0	0	0	0	0	1	1
P08226	Apolipoprotein E	Apoe	30.5324	30.7302	30.4797	30.3908	12	13	13	13	0	0	0	0	1	0	0	0	0	0	0	1	1
P08228	Superoxide dismutase [Cu-Zn]	Sod1	26.2564	25.209	25.4327	26.3192	5	5	5	4	1	1	0	0	0	0	0	0	0	0	0	0	1
P08249	Malate dehydrogenase, mitochondrial	Mdh2	21.6742	22.6715	22.1528	23.4336	3	4	5	5	0	0	0	1	0	0	0	0	0	0	0	1	1
P08551	Neurofilament light polypeptide	Nefl	21.1724	21.8094	21.3858	20.3845	1	1	1	1	0	0	0	0	0	0	0	0	0	0	0	1	1
P08905	Lysozyme C-2	Lyz2	25.5361	25.8045	25.8559	25.4342	1	2	1	1	0	0	0	0	1	0	0	0	0	0	0	0	1
P09055	Integrin beta-1	Itgb1	19.3814	21.1857	20.3194	19.3865	1	1	1	1	0	0	1	0	0	0	1	0	0	0	0	1	1
P09103	Protein disulfide-isomerase	P4hb	20.9226	21.6938	20.8786	22.5023	2	3	4	6	0	0	1	0	0	0	0	0	0	0	0	0	1
P09411	Phosphoglycerate kinase 1	Pgk1	22.8181	22.766	23.959	26.94	10	11	11	14	1	0	0	0	0	0	0	0	0	0	0	0	1
P09470	Angiotensin-converting enzyme;Angiotensin-converting enzyme, soluble form	Ace	23.7152	22.9694	23.1164	23.3941	7	9	7	8	1	0	1	0	1	0	1	0	0	0	0	1	1
P09535	Insulin-like growth factor II;Insulin-like growth factor II;Preptin	Igf2	24.6914	24.0678	24.0174	24.5878	3	3	3	3	0	0	0	0	1	0	0	0	0	0	0	0	1
P09581	Macrophage colony-stimulating factor 1 receptor	Csf1r	24.7168	24.3623	24.3399	24.2668	7	7	6	7	0	0	1	0	0	0	1	0	0	0	0	1	1
P09671	Superoxide dismutase [Mn], mitochondrial	Sod2	21.4691	20.9932	22.5385	21.6948	3	2	3	3	0	0	0	1	0	0	0	0	0	0	0	0	1
P09813	Apolipoprotein A-II;Proapolipoprotein A-II	Apoa2	24.8882	23.3846	26.4551	25.2393	1	1	1	1	0	0	0	0	1	0	0	0	0	0	0	0	1
P0C192	Leucine-rich repeat-containing protein 4B	Lrrc4b	23.7672	23.5097	23.6437	23.7052	7	6	7	6	0	0	1	0	0	0	0	0	0	0	0	1	1
P62984;P62983;P0CG49;P0CG50	Ubiquitin-60S ribosomal protein L40;Ubiquitin;60S ribosomal protein L40;Ubiquitin-40S ribosomal protein S27a;Ubiquitin;40S ribosomal protein S27a;Polyubiquitin-B;Ubiquitin;Polyubiquitin-C;Ubiquitin;Ubiquitin-related 1;Ubiquitin-related 2	Uba52;Rps27a;Ubb;Ubc	25.6726	24.1289	25.3139	25.1	4	4	4	4	1	1	0	0	0	0	0	0	0	0	0	0	0
P0DP28;P0DP27;P0DP26			23.0686	24.8588	24.4014	23.1357	3	4	4	3	1	0	0	0	0	0	0	0	0	0	0	0	0
P0DP60			21.4494	20.9751	21.4358	21.7622	2	2	2	2	0	0	1	0	0	1	0	0	0	0	0	1	1
P10126;P62631	Elongation factor 1-alpha 1;Elongation factor 1-alpha 2	Eef1a1;Eef1a2	23.1769	24.2014	23.6861	23.2053	2	4	4	4	1	1	1	0	0	0	0	0	0	0	0	0	1
P10493	Nidogen-1	Nid1	21.8259	21.5652	21.0141	21.0253	4	3	4	2	0	0	0	0	1	0	0	0	0	0	0	1	1
P10605	Cathepsin B;Cathepsin B light chain;Cathepsin B heavy chain	Ctsb	26.2611	25.6085	25.483	25.6682	11	10	11	11	0	0	0	0	1	0	0	0	0	0	0	1	1
P10639	Thioredoxin	Txn	21.4356	21.0789	21.8062	23.2211	1	1	1	1	1	1	0	0	1	0	0	0	0	0	0	0	0
P10649	Glutathione S-transferase Mu 1	Gstm1	20.2186	22.3073	22.9282	24.2565	1	2	5	4	1	0	0	0	0	0	0	0	0	0	0	0	0
P10810	Monocyte differentiation antigen CD14	Cd14	22.7668	22.3398	22.2724	22.221	5	5	5	5	0	0	1	0	1	1	0	0	0	0	0	1	1
Q9D2U9;Q8CGP2;Q8CGP1;Q8CGP0;Q6ZWY9;Q64525;Q64524;Q64478;Q64475;P10854;P10853	Histone H2B type 3-A;Histone H2B type 1-P;Histone H2B type 1-K;Histone H2B type 3-B;Histone H2B type 1-C/E/G;Histone H2B type 2-B;Histone H2B type 2-E;Histone H2B type 1-H;Histone H2B type 1-B;Histone H2B type 1-M;Histone H2B type 1-F/J/L	Hist3h2ba;Hist1h2bp;Hist1h2bk;Hist3h2bb;Hist1h2bc;Hist2h2bb;Hist2h2be;Hist1h2bh;Hist1h2bb;Hist1h2bm;Hist1h2bf	18.1976	19.9728	18.7774	18.0757	1	1	1	1	0	1	0	0	0	0	0	0	0	0	0	1	1
P10923	Osteopontin	Spp1	26.192	25.5049	25.6139	26.1214	7	8	8	8	0	0	0	0	1	0	0	0	0	0	0	1	1
P11087	Collagen alpha-1(I) chain	Col1a1	22.5978	21.7402	23.3538	22.7412	5	5	5	4	0	0	0	0	1	0	0	0	0	0	0	1	1
P11276	Fibronectin;Anastellin	Fn1	26.5939	26.4119	26.345	25.7019	28	34	28	25	0	0	0	0	1	0	0	0	0	0	0	1	1
P11404	Fatty acid-binding protein, heart	Fabp3	20.8921	20.289	20.9546	24.8191	1	2	2	3	1	0	0	0	0	0	0	0	0	0	0	0	1
P11438	Lysosome-associated membrane glycoprotein 1	Lamp1	22.3338	21.7276	21.6007	22.1456	2	3	3	3	0	0	1	0	0	0	1	0	0	0	0	1	1
P11499	Heat shock protein HSP 90-beta	Hsp90ab1	21.8799	22.1491	23.0475	23.8398	1	2	4	4	1	1	1	0	1	0	0	0	0	0	0	1	1
P11588	Major urinary protein 1	Mup1	28.5179	23.9244	26.8115	26.7332	1	1	1	1	0	0	0	0	1	0	0	0	0	0	0	0	1
P11589	Major urinary protein 2	Mup2	25.5783	21.8077	24.1899	24.0641	2	2	2	2	0	0	0	0	1	0	0	0	0	0	0	0	1
P11627	Neural cell adhesion molecule L1	L1cam	22.7023	23.4677	23.0934	21.9607	5	5	6	4	0	0	1	0	0	0	1	0	0	0	0	1	1
P11680	Properdin	Cfp	18.9058	18.7588	19.1191	19.2033	1	1	2	1	0	0	0	0	1	0	0	0	0	0	0	1	1
P11798	Calcium/calmodulin-dependent protein kinase type II subunit alpha	Camk2a	25.7579	26.1749	25.7125	25.4048	3	3	3	3	1	0	1	0	0	0	0	0	0	0	0	0	1
P11859	Angiotensinogen;Angiotensin-1;Angiotensin-2;Angiotensin-3;Angiotensin-4;Angiotensin 1-9;Angiotensin 1-7;Angiotensin 1-5;Angiotensin 1-4	Agt	29.5532	28.7516	29.3619	29.3997	13	12	13	13	0	0	0	0	1	0	0	0	0	0	0	1	1
P11983	T-complex protein 1 subunit alpha	Tcp1	19.8107	22.0704	20.8438	20.235	1	3	2	1	1	0	0	0	0	0	0	0	0	0	0	0	0
P12023	Amyloid beta A4 protein;N-APP;Soluble APP-alpha;Soluble APP-beta;C99;Beta-amyloid protein 42;Beta-amyloid protein 40;C83;P3(42);P3(40);C80;Gamma-secretase C-terminal fragment 59;Gamma-secretase C-terminal fragment 57;Gamma-secretase C-terminal fragment 50;C31	App	28.1808	28.1004	28.1813	28.4483	17	17	16	17	1	1	1	0	1	0	1	0	0	0	0	1	1
P12399	Protein CTLA-2-alpha	Ctla2a	21.6326	21.1681	21.455	21.4405	2	2	3	2	0	0	0	0	1	0	0	0	0	0	0	0	0
P12658;Q08331	Calbindin;Calretinin	Calb1;Calb2	20.5687	20.215	20.8817	19.8539	1	1	1	1	0	0	0	0	0	0	0	0	0	0	0	0	1
P12787	Cytochrome c oxidase subunit 5A, mitochondrial	Cox5a	22.5477	23.5975	22.3571	22.584	2	1	2	2	0	0	1	1	0	0	0	0	0	0	0	0	0
P12960	Contactin-1	Cntn1	26.6189	26.5636	26.5168	26.4563	30	28	27	30	0	0	1	0	0	1	0	0	0	0	0	1	1
P12961	Neuroendocrine protein 7B2;N-terminal peptide;C-terminal peptide	Scg5	26.2373	26.5366	26.2042	26.4401	8	8	8	7	0	0	0	0	1	0	0	0	0	0	0	0	0
P13020	Gelsolin	Gsn	27.8703	27.4689	27.8699	28.4207	22	24	22	22	1	0	0	0	1	0	0	0	0	0	0	0	1
P13595	Neural cell adhesion molecule 1	Ncam1	27.6209	27.8291	27.7688	27.6192	23	24	24	22	0	0	1	0	0	1	1	0	0	0	0	1	1
P14094	Sodium/potassium-transporting ATPase subunit beta-1	Atp1b1	22.2585	23.3049	22.9096	22.4502	2	2	2	2	0	0	1	0	0	0	0	1	0	0	0	1	1
P14106	Complement C1q subcomponent subunit B	C1qb	23.294	22.4021	22.8952	22.6916	4	4	4	3	0	0	0	0	1	0	0	0	0	0	0	1	1
P14152	Malate dehydrogenase, cytoplasmic	Mdh1	23.8873	23.3104	23.5321	24.6183	6	5	6	7	1	0	0	0	0	0	0	0	0	0	0	0	1
P14211	Calreticulin	Calr	21.1316	21.2566	21.3127	22.1677	4	3	3	3	0	0	0	0	0	0	0	0	0	0	0	0	1
P14873	Microtubule-associated protein 1B;MAP1B heavy chain;MAP1 light chain LC1	Map1b	23.2924	23.6869	23.5074	22.6433	1	1	2	1	1	0	0	0	0	0	0	0	0	0	0	0	1
P15105	Glutamine synthetase	Glul	20.1203	21.0855	22.3399	20.9782	2	3	5	4	1	0	1	1	0	0	0	0	0	0	0	0	1
P15116	Cadherin-2	Cdh2	26.8867	27.0099	26.9108	27.2615	9	8	9	9	0	0	1	0	0	0	1	0	0	0	0	1	1
P15379	CD44 antigen	Cd44	20.4919	20.3978	20.9023	21.7882	2	2	2	1	0	0	1	0	0	0	1	0	0	0	0	1	1
P16014	Secretogranin-1;CCB peptide;PE-11	Chgb	28.4067	28.3538	28.3406	28.6225	23	22	23	23	0	0	0	0	1	0	0	0	0	0	0	1	1
P16045	Galectin-1	Lgals1	22.188	20.2922	23.4416	23.8818	2	3	3	3	0	0	0	0	1	0	0	0	0	0	0	0	1
P16092	Fibroblast growth factor receptor 1	Fgfr1	22.1441	22.0976	22.0074	22.2648	3	3	3	3	1	1	1	0	0	0	1	0	0	0	0	1	1
P16125	L-lactate dehydrogenase B chain	Ldhb	25.172	25.0261	25.4201	25.6832	9	8	10	9	1	0	0	0	0	0	0	0	0	0	0	0	1
P16301	Phosphatidylcholine-sterol acyltransferase	Lcat	23.1216	23.1458	23.1977	22.6738	6	5	6	6	0	0	0	0	1	0	0	0	0	0	0	1	1
P16330	2,3-cyclic-nucleotide 3-phosphodiesterase	Cnp	24.1118	26.161	25.1643	24.194	5	5	5	5	0	0	1	0	0	0	0	0	0	0	0	0	1
P16546	Spectrin alpha chain, non-erythrocytic 1	Sptan1	23.696	25.0651	24.6176	23.4244	7	9	11	9	1	0	0	0	0	0	0	0	0	0	0	0	1
P16675	Lysosomal protective protein;Lysosomal protective protein 32 kDa chain;Lysosomal protective protein 20 kDa chain	Ctsa	24.2108	24.0256	24.1071	23.8488	6	6	5	5	0	0	0	0	0	0	0	0	0	0	0	1	1
P16858	Glyceraldehyde-3-phosphate dehydrogenase	Gapdh	25.6739	26.411	26.0507	27.9543	12	13	14	14	1	1	0	0	0	0	0	0	0	0	0	0	1
P17047	Lysosome-associated membrane glycoprotein 2	Lamp2	22.054	21.5924	21.5546	21.8992	2	2	1	2	0	0	1	0	0	0	1	0	0	0	0	1	1
P17182	Alpha-enolase	Eno1	24.8554	25.3421	25.7861	25.9292	11	11	11	10	1	0	1	0	0	0	0	0	0	0	0	0	1
P17183	Gamma-enolase	Eno2	23.5758	23.5211	23.3806	23.1571	7	8	9	7	1	0	1	0	0	0	0	0	0	0	0	0	1
P17426	AP-2 complex subunit alpha-1	Ap2a1	21.111	22.8254	21.8434	21.5653	2	3	3	2	0	0	1	0	0	0	0	0	0	0	0	0	0
P17710	Hexokinase-1	Hk1	23.1673	24.2815	23.3773	22.9625	7	7	7	7	0	0	1	1	0	0	0	0	0	0	0	0	1
P17742	Peptidyl-prolyl cis-trans isomerase A;Peptidyl-prolyl cis-trans isomerase A, N-terminally processed	Ppia	24.1612	24.2053	24.9476	25.9931	6	6	6	7	1	0	0	0	1	0	0	0	0	0	0	1	1
P17751	Triosephosphate isomerase	Tpi1	23.0821	23.5374	23.9649	26.4878	5	4	8	9	1	0	0	0	0	0	0	0	0	0	0	0	1
P17897	Lysozyme C-1	Lyz1	23.5197	23.2679	20.4762	21.7754	1	1	1	1	0	0	0	0	1	0	0	0	0	0	0	0	0
P18242	Cathepsin D	Ctsd	26.2663	26.1316	25.9315	25.9221	10	10	10	10	0	0	0	0	1	0	0	0	0	0	0	1	1
P18760	Cofilin-1	Cfl1	21.8041	22.2531	23.081	23.7037	3	4	5	4	1	1	1	0	0	0	0	0	0	0	0	0	0
P18872	Guanine nucleotide-binding protein G(o) subunit alpha	Gnao1	24.6068	26.0121	25.3262	24.6734	5	10	8	8	0	0	1	0	0	0	0	0	0	0	0	0	1
P19157;P46425	Glutathione S-transferase P 1;Glutathione S-transferase P 2	Gstp1;Gstp2	20.7804	20.3923	22.3778	23.2869	2	2	4	5	1	1	0	1	0	0	0	0	0	0	0	0	1
P19221	Prothrombin;Activation peptide fragment 1;Activation peptide fragment 2;Thrombin light chain;Thrombin heavy chain	F2	25.4585	25.0626	25.4661	25.5775	14	13	14	14	0	0	0	0	0	0	0	0	0	0	0	1	1
P19536	Cytochrome c oxidase subunit 5B, mitochondrial	Cox5b	24.2732	25.8773	25.317	24.0202	2	2	2	2	0	0	1	1	0	0	0	0	0	0	0	0	0
P20029	78 kDa glucose-regulated protein	Hspa5	23.0631	22.9308	23.0843	22.8141	9	8	9	8	1	0	0	0	0	0	0	0	0	0	0	0	1
P20060	Beta-hexosaminidase subunit beta	Hexb	27.4631	26.9827	27.1575	27.1899	17	18	16	17	0	0	0	0	0	0	0	0	0	0	0	1	1
P20108	Thioredoxin-dependent peroxide reductase, mitochondrial	Prdx3	23.3246	24.1421	23.6743	22.9973	3	3	3	2	1	0	0	1	0	0	0	0	0	0	0	0	1
P20152	Vimentin	Vim	20.5744	20.575	22.3925	25.2097	4	3	11	12	1	1	0	0	0	0	0	0	0	0	0	1	1
P20357	Microtubule-associated protein 2	Map2	21.692	23.1315	22.3108	22.2541	2	1	2	2	1	0	0	0	0	0	0	0	0	0	0	0	1
P20917	Myelin-associated glycoprotein	Mag	21.6043	22.974	22.2873	20.8843	3	3	3	3	0	0	1	0	0	0	1	0	0	0	0	1	1
P20918	Plasminogen;Plasmin heavy chain A;Activation peptide;Angiostatin;Plasmin heavy chain A, short form;Plasmin light chain B	Plg	26.8149	26.4238	26.8292	27.0035	25	27	26	25	0	0	0	0	1	0	0	0	0	0	0	0	1
P21180	Complement C2;Complement C2b fragment;Complement C2a fragment	C2	22.8759	22.6068	22.9336	22.9155	7	8	8	8	0	0	0	0	1	0	0	0	0	0	0	1	1
P21279	Guanine nucleotide-binding protein G(q) subunit alpha	Gnaq	17.5375	20.3086	19.3075	17.7899	1	1	1	1	0	1	1	0	0	0	0	0	0	0	0	0	0
P21460	Cystatin-C	Cst3	30.5679	30.6809	30.6983	30.5622	7	7	7	7	0	0	0	0	1	0	0	0	0	0	0	0	1
P21614	Vitamin D-binding protein	Gc	28.7848	27.791	28.6417	28.7266	19	19	20	20	0	0	0	0	1	0	0	0	0	0	0	1	1
P21836	Acetylcholinesterase	Ache	22.3621	22.2661	22.4237	22.529	3	5	3	3	0	0	1	0	1	1	0	0	0	0	0	1	1
P22005	Proenkephalin-A;Synenkephalin;Met-enkephalin;PENK(114-133);PENK(143-184);Met-enkephalin-Arg-Ser-Leu;Leu-enkephalin;PENK(238-259);Met-enkephalin-Arg-Phe	Penk	24.8082	26.3743	25.6533	25.5333	5	4	5	4	0	0	0	0	1	0	0	0	0	0	0	0	1
P22315	Ferrochelatase, mitochondrial	Fech	21.2746	22.9178	22.5749	21.835	1	1	1	1	0	0	1	1	0	0	0	0	0	0	0	0	0
P22599	Alpha-1-antitrypsin 1-2	Serpina1b	27.4034	25.7854	26.4998	27.1806	5	5	5	5	0	0	0	0	1	0	0	0	0	0	0	1	1
P23492	Purine nucleoside phosphorylase	Pnp	19.6829	18.1275	19.7353	23.45	3	1	3	6	1	0	0	0	0	0	0	0	0	0	0	0	0
P23819	Glutamate receptor 2	Gria2	20.5988	21.8188	21.6998	20.7895	2	2	2	1	0	0	1	0	0	0	0	0	0	0	1	1	1
P23927	Alpha-crystallin B chain	Cryab	19.6655	21.9709	20.8178	19.8688	1	2	2	2	1	1	0	0	0	0	0	0	0	0	0	0	0
P23953	Carboxylesterase 1C	Ces1c	26.8323	24.4961	25.4358	25.3798	10	8	10	10	0	0	0	0	0	0	0	0	0	0	0	1	1
P24270	Catalase	Cat	20.7714	19.2891	18.47	23.154	1	1	1	7	0	0	0	0	0	0	0	0	0	0	0	0	1
P24369	Peptidyl-prolyl cis-trans isomerase B	Ppib	19.1784	18.8357	19.01	20.535	1	1	1	1	0	0	0	0	0	0	0	0	0	0	0	0	1
P24549;O35945	Retinal dehydrogenase 1;Aldehyde dehydrogenase, cytosolic 1	Aldh1a1;Aldh1a7	20.8168	22.6676	24.5933	23.053	3	5	7	6	1	0	0	0	0	0	0	0	0	0	0	0	1
P24638	Lysosomal acid phosphatase	Acp2	19.9724	18.8072	19.6915	18.7535	1	1	1	1	0	0	1	0	0	0	0	0	0	0	0	1	1
P25785	Metalloproteinase inhibitor 2	Timp2	22.8544	22.6987	22.3202	23.1714	2	1	2	2	0	0	0	0	1	0	0	0	0	0	0	0	0
P26262	Plasma kallikrein;Plasma kallikrein heavy chain;Plasma kallikrein light chain	Klkb1	22.7456	22.1422	23.1868	22.7869	7	6	6	7	0	0	0	0	1	0	0	0	0	0	0	1	1
P26339	Chromogranin-A;Pancreastatin;Beta-granin;WE-14;Catestatin;GE-25;Serpinin-RRG;Serpinin;p-Glu serpinin precursor	Chga	27.9494	28.1729	28.2637	27.8321	14	14	14	14	0	0	1	0	1	0	0	0	0	0	0	1	1
P26443	Glutamate dehydrogenase 1, mitochondrial	Glud1	23.4654	24.5248	24.0574	23.4305	4	4	4	3	0	0	0	1	0	0	0	0	0	0	0	0	1
P26883	Peptidyl-prolyl cis-trans isomerase FKBP1A	Fkbp1a	19.3602	19.7662	19.1867	20.6849	1	1	1	1	1	0	1	0	0	0	0	0	0	0	0	0	0
P27773	Protein disulfide-isomerase A3	Pdia3	19.0288	19.7289	19.8847	20.7396	2	1	3	2	0	0	0	0	0	0	0	0	0	0	0	0	1
P28474	Alcohol dehydrogenase class-3	Adh5	18.6399	19.0946	18.2383	19.6794	1	1	2	1	1	0	0	0	0	0	0	0	0	0	0	0	0
Q6PHZ2;Q923T9;P28652	Calcium/calmodulin-dependent protein kinase type II subunit delta;Calcium/calmodulin-dependent protein kinase type II subunit gamma;Calcium/calmodulin-dependent protein kinase type II subunit beta	Camk2d;Camk2g;Camk2b	24.6523	23.0863	24.29	24.2969	1	1	1	1	1	0	1	0	0	0	0	0	0	0	0	0	1
P28653	Biglycan	Bgn	19.4718	19.4344	19.4099	19.5617	1	1	1	1	0	0	0	0	1	0	0	0	0	0	0	1	1
P28654	Decorin	Dcn	22.6674	21.9278	21.7584	23.1784	2	3	3	4	0	0	0	0	1	0	0	0	0	0	0	1	1
P28665	Murinoglobulin-1	Mug1	27.8309	26.9739	28.3787	28.171	38	39	47	46	0	0	0	0	1	0	0	0	0	0	0	1	1
P28798	Granulins;Acrogranin;Granulin-1;Granulin-2;Granulin-3;Granulin-4;Granulin-5;Granulin-6;Granulin-7	Grn	20.6225	20.7563	20.7277	21.1908	1	1	1	1	0	0	0	0	1	0	0	0	0	0	0	1	1
P29268	Connective tissue growth factor	Ctgf	21.6863	21.3843	21.4554	22.1121	2	2	2	2	0	0	0	0	1	0	0	0	0	0	0	0	1
P29387	Guanine nucleotide-binding protein subunit beta-4	Gnb4	19.8103	21.6329	20.6475	20.047	1	2	2	1	0	0	0	0	0	0	0	0	0	0	0	0	1
P29533	Vascular cell adhesion protein 1	Vcam1	21.2677	21.7713	21.0287	21.9991	2	2	1	3	0	0	1	0	0	1	1	0	0	0	0	1	1
P29699	Alpha-2-HS-glycoprotein	Ahsg	28.4097	27.8862	28.5491	29.324	7	8	7	8	0	0	0	0	1	0	0	0	0	0	0	1	1
P29788	Vitronectin	Vtn	26.5048	26.3628	26.3537	26.5905	8	8	8	8	0	0	0	0	1	0	0	0	0	0	0	1	1
P30275	Creatine kinase U-type, mitochondrial	Ckmt1	23.7527	25.0639	24.7578	23.9481	1	2	2	2	0	0	1	1	0	0	0	0	0	0	0	0	1
P31650	Sodium- and chloride-dependent GABA transporter 3	Slc6a11	22.8525	23.392	22.5559	22.916	1	1	1	1	0	0	1	0	0	0	0	0	0	0	1	1	1
P31786	Acyl-CoA-binding protein	Dbi	21.4263	22.2591	23.2458	23.3547	2	1	2	2	0	0	0	0	0	0	0	0	0	0	0	0	0
P32261	Antithrombin-III	Serpinc1	27.6596	26.8252	27.5034	27.4712	16	16	16	16	0	0	0	0	1	0	0	0	0	0	0	1	1
P32648	VIP peptides;Intestinal peptide PHI-42;Intestinal peptide PHI-27;Vasoactive intestinal peptide	Vip	21.9978	22.8573	22.3185	21.9366	1	2	2	1	0	0	0	0	1	0	0	0	0	0	0	1	1
P32848	Parvalbumin alpha	Pvalb	22.8904	20.0015	22.6229	28.3484	6	2	4	8	0	0	0	0	0	0	0	0	0	0	0	0	0
P33434	72 kDa type IV collagenase;PEX	Mmp2	21.9095	21.476	22.0712	21.9787	3	4	5	4	1	1	1	1	1	0	0	0	0	0	0	1	1
P33622	Apolipoprotein C-III	Apoc3	20.8973	19.926	20.9064	20.8039	1	1	1	1	0	0	0	0	1	0	0	0	0	0	0	1	1
P34884	Macrophage migration inhibitory factor	Mif	20.8826	21.2842	21.318	22.6235	3	3	3	3	1	0	0	0	1	0	0	0	0	0	0	0	0
P35278	Ras-related protein Rab-5C	Rab5c	21.0263	22.9259	21.4745	20.9516	2	2	2	2	0	0	1	0	0	0	0	0	0	0	0	0	1
P35486	Pyruvate dehydrogenase E1 component subunit alpha, somatic form, mitochondrial	Pdha1	21.5917	23.2671	22.0738	21.4216	5	3	4	4	0	0	0	1	0	0	0	0	0	0	0	0	1
P35700	Peroxiredoxin-1	Prdx1	22.8431	22.0541	21.5103	24.2291	3	2	2	4	1	0	0	0	0	0	0	0	0	0	0	0	1
P35762	CD81 antigen	Cd81	22.2189	24.0007	23.2671	22.6798	2	1	2	2	0	0	1	0	0	0	0	0	0	0	1	0	1
P38647	Stress-70 protein, mitochondrial	Hspa9	19.9628	20.2606	21.1275	20.16	2	2	2	3	0	1	0	1	0	0	0	0	0	0	0	0	1
P39038	Cadherin-4	Cdh4	30.4961	30.6456	30.8711	30.6965	2	3	4	3	0	0	1	0	0	0	1	0	0	0	0	1	1
P39053	Dynamin-1	Dnm1	21.2128	22.9233	22.0441	20.9391	2	3	2	2	1	0	0	0	0	0	0	0	0	0	0	0	1
P40124	Adenylyl cyclase-associated protein 1	Cap1	21.1777	22.4417	22.0914	21.0227	2	2	1	2	0	0	1	0	0	0	0	0	0	0	0	0	1
P40142	Transketolase	Tkt	21.8669	23.0543	22.3351	22.1952	3	2	4	3	0	0	0	0	0	0	0	0	0	0	0	0	0
P41539	Protachykinin-1;Substance P;Neurokinin A;Neuropeptide K;Neuropeptide gamma;C-terminal-flanking peptide	Tac1	21.6706	21.4504	20.9566	22.3502	1	1	1	1	0	0	0	0	1	0	0	0	0	0	0	0	0
P42703	Leukemia inhibitory factor receptor	Lifr	22.3291	22.4725	23.1311	23.6835	5	8	8	6	0	0	1	0	1	0	1	0	0	0	0	1	1
P43006	Excitatory amino acid transporter 2	Slc1a2	24.5201	25.505	25.0011	24.1133	3	5	4	3	0	0	1	0	0	0	0	0	0	0	1	1	1
P43024	Cytochrome c oxidase subunit 6A1, mitochondrial	Cox6a1	21.0618	23.0701	21.4915	21.5594	2	2	3	3	0	0	1	1	0	0	0	0	0	0	0	0	0
P43025	Tetranectin	Clec3b	21.4328	21.4945	21.0235	20.9495	2	2	2	2	0	0	0	0	1	0	0	0	0	0	0	0	0
P43406	Integrin alpha-V;Integrin alpha-V heavy chain;Integrin alpha-V light chain	Itgav	21.1751	22.6232	21.8049	21.8852	1	1	1	1	0	0	1	0	0	0	1	0	0	0	0	1	1
P45700	Mannosyl-oligosaccharide 1,2-alpha-mannosidase IA	Man1a1	23.055	23.2375	23.3875	23.5916	7	6	9	8	0	0	1	0	0	0	0	1	0	0	0	1	1
P45952	Medium-chain specific acyl-CoA dehydrogenase, mitochondrial	Acadm	18.289	20.5315	20.1756	19.2659	1	1	1	1	0	0	0	1	0	0	0	0	0	0	0	0	1
P46096	Synaptotagmin-1	Syt1	24.8962	25.9847	25.3772	24.7532	3	6	5	4	1	0	1	0	0	0	0	0	0	0	0	1	1
P46412	Glutathione peroxidase 3	Gpx3	23.3122	22.7334	23.0609	22.8855	4	4	4	4	0	0	0	0	1	0	0	0	0	0	0	0	1
P46460	Vesicle-fusing ATPase	Nsf	23.6067	24.3014	23.7331	23.5993	5	4	6	6	1	0	0	0	0	0	0	0	0	0	0	0	1
P46660	Alpha-internexin	Ina	21.8943	22.6924	21.8795	21.7321	2	2	1	1	0	0	0	0	0	0	0	0	0	0	0	1	1
P46978	Dolichyl-diphosphooligosaccharide--protein glycosyltransferase subunit STT3A	Stt3a	19.4664	20.2839	19.9379	19.1473	1	1	1	1	0	0	1	0	0	0	0	0	0	0	1	1	1
P47212	Galanin peptides;Galanin;Galanin message-associated peptide	Gal	19.962	20.7961	19.538	20.1386	2	2	1	2	0	0	0	0	1	0	0	0	0	0	0	0	1
P47738	Aldehyde dehydrogenase, mitochondrial	Aldh2	20.0588	20.9795	20.5149	20.8345	1	1	1	1	0	0	0	1	0	0	0	0	0	0	0	0	1
P47867	Secretogranin-3	Scg3	28.1539	28.2405	28.1599	28.2429	18	17	16	16	0	0	1	0	1	0	0	0	0	0	0	0	1
P47877	Insulin-like growth factor-binding protein 2	Igfbp2	25.5224	25.4453	25.2855	25.9418	9	7	8	10	0	0	0	0	1	0	0	0	0	0	0	1	1
P47878	Insulin-like growth factor-binding protein 3	Igfbp3	21.8868	21.2228	21.0624	21.5246	3	2	2	3	0	0	0	0	1	0	0	0	0	0	0	1	1
P47879	Insulin-like growth factor-binding protein 4	Igfbp4	23.6995	23.4242	23.6545	24.3207	6	4	6	5	0	0	0	0	1	0	0	0	0	0	0	1	1
P47880	Insulin-like growth factor-binding protein 6	Igfbp6	21.5467	21.2218	20.9411	21.11	2	2	3	2	0	0	0	0	1	0	0	0	0	0	0	1	1
P48299	Endothelin-3	Edn3	20.5321	20.3986	20.7597	20.2403	1	1	1	1	0	0	0	0	1	0	0	0	0	0	0	0	1
P48962	ADP/ATP translocase 1	Slc25a4	27.0417	28.5162	27.7698	26.8571	2	2	2	1	0	0	1	1	0	0	0	0	0	0	1	0	1
P49182	Heparin cofactor 2	Serpind1	25.3854	24.9211	25.0814	25.5142	10	9	11	11	0	0	0	0	0	0	0	0	0	0	0	1	1
P49935	Pro-cathepsin H;Cathepsin H mini chain;Cathepsin H;Cathepsin H heavy chain;Cathepsin H light chain	Ctsh	20.2734	20.1981	20.5902	20.2888	1	1	1	1	0	0	0	0	0	0	0	0	0	0	0	1	1
P50396	Rab GDP dissociation inhibitor alpha	Gdi1	22.4465	22.1763	23.1503	23.511	6	9	10	6	1	0	0	0	0	0	0	0	0	0	0	0	1
P50516	V-type proton ATPase catalytic subunit A	Atp6v1a	21.1526	22.8253	22.3033	21.4424	1	3	3	2	1	0	0	0	0	0	0	0	0	0	0	0	1
P50544	Very long-chain specific acyl-CoA dehydrogenase, mitochondrial	Acadvl	18.0089	19.9666	19.7437	17.999	1	1	1	1	0	0	1	1	0	0	0	0	0	0	0	0	1
P50608	Fibromodulin	Fmod	24.3104	23.0898	23.2339	24.0026	5	5	5	5	0	0	0	0	1	0	0	0	0	0	0	1	1
P51150	Ras-related protein Rab-7a	Rab7a	19.7494	19.2768	19.5394	19.8902	2	2	2	1	0	0	1	0	0	0	0	0	0	0	0	0	0
P51410	60S ribosomal protein L9	Rpl9	18.4922	20.7938	20.3926	19.9372	1	1	1	1	0	0	0	0	0	0	0	0	0	0	0	0	1
P51830	Adenylate cyclase type 9	Adcy9	19.9696	20.7626	20.3662	20.1589	1	1	2	2	0	0	1	0	0	0	0	0	0	0	1	1	1
P51863	V-type proton ATPase subunit d 1	Atp6v0d1	20.9918	21.9211	21.5127	20.7617	3	4	4	3	0	0	1	0	0	0	0	0	0	0	0	0	0
P51885	Lumican	Lum	24.1637	24.2514	24.316	25.4051	8	6	8	8	0	0	0	0	1	0	0	0	0	0	0	1	1
P51910	Apolipoprotein D	Apod	28.0292	26.7461	26.3077	26.5247	7	6	7	7	0	0	0	0	1	0	0	0	0	0	0	1	1
P52430	Serum paraoxonase/arylesterase 1	Pon1	21.1558	21.3876	22.5236	20.994	3	2	3	3	0	0	0	0	1	0	0	0	0	0	0	1	1
P52480	Pyruvate kinase PKM	Pkm	26.5603	26.558	27.0732	28.0008	22	23	21	22	1	1	0	0	0	0	0	0	0	0	0	0	1
P52800	Ephrin-B2	Efnb2	19.9067	20.1215	20.4885	19.5863	1	1	1	1	0	0	1	0	0	0	1	0	0	0	0	1	1
P54279	Mismatch repair endonuclease PMS2	Pms2	25.902	25.3873	25.6865	25.3484	1	1	1	1	0	1	0	0	0	0	0	0	0	0	0	0	1
P55065	Phospholipid transfer protein	Pltp	27.538	27.6503	27.3795	27.1025	15	13	13	10	0	0	0	0	1	0	0	0	0	0	0	1	1
P55066	Neurocan core protein	Ncan	22.209	22.5518	22.3044	21.9448	3	4	5	5	0	0	0	0	1	0	0	0	0	0	0	1	1
P55284	Cadherin-5	Cdh5	21.3464	21.3113	21.7199	21.3447	4	4	4	4	0	0	1	0	0	0	1	0	0	0	0	1	1
P56376	Acylphosphatase-1	Acyp1	20.2864	20.0481	20.1497	20.3787	1	1	1	1	0	0	0	0	0	0	0	0	0	0	0	0	0
P56480	ATP synthase subunit beta, mitochondrial	Atp5b	27.5433	28.8442	28.0067	27.6975	19	21	19	19	0	0	1	1	0	0	0	0	0	0	0	1	1
P56564	Excitatory amino acid transporter 1	Slc1a3	22.5103	24.0559	23.4545	22.6042	2	2	2	2	0	0	1	0	0	0	0	0	0	0	1	1	1
P56942	Pro-MCH;Neuropeptide-glycine-glutamic acid;Neuropeptide-glutamic acid-isoleucine;Melanin-concentrating hormone	Pmch	23.3388	21.8886	22.1625	21.9847	2	2	2	2	0	0	0	0	1	0	0	0	0	0	0	0	0
P57746	V-type proton ATPase subunit D	Atp6v1d	23.7399	24.434	24.3038	23.8359	1	1	1	1	0	0	1	0	0	0	0	0	0	0	0	0	0
P57774	Pro-neuropeptide Y;Neuropeptide Y;C-flanking peptide of NPY	Npy	20.1982	21.111	21.2272	20.7569	1	1	1	1	0	0	0	0	1	0	0	0	0	0	0	0	0
P60202	Myelin proteolipid protein	Plp1	22.5289	24.2478	23.523	23.1169	2	3	1	2	0	0	1	0	0	0	0	0	0	0	1	0	1
P60603	Reactive oxygen species modulator 1	Romo1	19.9479	21.0797	21.0868	19.5384	1	1	1	2	0	0	1	1	0	0	0	0	0	0	0	0	0
P60710	Actin, cytoplasmic 1;Actin, cytoplasmic 1, N-terminally processed	Actb	19.7488	20.5021	20.8974	21.0388	1	1	1	1	1	1	0	0	0	0	0	0	0	0	0	0	1
P60879	Synaptosomal-associated protein 25	Snap25	21.3211	22.6008	21.9354	21.1912	2	3	2	3	1	0	1	0	0	0	0	0	0	0	0	0	1
P61021	Ras-related protein Rab-5B	Rab5b	19.8788	20.6715	20.4743	20.0558	1	1	1	1	0	0	1	0	0	0	0	0	0	0	0	0	0
P61027;Q9DD03;P61028;P55258;Q8K386	Ras-related protein Rab-10;Ras-related protein Rab-13;Ras-related protein Rab-8B;Ras-related protein Rab-8A;Ras-related protein Rab-15	Rab10;Rab13;Rab8b;Rab8a;Rab15	19.1017	20.6085	20.3963	19.4608	1	1	1	1	1	0	1	0	0	0	0	0	0	0	0	0	0
P61264	Syntaxin-1B	Stx1b	21.7661	23.378	22.3839	21.294	3	3	3	3	0	0	1	0	0	0	0	0	0	1	0	0	1
P61922	4-aminobutyrate aminotransferase, mitochondrial	Abat	20.9037	22.5715	22.2589	21.6437	2	3	3	2	0	0	0	1	0	0	0	0	0	0	0	0	0
P61939	Thyroxine-binding globulin	Serpina7	20.4415	18.7359	18.8353	18.1309	1	1	2	1	0	0	0	0	1	0	0	0	0	0	0	1	1
P61979	Heterogeneous nuclear ribonucleoprotein K	Hnrnpk	18.3999	19.5175	19.692	18.499	1	1	1	1	1	1	0	0	0	0	0	0	0	0	0	1	1
P61982	14-3-3 protein gamma;14-3-3 protein gamma, N-terminally processed	Ywhag	23.2932	23.7503	23.8221	23.167	4	3	3	3	1	0	0	0	0	0	0	0	0	0	0	0	1
P62073	Mitochondrial import inner membrane translocase subunit Tim10	Timm10	20.2453	20.7013	20.647	19.558	1	1	1	1	0	0	1	1	0	0	0	0	0	0	0	0	0
P62259	14-3-3 protein epsilon	Ywhae	22.0157	22.8818	23.9027	24.7055	7	7	5	7	1	1	0	0	0	0	0	0	0	0	0	0	1
P62267	40S ribosomal protein S23	Rps23	20.4076	21.8843	21.203	20.3442	2	2	1	1	1	0	0	0	0	0	0	0	0	0	0	0	0
P68033;P62737;P63268;P68134	Actin, alpha cardiac muscle 1;Actin, aortic smooth muscle;Actin, gamma-enteric smooth muscle;Actin, alpha skeletal muscle	Actc1;Acta2;Actg2;Acta1	23.4418	24.4961	24.0805	24.0288	3	3	5	5	1	0	0	0	0	0	0	0	0	0	0	0	0
P62814	V-type proton ATPase subunit B, brain isoform	Atp6v1b2	24.3744	25.2311	24.8588	24.1021	4	7	5	5	0	0	1	0	0	0	0	0	0	0	0	0	1
P62821;Q9D1G1	Ras-related protein Rab-1A;Ras-related protein Rab-1B	Rab1A;Rab1b	20.5819	21.7821	21.6435	21.5239	2	3	1	2	1	0	1	0	0	0	0	0	0	0	0	0	1
P62823	Ras-related protein Rab-3C	Rab3c	19.8917	21.0247	20.7688	20.357	1	3	3	1	0	0	1	0	0	0	0	0	0	0	0	0	1
P62874	Guanine nucleotide-binding protein G(I)/G(S)/G(T) subunit beta-1	Gnb1	23.5083	25.1898	24.0973	22.9978	2	3	2	2	0	0	0	0	0	0	0	0	0	0	0	0	1
P62880	Guanine nucleotide-binding protein G(I)/G(S)/G(T) subunit beta-2	Gnb2	25.5921	27.4826	26.6113	25.6925	4	5	5	5	1	0	0	0	0	0	0	0	0	0	0	0	0
P63017	Heat shock cognate 71 kDa protein	Hspa8	23.9418	24.9048	24.762	25.1283	6	9	9	12	1	1	1	0	0	0	0	0	0	0	0	0	1
P63028	Translationally-controlled tumor protein	Tpt1	19.7214	19.4171	20.2395	21.8663	2	1	2	2	1	0	0	0	0	0	0	0	0	0	0	0	1
P63038	60 kDa heat shock protein, mitochondrial	Hspd1	26.9529	28.188	27.4026	26.8823	6	12	10	8	0	0	0	1	0	0	0	0	0	0	0	0	1
P63082	V-type proton ATPase 16 kDa proteolipid subunit	Atp6v0c	23.926	25.6059	24.9134	24.2019	2	2	1	1	0	0	1	0	0	0	0	0	0	0	1	0	0
P63101	14-3-3 protein zeta/delta	Ywhaz	23.3448	24.7105	25.3401	25.4026	7	8	7	9	1	0	0	0	0	0	0	0	0	0	0	0	1
Q9D0M5;P63168	Dynein light chain 2, cytoplasmic;Dynein light chain 1, cytoplasmic	Dynll2;Dynll1	23.3628	22.5499	23.4764	23.2842	4	4	3	4	1	1	0	1	0	0	0	0	0	0	0	0	0
P63260	Actin, cytoplasmic 2;Actin, cytoplasmic 2, N-terminally processed	Actg1	27.946	28.4064	28.5059	28.9163	1	1	1	1	1	0	0	0	0	0	0	0	0	0	0	0	1
P63321;Q9JIW9	Ras-related protein Ral-A;Ras-related protein Ral-B	Rala;Ralb	22.5712	23.497	23.1815	22.4949	4	5	5	4	0	0	1	0	0	0	0	0	0	0	0	0	1
P63328	Serine/threonine-protein phosphatase 2B catalytic subunit alpha isoform	Ppp3ca	20.7152	22.0217	21.2545	19.756	1	2	1	1	1	0	1	0	0	0	0	0	0	0	0	0	1
P67778	Prohibitin	Phb	25.399	27.149	26.4991	25.071	5	4	5	4	0	0	1	1	0	0	0	0	0	0	0	0	1
P68254	14-3-3 protein theta	Ywhaq	19.8618	20.801	22.4763	21.0375	1	3	5	3	1	0	0	0	0	0	0	0	0	0	0	0	1
P68368	Tubulin alpha-4A chain	Tuba4a	19.5345	20.4215	20.981	19.9533	1	2	2	1	1	0	0	0	0	0	0	0	0	0	0	0	1
P68369;P05214	Tubulin alpha-1A chain;Tubulin alpha-3 chain	Tuba1a;Tuba3a	23.181	23.6795	22.4656	22.7233	1	1	1	1	1	0	0	0	0	0	0	0	0	0	0	0	1
P68372	Tubulin beta-4B chain	Tubb4b	24.0606	24.8896	24.6346	24.0657	0	0	0	0	1	0	0	0	0	0	0	0	0	0	0	0	1
Q99JA0;P70160	Calcitonin gene-related peptide 1;Calcitonin	Calca	22.5145	23.8607	22.4549	23.6802	2	2	2	2	0	0	0	0	1	0	0	0	0	0	0	1	1
P70232	Neural cell adhesion molecule L1-like protein;Processed neural cell adhesion molecule L1-like protein	Chl1	25.311	25.5413	25.7081	25.4575	19	19	19	18	0	0	1	0	1	0	1	0	0	0	0	1	1
P70274	Selenoprotein P	Sepp1	21.557	21.0682	21.4355	21.0907	2	2	2	2	0	0	0	0	1	0	0	0	0	0	0	1	1
P70296	Phosphatidylethanolamine-binding protein 1;Hippocampal cholinergic neurostimulating peptide	Pebp1	23.5939	23.4514	24.2426	25.1434	5	6	8	8	1	0	0	0	0	0	0	0	0	0	0	0	1
P70389	Insulin-like growth factor-binding protein complex acid labile subunit	Igfals	20.507	20.2941	21.1626	20.3865	3	3	4	3	0	0	0	0	1	0	0	0	0	0	0	1	1
P70404	Isocitrate dehydrogenase [NAD] subunit gamma 1, mitochondrial	Idh3g	21.8303	22.7052	22.3251	21.8721	2	2	2	2	0	0	0	1	0	0	0	0	0	0	0	0	0
P70414	Sodium/calcium exchanger 1	Slc8a1	22.1963	22.6027	22.6409	22.0958	3	3	3	3	0	0	1	0	0	0	0	0	0	0	1	1	1
P70663	SPARC-like protein 1	Sparcl1	30.1162	29.8962	30.191	29.9668	27	27	27	27	0	0	0	0	1	0	0	0	0	0	0	1	1
P80313	T-complex protein 1 subunit eta	Cct7	18.8182	21.7886	21.4269	20.1346	1	1	1	1	1	0	0	0	0	0	0	0	0	0	0	0	0
P80317	T-complex protein 1 subunit zeta	Cct6a	20.1642	20.5447	20.6441	20.0013	2	2	2	1	1	0	0	0	0	0	0	0	0	0	0	0	1
P80560	Receptor-type tyrosine-protein phosphatase N2	Ptprn2	24.9603	25.43	25.1208	25.3127	10	9	10	9	0	0	1	0	0	0	1	0	0	0	0	1	1
P82198	Transforming growth factor-beta-induced protein ig-h3	Tgfbi	22.9043	22.4653	22.4601	23.1043	7	7	6	6	0	0	0	0	1	0	0	0	0	0	0	0	1
P84228	Histone H3.2	Hist1h3b	23.8345	25.3272	24.0026	24.5213	0	1	1	1	0	1	0	0	0	0	0	0	0	0	0	0	1
P84309	Adenylate cyclase type 5	Adcy5	21.291	22.647	21.7746	20.6562	1	1	1	1	0	0	1	0	0	0	0	0	0	0	1	1	1
P97290	Plasma protease C1 inhibitor	Serping1	27.0959	26.8226	26.8877	27.1085	10	11	12	12	0	0	0	0	1	0	0	0	0	0	0	1	1
P97298	Pigment epithelium-derived factor	Serpinf1	26.4008	25.4672	26.0236	25.8914	10	11	12	11	0	0	0	0	1	0	0	0	0	0	0	1	1
P97300	Neuroplastin	Nptn	21.804	22.1607	22.0436	21.8266	2	3	3	3	0	0	1	0	0	0	1	0	0	0	0	1	1
P97467	Peptidyl-glycine alpha-amidating monooxygenase;Peptidylglycine alpha-hydroxylating monooxygenase;Peptidyl-alpha-hydroxyglycine alpha-amidating lyase	Pam	25.1118	25.4841	25.3512	25.6257	17	18	18	17	0	0	1	0	0	0	0	0	0	0	0	1	1
P97493	Thioredoxin, mitochondrial	Txn2	20.3332	20.8417	20.9073	20.5374	1	1	1	1	0	0	0	1	0	0	0	0	0	0	0	0	0
P97798	Neogenin	Neo1	21.4167	21.0055	21.4133	21.5902	3	3	3	2	0	0	1	0	0	0	1	0	0	0	0	1	1
P97807	Fumarate hydratase, mitochondrial	Fh	23.3515	24.6457	24.17	23.5807	6	6	6	6	1	0	0	1	0	0	0	0	0	0	0	0	1
P97821	Dipeptidyl peptidase 1;Dipeptidyl peptidase 1 exclusion domain chain;Dipeptidyl peptidase 1 heavy chain;Dipeptidyl peptidase 1 light chain	Ctsc	19.7984	19.7283	20.1837	19.8816	2	2	2	2	0	0	0	0	0	0	0	0	0	0	0	1	1
P97823	Acyl-protein thioesterase 1	Lypla1	20.8188	22.065	21.6854	20.8204	1	1	1	1	1	0	0	0	0	0	0	0	0	0	0	0	0
P97857	A disintegrin and metalloproteinase with thrombospondin motifs 1	Adamts1	22.7394	22.9406	23.0129	23.0124	4	3	4	4	0	0	0	0	1	0	0	0	0	0	0	1	1
P97952	Sodium channel subunit beta-1	Scn1b	19.5543	20.2086	19.4163	19.9234	1	1	1	1	0	0	1	0	0	0	1	0	0	0	0	1	1
P98063	Bone morphogenetic protein 1	Bmp1	20.9476	21.2014	20.9072	21.1828	2	2	2	2	0	0	0	0	1	0	0	0	0	0	0	1	1
P98086	Complement C1q subcomponent subunit A	C1qa	21.6422	20.9178	21.3738	20.7257	3	3	3	3	0	0	0	0	1	0	0	0	0	0	0	1	1
P99024;Q9ERD7	Tubulin beta-5 chain;Tubulin beta-3 chain	Tubb5;Tubb3	18.8855	21.2514	21.2594	19.5625	1	1	1	1	1	0	0	0	0	0	0	0	0	0	0	0	1
P99028	Cytochrome b-c1 complex subunit 6, mitochondrial	Uqcrh	21.1962	22.2334	22.0008	20.2658	1	1	1	1	0	0	1	1	0	0	0	0	0	0	0	0	0
P99029	Peroxiredoxin-5, mitochondrial	Prdx5	19.9249	21.4175	21.0888	21.8903	2	3	3	3	1	0	0	1	0	0	0	0	0	0	0	0	1
Q00493	Carboxypeptidase E	Cpe	26.9646	26.9421	26.6439	26.8753	12	15	14	15	0	0	1	0	1	0	0	0	0	0	0	1	1
Q00560	Interleukin-6 receptor subunit beta	Il6st	21.1991	20.4504	20.8419	21.0755	2	2	2	2	0	0	1	0	0	0	1	0	0	0	0	1	1
Q00623	Apolipoprotein A-I;Proapolipoprotein A-I;Truncated apolipoprotein A-I	Apoa1	29.1876	28.2665	29.9168	29.4032	14	14	14	15	0	0	0	0	1	0	0	0	0	0	0	1	1
Q00724	Retinol-binding protein 4	Rbp4	26.2682	24.3242	25.0004	25.6705	5	5	5	5	0	0	0	0	1	0	0	0	0	0	0	0	1
Q00896;P07758	Alpha-1-antitrypsin 1-3;Alpha-1-antitrypsin 1-1	Serpina1c;Serpina1a	29.5669	28.7109	29.9271	30.1477	6	4	7	5	0	0	0	0	1	0	0	0	0	0	0	1	1
Q00897	Alpha-1-antitrypsin 1-4	Serpina1d	31.2561	30.5034	31.4032	31.5883	7	7	7	7	0	0	0	0	1	0	0	0	0	0	0	1	1
Q00898	Alpha-1-antitrypsin 1-5	Serpina1e	29.0492	29.5125	29.514	29.8779	8	7	8	8	0	0	0	0	1	0	0	0	0	0	0	1	1
Q00915	Retinol-binding protein 1	Rbp1	21.105	21.7876	22.6781	21.6568	3	3	4	4	1	0	0	0	0	0	0	0	0	0	0	0	0
Q01149	Collagen alpha-2(I) chain	Col1a2	22.9395	21.176	23.1659	23.4583	3	1	4	5	0	0	0	0	1	0	0	0	0	0	0	1	1
Q01279	Epidermal growth factor receptor	Egfr	22.6745	21.9643	22.9264	22.7303	6	6	6	6	0	1	1	0	0	0	1	0	0	0	0	1	1
Q01339	Beta-2-glycoprotein 1	Apoh	26.4556	25.4234	26.2069	26.1424	15	14	15	15	0	0	0	0	1	0	0	0	0	0	0	1	1
Q01768;P15532	Nucleoside diphosphate kinase B;Nucleoside diphosphate kinase A	Nme2;Nme1	21.4558	20.8599	21.5522	25.1339	3	2	3	7	1	1	0	0	0	0	0	0	0	0	0	0	0
Q01853	Transitional endoplasmic reticulum ATPase	Vcp	20.5473	21.4103	21.2952	22.3821	3	2	5	4	1	1	0	0	0	0	0	0	0	0	0	0	1
Q02248	Catenin beta-1	Ctnnb1	22.5061	23.1713	22.5939	21.923	4	5	4	5	1	1	1	0	0	0	0	0	0	0	0	1	1
Q02257	Junction plakoglobin	Jup	24.7189	23.1197	21.8871	21.8751	12	9	4	4	1	0	1	0	0	0	0	0	0	0	0	1	1
Q02819	Nucleobindin-1	Nucb1	24.7477	24.2129	24.1044	24.7603	14	15	14	14	1	0	1	0	1	0	0	0	0	0	0	0	1
Q03137	Ephrin type-A receptor 4	Epha4	23.325	23.7534	23.6612	23.353	7	8	7	6	0	0	1	0	0	0	1	0	0	0	0	1	1
Q03157	Amyloid-like protein 1;C30	Aplp1	27.6518	27.6057	27.673	27.7223	13	15	15	14	1	0	1	0	0	0	1	0	0	0	0	1	1
Q03265	ATP synthase subunit alpha, mitochondrial	Atp5a1	27.1938	28.6165	27.7681	27.1645	14	18	18	15	0	0	1	1	0	0	0	0	0	0	0	1	1
Q03350	Thrombospondin-2	Thbs2	23.0731	21.0251	20.3732	20.6461	1	1	1	1	0	0	0	0	0	0	0	0	0	0	0	1	1
Q03517	Secretogranin-2;Secretoneurin;Manserin	Scg2	27.8416	27.8058	27.541	28.3113	16	14	16	16	0	0	0	0	1	0	0	0	0	0	0	0	0
Q03734	Serine protease inhibitor A3M	Serpina3m	23.7024	22.7819	24.5243	23.2992	3	2	3	3	0	0	0	0	1	0	0	0	0	0	0	1	1
Q04447	Creatine kinase B-type	Ckb	25.4226	26.8391	27.9096	25.6282	12	15	15	13	1	0	0	0	0	0	0	0	0	0	0	0	1
Q05793	Basement membrane-specific heparan sulfate proteoglycan core protein;Endorepellin;LG3 peptide	Hspg2	24.1539	23.5286	23.7864	24.1371	7	6	6	7	0	0	0	0	1	0	0	0	0	0	0	1	1
Q05909	Receptor-type tyrosine-protein phosphatase gamma	Ptprg	19.1629	18.9715	19.0608	20.1197	2	1	1	1	0	0	1	0	0	0	1	0	0	0	0	1	1
Q05920	Pyruvate carboxylase, mitochondrial	Pc	20.1163	21.5181	20.8598	19.6726	1	2	2	2	0	0	0	1	0	0	0	0	0	0	0	0	1
Q06185	ATP synthase subunit e, mitochondrial	Atp5i	21.2577	21.6501	21.0767	20.9893	1	1	1	1	0	0	1	1	0	0	0	0	0	0	0	0	0
Q06186	Proheparin-binding EGF-like growth factor;Heparin-binding EGF-like growth factor	Hbegf	20.5479	20.2755	20.3644	19.8863	1	1	1	1	0	0	1	0	1	0	1	0	0	0	0	1	1
Q06318	Uteroglobin	Scgb1a1	20.034	18.1061	18.3061	18.5799	1	1	1	1	0	0	0	0	1	0	0	0	0	0	0	0	0
Q06335	Amyloid-like protein 2	Aplp2	25.6489	25.338	25.2847	25.7429	12	11	11	12	0	1	1	0	0	0	1	0	0	0	0	1	1
Q06770	Corticosteroid-binding globulin	Serpina6	24.4767	23.4603	24.5274	24.1051	5	5	6	6	0	0	0	0	1	0	0	0	0	0	0	1	1
Q06890	Clusterin;Clusterin beta chain;Clusterin alpha chain	Clu	29.957	29.9487	29.9684	30.2434	16	16	16	16	1	1	1	1	1	0	0	0	0	0	0	1	1
Q07235	Glia-derived nexin	Serpine2	19.7388	20.3325	19.6931	18.2121	2	1	2	1	0	0	0	0	1	0	0	0	0	0	0	1	1
Q07456	Protein AMBP;Alpha-1-microglobulin;Inter-alpha-trypsin inhibitor light chain;Trypstatin	Ambp	23.8806	23.2952	23.6046	23.808	6	4	6	6	0	0	0	0	1	0	0	0	0	0	0	1	1
Q07797	Galectin-3-binding protein	Lgals3bp	24.5891	24.1137	23.6856	23.8175	8	9	9	9	0	0	0	0	1	0	0	0	0	0	0	1	1
Q08189	Protein-glutamine gamma-glutamyltransferase E;Protein-glutamine gamma-glutamyltransferase E 50 kDa catalytic chain;Protein-glutamine gamma-glutamyltransferase E 27 kDa non-catalytic chain	Tgm3	21.0852	20.9216	19.5609	20.1707	1	1	1	1	1	0	0	0	0	0	0	0	0	0	0	0	0
Q08761	Vitamin K-dependent protein S	Pros1	23.8353	23.5585	23.9123	23.9524	6	7	7	6	0	0	0	0	1	0	0	0	0	0	0	1	1
Q08879	Fibulin-1	Fbln1	25.4643	25.5953	24.9906	25.3181	15	15	15	15	0	0	0	0	1	0	0	0	0	0	0	1	1
Q08890	Iduronate 2-sulfatase	Ids	22.7432	22.1881	22.3204	22.0167	3	4	4	4	0	0	0	0	0	0	0	0	0	0	0	1	1
Q2TPA8	Hydroxysteroid dehydrogenase-like protein 2	Hsdl2	19.4367	20.7024	19.8879	19.2021	2	2	1	1	0	0	0	0	0	0	0	0	0	0	0	0	0
Q3TCN2	Putative phospholipase B-like 2;Putative phospholipase B-like 2 28 kDa form;Putative phospholipase B-like 2 40 kDa form;Putative phospholipase B-like 2 15 kDa form	Plbd2	20.1153	19.8619	20.0695	19.3899	2	1	2	2	0	0	0	0	0	0	0	0	0	0	0	1	1
Q3TD49	Signal peptide peptidase-like 2B	Sppl2b	17.2006	16.3565	20.7767	17.0281	1	1	1	1	0	0	1	0	0	0	0	0	0	0	1	1	1
Q3U4G3	Xyloside xylosyltransferase 1	Xxylt1	20.4433	20.9752	20.4209	20.8176	1	1	2	2	0	0	1	0	0	0	0	1	0	0	0	0	1
Q3UMR5	Calcium uniporter protein, mitochondrial	Mcu	19.5122	21.3713	20.7034	19.7909	1	1	1	1	0	0	1	1	0	0	0	0	0	0	1	0	0
Q3UR78	Neuropeptide-like protein C4orf48 homolog	Gm1673	22.1185	22.6906	22.5838	22.4208	3	3	3	2	0	0	0	0	1	0	0	0	0	0	0	0	0
Q3UV17	Keratin, type II cytoskeletal 2 oral	Krt76	27.4565	29.3676	26.248	26.4831	2	2	2	2	0	0	0	0	0	0	0	0	0	0	0	0	0
Q3V3R1	Monofunctional C1-tetrahydrofolate synthase, mitochondrial	Mthfd1l	21.3763	22.5939	21.7861	20.9176	2	2	2	2	0	0	0	1	0	0	0	0	0	0	0	0	1
Q4V9Z5	Seizure 6-like protein 2	Sez6l2	24.6539	24.5215	24.4581	24.8488	8	8	8	8	0	0	1	0	0	0	1	0	0	0	0	1	1
Q569Z5	Probable ATP-dependent RNA helicase DDX46	Ddx46	24.6649	23.3765	23.2276	23.8953	2	1	1	2	0	1	1	0	0	0	0	0	0	0	0	0	0
Q5FW60	Major urinary protein 20	Mup20	24.5345	18.8305	21.2459	21.2448	5	1	3	3	0	0	0	0	1	0	0	0	0	0	0	0	1
Q5HZI9	Solute carrier family 25 member 51	Slc25a51	19.0827	19.567	19.6394	19.2003	1	1	1	1	0	0	1	1	0	0	0	0	0	0	1	0	0
Q5MJS3	Extracellular serine/threonine protein kinase FAM20C	Fam20c	21.6818	21.4084	22.1126	20.9976	3	2	4	2	0	0	0	0	1	0	0	0	0	0	0	1	1
Q5U5Q9	BRCA1-A complex subunit RAP80	Uimc1	22.2207	22.2031	21.98	21.8131	1	1	1	1	0	1	0	0	0	0	0	0	0	0	0	0	0
Q60590	Alpha-1-acid glycoprotein 1	Orm1	25.2091	26.3064	26.8311	26.699	3	4	3	4	0	0	0	0	1	0	0	0	0	0	0	1	1
Q60597	2-oxoglutarate dehydrogenase, mitochondrial	Ogdh	21.865	23.5901	22.8906	21.4259	2	1	2	2	0	1	0	1	0	0	0	0	0	0	0	0	1
Q60648	Ganglioside GM2 activator	Gm2a	27.3051	26.9659	27.079	27.489	5	6	5	5	0	0	0	0	0	0	0	0	0	0	0	1	1
Q60673	Receptor-type tyrosine-protein phosphatase-like N	Ptprn	23.1887	23.1433	23.1398	23.4248	3	4	4	5	0	1	1	0	0	0	1	0	0	0	0	1	1
Q60675	Laminin subunit alpha-2	Lama2	20.8651	20.5937	21.1138	20.5672	2	3	2	3	0	0	0	0	1	0	0	0	0	0	0	1	1
Q60841	Reelin	Reln	24.81	24.2418	24.527	24.3206	13	13	12	11	0	0	0	0	1	0	0	0	0	0	0	1	1
Q60930	Voltage-dependent anion-selective channel protein 2	Vdac2	26.197	26.9068	26.4476	26.0121	4	4	4	4	0	0	1	1	0	0	0	0	0	0	0	0	1
Q60931	Voltage-dependent anion-selective channel protein 3	Vdac3	25.55	26.009	24.9067	23.8826	2	2	2	2	0	0	1	1	0	0	0	0	0	0	0	0	1
Q60932	Voltage-dependent anion-selective channel protein 1	Vdac1	27.5644	28.5113	27.7476	27.5429	7	9	8	7	0	0	1	1	0	0	0	0	0	0	1	0	1
Q60963	Platelet-activating factor acetylhydrolase	Pla2g7	26.1992	26.3965	25.9662	26.2639	11	10	11	12	0	0	0	0	1	0	0	0	0	0	0	1	1
Q61112	45 kDa calcium-binding protein	Sdf4	23.0491	22.2802	21.784	22.3934	4	4	4	4	0	0	0	0	0	0	0	0	0	0	0	1	1
Q61129	Complement factor I;Complement factor I heavy chain;Complement factor I light chain	Cfi	23.9935	23.7636	24.1564	24.6114	6	7	8	9	0	0	0	0	1	0	0	0	0	0	0	1	1
Q61147	Ceruloplasmin	Cp	27.7634	27.5811	27.8913	27.884	31	30	28	28	0	0	0	0	1	0	0	0	0	0	0	1	1
Q61171	Peroxiredoxin-2	Prdx2	24.0925	23.376	23.4095	26.11	7	7	7	8	1	0	0	0	0	0	0	0	0	0	0	0	0
Q61200	Neurexophilin-1	Nxph1	20.9847	20.9229	20.5857	21.9363	1	1	1	1	0	0	0	0	1	0	0	0	0	0	0	1	1
Q61207	Prosaposin	Psap	25.342	25.0043	24.6313	25.391	9	9	9	9	0	0	0	0	1	0	0	0	0	0	0	1	1
Q61220	Protein kinase C-binding protein NELL2	Nell2	25.7559	26.5402	26.2042	26.1534	15	18	17	17	0	0	0	0	1	0	0	0	0	0	0	1	1
Q61247	Alpha-2-antiplasmin	Serpinf2	26.0721	25.6348	26.147	26.2391	7	10	10	9	0	0	0	0	1	0	0	0	0	0	0	1	1
Q61282	Aggrecan core protein	Acan	20.1573	19.6117	19.5226	19.5992	1	1	1	1	0	0	0	0	1	0	0	0	0	0	0	1	1
Q61292	Laminin subunit beta-2	Lamb2	22.0488	21.6516	21.712	22.0353	8	6	5	6	0	0	0	0	1	0	0	0	0	0	0	1	1
Q61301	Catenin alpha-2	Ctnna2	22.5044	23.4757	23.073	22.5486	1	2	2	2	1	1	1	0	0	0	0	0	0	0	0	0	1
Q61330	Contactin-2	Cntn2	25.7811	25.1552	25.1128	25.4327	15	14	18	16	0	0	1	0	0	1	0	0	0	0	0	1	1
Q61361	Brevican core protein	Bcan	25.5484	25.1179	25.2173	25.4335	15	16	15	13	0	0	0	0	1	0	0	0	0	0	0	1	1
Q61362	Chitinase-3-like protein 1	Chi3l1	20.8773	20.1442	21.0957	19.7661	2	2	2	2	1	0	0	0	1	0	0	0	0	0	0	1	1
Q61398	Procollagen C-endopeptidase enhancer 1	Pcolce	23.4869	22.9771	23.2968	22.7281	6	6	7	6	0	0	0	0	1	0	0	0	0	0	0	1	1
Q61490	CD166 antigen	Alcam	20.4831	21.5508	21.1338	20.4812	2	2	2	2	0	0	1	0	0	0	1	0	0	0	0	1	1
Q7TSF0;Q61495;Q7TSF1	Desmoglein-1-gamma;Desmoglein-1-alpha;Desmoglein-1-beta	Dsg1c;Dsg1a;Dsg1b	22.4747	19.7571	19.0607	19.7902	3	2	1	1	0	0	1	0	0	0	1	0	0	0	0	1	1
Q61553	Fascin	Fscn1	19.7753	20.4377	19.9861	19.6373	1	1	1	1	1	0	0	0	0	0	0	0	0	0	0	0	1
Q61581	Insulin-like growth factor-binding protein 7	Igfbp7	21.1314	20.6583	20.6106	21.3261	2	2	2	2	0	0	0	0	1	0	0	0	0	0	0	1	1
Q61592	Growth arrest-specific protein 6	Gas6	23.3958	22.754	23.4021	23.1155	6	6	6	6	0	0	0	0	1	0	0	0	0	0	0	1	1
Q61646	Haptoglobin;Haptoglobin alpha chain;Haptoglobin beta chain	Hp	25.7521	26.2111	23.3284	25.2023	11	10	5	10	0	0	0	0	1	0	0	0	0	0	0	1	1
Q61702	Inter-alpha-trypsin inhibitor heavy chain H1	Itih1	22.7174	22.0777	23.0849	22.6378	5	6	7	6	0	0	0	0	1	0	0	0	0	0	0	1	1
Q61703	Inter-alpha-trypsin inhibitor heavy chain H2	Itih2	24.8875	24.3828	25.3447	25.0951	9	8	8	9	0	0	0	0	1	0	0	0	0	0	0	1	1
Q61730	Interleukin-1 receptor accessory protein	Il1rap	24.1036	22.9742	23.7141	23.7109	5	3	6	5	0	0	1	0	1	0	1	0	0	0	0	1	1
Q61790	Lymphocyte activation gene 3 protein	Lag3	19.6096	19.6574	19.4336	18.8565	1	1	1	1	0	0	1	0	0	0	1	0	0	0	0	1	1
Q61805	Lipopolysaccharide-binding protein	Lbp	24.8283	24.668	24.3881	24.9477	9	9	8	10	0	0	1	0	1	0	0	0	0	0	0	1	1
Q61809	Leucine-rich repeat neuronal protein 1	Lrrn1	20.7522	20.8357	20.483	20.6634	2	2	2	2	0	0	1	0	0	0	1	0	0	0	0	1	1
Q61838	Alpha-2-macroglobulin;Alpha-2-macroglobulin 165 kDa subunit;Alpha-2-macroglobulin 35 kDa subunit	A2m	27.0354	27.2186	28.4791	28.8547	31	32	38	38	0	0	0	0	1	0	0	0	0	0	0	1	1
Q61839	C-type natriuretic peptide;CNP-22;CNP-29;CNP-53	Nppc	22.4687	21.3959	21.9386	22.5818	1	1	1	1	0	0	0	0	1	0	0	0	0	0	0	0	1
Q61941	NAD(P) transhydrogenase, mitochondrial	Nnt	20.8063	20.9205	20.263	20.4805	2	2	2	1	0	0	1	1	0	0	0	0	0	0	1	0	1
Q62000	Mimecan	Ogn	25.1307	25.08	24.5545	25.3812	6	10	9	8	0	0	0	0	1	0	0	0	0	0	0	1	1
Q62092	Neuron-specific protein family member 1	Nsg1	21.6825	21.4242	21.4943	21.0352	1	1	1	1	0	0	1	0	0	0	0	1	0	0	0	0	1
Q62108	Disks large homolog 4	Dlg4	23.3318	24.5587	23.8592	23.1885	3	3	3	2	1	0	1	0	0	0	0	0	0	0	0	0	1
Q62148	Retinal dehydrogenase 2	Aldh1a2	21.0329	21.4213	23.9308	22.4473	2	3	6	4	1	0	0	0	0	0	0	0	0	0	0	0	0
Q62165	Dystroglycan;Alpha-dystroglycan;Beta-dystroglycan	Dag1	24.0363	24.0504	24.2487	24.3061	7	7	8	8	1	1	1	0	1	0	1	0	0	0	0	1	1
Q62261	Spectrin beta chain, non-erythrocytic 1	Sptbn1	22.1929	20.1584	22.4778	20.7251	3	2	4	3	1	0	1	0	0	0	0	0	0	0	0	1	1
Q62277	Synaptophysin	Syp	21.8345	21.6441	22.1046	21.2979	1	1	1	1	0	0	1	0	0	0	0	0	0	0	1	1	1
Q62288	Testican-1	Spock1	21.7288	21.3206	21.5541	21.637	3	2	3	3	0	0	0	0	1	0	0	0	0	0	0	1	1
Q62356	Follistatin-related protein 1	Fstl1	24.1282	23.8706	23.9163	24.1975	6	7	7	7	0	0	0	0	1	0	0	0	0	0	0	1	1
Q62443	Neuronal pentraxin-1	Nptx1	25.6378	25.2769	25.5185	25.5458	10	10	10	10	0	0	0	0	0	0	0	0	0	0	0	1	1
Q62507	Cochlin	Coch	25.5004	25.7622	25.2223	25.1476	7	9	8	8	0	0	0	0	1	0	0	0	0	0	0	1	1
Q63810	Calcineurin subunit B type 1	Ppp3r1	23.2535	24.1654	23.8204	23.0594	3	3	3	2	1	0	1	0	0	0	0	0	0	0	0	0	0
Q63912	Oligodendrocyte-myelin glycoprotein	Omg	23.6316	22.9686	22.6276	22.6933	4	3	4	2	0	0	1	0	0	1	0	0	0	0	0	1	1
Q640N1	Adipocyte enhancer-binding protein 1	Aebp1	22.0465	21.0655	20.5644	20.3361	3	3	3	2	1	1	0	0	1	0	0	0	0	0	0	1	1
Q64133	Amine oxidase [flavin-containing] A	Maoa	23.4356	24.2378	23.8655	23.2336	3	3	4	2	0	0	1	1	0	0	0	0	0	1	0	0	1
Q64299	Protein NOV homolog	Nov	24.9193	25.1725	25.0168	25.1446	5	6	7	5	1	0	0	0	1	0	0	0	0	0	0	1	1
Q64322	Neural proliferation differentiation and control protein 1	Npdc1	21.7431	22.1289	22.0643	22.425	1	2	3	3	0	0	1	0	0	0	0	0	0	0	0	0	1
Q64332	Synapsin-2	Syn2	22.5078	22.99	22.792	22.0121	3	3	3	3	0	0	0	0	0	0	0	0	0	0	0	0	1
Q64387	Prepronociceptin;Neuropeptide 1;Nociceptin;Neuropeptide 2	Pnoc	23.2282	23.8027	23.5858	24.0754	4	5	5	4	0	0	0	0	1	0	0	0	0	0	0	0	0
Q64433	10 kDa heat shock protein, mitochondrial	Hspe1	19.9059	20.7884	20.1207	20.3718	1	1	1	1	0	0	0	1	0	0	0	0	0	0	0	0	0
Q64449	C-type mannose receptor 2	Mrc2	19.5709	20.5676	20.9921	20.7294	2	1	2	1	0	0	1	0	0	0	1	0	0	0	0	1	1
Q64487	Receptor-type tyrosine-protein phosphatase delta	Ptprd	21.1252	21.6604	21.1124	20.8741	3	2	5	3	0	0	1	0	0	0	1	0	0	0	0	1	1
Q64521	Glycerol-3-phosphate dehydrogenase, mitochondrial	Gpd2	23.6842	25.171	24.4215	24.1254	4	4	4	3	0	0	1	1	0	0	0	0	0	0	0	0	0
Q64726	Zinc-alpha-2-glycoprotein	Azgp1	25.1257	23.9866	24.5851	24.7409	7	7	7	7	0	0	0	0	1	0	0	0	0	0	0	1	1
Q68EF4;Q68ED2	Metabotropic glutamate receptor 4;Metabotropic glutamate receptor 7	Grm4;Grm7	19.3648	20.7007	20.3893	19.9474	1	1	1	1	0	0	1	0	0	0	0	0	0	0	1	1	1
Q68FD5	Clathrin heavy chain 1	Cltc	23.1477	24.9191	24.4011	23.7076	4	11	8	9	1	0	1	0	0	0	0	0	0	0	0	0	1
Q68FL4	Putative adenosylhomocysteinase 3	Ahcyl2	20.9145	21.4454	21.1088	20.0479	1	1	1	1	1	0	0	0	0	0	0	0	0	0	0	0	1
Q69Z26	Contactin-4	Cntn4	22.2783	22.0553	22.2715	22.0841	4	5	5	5	0	0	1	0	1	1	0	0	0	0	0	1	1
Q69ZK9;Q99K10	Neuroligin-2;Neuroligin-1	Nlgn2;Nlgn1	21.2714	22.1078	21.7876	20.9772	1	1	2	1	0	0	1	0	0	0	1	0	0	0	0	1	1
Q6DIB5	Multiple epidermal growth factor-like domains protein 10	Megf10	22.1485	21.6513	21.7547	22.3002	4	4	3	4	0	0	1	0	0	0	1	0	0	0	0	1	1
Q6GQT1	Alpha-2-macroglobulin-P	A2mp	27.7988	27.4918	27.7357	27.8061	40	42	43	43	0	0	0	0	1	0	0	0	0	0	0	1	1
Q6GU68	Immunoglobulin superfamily containing leucine-rich repeat protein	Islr	22.8572	22.9205	22.6269	22.7221	6	7	6	6	0	0	0	0	1	0	0	0	0	0	0	1	1
Q6NXK7	Inactive dipeptidyl peptidase 10	Dpp10	20.3413	21.3097	20.7439	20.3624	2	2	2	2	0	0	1	0	0	0	0	1	0	0	0	1	1
Q6P1B3	PILR alpha-associated neural protein	Pianp	20.083	20.5379	20.1282	21.4779	1	1	1	1	0	0	1	0	0	0	1	0	0	0	0	1	1
Q6P1D5	Seizure 6-like protein	Sez6l	24.0932	24.4738	24.1238	23.9053	5	5	5	5	0	0	1	0	0	0	1	0	0	0	0	1	1
Q6P3A8	2-oxoisovalerate dehydrogenase subunit beta, mitochondrial	Bckdhb	20.0173	20.9806	20.6449	20.1935	1	1	1	1	0	0	0	1	0	0	0	0	0	0	0	0	0
Q6P9K9	Neurexin-3	Nrxn3	25.5034	25.2943	25.2935	25.3416	17	15	18	14	0	0	1	0	0	0	1	0	0	0	0	1	1
Q6PCX7	Repulsive guidance molecule A	Rgma	22.087	21.6629	22.0167	22.3262	5	3	5	3	0	0	1	0	0	1	0	0	0	0	0	1	1
Q6PDJ1	VWFA and cache domain-containing protein 1	Cachd1	20.8169	20.3863	20.364	20.7001	3	2	3	3	0	0	1	0	0	0	1	0	0	0	0	1	1
Q6PE13	Proline-rich transmembrane protein 3	Prrt3	22.616	22.6203	22.4941	22.7319	3	2	3	3	0	0	1	0	0	0	0	0	0	0	1	1	1
Q6PIC6	Sodium/potassium-transporting ATPase subunit alpha-3	Atp1a3	27.7188	28.8361	28.0653	27.6134	13	16	16	14	0	0	1	0	0	0	0	0	0	0	1	0	1
Q6PIE5	Sodium/potassium-transporting ATPase subunit alpha-2	Atp1a2	24.674	25.8619	25.098	24.6665	5	7	5	5	0	0	1	0	0	0	0	0	0	0	1	0	1
Q6Q477	Calcium-transporting ATPase	Atp2b4	23.4874	23.6075	23.3588	22.9231	2	4	4	3	0	0	1	0	0	0	0	0	0	0	1	0	0
Q6ZWY8	Thymosin beta-10	Tmsb10	19.5826	19.4856	20.4412	21.7014	1	1	1	1	1	0	0	0	0	0	0	0	0	0	0	0	1
Q71M36	Chondroitin sulfate proteoglycan 5	Cspg5	23.0528	22.5295	22.8516	22.0725	1	1	1	1	0	0	1	0	0	0	1	0	0	0	0	1	1
Q76KF0	Semaphorin-6D	Sema6d	21.6169	21.2807	21.5622	20.8471	2	2	2	2	0	0	1	0	0	0	1	0	0	0	0	1	1
Q78IK2	Up-regulated during skeletal muscle growth protein 5	Usmg5	20.047	21.4072	20.549	20.0952	1	1	1	1	0	0	1	1	0	0	0	0	0	0	0	0	1
Q7M6Z0	Reticulon-4 receptor-like 2	Rtn4rl2	20.5131	20.543	20.366	21.0479	2	3	3	2	0	0	1	0	0	1	0	0	0	0	0	1	1
Q7TMJ8	Phosphoinositide-3-kinase-interacting protein 1	Pik3ip1	25.3281	24.911	24.7601	25.0666	4	4	4	4	0	0	1	0	0	0	1	0	0	0	0	0	1
Q7TMM9	Tubulin beta-2A chain	Tubb2a	19.7649	20.7274	19.953	19.1454	1	1	1	1	1	0	0	0	0	0	0	0	0	0	0	0	1
Q7TQ33	RGM domain family member B	Rgmb	19.3817	20.0967	20.137	19.2998	1	1	1	1	0	0	1	0	0	1	0	0	0	0	0	1	1
Q7TQN3	WAP, Kazal, immunoglobulin, Kunitz and NTR domain-containing protein 2	Wfikkn2	21.185	20.4679	20.5782	20.4877	2	2	2	1	0	0	0	0	1	0	0	0	0	0	0	1	1
Q7TSG5	SH3 domain-containing protein 21	Sh3d21	30.8681	30.4862	30.2915	30.6406	1	1	1	1	0	0	0	0	0	0	0	0	0	0	0	0	1
Q7TSK2	Seizure protein 6	Sez6	21.188	21.0619	20.9453	20.4663	3	2	3	2	1	0	1	0	1	0	1	0	0	0	0	1	1
Q80SW1	Putative adenosylhomocysteinase 2	Ahcyl1	22.9159	24.0801	23.6968	22.7604	1	2	2	1	1	0	1	0	0	0	0	0	0	0	0	0	1
Q80TR1	Latrophilin-1	Lphn1	20.0401	20.3651	19.76	20.0852	2	1	2	1	0	0	1	0	0	0	0	0	0	0	1	1	1
Q80UW2	F-box only protein 2	Fbxo2	19.9023	19.5149	20.7124	19.6202	1	1	2	1	1	0	1	0	0	0	0	0	0	0	0	0	0
Q80V26	Inositol monophosphatase 3	Impad1	21.5239	21.7067	21.4249	20.985	2	2	3	3	0	0	1	0	0	0	0	1	0	0	0	1	1
Q80VP2	Spermatogenesis-associated protein 7 homolog	Spata7	21.4182	21.2903	21.5536	22.5562	1	1	1	1	1	0	0	0	0	0	0	0	0	0	0	0	0
Q80WM4	Hyaluronan and proteoglycan link protein 4	Hapln4	18.9643	20.1172	19.101	19.681	1	1	1	1	0	0	0	0	1	0	0	0	0	0	0	1	1
Q80XD8	Proline-rich acidic protein 1	Prap1	21.4079	21.8046	21.3757	22.0409	2	2	2	2	0	0	0	0	1	0	0	0	0	0	0	0	1
Q80XN0	D-beta-hydroxybutyrate dehydrogenase, mitochondrial	Bdh1	20.3436	21.1661	20.9382	20.1249	1	2	1	1	0	0	1	1	0	0	0	0	0	0	0	1	1
Q80YC5	Coagulation factor XII;Coagulation factor XIIa heavy chain;Coagulation factor XIIa light chain	F12	19.4221	19.1236	20.3027	19.0471	1	2	2	2	0	0	0	0	1	0	0	0	0	0	0	1	1
Q80Z24	Neuronal growth regulator 1	Negr1	23.9019	23.9163	24.0393	23.9417	6	8	8	7	0	0	1	0	0	1	0	0	0	0	0	1	1
Q810C1	SLIT and NTRK-like protein 1	Slitrk1	20.4775	20.6577	20.8648	20.8693	1	1	1	1	0	0	1	0	1	0	1	0	0	0	0	1	1
Q810U3	Neurofascin	Nfasc	23.2421	23.2211	23.29	23.3077	9	10	13	11	0	0	1	0	0	0	1	0	0	0	0	1	1
Q810U4	Neuronal cell adhesion molecule	Nrcam	25.8687	26.0221	26.0195	25.7062	21	22	23	21	0	0	1	0	1	0	1	0	0	0	0	1	1
Q811B1	Xylosyltransferase 1	Xylt1	20.8477	20.774	21.0069	20.6829	1	1	1	1	0	0	1	0	0	0	0	1	0	0	0	1	1
Q811D0	Disks large homolog 1	Dlg1	22.0754	23.4717	22.6189	21.6566	2	2	2	2	1	0	1	0	0	0	0	0	0	0	0	0	1
Q8BFR5	Elongation factor Tu, mitochondrial	Tufm	22.7525	23.5584	23.1526	23.0354	3	3	3	2	0	0	0	1	0	0	0	0	0	0	0	0	1
Q8BG39	Synaptic vesicle glycoprotein 2B	Sv2b	19.8225	21.3342	20.8022	19.776	1	1	1	2	0	0	1	0	0	0	0	0	0	0	1	1	1
Q8BGH2	Sorting and assembly machinery component 50 homolog	Samm50	19.1746	19.9583	19.6598	19.1546	2	1	2	2	1	0	1	1	0	0	0	0	0	0	1	0	0
Q8BGX3	Leucine-rich repeat and transmembrane domain-containing protein 2	Lrtm2	21.0228	21.5704	21.25	20.8398	2	2	2	2	0	0	1	0	0	0	1	0	0	0	0	1	1
Q8BGY3	Leucine zipper protein 2	Luzp2	20.33	20.1463	20.7152	21.1275	2	2	2	2	0	0	0	0	1	0	0	0	0	0	0	1	1
Q8BH35	Complement component C8 beta chain	C8b	23.8166	24.0513	24.6995	24.6606	9	11	10	8	0	0	0	0	1	0	0	0	0	0	0	1	1
Q8BH59	Calcium-binding mitochondrial carrier protein Aralar1	Slc25a12	23.8587	25.3806	24.6846	23.6297	10	10	8	10	0	0	1	1	0	0	0	0	0	0	1	0	1
Q8BH95	Enoyl-CoA hydratase, mitochondrial	Echs1	20.3263	21.8946	20.9863	19.8372	1	1	1	1	0	0	0	1	0	0	0	0	0	0	0	0	0
Q8BHN3	Neutral alpha-glucosidase AB	Ganab	21.5146	20.9727	21.4398	21.049	2	2	3	2	0	0	0	0	0	0	0	0	0	0	0	1	1
Q8BIJ6	Isoleucine--tRNA ligase, mitochondrial	Iars2	20.6721	21.9986	21.3494	20.6498	1	4	3	2	0	0	0	1	0	0	0	0	0	0	0	0	0
Q8BJD1	Inter-alpha-trypsin inhibitor heavy chain H5	Itih5	22.0561	21.5857	21.7533	21.6121	2	3	4	3	0	0	0	0	1	0	0	0	0	0	0	1	1
Q8BKV0	Testican-3	Spock3	20.9018	20.9958	20.3171	21.157	1	1	2	2	0	0	0	0	1	0	0	0	0	0	0	1	1
Q8BKZ9	Pyruvate dehydrogenase protein X component, mitochondrial	Pdhx	19.5582	20.483	19.6726	19.3111	2	1	2	2	0	0	0	1	0	0	0	0	0	0	0	0	1
Q8BLE7;Q3TXX4;Q8BFU8	Vesicular glutamate transporter 2;Vesicular glutamate transporter 1;Vesicular glutamate transporter 3	Slc17a6;Slc17a7;Slc17a8	21.0497	20.8137	20.318	20.1104	2	2	1	1	0	0	1	0	0	0	0	0	0	0	1	1	1
Q8BLF1	Neutral cholesterol ester hydrolase 1	Nceh1	21.7517	22.8821	22.5343	21.6205	1	2	2	2	0	0	1	0	0	0	0	1	0	0	0	1	1
Q8BLK3	Limbic system-associated membrane protein	Lsamp	26.1966	26.0517	26.1638	26.5559	10	10	12	10	0	0	1	0	0	1	0	0	0	0	0	1	1
Q8BLQ9	Cell adhesion molecule 2	Cadm2	21.7277	23.0477	22.5349	21.9353	2	2	2	2	0	0	1	0	0	0	1	0	0	0	0	1	1
Q8BMF4	Dihydrolipoyllysine-residue acetyltransferase component of pyruvate dehydrogenase complex, mitochondrial	Dlat	21.8624	22.9758	22.597	21.8222	3	4	4	4	0	0	0	1	0	0	0	0	0	0	0	0	1
Q8BMS1	Trifunctional enzyme subunit alpha, mitochondrial;Long-chain enoyl-CoA hydratase;Long chain 3-hydroxyacyl-CoA dehydrogenase	Hadha	23.4179	24.6523	24.2467	23.4074	3	3	3	2	0	0	0	1	0	0	0	0	0	0	0	0	1
Q8BND5	Sulfhydryl oxidase 1	Qsox1	25.8815	25.6621	25.9997	25.8906	14	15	15	16	0	0	1	0	1	0	0	0	0	0	0	1	1
Q8BNJ2	A disintegrin and metalloproteinase with thrombospondin motifs 4	Adamts4	20.7256	21.6965	21.2578	21.4344	2	2	2	2	0	0	0	0	1	0	0	0	0	0	0	1	1
Q8BPB5	EGF-containing fibulin-like extracellular matrix protein 1	Efemp1	24.8085	24.4546	24.739	24.6394	10	12	13	13	0	0	0	0	1	0	0	0	0	0	0	1	1
Q8BRK9	Alpha-mannosidase 2x	Man2a2	21.3153	20.7628	20.5108	20.0625	2	2	4	2	0	0	1	0	0	0	0	1	0	0	0	1	1
Q8BW75	Amine oxidase [flavin-containing] B	Maob	22.4666	22.3125	22.225	22.1291	2	3	3	2	0	0	1	1	0	0	0	0	0	1	0	0	1
Q8BWF0	Succinate-semialdehyde dehydrogenase, mitochondrial	Aldh5a1	24.2099	25.6397	24.9843	24.0483	4	5	5	5	0	0	0	1	0	0	0	0	0	0	0	0	1
Q8BWM0	Prostaglandin E synthase 2;Prostaglandin E synthase 2 truncated form	Ptges2	19.1865	20.3766	19.9579	18.5743	1	1	1	1	1	1	1	0	0	0	0	0	0	0	0	0	0
Q8BWP8	Beta-1,4-glucuronyltransferase 1	B4gat1	25.0645	24.5138	24.5387	25.0407	6	6	6	6	0	0	1	0	0	0	0	1	0	0	0	1	1
Q8BYM5	Neuroligin-3	Nlgn3	20.2803	20.2778	20.3313	20.2396	1	2	2	2	0	0	1	0	0	0	1	0	0	0	0	1	1
Q8C1Q4	Meteorin	Metrn	21.806	22.2061	21.9635	22.2753	2	2	2	2	0	0	0	0	1	0	0	0	0	0	0	0	0
Q8C4W3	Neuritin-like protein	Nrn1l	19.1703	19.753	19.6517	19.1995	2	1	2	1	0	0	1	0	0	1	0	0	0	0	0	1	1
Q8C8R3	Ankyrin-2	Ank2	21.0196	22.3051	22.0197	20.5835	1	3	4	2	1	0	1	1	0	0	0	0	0	0	0	0	1
Q8C9W3	A disintegrin and metalloproteinase with thrombospondin motifs 2	Adamts2	21.5522	20.9927	21.2988	21.8711	3	3	3	3	0	0	0	0	1	0	0	0	0	0	0	1	1
Q8CA95	cAMP and cAMP-inhibited cGMP 3,5-cyclic phosphodiesterase 10A	Pde10a	19.9069	20.7652	20.2784	19.3628	1	1	1	1	1	0	0	0	0	0	0	0	0	0	0	0	0
Q8CAE9	Podocalyxin-like protein 2	Podxl2	18.9099	19.3112	19.2814	18.6225	1	1	1	1	0	0	1	0	0	0	1	0	0	0	0	1	1
Q8CAQ8	MICOS complex subunit Mic60	Immt	23.3635	24.5861	24.0467	23.2099	3	3	4	4	0	0	1	1	0	0	0	0	0	0	0	0	0
Q8CEE6	PAS domain-containing serine/threonine-protein kinase	Pask	23.5881	23.0214	23.1136	23.7102	1	1	1	1	1	1	0	0	0	0	0	0	0	0	0	0	0
Q8CG14;Q8CFG8	Complement C1s-A subcomponent;Complement C1s-A subcomponent heavy chain;Complement C1s-A subcomponent light chain;Complement C1s-B subcomponent;Complement C1s-B subcomponent heavy chain;Complement C1s-B subcomponent light chain	C1sa;C1sb	19.4148	19.4965	19.636	20.3487	1	1	1	1	0	0	0	0	0	0	0	0	0	0	0	1	1
Q8CFV4	Neuritin	Nrn1	20.8096	21.1852	21.2213	20.6894	1	1	2	1	0	0	1	0	0	1	0	0	0	0	0	1	1
Q8CG16;Q8CFG9	Complement C1r-A subcomponent;Complement C1r-A subcomponent heavy chain;Complement C1r-A subcomponent light chain;Complement C1r-B subcomponent;Complement C1r-B subcomponent heavy chain;Complement C1r-B subcomponent light chain	C1ra;C1rb	20.6337	20.4809	20.0847	20.6647	2	1	2	2	0	0	0	0	0	0	0	0	0	0	0	1	1
Q8CGM1	Brain-specific angiogenesis inhibitor 2	Bai2	21.3341	21.5054	20.9177	20.7727	2	2	2	2	0	0	1	0	0	0	0	0	0	0	1	1	1
Q8CHH9	Septin-8	39692	21.2822	21.6307	20.9406	20.8884	1	1	1	1	1	0	1	0	0	0	0	0	0	0	0	0	0
Q8CIF4	Biotinidase	Btd	20.5676	21.077	21.1145	20.7053	2	2	2	3	0	0	0	0	1	0	0	0	0	0	0	1	1
Q8HW98	IgLON family member 5	Iglon5	21.8721	21.4836	21.5119	22.3208	3	5	5	4	0	0	0	0	1	0	0	0	0	0	0	1	1
Q8JZM4	Delta and Notch-like epidermal growth factor-related receptor	Dner	21.4588	21.1077	21.7307	21.247	2	2	2	2	0	0	1	0	0	0	1	0	0	0	0	1	1
Q8JZQ2	AFG3-like protein 2	Afg3l2	21.3516	22.624	21.5782	21.2897	1	2	2	2	0	0	1	1	0	0	0	0	0	0	1	0	0
Q8K0E8	Fibrinogen beta chain;Fibrinopeptide B;Fibrinogen beta chain	Fgb	22.5873	23.0665	23.7296	21.4718	2	4	5	3	0	0	0	0	1	0	0	0	0	0	0	1	1
Q8K182	Complement component C8 alpha chain	C8a	23.9921	23.9838	24.4559	24.8488	11	11	12	12	0	0	1	0	1	0	0	0	0	0	1	1	1
Q8K183	Pyridoxal kinase	Pdxk	20.6024	21.8355	21.4073	20.464	1	1	1	1	1	0	0	0	0	0	0	0	0	0	0	0	0
Q8K2B3	Succinate dehydrogenase [ubiquinone] flavoprotein subunit, mitochondrial	Sdha	22.1843	23.6745	22.9215	22.4591	5	6	5	5	0	0	1	1	0	0	0	0	0	0	0	0	1
Q8K3J1	NADH dehydrogenase [ubiquinone] iron-sulfur protein 8, mitochondrial	Ndufs8	21.4191	22.8755	22.1527	21.6607	1	2	2	2	0	0	0	1	0	0	0	0	0	0	0	0	0
Q8K4G1	Latent-transforming growth factor beta-binding protein 4	Ltbp4	20.8604	20.7643	21.0615	20.1968	1	2	2	2	0	0	0	0	1	0	0	0	0	0	0	1	1
Q8K4Q8	Collectin-12	Colec12	20.1869	20.35	20.2769	20.2183	1	1	1	1	0	0	1	0	0	0	0	1	0	0	0	1	1
Q8K596		Slc8a2	21.2341	22.6572	22.2584	21.3745	2	2	2	2	0	0	1	0	0	0	0	0	0	0	1	1	1
Q8QZT1	Acetyl-CoA acetyltransferase, mitochondrial	Acat1	22.0544	23.7906	23.0282	22.0296	2	2	2	2	0	0	0	1	0	0	0	0	0	0	0	0	1
Q8R0A6	V-set and transmembrane domain-containing protein 2A	Vstm2a	23.6075	23.1616	23.4259	23.7422	2	2	2	2	0	0	0	0	1	0	0	0	0	0	0	1	1
Q8R0F8	Acylpyruvase FAHD1, mitochondrial	Fahd1	19.9911	20.9389	21.3696	20.6424	1	1	1	1	1	0	0	1	0	0	0	0	0	0	0	0	0
Q8R0P4	Mth938 domain-containing protein	Aamdc	21.5405	21.3663	21.6608	22.1175	3	2	3	2	1	0	0	0	0	0	0	0	0	0	0	0	0
Q8R121	Protein Z-dependent protease inhibitor	Serpina10	20.7633	21.4736	21.5833	20.9959	3	3	3	3	0	0	0	0	1	0	0	0	0	0	0	1	1
Q8R1I2	Gastrin-releasing peptide;Neuromedin-C	Grp	20.4679	21.3143	20.6452	20.9687	2	2	2	2	0	0	0	0	1	0	0	0	0	0	0	0	0
Q8R1U2	Cell growth regulator with EF hand domain protein 1	Cgref1	22.0101	22.0004	21.8328	22.229	2	3	3	3	0	0	0	0	1	0	0	0	0	0	0	0	1
Q8R242	Di-N-acetylchitobiase	Ctbs	20.7567	20.0242	19.9133	19.3985	1	1	2	1	0	0	0	0	0	0	0	0	0	0	0	1	1
Q8R366	Immunoglobulin superfamily member 8	Igsf8	22.7052	23.464	22.562	22.47	3	6	5	4	0	0	1	0	0	0	0	0	0	0	0	1	1
Q8R404	Protein QIL1	Qil1	20.566	21.9076	20.9958	20.3444	2	2	2	2	0	0	1	1	0	0	0	0	0	0	0	0	0
Q8R422	CD109 antigen	Cd109	19.3451	19.0643	19.1537	19.1597	1	1	1	1	0	0	1	0	0	1	0	0	0	0	0	1	1
Q8R464	Cell adhesion molecule 4	Cadm4	23.8782	23.6929	23.7969	23.3076	4	4	4	4	0	0	1	0	0	0	1	0	0	0	0	1	1
Q8R4G0	Netrin-G1	Ntng1	21.1518	20.7292	20.4068	20.7088	2	2	3	3	0	0	1	0	0	1	0	0	0	0	0	1	1
Q8R4N0	Citrate lyase subunit beta-like protein, mitochondrial	Clybl	19.9258	21.2923	20.8253	19.7377	1	2	2	2	0	0	0	1	0	0	0	0	0	0	0	0	0
Q8R555	Cartilage acidic protein 1	Crtac1	23.2484	22.812	22.5605	22.5344	6	6	5	6	0	0	0	0	1	0	0	0	0	0	0	0	1
Q8R5M8	Cell adhesion molecule 1	Cadm1	22.7285	23.8535	23.2419	22.8007	4	5	5	4	0	0	1	0	0	0	1	0	0	0	0	1	1
Q8VCF1	Soluble calcium-activated nucleotidase 1	Cant1	23.2568	22.387	22.7963	22.5647	5	5	6	7	0	0	1	0	0	0	0	1	0	0	0	1	1
Q8VCG4	Complement component C8 gamma chain	C8g	23.0146	23.2694	23.7031	23.7557	6	5	6	5	0	0	0	0	1	0	0	0	0	0	0	1	1
Q8VCM7	Fibrinogen gamma chain	Fgg	23.9617	24.5189	25.093	23.0938	12	12	13	10	0	0	0	0	1	0	0	0	0	0	0	1	1
Q8VDN2	Sodium/potassium-transporting ATPase subunit alpha-1	Atp1a1	24.9901	26.2864	25.548	24.9046	7	8	8	8	0	0	1	0	0	0	0	0	0	0	1	0	1
Q8VDQ8	NAD-dependent protein deacetylase sirtuin-2	Sirt2	22.5038	24.027	23.2669	22.4609	4	6	5	5	1	1	1	0	0	0	0	0	0	0	0	0	1
Q8VEM8	Phosphate carrier protein, mitochondrial	Slc25a3	24.267	25.6088	25.0947	24.3	3	6	6	5	0	0	1	1	0	0	0	0	0	0	1	0	1
Q8VI51	VPS10 domain-containing receptor SorCS3	Sorcs3	19.4141	18.8322	19.1956	18.7534	1	1	1	1	0	0	1	0	0	0	1	0	0	0	0	1	1
Q91V14	Solute carrier family 12 member 5	Slc12a5	20.9436	22.4168	21.634	20.6127	2	2	2	2	0	0	1	0	0	0	0	0	0	0	1	1	1
Q91V61	Sideroflexin-3	Sfxn3	22.4796	23.8779	23.4973	22.6664	1	1	1	1	0	0	1	1	0	0	0	0	0	0	1	0	1
Q91VD9	NADH-ubiquinone oxidoreductase 75 kDa subunit, mitochondrial	Ndufs1	25.6427	26.641	26.2091	25.603	6	6	7	6	0	0	1	1	0	0	0	0	0	0	0	0	1
Q91VR2	ATP synthase subunit gamma, mitochondrial	Atp5c1	25.2687	26.4829	25.4653	25.9013	6	6	6	6	0	0	1	1	0	0	0	0	0	0	0	0	1
Q91VU0	Protein FAM3C	Fam3c	24.3068	24.3504	24.2315	24.5807	7	7	7	7	0	0	0	0	1	0	0	0	0	0	0	0	1
Q91WD5	NADH dehydrogenase [ubiquinone] iron-sulfur protein 2, mitochondrial	Ndufs2	24.3593	26.6433	25.4545	24.6262	4	4	4	4	0	0	1	1	0	0	0	0	0	0	0	0	0
Q91WP6	Serine protease inhibitor A3N	Serpina3n	25.4752	24.8246	25.7271	25.9056	8	7	8	9	0	0	0	0	1	0	0	0	0	0	0	1	1
Q91WS0	CDGSH iron-sulfur domain-containing protein 1	Cisd1	21.292	22.0679	21.4825	21.5693	2	2	2	2	0	0	1	1	0	0	0	0	1	0	0	0	0
Q91X72	Hemopexin	Hpx	29.7766	29.6972	29.6792	30.3131	18	19	17	17	0	0	0	0	1	0	0	0	0	0	0	1	1
Q91XV3	Brain acid soluble protein 1	Basp1	22.6377	22.7881	22.7859	22.756	4	5	4	4	0	0	1	0	0	0	0	0	0	0	0	0	1
Q91YT0	NADH dehydrogenase [ubiquinone] flavoprotein 1, mitochondrial	Ndufv1	24.7064	25.8468	25.4212	24.4736	4	7	7	6	0	0	1	1	0	0	0	0	0	0	0	0	1
Q91ZA3	Propionyl-CoA carboxylase alpha chain, mitochondrial	Pcca	20.0676	21.3189	20.6998	20.0242	1	2	2	1	0	0	0	1	0	0	0	0	0	0	0	0	0
Q91ZX7	Prolow-density lipoprotein receptor-related protein 1;Low-density lipoprotein receptor-related protein 1 85 kDa subunit;Low-density lipoprotein receptor-related protein 1 515 kDa subunit;Low-density lipoprotein receptor-related protein 1 intracellular domain	Lrp1	21.5753	21.986	22.0975	21.7113	5	6	7	5	1	1	1	0	0	0	1	0	0	0	0	1	1
Q921I1	Serotransferrin	Tf	31.1989	30.1513	30.1029	30.1209	37	36	35	37	0	0	0	0	1	0	0	0	0	0	0	1	1
Q921V5	Alpha-1,6-mannosyl-glycoprotein 2-beta-N-acetylglucosaminyltransferase	Mgat2	20.213	19.823	19.5769	20.1828	2	2	2	2	0	0	1	0	0	0	0	1	0	0	0	1	1
Q922P8	Transmembrane protein 132A	Tmem132a	23.2247	23.4969	23.4769	23.2506	6	8	9	6	0	0	1	0	0	0	1	0	0	0	0	1	1
Q922Q6	Alpha/beta hydrolase domain-containing protein 14A	Abhd14a	18.4355	19.0198	20.4082	18.5627	1	1	1	1	1	0	1	0	0	0	0	1	0	0	0	1	1
Q922S4	cGMP-dependent 3,5-cyclic phosphodiesterase	Pde2a	22.263	23.5306	23.0909	22.167	4	4	3	3	1	0	1	1	0	0	0	0	0	0	0	0	1
Q923D2	Flavin reductase (NADPH)	Blvrb	20.8916	22.6089	21.2145	24.6469	2	1	3	5	1	0	0	0	0	0	0	0	0	0	0	0	1
Q925I1	ATPase family AAA domain-containing protein 3	Atad3	21.1044	21.8016	21.5577	20.924	2	2	2	2	0	0	1	1	0	0	0	0	0	0	0	0	0
Q925N0	Sideroflexin-5	Sfxn5	19.2131	20.8681	20.7029	19.0253	1	1	1	1	0	0	1	1	0	0	0	0	0	0	1	0	1
Q99J85	Neuronal pentraxin receptor	Nptxr	25.1172	25.1412	24.9553	24.872	6	6	6	6	0	0	1	0	0	0	0	1	0	0	0	1	1
Q99JB2	Stomatin-like protein 2, mitochondrial	Stoml2	20.3225	22.193	21.1187	19.9173	1	1	1	1	1	0	1	1	0	0	0	0	0	0	0	0	1
Q99JG2	Prosaposin receptor GPR37L1	Gpr37l1	23.7494	25.0421	24.267	23.7146	2	2	2	2	0	0	1	0	0	0	0	0	0	0	1	1	1
Q99JH7	Calsyntenin-3	Clstn3	23.3769	23.4248	23.605	23.3823	7	7	7	6	0	0	1	0	0	0	1	0	0	0	0	1	1
Q99JI6;P62835	Ras-related protein Rap-1b;Ras-related protein Rap-1A	Rap1b;Rap1a	21.8498	22.609	23.0667	22.4818	3	4	3	3	1	0	1	0	0	0	0	0	0	0	0	0	1
Q99JP7	Gamma-glutamyltransferase 7;Gamma-glutamyltransferase 7 heavy chain;Gamma-glutamyltransferase 7 light chain	Ggt7	22.7363	22.2987	21.1843	24.4236	1	2	1	1	0	0	1	0	0	0	0	1	0	0	0	1	1
Q99JR1	Sideroflexin-1	Sfxn1	21.7465	23.193	23.0546	22.5928	1	1	1	1	0	0	1	1	0	0	0	0	0	0	1	0	1
Q99JY0	Trifunctional enzyme subunit beta, mitochondrial;3-ketoacyl-CoA thiolase	Hadhb	22.5618	23.4419	22.5757	21.9084	1	2	1	2	0	0	1	1	0	0	0	0	0	0	0	0	1
Q99KF1	Transmembrane emp24 domain-containing protein 9	Tmed9	22.3452	21.7381	21.6692	22.2125	1	1	1	1	0	0	1	0	0	0	1	0	0	0	0	1	1
Q99KI0	Aconitate hydratase, mitochondrial	Aco2	24.0086	25.4148	24.6751	23.9627	7	8	5	7	0	0	0	1	0	0	0	0	0	0	0	0	1
Q99L13	3-hydroxyisobutyrate dehydrogenase, mitochondrial	Hibadh	19.9966	22.576	20.8077	21.3219	1	1	1	1	0	0	0	1	0	0	0	0	0	0	0	0	1
Q99LC3	NADH dehydrogenase [ubiquinone] 1 alpha subcomplex subunit 10, mitochondrial	Ndufa10	23.7887	25.1336	24.6254	23.8671	4	5	6	4	0	0	0	1	0	0	0	0	0	0	0	0	1
Q99LC5	Electron transfer flavoprotein subunit alpha, mitochondrial	Etfa	20.5259	21.827	20.8183	20.2776	2	2	1	2	0	0	0	1	0	0	0	0	0	0	0	0	0
Q99LS0	Augurin	Ecrg4	23.9784	23.0866	23.2661	23.658	2	2	2	2	1	0	1	0	1	0	0	0	0	0	0	0	0
Q99LX0	Protein deglycase DJ-1	Park7	20.9695	20.9579	21.5864	24.807	4	5	6	6	1	1	1	1	0	0	0	0	0	0	0	0	1
Q99M71	Mammalian ependymin-related protein 1	Epdr1	23.9295	23.0153	23.1673	23.6374	7	5	7	6	0	0	0	0	1	0	0	0	0	0	0	1	1
Q99M87	DnaJ homolog subfamily A member 3, mitochondrial	Dnaja3	20.5623	22.7703	21.1589	19.6724	1	1	1	1	1	0	1	1	0	0	0	0	0	0	0	0	0
Q99MN9	Propionyl-CoA carboxylase beta chain, mitochondrial	Pccb	20.5031	22.0299	21.1788	19.7765	1	1	1	1	0	0	0	1	0	0	0	0	0	0	0	0	0
Q99N28	Cell adhesion molecule 3	Cadm3	23.9816	24.5129	24.1136	24.3087	4	4	4	4	0	0	1	0	0	0	1	0	0	0	0	1	1
Q99P47	Contactin-associated protein-like 4	Cntnap4	21.0941	20.2987	20.726	20.9356	3	2	4	3	0	0	1	0	0	0	1	0	0	0	0	1	1
Q99PJ0	Neurotrimin	Ntm	25.8402	25.6791	26.0132	25.5398	6	8	7	7	0	0	1	0	0	1	0	0	0	0	0	1	1
Q99PT1	Rho GDP-dissociation inhibitor 1	Arhgdia	20.621	20.9891	21.4256	22.9081	2	3	2	3	1	0	0	0	0	0	0	0	0	0	0	0	0
Q9CPP6	NADH dehydrogenase [ubiquinone] 1 alpha subcomplex subunit 5	Ndufa5	24.8826	25.8061	25.2304	24.7764	1	2	1	2	0	0	1	1	0	0	0	0	0	0	0	0	0
Q9CPT4	Myeloid-derived growth factor	Mydgf	21.171	20.9407	20.6864	21.0782	2	1	2	2	0	0	0	0	1	0	0	0	0	0	0	0	0
Q9CPW0	Contactin-associated protein-like 2	Cntnap2	21.7986	21.8758	22.2198	21.7246	2	3	4	3	0	0	1	0	0	0	1	0	0	0	0	1	1
Q9CQ54	NADH dehydrogenase [ubiquinone] 1 subunit C2	Ndufc2	18.3545	20.7817	19.6616	18.5693	1	1	1	1	0	0	1	1	0	0	0	0	0	0	0	0	0
Q9CQD1	Ras-related protein Rab-5A	Rab5a	21.4581	23.1463	22.3846	21.715	4	4	3	3	1	0	1	0	0	0	0	0	0	0	0	0	0
Q9CQF9	Prenylcysteine oxidase	Pcyox1	21.142	22.1231	21.7169	20.7583	2	1	2	2	0	0	0	0	0	0	0	0	0	0	0	1	1
Q9CQM9	Glutaredoxin-3	Glrx3	20.7063	22.0092	21.2637	21.0687	1	1	1	1	1	0	0	0	0	0	0	0	0	0	0	0	0
Q9CQQ7	ATP synthase F(0) complex subunit B1, mitochondrial	Atp5f1	22.6772	23.9484	23.2001	22.3728	2	3	3	2	0	0	1	1	0	0	0	0	0	0	0	0	0
Q9CQS4	Solute carrier family 25 member 46	Slc25a46	20.9258	22.5546	22.281	21.0097	2	2	2	2	0	0	1	1	0	0	0	0	0	0	1	0	1
Q9CQV8	14-3-3 protein beta/alpha;14-3-3 protein beta/alpha, N-terminally processed	Ywhab	21.7021	22.91	23.3015	22.8854	3	3	4	5	1	0	0	0	0	0	0	0	0	0	0	0	1
Q9CR62	Mitochondrial 2-oxoglutarate/malate carrier protein	Slc25a11	23.724	25.5096	25.0951	24.2775	2	4	3	3	0	0	1	1	0	0	0	0	0	0	1	0	1
Q9CR68	Cytochrome b-c1 complex subunit Rieske, mitochondrial;Cytochrome b-c1 complex subunit 11	Uqcrfs1	25.5536	27.0343	25.6561	23.5479	2	2	2	2	0	0	1	1	0	0	0	0	0	0	0	0	0
Q9CR75	Tumor necrosis factor receptor superfamily member 12A	Tnfrsf12a	21.546	21.1883	21.3616	21.4784	1	1	1	1	0	0	1	0	0	0	1	0	0	0	0	0	0
Q9CRB8	Mitochondrial fission process protein 1	Mtfp1	20.9461	23.0192	21.6514	20.7516	1	1	1	1	0	0	1	1	0	0	0	0	0	0	1	0	0
Q9CS84	Neurexin-1	Nrxn1	24.2665	24.2194	24.1919	23.9815	10	13	12	10	0	0	1	0	0	0	1	0	0	0	0	1	1
Q9CXI5	Mesencephalic astrocyte-derived neurotrophic factor	Manf	20.0755	18.9017	19.6871	19.5437	1	1	2	2	0	0	0	0	1	0	0	0	0	0	0	0	1
Q9CXV1	Succinate dehydrogenase [ubiquinone] cytochrome b small subunit, mitochondrial	Sdhd	20.7626	22.496	21.9002	20.584	1	1	1	1	0	0	1	1	0	0	0	0	0	0	1	0	0
Q9CYN9	Renin receptor	Atp6ap2	22.9436	23.0679	22.6325	22.7653	5	5	6	4	0	0	1	0	0	0	1	0	0	0	0	0	0
Q9CZ13	Cytochrome b-c1 complex subunit 1, mitochondrial	Uqcrc1	26.0261	27.2952	26.5227	26.0905	6	5	6	6	0	0	1	1	0	0	0	0	0	0	0	0	1
Q9CZS1	Aldehyde dehydrogenase X, mitochondrial	Aldh1b1	22.2566	22.4482	22.1197	22.0427	1	1	1	1	0	0	0	1	0	0	0	0	0	0	0	0	0
Q9CZU6	Citrate synthase, mitochondrial	Cs	21.1536	23.019	22.4421	21.223	2	4	4	3	0	0	0	1	0	0	0	0	0	0	0	0	1
Q9CZW5	Mitochondrial import receptor subunit TOM70	Tomm70a	24.5448	25.5856	25.0381	24.2359	3	4	3	2	0	0	1	1	0	0	0	0	0	0	0	0	1
Q9D051	Pyruvate dehydrogenase E1 component subunit beta, mitochondrial	Pdhb	23.2415	25.2326	24.0022	23.3602	3	5	5	4	0	0	0	1	0	0	0	0	0	0	0	0	1
Q9D0K2	Succinyl-CoA:3-ketoacid coenzyme A transferase 1, mitochondrial	Oxct1	23.9041	25.4585	24.9617	23.9589	6	6	6	5	0	0	0	1	0	0	0	0	0	0	0	0	1
Q9D0M3	Cytochrome c1, heme protein, mitochondrial	Cyc1	22.1237	23.2733	22.8589	21.8504	1	2	1	1	0	0	1	1	0	0	0	0	0	0	0	0	1
Q9D0T7	Gastrokine-3	Gkn3	19.2586	21.1044	20.6516	19.3064	1	1	1	1	0	0	0	0	1	0	0	0	0	0	0	1	1
Q9D1K2	V-type proton ATPase subunit F	Atp6v1f	21.993	23.7168	23.3188	22.6923	1	3	3	2	0	0	0	0	0	0	0	0	0	0	0	0	0
Q9D1T0	Leucine-rich repeat and immunoglobulin-like domain-containing nogo receptor-interacting protein 1	Lingo1	21.8563	21.7104	21.9696	21.5263	5	5	4	2	0	0	1	0	0	0	1	0	0	0	0	1	1
Q9D2G2	Dihydrolipoyllysine-residue succinyltransferase component of 2-oxoglutarate dehydrogenase complex, mitochondrial	Dlst	20.37	21.2849	21.2483	20.3008	1	2	1	1	0	1	0	1	0	0	0	0	0	0	0	0	1
Q9D3D9	ATP synthase subunit delta, mitochondrial	Atp5d	21.9308	24.1548	23.7382	23.426	2	1	2	2	0	0	1	1	0	0	0	0	0	0	0	0	0
Q9D3H2		Obp1a	23.6466	21.4298	22.3114	22.5043	3	3	2	3	0	0	0	0	1	0	0	0	0	0	0	0	1
Q9D668	Arrestin domain-containing protein 2	Arrdc2	22.5009	21.3105	22.3052	21.9833	1	1	1	1	0	0	0	0	0	0	0	0	0	0	0	0	0
Q9D6F9	Tubulin beta-4A chain	Tubb4a	19.8388	21.3106	20.8276	19.8946	1	2	2	2	1	0	0	0	0	0	0	0	0	0	0	0	1
Q9D6M3	Mitochondrial glutamate carrier 1	Slc25a22	25.0745	26.5246	25.7859	25.3077	5	6	5	5	0	0	1	1	0	0	0	0	0	0	1	0	1
Q9D6R2	Isocitrate dehydrogenase [NAD] subunit alpha, mitochondrial	Idh3a	23.1923	24.8957	24.1689	23.6305	3	4	2	3	0	0	0	1	0	0	0	0	0	0	0	0	1
Q9D708		S100a16	21.303	17.9641	16.9281	17.5254	1	1	1	1	1	1	0	0	0	0	0	0	0	0	0	0	0
Q9DB20	ATP synthase subunit O, mitochondrial	Atp5o	22.7818	24.1716	23.7206	22.9559	3	3	3	3	0	0	1	1	0	0	0	0	0	0	0	0	1
Q9DB41	Mitochondrial glutamate carrier 2	Slc25a18	22.256	24.0519	23.2667	22.2946	3	3	4	3	0	0	1	1	0	0	0	0	0	0	1	0	0
Q9DB60	Prostamide/prostaglandin F synthase	Fam213b	20.8555	21.2275	21.9181	20.7414	1	1	1	1	1	0	0	0	0	0	0	0	0	0	0	0	0
Q9DB77	Cytochrome b-c1 complex subunit 2, mitochondrial	Uqcrc2	24.7587	25.6701	25.5431	24.397	2	2	2	2	0	0	1	1	0	0	0	0	0	0	0	0	1
Q9DBB9	Carboxypeptidase N subunit 2	Cpn2	21.5555	22.2894	22.5961	21.7175	5	6	6	5	0	0	0	0	1	0	0	0	0	0	0	1	1
Q9DBD0	Inhibitor of carbonic anhydrase	Ica	25.5011	25.0549	25.5635	25.6411	17	11	18	15	0	0	0	0	1	0	0	0	0	0	0	1	1
Q9DBF1	Alpha-aminoadipic semialdehyde dehydrogenase	Aldh7a1	19.3369	20.594	20.472	20.2865	2	1	1	2	1	1	0	1	0	0	0	0	0	0	0	0	1
Q9DBG3	AP-2 complex subunit beta	Ap2b1	22.0647	22.5685	22.4203	22.2446	3	4	4	4	0	0	1	0	0	0	0	0	0	0	0	0	1
Q9DBH5	Vesicular integral-membrane protein VIP36	Lman2	22.833	22.9505	23.1106	22.3896	5	5	5	4	0	0	1	0	0	0	1	0	0	0	0	1	1
Q9DBJ1	Phosphoglycerate mutase 1	Pgam1	21.8025	22.4896	22.6074	21.8687	3	3	3	3	0	0	0	0	0	0	0	0	0	0	0	0	1
Q9DC11	Plexin domain-containing protein 2	Plxdc2	23.2819	22.6885	22.6421	22.7681	4	3	4	4	0	0	1	0	0	0	1	0	0	0	0	1	1
Q9DC69	NADH dehydrogenase [ubiquinone] 1 alpha subcomplex subunit 9, mitochondrial	Ndufa9	22.9227	24.6527	24.3504	23.1922	4	4	4	3	0	0	0	1	0	0	0	0	0	0	0	0	0
Q9DC70	NADH dehydrogenase [ubiquinone] iron-sulfur protein 7, mitochondrial	Ndufs7	22.8861	24.0412	22.7199	22.7433	2	2	1	2	0	0	0	1	0	0	0	0	0	0	0	0	0
Q9DCC8	Mitochondrial import receptor subunit TOM20 homolog	Tomm20	22.061	23.51	23.0689	22.1825	1	1	1	1	0	0	1	1	0	0	0	0	0	0	0	0	0
Q9DCS9	NADH dehydrogenase [ubiquinone] 1 beta subcomplex subunit 10	Ndufb10	18.9887	20.1873	19.4046	18.596	1	2	2	1	0	0	1	1	0	0	0	0	0	0	0	0	0
Q9DCT2	NADH dehydrogenase [ubiquinone] iron-sulfur protein 3, mitochondrial	Ndufs3	21.6804	22.4017	21.9467	21.3876	3	2	3	2	0	0	1	1	0	0	0	0	0	0	0	0	0
Q9DCX2	ATP synthase subunit d, mitochondrial	Atp5h	21.2892	23.0168	22.1386	21.3777	4	3	3	4	0	0	1	1	0	0	0	0	0	0	0	0	0
Q9EPL2	Calsyntenin-1;Soluble Alc-alpha;CTF1-alpha	Clstn1	25.6208	25.5856	25.7205	25.8958	13	14	13	14	0	1	1	0	0	0	1	0	0	0	0	1	1
Q9EPU5	Tumor necrosis factor receptor superfamily member 21	Tnfrsf21	21.4441	21.4133	21.5499	21.2129	2	4	2	1	0	0	1	0	0	0	1	0	0	0	0	1	1
Q9ER58	Testican-2	Spock2	21.8647	21.3871	21.5759	22.0593	3	3	3	3	0	0	0	0	1	0	0	0	0	0	0	1	1
Q9ES89	Exostosin-like 2	Extl2	23.1894	22.7057	22.8461	22.522	4	5	6	5	0	0	1	0	0	0	0	1	0	0	0	1	1
Q9ESB3	Histidine-rich glycoprotein	Hrg	22.1776	22.2684	22.1569	21.3907	3	3	3	3	0	0	0	0	1	0	0	0	0	0	0	1	1
Q9ESY9	Gamma-interferon-inducible lysosomal thiol reductase	Ifi30	19.5496	19.3907	20.4291	20.0532	1	1	1	1	0	0	0	0	1	0	0	0	0	0	0	1	1
Q9ET66	Peptidase inhibitor 16	Pi16	21.1026	20.7813	20.8003	21.1572	2	2	2	2	0	0	0	0	1	0	0	0	0	0	0	1	1
Q9JHH6	Carboxypeptidase B2	Cpb2	22.9982	22.5023	22.6766	23.1514	5	5	5	4	0	0	0	0	1	0	0	0	0	0	0	1	1
Q9JHI5	Isovaleryl-CoA dehydrogenase, mitochondrial	Ivd	20.7555	21.0361	20.5807	20.6922	1	1	1	1	0	0	0	1	0	0	0	0	0	0	0	0	1
Q9JHJ8	ICOS ligand	Icoslg	20.8269	21.111	21.1251	19.9142	1	1	1	1	0	0	1	0	0	0	1	0	0	0	0	1	1
Q9JHU4	Cytoplasmic dynein 1 heavy chain 1	Dync1h1	20.7861	21.7022	21.3521	20.574	2	2	2	2	1	0	0	0	0	0	0	0	0	0	0	0	1
Q9JIA1	Leucine-rich glioma-inactivated protein 1	Lgi1	21.5674	23.0021	22.1338	21.3749	1	2	2	1	0	0	0	0	1	0	0	0	0	0	0	1	1
Q9JIS5	Synaptic vesicle glycoprotein 2A	Sv2a	22.7765	23.6206	23.3281	22.5339	2	2	2	2	0	0	1	0	0	0	0	0	0	0	1	1	1
Q9JJH1	Ribonuclease 4	Rnase4	21.2772	21.4377	21.3445	21.6996	2	3	3	2	0	0	0	0	1	0	0	0	0	0	0	0	1
Q9JJV2	Profilin-2	Pfn2	19.708	20.7884	20.6977	19.3053	1	1	1	1	1	0	0	0	0	0	0	0	0	0	0	0	0
Q9JLC4	VPS10 domain-containing receptor SorCS1	Sorcs1	20.794	20.6459	20.3339	21.121	2	1	2	2	0	0	1	0	0	0	1	0	0	0	0	1	1
Q9JM63	ATP-sensitive inward rectifier potassium channel 10	Kcnj10	19.0106	20.0969	19.9028	19.0867	1	1	1	1	0	0	1	0	0	0	0	0	0	0	1	0	0
Q9JM99	Proteoglycan 4;Proteoglycan 4 C-terminal part	Prg4	22.3734	21.9252	21.8493	21.1794	3	3	2	3	0	0	0	0	1	0	0	0	0	0	0	1	1
Q9JMB8	Contactin-6	Cntn6	18.5564	18.4523	18.9432	18.4782	1	1	1	1	0	0	1	0	0	1	0	0	0	0	0	1	1
Q9JME9	V-set and transmembrane domain-containing protein 2B	Vstm2b	22.5033	22.3458	22.4126	22.5619	3	2	3	3	0	0	1	0	0	0	1	0	0	0	0	0	1
Q9JMH9	Unconventional myosin-XVIIIa	Myo18a	20.2295	19.9863	20.3199	19.9187	1	1	1	1	1	0	0	0	0	0	0	0	0	0	0	0	0
Q9QUH0	Glutaredoxin-1	Glrx	19.6364	19.3439	19.4728	20.1776	1	1	1	1	1	0	0	0	0	0	0	0	0	0	0	0	0
Q9QUN9	Dickkopf-related protein 3	Dkk3	25.6754	25.9536	25.5502	26.0926	10	11	9	12	0	0	0	0	1	0	0	0	0	0	0	1	1
Q9QUR8	Semaphorin-7A	Sema7a	25.5465	25.2753	25.3889	25.5646	15	16	16	15	0	0	1	0	0	1	0	0	0	0	0	1	1
Q9QXC1	Fetuin-B	Fetub	25.2607	24.826	25.8454	25.5613	5	5	7	6	0	0	0	0	1	0	0	0	0	0	0	1	1
Q9QXS1	Plectin	Plec	19.1435	19.9902	19.8018	19.5069	1	1	2	2	1	0	0	0	0	0	0	0	0	0	0	0	0
Q9QXV0	ProSAAS;KEP;Big SAAS;Little SAAS;Big PEN-LEN;PEN;PEN-20;PEN-19;Little LEN;Big LEN	Pcsk1n	28.3433	28.8123	28.6694	28.9523	8	9	9	9	0	0	0	0	1	0	0	0	0	0	0	0	1
Q9QXW9	Large neutral amino acids transporter small subunit 2	Slc7a8	19.7231	19.6753	20.3022	19.1383	1	1	1	1	1	0	1	0	0	0	0	0	0	0	1	0	0
Q9QY42	Prosaposin receptor GPR37	Gpr37	21.2842	20.7229	20.5662	20.412	1	1	2	3	0	0	1	0	0	0	0	0	0	0	1	1	1
Q9QYC0	Alpha-adducin	Add1	20.343	22.3347	20.9177	20.7302	1	1	1	1	1	0	1	0	0	0	0	0	0	0	0	0	1
Q9QZF2	Glypican-1;Secreted glypican-1	Gpc1	22.8639	22.6719	22.7796	22.8569	6	6	5	5	0	0	1	0	1	1	0	0	0	0	0	1	1
Q9R098	Hepatocyte growth factor activator;Hepatocyte growth factor activator short chain;Hepatocyte growth factor activator long chain	Hgfac	20.9123	20.2642	21.0664	20.4606	3	1	3	3	0	0	0	0	1	0	0	0	0	0	0	1	1
Q9R0E2	Procollagen-lysine,2-oxoglutarate 5-dioxygenase 1	Plod1	22.8286	22.7141	22.4657	22.5127	7	6	7	8	0	0	1	0	0	0	0	0	0	0	0	1	1
Q9R0K7	Plasma membrane calcium-transporting ATPase 2	Atp2b2	23.4994	25.0536	24.3957	23.5222	6	5	6	6	0	0	1	0	0	0	0	0	0	0	1	0	1
Q9R0M0	Cadherin EGF LAG seven-pass G-type receptor 2	Celsr2	21.1014	21.1046	21.1888	22.1153	2	2	2	2	0	0	1	0	0	0	0	0	0	0	1	1	1
Q9R0S3	Matrix metalloproteinase-17	Mmp17	21.2219	20.9687	21.0002	20.7414	3	3	3	3	0	0	1	0	1	1	0	0	0	0	0	1	1
Q9R0Y5	Adenylate kinase isoenzyme 1	Ak1	20.1342	19.9897	20.968	23.9937	1	1	2	3	1	0	0	0	0	0	0	0	0	0	0	0	1
Q9R111	Guanine deaminase	Gda	22.1226	22.6013	22.2747	23.1241	6	8	8	9	0	0	0	0	0	0	0	0	0	0	0	0	1
Q9R118	Serine protease HTRA1	Htra1	20.7626	20.5065	20.3349	20.4467	2	2	2	2	1	0	1	0	1	0	0	0	0	0	0	0	1
Q9R1E6	Ectonucleotide pyrophosphatase/phosphodiesterase family member 2	Enpp2	31.1165	30.2364	30.9725	31.0465	32	29	33	32	0	0	0	0	1	0	0	0	0	0	0	1	1
Q9R1Q9	V-type proton ATPase subunit S1	Atp6ap1	27.0052	26.8733	27.1225	27.071	7	7	5	5	0	0	1	0	0	0	0	0	0	0	0	1	1
Q9R1R2	Tripartite motif-containing protein 3	Trim3	19.4539	20.2715	20.395	19.6325	1	1	1	1	1	0	0	0	0	0	0	0	0	0	0	0	0
Q9R1V6	Disintegrin and metalloproteinase domain-containing protein 22	Adam22	18.7182	20.4594	20.4769	19.1386	1	2	2	1	0	0	1	0	0	0	1	0	0	0	0	1	1
Q9WTR5	Cadherin-13	Cdh13	25.3108	25.2206	25.1973	25.4395	9	8	8	9	0	0	1	0	0	1	0	0	0	0	0	1	1
Q9WTT4	V-type proton ATPase subunit G 2	Atp6v1g2	18.9606	19.6169	19.208	18.3652	1	1	1	1	0	0	0	0	0	0	0	0	0	0	0	0	1
Q9WUB3	Glycogen phosphorylase, muscle form	Pygm	17.1007	16.8485	18.6075	27.2547	1	0	2	17	0	0	0	0	0	0	0	0	0	0	0	0	1
Q9WUC3	Lymphocyte antigen 6H	Ly6h	24.7469	25.0283	24.6523	25.3417	2	2	2	2	0	0	1	0	0	1	0	0	0	0	0	1	1
Q9WUK2	Eukaryotic translation initiation factor 4H	Eif4h	19.3525	21.0507	20.4645	18.8879	1	1	1	1	1	0	0	0	0	0	0	0	0	0	0	0	0
Q9WUU7	Cathepsin Z	Ctsz	23.734	23.7115	23.6342	23.8988	6	7	6	5	0	0	0	0	0	0	0	0	0	0	0	1	1
Q9WV92	Band 4.1-like protein 3;Band 4.1-like protein 3, N-terminally processed	Epb41l3	22.3103	23.881	22.3442	23.1751	1	1	1	1	1	0	1	0	0	0	0	0	0	0	0	0	1
Q9WVH9	Fibulin-5	Fbln5	21.7895	21.6941	21.4392	21.8962	3	3	3	2	0	0	0	0	1	0	0	0	0	0	0	1	1
Q9WVJ3	Carboxypeptidase Q	Cpq	24.4786	23.7879	24.3629	24.3873	6	9	9	9	0	0	0	0	1	0	0	0	0	0	0	1	1
Q9WVJ9	EGF-containing fibulin-like extracellular matrix protein 2	Efemp2	22.1233	22.3795	22.1543	22.198	4	5	4	4	0	0	0	0	1	0	0	0	0	0	0	1	1
Q9Z0J0	Epididymal secretory protein E1	Npc2	22.9369	21.3061	21.3294	22.165	2	1	1	1	0	0	0	0	1	0	0	0	0	0	0	1	1
Q9Z0L8	Gamma-glutamyl hydrolase	Ggh	22.5739	22.4693	22.817	23.183	3	4	4	3	0	0	0	0	1	0	0	0	0	0	0	1	1
Q9Z0M9	Interleukin-18-binding protein	Il18bp	19.1314	18.9617	19.0531	18.8352	1	1	1	1	0	0	0	0	1	0	0	0	0	0	0	1	1
Q9Z0X1	Apoptosis-inducing factor 1, mitochondrial	Aifm1	22.1041	23.7673	22.4768	22.066	4	4	4	4	1	1	1	1	0	0	0	0	0	0	0	0	0
Q9Z0Z4	Hephaestin	Heph	19.3045	19.7918	19.7005	19.5771	2	2	2	1	0	0	1	0	0	0	1	0	0	0	0	1	1
Q9Z1G4	V-type proton ATPase 116 kDa subunit a isoform 1	Atp6v0a1	23.7362	25.7432	24.3786	23.7554	2	4	3	4	0	0	1	0	0	0	0	0	0	0	1	0	1
Q9Z1L5	Voltage-dependent calcium channel subunit alpha-2/delta-3;Voltage-dependent calcium channel subunit alpha-2-3;Voltage-dependent calcium channel subunit delta-3	Cacna2d3	20.7736	21.9228	21.8281	21.0622	3	3	3	3	0	0	1	0	0	0	1	0	0	0	0	1	1
Q9Z218	Dipeptidyl aminopeptidase-like protein 6	Dpp6	21.24	19.8308	21.3698	21.9631	2	3	4	3	0	0	1	0	0	0	0	1	0	0	0	1	1
Q9Z2I0	LETM1 and EF-hand domain-containing protein 1, mitochondrial	Letm1	24.6218	25.1532	24.694	24.6854	4	6	5	4	0	0	1	1	0	0	0	0	0	0	0	0	0
Q9Z2I9	Succinyl-CoA ligase [ADP-forming] subunit beta, mitochondrial	Sucla2	23.1137	24.8097	24.0966	23.3905	4	4	3	3	0	0	0	1	0	0	0	0	0	0	0	0	1
Q9Z2L6	Multiple inositol polyphosphate phosphatase 1	Minpp1	22.4926	22.7139	22.6699	22.7351	4	4	5	5	0	0	1	0	0	0	0	0	0	0	0	1	1
Q9Z2W8	Glutamate receptor 4	Gria4	20.7713	20.8424	20.7366	20.2094	3	1	2	2	0	0	1	0	0	0	0	0	0	0	1	1	1
Q9Z2Z6	Mitochondrial carnitine/acylcarnitine carrier protein	Slc25a20	19.88	21.3278	20.8702	19.2971	1	2	1	1	0	0	1	1	0	0	0	0	0	0	1	0	0
B5X0G2	Major urinary protein 17	Mup17	21.5636	NaN	17.1355	21.1809	1	0	1	1	0	0	0	0	1	0	0	0	0	0	0	0	0
O08807	Peroxiredoxin-4	Prdx4	18.7019	NaN	18.9831	21.2788	1	0	1	1	1	0	0	0	0	0	0	0	0	0	0	0	1
O35682	Myeloid-associated differentiation marker	Myadm	18.2608	19.5842	NaN	18.0877	1	1	0	1	0	0	1	0	0	0	0	0	0	0	1	0	0
O54991	Contactin-associated protein 1	Cntnap1	NaN	19.5759	18.8505	18.1964	0	1	1	1	0	0	1	0	0	0	1	0	0	0	0	1	1
O70443	Guanine nucleotide-binding protein G(z) subunit alpha	Gnaz	20.3177	21.3637	NaN	19.8274	1	1	0	1	0	0	1	0	0	0	0	0	0	0	0	0	1
O88343	Electrogenic sodium bicarbonate cotransporter 1	Slc4a4	NaN	22.2438	22.7123	20.8744	0	1	1	1	0	0	1	0	0	0	0	0	0	0	1	1	1
O88441	Metaxin-2	Mtx2	22.4004	24.1765	NaN	22.2139	2	2	0	1	0	0	1	1	0	0	0	0	0	0	0	0	1
O88507	Ciliary neurotrophic factor receptor subunit alpha	Cntfr	NaN	18.8347	19.6262	20.3828	0	1	1	1	0	0	1	0	0	1	0	0	0	0	0	1	1
O88737	Protein bassoon	Bsn	NaN	20.4086	19.2146	19.1345	0	2	1	1	1	0	1	0	0	0	0	0	0	0	0	1	1
P00920	Carbonic anhydrase 2	Ca2	21.0079	NaN	18.7809	24.7709	3	0	1	6	1	0	1	0	0	0	0	0	0	0	0	0	1
P01668;P01666;P01665;P01664	Ig kappa chain V-III region PC 7210;Ig kappa chain V-III region PC 7183;Ig kappa chain V-III region PC 7043;Ig kappa chain V-III region CBPC 101		18.4892	19.3421	NaN	18.0256	1	1	0	1	0	0	0	0	0	0	0	0	0	0	0	0	0
P01747;P01746	Ig heavy chain V region 36-65;Ig heavy chain V region 93G7		21.1382	NaN	21.0882	20.4767	1	0	1	1	0	0	0	0	0	0	0	0	0	0	0	0	0
P84244;P02301	Histone H3.3;Histone H3.3C	H3f3a;H3f3c	22.5463	23.4201	NaN	22.2918	1	1	0	1	0	1	0	0	0	0	0	0	0	0	0	0	0
P02772	Alpha-fetoprotein	Afp	NaN	21.0938	24.5819	18.447	0	1	1	1	0	0	0	0	1	0	0	0	0	0	0	1	1
P03995	Glial fibrillary acidic protein	Gfap	21.9543	22.2379	24.5	NaN	5	9	12	0	1	0	0	0	0	0	0	0	0	0	0	0	1
P04117	Fatty acid-binding protein, adipocyte	Fabp4	20.1488	NaN	20.3209	23.9443	3	0	3	6	1	1	0	0	0	0	0	0	0	0	0	0	0
P07310	Creatine kinase M-type	Ckm	26.4597	NaN	23.2522	30.6059	7	0	4	14	1	0	0	0	0	0	0	0	0	0	0	0	1
P09528	Ferritin heavy chain;Ferritin heavy chain, N-terminally processed	Fth1	20.5719	NaN	20.1444	20.1052	2	0	2	3	0	0	0	0	0	0	0	0	0	0	0	0	1
P13634	Carbonic anhydrase 1	Ca1	19.8677	NaN	19.8517	24.4118	3	0	2	5	1	0	0	0	0	0	0	0	0	0	0	0	0
P15209	BDNF/NT-3 growth factors receptor	Ntrk2	19.4317	NaN	18.9658	18.7381	1	1	1	1	1	0	1	0	0	0	1	0	0	0	0	1	1
P18524;P01806;P18526;P01812;P01809;P01810;P01808;P01807	Ig heavy chain V region RF;Ig heavy chain V region 441;Ig heavy chain V region 345;Ig heavy chain V region MOPC 173;Ig heavy chain V region X24;Ig heavy chain V region J539;Ig heavy chain V region T601;Ig heavy chain V region X44		19.0471	NaN	19.2963	19.2524	1	0	2	1	0	0	0	0	0	0	0	0	0	0	0	0	0
P18525	Ig heavy chain V region 5-84		NaN	19.9944	21.206	18.7115	0	1	1	1	0	0	0	0	0	0	0	0	0	0	0	0	0
P18528	Ig heavy chain V region 6.96		20.6498	NaN	20.1998	20.5493	1	0	1	1	0	0	0	0	0	0	0	0	0	0	0	0	0
P21550	Beta-enolase	Eno3	17.8316	NaN	18.2865	25.9674	1	0	2	9	1	0	0	0	0	0	0	0	0	0	0	0	1
P23506	Protein-L-isoaspartate(D-aspartate) O-methyltransferase	Pcmt1	19.0487	NaN	19.1603	18.8842	1	1	1	1	1	0	0	0	0	0	0	0	0	0	0	0	0
P26350	Prothymosin alpha;Prothymosin alpha, N-terminally processed;Thymosin alpha	Ptma	20.2011	NaN	22.2527	22.5611	1	0	1	1	0	1	0	0	0	0	0	0	0	0	0	0	1
P28660	Nck-associated protein 1	Nckap1	19.8979	20.2171	NaN	19.3462	1	1	0	1	1	0	1	0	0	0	0	0	0	0	0	0	0
P42209;Q9Z2Q6;P28661	Septin-1;Septin-5;Septin-4	Sept1;Sept5;Sept4	19.4183	19.1114	19.1447	NaN	1	1	1	0	1	0	0	1	0	0	0	0	0	0	0	0	0
P29758	Ornithine aminotransferase, mitochondrial	Oat	18.3995	NaN	19.3083	18.4316	1	0	1	1	0	0	0	1	0	0	0	0	0	0	0	0	1
P31324	cAMP-dependent protein kinase type II-beta regulatory subunit	Prkar2b	NaN	21.7116	20.593	18.1058	0	2	1	1	1	0	1	0	0	0	0	0	0	0	0	0	1
P34928	Apolipoprotein C-I;Truncated apolipoprotein C-I	Apoc1	19.7732	NaN	19.8129	19.3755	1	0	1	1	0	0	0	0	1	0	0	0	0	0	0	0	0
P42125	Enoyl-CoA delta isomerase 1, mitochondrial	Eci1	18.5055	NaN	20.058	18.1425	1	0	1	1	0	0	0	1	0	0	0	0	0	0	0	0	0
P45376	Aldose reductase	Akr1b1	NaN	19.4208	20.6946	23.924	0	1	2	4	1	0	0	0	0	0	0	0	0	0	0	0	1
P46638	Ras-related protein Rab-11B	Rab11b	NaN	19.5225	19.0827	18.7592	0	1	1	1	0	0	1	0	0	0	0	0	0	0	0	0	0
P47791	Glutathione reductase, mitochondrial	Gsr	20.2808	NaN	20.9992	20.1011	1	0	1	1	1	0	0	1	0	0	0	0	0	0	0	0	1
P47955	60S acidic ribosomal protein P1	Rplp1	NaN	23.0625	21.8699	21.8062	0	1	1	1	0	0	0	0	0	0	0	0	0	0	0	0	0
P49722	Proteasome subunit alpha type-2	Psma2	18.4541	20.5729	19.0845	NaN	1	1	1	0	1	1	0	0	0	0	0	0	0	0	0	0	0
P50114	Protein S100-B	S100b	NaN	18.5524	21.3047	17.6832	0	1	1	1	1	1	0	0	0	0	0	0	0	0	0	0	0
P50247	Adenosylhomocysteinase	Ahcy	19.2829	NaN	19.3879	21.9364	2	0	1	2	1	0	0	0	0	0	0	0	0	0	0	0	1
P51881	ADP/ATP translocase 2;ADP/ATP translocase 2, N-terminally processed	Slc25a5	21.6237	NaN	24.6569	21.1272	2	1	2	2	0	0	1	1	0	0	0	0	0	0	1	0	0
P52760	Ribonuclease UK114	Hrsp12	20.2322	19.3803	20.036	NaN	1	2	1	0	1	1	0	1	0	0	0	0	0	0	0	0	1
P54763	Ephrin type-B receptor 2	Ephb2	18.9012	19.2624	19.7912	NaN	1	1	1	0	0	0	1	0	0	0	1	0	0	0	0	1	1
P56375	Acylphosphatase-2	Acyp2	19.0766	NaN	19.2425	21.4206	1	0	1	2	0	0	0	0	0	0	0	0	0	0	0	0	0
P57780;Q7TPR4	Alpha-actinin-4;Alpha-actinin-1	Actn4;Actn1	NaN	19.4503	19.9474	19.0738	0	1	2	2	1	1	1	0	0	0	0	0	0	0	0	0	1
P59999	Actin-related protein 2/3 complex subunit 4	Arpc4	NaN	19.6304	18.6061	18.3363	0	1	1	1	1	1	0	0	0	0	0	0	0	0	0	0	0
P60335	Poly(rC)-binding protein 1	Pcbp1	17.9387	20.1217	18.6885	NaN	1	1	1	0	0	1	0	0	0	0	0	0	0	0	0	0	1
P60469	Liprin-alpha-3	Ppfia3	NaN	23.3983	23.301	22.9383	0	2	1	1	1	0	0	0	0	0	0	0	0	0	0	0	0
P61161	Actin-related protein 2	Actr2	NaN	24.1032	23.1394	22.5964	1	2	2	1	1	1	0	0	0	0	0	0	0	0	0	0	1
P62482	Voltage-gated potassium channel subunit beta-2	Kcnab2	19.7278	21.0799	20.8363	NaN	1	1	1	0	1	0	1	0	0	0	0	0	0	0	0	0	0
P62492	Ras-related protein Rab-11A	Rab11a	NaN	20.3414	20.6708	20.7611	0	1	0	0	0	0	1	0	0	0	0	0	0	0	0	0	0
P63213	Guanine nucleotide-binding protein G(I)/G(S)/G(O) subunit gamma-2	Gng2	NaN	20.4587	20.0414	20.4544	0	1	1	1	0	0	1	0	0	0	0	0	0	0	0	0	1
Q8BGY2;P63242	Eukaryotic translation initiation factor 5A-2;Eukaryotic translation initiation factor 5A-1	Eif5a2;Eif5a	18.2419	NaN	18.815	20.7665	1	0	1	1	1	1	1	0	0	0	0	0	0	0	0	0	0
P63323	40S ribosomal protein S12	Rps12	19.0861	20.0867	19.7451	NaN	1	1	1	0	1	0	0	0	0	0	0	0	0	0	0	0	0
P68433	Histone H3.1	Hist1h3a	NaN	22.2682	21.4133	20.6141	0	1	1	1	0	1	0	0	0	0	0	0	0	0	0	0	1
P68510	14-3-3 protein eta	Ywhah	18.3774	NaN	19.7906	19.5367	1	0	1	1	1	0	0	0	0	0	0	0	0	0	0	0	0
P70126	Alpha-2,8-sialyltransferase 8E	St8sia5	19.7012	19.4216	19.5236	NaN	1	1	1	0	0	0	1	0	0	0	0	1	0	0	0	1	1
P70158	Acid sphingomyelinase-like phosphodiesterase 3a	Smpdl3a	NaN	19.6383	19.8698	19.1965	0	1	1	1	0	0	0	0	1	0	0	0	0	0	0	1	1
P70206;Q80UG2	Plexin-A1;Plexin-A4	Plxna1;Plxna4	NaN	20.9813	19.9855	19.7835	0	2	2	1	0	0	1	0	0	0	1	0	0	0	0	1	1
P70349	Histidine triad nucleotide-binding protein 1	Hint1	18.4288	18.6395	19.8501	NaN	1	1	2	2	1	1	0	0	0	0	0	0	0	0	0	0	0
P84078;Q8BSL7;P61205;P84084;P61750	ADP-ribosylation factor 1;ADP-ribosylation factor 2;ADP-ribosylation factor 3;ADP-ribosylation factor 5;ADP-ribosylation factor 4	Arf1;Arf2;Arf3;Arf5;Arf4	NaN	21.4146	21.7774	20.6365	0	2	3	4	1	0	1	0	0	0	0	0	0	0	0	0	0
P97350	Plakophilin-1	Pkp1	22.0751	18.3798	NaN	18.0106	4	1	0	1	0	1	0	0	0	0	0	0	0	0	0	0	1
P97390	Vacuolar protein sorting-associated protein 45	Vps45	20.3115	NaN	20.3261	19.9495	1	0	1	1	0	0	1	0	0	0	0	0	0	0	0	0	0
P97797	Tyrosine-protein phosphatase non-receptor type substrate 1	Sirpa	20.6284	20.2134	19.3902	NaN	1	1	3	0	0	0	1	0	0	0	1	0	0	0	0	1	1
Q02053	Ubiquitin-like modifier-activating enzyme 1	Uba1	NaN	21.7038	21.4358	21.5127	0	3	3	3	1	1	0	1	0	0	0	0	0	0	0	0	1
Q07968	Coagulation factor XIII B chain	F13b	18.8106	NaN	19.8019	18.6115	1	0	1	1	0	0	0	0	1	0	0	0	0	0	0	1	1
Q14BI2	Metabotropic glutamate receptor 2	Grm2	NaN	20.0301	19.6237	19.7944	0	1	1	1	0	0	1	0	0	0	0	0	0	0	1	1	1
Q3TL44	NLR family member X1	Nlrx1	NaN	19.499	19.5429	19.6303	0	1	1	1	0	0	1	1	0	0	0	0	0	0	0	0	1
Q3UVX5	Metabotropic glutamate receptor 5	Grm5	NaN	20.1862	19.8824	19.1185	0	1	1	1	0	0	1	0	0	0	0	0	0	0	1	1	1
Q60714	Long-chain fatty acid transport protein 1	Slc27a1	19.2711	20.1065	19.6141	NaN	1	1	1	0	1	0	1	0	0	0	0	0	0	0	0	0	0
Q60854	Serpin B6	Serpinb6	19.9329	NaN	20.8784	22.4005	4	0	4	5	1	0	0	0	0	0	0	0	0	0	0	0	0
Q60936	Atypical kinase ADCK3, mitochondrial	Adck3	NaN	19.5873	19.5332	18.2135	0	1	1	1	0	0	1	1	0	0	0	0	0	0	0	0	1
Q61477	Neuroblastoma suppressor of tumorigenicity 1	Nbl1	24.1823	23.7798	NaN	23.8246	1	1	0	1	0	0	0	0	1	0	0	0	0	0	0	0	1
Q61508	Extracellular matrix protein 1	Ecm1	21.8338	21.6966	NaN	21.4727	2	2	1	2	0	0	0	0	1	0	0	0	0	0	0	1	1
Q61598	Rab GDP dissociation inhibitor beta	Gdi2	19.3199	NaN	20.4936	22.524	1	0	4	5	1	0	1	0	0	0	0	0	0	0	0	0	1
Q61735	Leukocyte surface antigen CD47	Cd47	19.7156	20.4481	19.8101	NaN	1	1	1	0	0	0	1	0	0	0	0	0	0	0	1	1	1
Q62048	Astrocytic phosphoprotein PEA-15	Pea15	NaN	19.2723	19.4503	20.6506	0	2	2	1	1	0	0	0	0	0	0	0	0	0	0	0	1
Q62433	Protein NDRG1	Ndrg1	22.1245	NaN	22.5717	21.8948	1	0	1	1	1	1	1	0	0	0	0	0	0	0	0	0	1
Q6P8I6	Cytochrome c oxidase assembly protein COX11, mitochondrial	Cox11	NaN	21.7793	21.3035	20.2117	1	1	1	1	0	0	1	1	0	0	0	0	0	0	0	0	0
Q7TSK3	Protocadherin-8	Pcdh8	NaN	20.7157	20.431	20.0278	0	2	2	2	0	0	1	0	0	0	1	0	0	0	0	1	1
Q810B8	SLIT and NTRK-like protein 4	Slitrk4	NaN	19.6742	20.3215	19.4958	0	2	2	1	0	0	1	0	0	0	1	0	0	0	0	1	1
Q8BG51	Mitochondrial Rho GTPase 1	Rhot1	18.9259	20.8429	19.9034	NaN	1	1	1	0	0	0	1	1	0	0	0	0	0	1	0	0	0
Q8BH66	Atlastin-1	Atl1	NaN	19.3977	19.4424	18.941	0	1	1	1	0	0	1	0	0	0	0	0	0	0	1	0	1
Q8BK30	NADH dehydrogenase [ubiquinone] flavoprotein 3, mitochondrial	Ndufv3	19.7258	NaN	20.3619	19.5857	1	0	1	1	0	0	1	1	0	0	0	0	0	0	0	0	0
Q8BME9	Cerebellin-4	Cbln4	NaN	19.2556	19.0811	18.6944	0	1	1	1	0	0	0	0	1	0	0	0	0	0	0	1	1
Q8BMF3	NADP-dependent malic enzyme, mitochondrial	Me3	19.0445	20.1422	19.7406	NaN	1	1	1	0	0	0	0	1	0	0	0	0	0	0	0	0	0
Q8BSU2	C-X-C motif chemokine 16	Cxcl16	NaN	20.5019	20.3717	21.2631	0	1	1	2	0	0	1	0	0	0	1	0	0	0	0	1	1
Q8C1B7	Septin-11	40787	19.9623	20.3774	NaN	20.1388	1	1	0	1	1	0	0	0	0	0	0	0	0	0	0	0	1
Q8CHP8	Phosphoglycolate phosphatase	Pgp	19.2213	NaN	19.7818	20.3868	1	0	1	2	0	0	0	0	0	0	0	0	0	0	0	0	0
Q8CHT0	Delta-1-pyrroline-5-carboxylate dehydrogenase, mitochondrial	Aldh4a1	NaN	20.781	19.6419	19.5679	0	1	1	1	0	0	0	1	0	0	0	0	0	0	0	0	0
Q8K0S5	Reticulon-4 receptor-like 1	Rtn4rl1	20.2851	19.535	19.694	NaN	1	2	2	0	0	0	1	0	0	1	0	0	0	0	0	1	1
Q8K0U4	Heat shock 70 kDa protein 12A	Hspa12a	NaN	19.773	19.9451	18.3765	0	1	1	2	0	0	0	0	0	0	0	0	0	0	0	0	0
Q8R0Y6	Cytosolic 10-formyltetrahydrofolate dehydrogenase	Aldh1l1	19.1794	20.738	20.0246	NaN	1	1	1	0	1	0	0	0	0	0	0	0	0	0	0	0	0
Q8VCC9	Spondin-1	Spon1	19.1831	NaN	19.4584	19.4632	1	0	1	1	0	0	0	0	1	0	0	0	0	0	0	1	1
Q8VE43	Meteorin-like protein	Metrnl	NaN	19.2107	19.6689	18.7622	0	1	1	1	0	0	0	0	1	0	0	0	0	0	0	1	1
Q8VEB4	Group XV phospholipase A2	Pla2g15	NaN	19.3988	19.1108	19.5494	0	1	1	1	0	0	1	0	1	0	0	0	0	0	0	1	1
Q8VHD8	Hornerin	Hrnr	21.2744	NaN	21.0407	19.5665	2	0	2	2	0	0	0	0	0	0	0	0	0	0	0	0	1
Q91WK5	Glycine cleavage system H protein, mitochondrial	Gcsh	NaN	21.1634	20.9374	20.3336	0	1	1	1	0	0	0	1	0	0	0	0	0	0	0	0	0
Q91XM9	Disks large homolog 2	Dlg2	21.9911	22.9991	22.5974	NaN	1	2	2	0	0	0	1	0	0	0	0	0	0	0	0	0	1
Q99J99	3-mercaptopyruvate sulfurtransferase	Mpst	20.57	22.3329	21.696	NaN	1	1	1	0	1	0	0	1	0	0	0	0	0	0	0	0	0
Q99P72	Reticulon-4	Rtn4	20.3677	21.944	NaN	20.9545	1	1	0	1	0	0	1	0	0	0	0	0	0	0	1	0	1
Q9CQ85	Mitochondrial import inner membrane translocase subunit Tim22	Timm22	18.7439	19.1688	19.0419	NaN	1	1	1	0	0	0	1	1	0	0	0	0	0	0	1	0	0
Q9CQE1	Protein NipSnap homolog 3B	Nipsnap3b	NaN	20.1583	19.1418	19.3393	0	1	2	1	1	0	0	0	0	0	0	0	0	0	0	0	1
Q9CQI3	Glia maturation factor beta	Gmfb	NaN	19.643	20.9927	20.1702	0	1	2	3	0	0	0	0	0	0	0	0	0	0	0	0	0
Q9CQI6	Coactosin-like protein	Cotl1	NaN	19.9901	20.4212	20.2483	0	1	2	2	1	1	0	0	0	0	0	0	0	0	0	0	0
Q9CQR4	Acyl-coenzyme A thioesterase 13;Acyl-coenzyme A thioesterase 13, N-terminally processed	Acot13	22.1351	25.2743	22.4254	NaN	1	1	1	0	1	1	0	1	0	0	0	0	0	0	0	0	1
Q9CR21	Acyl carrier protein, mitochondrial	Ndufab1	NaN	19.7784	19.2332	18.5463	0	1	1	1	0	0	0	1	0	0	0	0	0	0	0	0	0
Q9CRB6	Tubulin polymerization-promoting protein family member 3	Tppp3	19.3261	NaN	21.0321	22.2712	1	0	3	3	1	0	0	0	0	0	0	0	0	0	0	0	0
Q9CWF2	Tubulin beta-2B chain	Tubb2b	NaN	21.1395	21.8205	21.4168	0	0	0	0	1	0	0	0	0	0	0	0	0	0	0	0	1
Q9CWS0	N(G),N(G)-dimethylarginine dimethylaminohydrolase 1	Ddah1	20.8288	21.6609	21.4092	NaN	1	1	1	0	0	0	0	0	0	0	0	0	0	0	0	0	0
Q9CXT8	Mitochondrial-processing peptidase subunit beta	Pmpcb	20.0585	20.0406	19.6504	NaN	1	1	1	0	0	0	0	1	0	0	0	0	0	0	0	0	1
Q9CZC8	Secernin-1	Scrn1	NaN	20.6576	20.1397	19.3034	0	1	2	2	1	0	0	0	0	0	0	0	0	0	0	0	1
Q9CZT8	Ras-related protein Rab-3B	Rab3b	NaN	20.0712	19.6322	19.1	0	1	1	1	0	0	1	0	0	0	0	0	0	0	0	0	0
Q9D0F9	Phosphoglucomutase-1	Pgm1	21.6066	NaN	22.2994	26.7296	5	1	8	18	1	0	0	0	0	0	0	0	0	0	0	0	1
Q9D1D4	Transmembrane emp24 domain-containing protein 10	Tmed10	NaN	19.3814	19.2834	19.1048	0	1	1	1	0	0	1	0	0	0	1	0	0	0	0	1	1
Q9D6K8	FUN14 domain-containing protein 2	Fundc2	NaN	20.8559	20.8021	19.6145	0	1	1	1	0	0	0	0	0	0	0	0	0	0	0	0	0
Q9EQG7	Ectonucleotide pyrophosphatase/phosphodiesterase family member 5	Enpp5	19.5865	NaN	17.2937	17.7944	1	0	1	1	0	0	1	0	1	0	0	0	0	0	0	1	1
Q9ET22	Dipeptidyl peptidase 2	Dpp7	21.1445	NaN	21.3607	21.3177	3	1	3	3	0	0	0	0	1	0	0	0	0	0	0	1	1
Q9JHS3	Ragulator complex protein LAMTOR2	Lamtor2	18.9694	20.0591	19.2294	NaN	1	1	1	0	0	0	1	0	0	0	0	0	0	0	0	0	0
Q9JII6	Alcohol dehydrogenase [NADP(+)]	Akr1a1	19.9488	NaN	20.3761	21.3759	1	0	2	3	1	0	1	0	0	0	0	0	0	0	0	0	1
Q9QYX7	Protein piccolo	Pclo	NaN	19.8363	19.3109	18.2432	0	1	1	1	0	0	0	0	0	0	0	0	0	0	0	1	1
Q9R0P5	Destrin	Dstn	NaN	19.3737	20.4162	20.0726	0	1	1	2	0	0	0	0	0	0	0	0	0	0	0	0	1
Q9R0P9	Ubiquitin carboxyl-terminal hydrolase isozyme L1	Uchl1	NaN	21.1718	22.559	20.7567	0	2	3	1	1	0	1	0	0	0	0	0	0	0	0	1	1
Q9R1P0	Proteasome subunit alpha type-4	Psma4	NaN	20.7443	20.7364	19.6012	0	2	1	1	1	1	0	0	0	0	0	0	0	0	0	0	0
Q9R1T4	Septin-6	38961	18.1067	20.3391	NaN	18.2759	1	1	0	1	1	0	0	0	0	0	0	0	0	0	0	0	0
Q9WVD5	Mitochondrial ornithine transporter 1	Slc25a15	NaN	20.0145	19.1906	18.1537	0	1	1	1	0	0	1	1	0	0	0	0	0	0	1	0	0
Q9Z0R4	Intersectin-1	Itsn1	22.941	23.9463	23.549	NaN	1	1	1	0	1	1	1	0	0	0	0	0	0	0	0	0	1
Q9Z1G3	V-type proton ATPase subunit C 1	Atp6v1c1	20.2062	21.5768	20.6566	NaN	1	2	2	1	0	0	0	0	0	0	0	0	0	0	0	0	1

## Sheet: Murine CSF data DIA
Table EV7: Murine CSF analysis and comparison to the cell type-resolved secretome resource.
Raw data of the murine CSF analysis using DIA (5 µL per sample, in-solution disgest; for details see material an methods).
			Lable-free quantification											Uniprot annotations (Yes=1; No=0)													Protein annotated as glycoprotein on UniProt or a previous publication (Zielinska et al., Joshi et al., Liu et al., Fang et al.). For details see Supplementary Figure 1	Detected in the iSPECS secretome resource in >5 biological replicates (Yes=1; No=0)
PG.Genes	PG.ProteinAccessions	PG.ProteinDescriptions	log2_LFQ_CSF_1	log2_LFQ_CSF_2	log2_LFQ_CSF_3	log2_LFQ_CSF_4	Avg_log2_LFQ	Avg_log10_LFQ	Rank according to Avg LFQ	NrOfPrecursorsIdentified_CSF_1	NrOfPrecursorsIdentified_CSF_2	NrOfPrecursorsIdentified_CSF_3	NrOfPrecursorsIdentified_CSF_4	Cytoplasm	Nucleus	Mitochondrion	Membrane	Secreted	GPI	TM1	TM2	TM3	TM4	TM+GPI	Multi	Glycoprotein	Glycoprotein*	Secretome Astrocytes	Secretome Microglia	Secretome Neurons	Secretome Oligodendrocytes
Alb	P07724	Serum albumin	24.5297	23.9721	24.4013	24.2627	24.2915	7.31246	1	90	95	97	95	0	0	0	0	1	0	0	0	0	0	0	0	0	1	1	1	1	1
Sh3d21	Q7TSG5	SH3 domain-containing protein 21	23.0297	22.8343	22.3094	22.7937	22.7418	6.84596	2	2	2	2	2	0	0	0	0	0	0	0	0	0	0	0	0	0	1	1	1	1	1
Ttr	P07309	Transthyretin	24.6461	21.1244	21.717	22.5618	22.5123	6.77689	3	17	15	16	17	0	0	0	0	1	0	0	0	0	0	0	0	1	1	0	1	1	1
Ptgds	O09114	Prostaglandin-H2 D-isomerase	22.6607	21.7822	21.2821	21.8097	21.8837	6.58764	4	20	15	20	18	1	1	0	1	1	0	0	0	0	0	0	0	1	1	0	0	0	0
Apoe	P08226	Apolipoprotein E	20.8426	21.326	20.9233	20.3566	20.8621	6.28013	5	30	29	30	29	0	0	0	0	1	0	0	0	0	0	0	0	1	1	1	1	1	0
Serpina1d	Q00897	Alpha-1-antitrypsin 1-4	20.7884	20.3301	20.7195	20.7682	20.6516	6.21674	6	31	30	32	34	0	0	0	0	1	0	0	0	0	0	0	0	1	1	0	0	0	0
Serpina1a;Serpina1c	P07758;Q00896	Alpha-1-antitrypsin 1-1;Alpha-1-antitrypsin 1-3	20.5187	19.9723	20.8082	20.7246	20.5059	6.1729	7	14	14	14	14	0	0	0	0	1	0	0	0	0	0	0	0	1	1	0	0	0	0
Tf	Q921I1	Serotransferrin	20.8858	21.2652	19.9356	19.5295	20.404	6.14223	8	78	68	72	77	0	0	0	0	1	0	0	0	0	0	0	0	1	1	1	1	1	1
Enpp2	Q9R1E6	Ectonucleotide pyrophosphatase/phosphodiesterase family member 2	20.2296	19.8848	20.1662	20.2927	20.1433	6.06374	9	69	64	73	71	0	0	0	0	1	0	0	0	0	0	0	0	1	1	1	1	1	1
Clu	Q06890	Clusterin	20.3399	20.1565	19.6124	19.9447	20.0134	6.02463	10	33	29	32	34	1	1	1	1	1	0	0	0	0	0	0	0	1	1	1	0	1	1
Hpx	Q91X72	Hemopexin	19.7642	19.8804	19.6029	20.1471	19.8487	5.97504	11	31	32	34	35	0	0	0	0	1	0	0	0	0	0	0	0	1	1	0	0	1	1
Serpina3k	P07759	Serine protease inhibitor A3K	20.0591	19.4619	19.6833	19.9165	19.7802	5.95443	12	18	17	18	16	0	0	0	0	1	0	0	0	0	0	0	0	1	1	0	0	0	0
Agt	P11859	Angiotensinogen	20.2582	19.4885	19.6414	19.7206	19.7772	5.95353	13	22	25	26	25	0	0	0	0	1	0	0	0	0	0	0	0	1	1	0	0	0	0
Serpina3m	Q03734	Serine protease inhibitor A3M	19.6399	19.2848	20.0182	20.1239	19.7667	5.95037	14	15	11	18	16	0	0	0	0	1	0	0	0	0	0	0	0	1	1	0	0	0	0
Chd5	A2A8L1	Chromodomain-helicase-DNA-binding protein 5	19.5336	19.6537	19.4212	19.8785	19.6217	5.90673	15	1	1	1	1	0	1	0	0	0	0	0	0	0	0	0	0	0	0	0	0	0	0
Hba	P01942	Hemoglobin subunit alpha	20.7771	16.7921	16.6034	24.207	19.5949	5.89866	16	13	9	11	16	0	0	0	0	0	0	0	0	0	0	0	0	0	0	1	1	1	1
Sparcl1	P70663	SPARC-like protein 1	19.5454	19.6462	19.504	19.44	19.5339	5.88029	17	49	48	53	52	0	0	0	0	1	0	0	0	0	0	0	0	1	1	0	1	1	0
Krt6a	P50446	Keratin, type II cytoskeletal 6A	21.6769	19.55	18.1281	18.4373	19.4481	5.85446	18	14	15	14	11	0	0	0	0	0	0	0	0	0	0	0	0	0	1	1	1	1	1
Krt2	Q3TTY5	Keratin, type II cytoskeletal 2 epidermal	21.2023	20.2642	17.7735	18.3134	19.3884	5.83648	19	14	7	6	5	0	0	0	0	0	0	0	0	0	0	0	0	0	0	1	1	1	1
Cst3	P21460	Cystatin-C	19.432	19.5069	19.0992	19.1356	19.2934	5.8079	20	21	20	22	22	0	0	0	0	1	0	0	0	0	0	0	0	0	1	1	1	1	1
Apoa1	Q00623	Apolipoprotein A-I	19.1964	18.6255	20.1349	19.1495	19.2766	5.80283	21	22	22	25	22	0	0	0	0	1	0	0	0	0	0	0	0	1	1	1	1	1	1
Krt15	Q61414	Keratin, type I cytoskeletal 15	21.5185	19.3352	17.8566	18.101	19.2028	5.78062	22	6	7	8	8	0	0	0	0	0	0	0	0	0	0	0	0	0	0	1	0	0	0
Serpina1e	Q00898	Alpha-1-antitrypsin 1-5	18.9073	19.1286	18.9652	19.3833	19.0961	5.7485	23	16	16	16	16	0	0	0	0	1	0	0	0	0	0	0	0	1	1	0	0	0	0
Krt76	Q3UV17	Keratin, type II cytoskeletal 2 oral	20.7836	19.7597	17.7813	17.9373	19.0655	5.73928	24	2	3	2	2	0	0	0	0	0	0	0	0	0	0	0	0	0	0	1	1	1	1
Krt10	P02535	Keratin, type I cytoskeletal 10	21.3737	19.0686	17.6794	17.9767	19.0246	5.72697	25	15	11	11	11	0	0	0	0	0	0	0	0	0	0	0	0	0	1	1	1	1	1
Pcsk1n	Q9QXV0	ProSAAS	18.4009	19.0492	18.4715	18.7793	18.6752	5.6218	26	17	18	18	18	0	0	0	0	1	0	0	0	0	0	0	0	0	1	0	0	1	0
Apod	P51910	Apolipoprotein D	19.7383	18.3713	17.826	17.7169	18.4131	5.54291	27	10	9	8	8	0	0	0	0	1	0	0	0	0	0	0	0	1	1	0	0	0	0
Gc	P21614	Vitamin D-binding protein	18.7008	17.8682	18.4814	18.255	18.3263	5.51678	28	40	34	40	37	0	0	0	0	1	0	0	0	0	0	0	0	1	1	0	0	0	0
Usp19	Q3UJD6	Ubiquitin carboxyl-terminal hydrolase 19	18.1868	17.9717	18.6328	18.4453	18.3092	5.51161	29	1	1	1	1	0	0	0	1	0	0	0	0	0	0	0	0	0	1	0	0	0	0
Chga	P26339	Chromogranin-A	18.3173	18.743	18.3367	17.8014	18.2996	5.50874	30	20	21	24	23	0	0	0	1	1	0	0	0	0	0	0	0	1	1	0	1	1	0
Krt78	E9Q0F0	Keratin 78	20.8222	17.9706	16.8855	17.4287	18.2768	5.50186	31	3	3	2	2	0	0	0	0	0	0	0	0	0	0	0	0	0	0	0	0	0	0
Serpina3n	Q91WP6	Serine protease inhibitor A3N	18.228	17.8899	18.3744	18.341	18.2083	5.48125	32	26	26	29	25	0	0	0	0	1	0	0	0	0	0	0	0	1	1	1	0	0	1
Aplp1	Q03157	Amyloid-like protein 1	18.1529	18.4087	18.1328	17.8858	18.145	5.4622	33	24	26	30	27	1	0	0	1	0	0	1	0	0	0	1	0	1	1	0	1	1	1
Krt79	Q8VED5	Keratin, type II cytoskeletal 79	20.3342	18.0306	16.9268	17.1609	18.1131	5.45259	34	6	6	6	6	0	0	0	0	0	0	0	0	0	0	0	0	0	0	1	1	1	1
Kng1	O08677	Kininogen-1	18.1692	17.8337	18.0819	18.0689	18.0384	5.43011	35	20	19	21	20	0	0	0	0	1	0	0	0	0	0	0	0	1	1	1	1	0	1
Gm2a	Q60648	Ganglioside GM2 activator	18.1228	18.1697	17.7768	17.963	18.0081	5.42097	36	8	8	8	8	0	0	0	0	0	0	0	0	0	0	0	0	1	1	0	0	0	1
Chgb	P16014	Secretogranin-1	17.8997	18.2526	17.9693	17.6888	17.9526	5.40427	37	38	39	45	42	0	0	0	0	1	0	0	0	0	0	0	0	1	1	0	0	1	0
Vgf	Q0VGU4	Neurosecretory protein VGF	17.7465	18.247	17.6792	17.7791	17.8629	5.37728	38	27	31	34	34	0	0	0	0	0	0	0	0	0	0	0	0	0	1	0	0	0	0
Abcc3	B2RX12	Canalicular multispecific organic anion transporter 2	18.3585	17.4595	17.7093	17.7357	17.8157	5.36307	39	1	1	1	1	0	0	0	1	0	0	0	0	0	0	0	1	1	1	0	0	0	0
Hbb-bs	A8DUK4	Beta-globin	18.9422	13.6692	15.534	23.1132	17.8146	5.36274	40	24	17	21	29	0	0	0	0	0	0	0	0	0	0	0	0	0	0	0	0	0	0
Afp	P02772	Alpha-fetoprotein	17.9058	17.1958	18.0302	18.0737	17.8014	5.35875	41	1	1	1	1	0	0	0	0	1	0	0	0	0	0	0	0	1	1	0	0	0	0
Igh-3	P01867	Ig gamma-2B chain C region	18.0247	17.7892	17.6394	17.6134	17.7667	5.3483	42	14	13	14	12	0	0	0	1	1	0	0	0	0	0	0	0	1	1	0	0	0	0
Ahsg	P29699	Alpha-2-HS-glycoprotein	17.5567	17.3647	17.8239	18.1302	17.7189	5.33391	43	14	13	14	14	0	0	0	0	1	0	0	0	0	0	0	0	1	1	1	1	1	1
Apoa4	P06728	Apolipoprotein A-IV	17.8678	17.5993	17.6896	17.692	17.7122	5.3319	44	37	39	42	42	0	0	0	0	1	0	0	0	0	0	0	0	0	1	0	0	0	0
Scg3	P47867	Secretogranin-3	17.7075	17.9512	17.6013	17.5736	17.7084	5.33076	45	33	35	37	37	0	0	0	1	1	0	0	0	0	0	0	0	0	1	1	1	1	1
Hexb	P20060	Beta-hexosaminidase subunit beta	17.9094	17.7425	17.3927	17.3789	17.6059	5.2999	46	26	30	29	27	0	0	0	0	0	0	0	0	0	0	0	0	1	1	1	1	1	1
Try10	Q792Z1	MCG140784	17.4906	17.7998	17.2956	17.3658	17.488	5.2644	47	4	3	4	4	0	0	0	0	0	0	0	0	0	0	0	0	0	1	0	0	0	0
Yipf3	Q3UDR8	Protein YIPF3	17.5821	17.7019	17.2993	17.3403	17.4809	5.26227	48	1	1	1	1	1	0	0	1	0	0	0	0	0	0	0	1	1	1	0	0	0	0
Kng2	Q6S9I3	HMW kininogen-II	17.4885	17.3305	17.4822	17.4577	17.4397	5.24988	49	11	9	16	14	0	0	0	0	0	0	0	0	0	0	0	0	0	1	0	0	0	0
Mug1	P28665	Murinoglobulin-1	17.5134	16.6002	17.6538	17.6186	17.3465	5.22182	50	65	57	87	80	0	0	0	0	1	0	0	0	0	0	0	0	1	1	1	1	1	1
Pltp	P55065	Phospholipid transfer protein	17.6392	17.7772	17.0016	16.9671	17.3463	5.22175	51	23	25	22	21	0	0	0	0	1	0	0	0	0	0	0	0	1	1	1	0	1	0
Cdh2	P15116	Cadherin-2	17.1852	17.4839	17.3047	17.197	17.2927	5.20562	52	13	14	18	13	0	0	0	1	0	0	1	0	0	0	1	0	1	1	1	1	1	1
Vtn	P29788	Vitronectin	17.5929	17.4545	17.2	16.8451	17.2731	5.19973	53	12	13	12	11	0	0	0	0	1	0	0	0	0	0	0	0	1	1	1	1	0	1
Serping1	P97290	Plasma protease C1 inhibitor	17.4286	17.3627	17.0834	17.1842	17.2647	5.1972	54	19	21	20	22	0	0	0	0	1	0	0	0	0	0	0	0	1	1	1	1	0	0
Scg2	Q03517	Secretogranin-2	17.0482	17.7366	16.7217	17.288	17.1986	5.17729	55	25	30	28	31	0	0	0	0	1	0	0	0	0	0	0	0	0	0	0	0	1	0
Pzp	Q61838	Pregnancy zone protein	16.3709	16.7259	17.6775	17.9947	17.1923	5.17539	56	45	46	69	69	0	0	0	0	1	0	0	0	0	0	0	0	1	1	1	1	1	1
Penk	P22005	Proenkephalin-A	17.1001	17.3966	17.0421	17.1627	17.1754	5.1703	57	6	11	8	10	0	0	0	0	1	0	0	0	0	0	0	0	0	1	0	0	0	0
Mup18;Mup6;Mup11	A2BIM8;P02762;P04938	Major urinary protein 18;Major urinary protein 6;Major urinary protein 11	19.2686	14.9068	17.2274	17.185	17.147	5.16175	58	26	13	25	24	0	0	0	0	1	0	0	0	0	0	0	0	0	0	0	0	0	0
App	P12023	Amyloid-beta A4 protein	17.0185	17.3374	16.9881	17.0548	17.0997	5.14752	59	32	33	40	37	1	1	0	1	1	0	1	0	0	0	1	0	1	1	0	1	1	1
Krt42	Q6IFX2	Keratin, type I cytoskeletal 42	19.0062	17.1523	16.0707	16.0553	17.0711	5.13892	60	13	11	9	9	1	0	0	0	0	0	0	0	0	0	0	0	0	0	1	1	1	1
Serpinc1	P32261	Antithrombin-III	17.4951	16.7463	16.753	16.9108	16.9763	5.11037	61	30	29	31	32	0	0	0	0	1	0	0	0	0	0	0	0	1	1	1	1	1	1
Atp6ap1	Q9R1Q9	V-type proton ATPase subunit S1	17.1702	17.1311	16.6244	16.8785	16.951	5.10277	62	13	13	13	12	0	0	0	1	0	0	0	0	0	0	0	0	1	1	0	0	1	1
Serpina1b	P22599	Alpha-1-antitrypsin 1-2	17.4647	16.4879	16.8651	16.9816	16.9498	5.10241	63	8	8	9	8	0	0	0	0	1	0	0	0	0	0	0	0	1	1	0	0	0	0
Cp	Q61147	Ceruloplasmin	17.0568	16.896	16.8853	16.9371	16.9438	5.10059	64	49	49	59	54	0	0	0	0	1	0	0	0	0	0	0	0	1	1	1	1	1	1
Ncam1	P13595	Neural cell adhesion molecule 1	16.9421	17.2871	16.9172	16.6231	16.9424	5.10016	65	35	37	41	40	0	0	0	1	0	1	1	0	0	0	2	0	1	1	0	1	1	1
Gsn	P13020	Gelsolin	16.8964	16.8123	16.949	17.093	16.9377	5.09874	66	37	39	41	39	1	0	0	0	1	0	0	0	0	0	0	0	0	1	1	1	1	1
Actb	P60710	Actin, cytoplasmic 1	16.1931	16.4318	16.7701	18.0258	16.8552	5.07392	67	31	41	42	38	1	1	0	0	0	0	0	0	0	0	0	0	0	1	1	1	1	1
2210010C04Rik	Q9CPN9	RIKEN cDNA 2210010C04 gene	17.668	16.6657	16.3492	16.6722	16.8388	5.06897	68	1	1	1	1	0	0	0	0	0	0	0	0	0	0	0	0	0	0	0	0	0	0
Cpe	Q00493	Carboxypeptidase E	17.0217	17.135	16.5315	16.656	16.8361	5.06816	69	23	21	23	23	0	0	0	1	1	0	0	0	0	0	0	0	1	1	1	1	1	1
Krt1	P04104	Keratin, type II cytoskeletal 1	17.864	17.3326	15.9833	16.0582	16.8095	5.06017	70	10	10	8	8	0	0	0	1	0	0	0	0	0	0	0	0	0	0	1	1	1	1
Nptx2	O70340	Neuronal pentraxin-2	15.8375	16.7876	17.4994	17.0843	16.8022	5.05797	71	3	4	1	2	0	0	0	0	1	0	0	0	0	0	0	0	1	1	0	0	1	0
Apoa2	P09813	Apolipoprotein A-II	16.7933	15.4094	18.0718	16.7843	16.7647	5.04667	72	2	2	2	2	0	0	0	0	1	0	0	0	0	0	0	0	0	1	0	0	0	0
Pkm	P52480	Pyruvate kinase PKM	16.2141	16.5251	16.3957	17.8549	16.7474	5.04148	73	32	37	43	43	1	1	0	0	0	0	0	0	0	0	0	0	0	1	1	1	1	1
B2m	P01887	Beta-2-microglobulin	16.7677	16.796	16.4488	16.6182	16.6577	5.01446	74	4	4	4	5	0	0	0	0	1	0	0	0	0	0	0	0	0	1	1	1	0	1
Cdk1	P11440	Cyclin-dependent kinase 1	17.8619	16.0152	15.9272	16.8256	16.6575	5.0144	75	2	2	2	2	1	1	1	0	0	0	0	0	0	0	0	0	0	0	0	0	0	0
C3	P01027	Complement C3	16.994	15.6659	17.059	16.8551	16.6435	5.01019	76	106	93	119	105	0	0	0	0	1	0	0	0	0	0	0	0	1	1	1	1	1	1
Plg	P20918	Plasminogen	16.6526	16.4617	16.6769	16.7123	16.6259	5.00488	77	47	44	52	49	0	0	0	0	1	0	0	0	0	0	0	0	0	1	1	1	1	1
A2m	Q6GQT1	Alpha-2-macroglobulin-P	16.6962	16.6379	16.5627	16.4567	16.5884	4.9936	78	71	74	82	77	0	0	0	0	1	0	0	0	0	0	0	0	1	1	1	1	1	1
Ctsd	P18242	Cathepsin D	16.8851	16.6625	16.0901	16.3935	16.5078	4.96934	79	16	14	17	16	0	0	0	0	1	0	0	0	0	0	0	0	1	1	1	1	1	1
Ccn3	Q64299	CCN family member 3	16.356	16.9382	16.5448	16.1857	16.5062	4.96885	80	7	8	8	9	1	0	0	0	1	0	0	0	0	0	0	0	1	1	1	0	1	0
Ighg2c	A0A0A6YY53;F6TQW2	Immunoglobulin heavy constant gamma 2C (Fragment)	17.2401	16.482	16.0355	15.8652	16.4057	4.93861	81	16	17	16	14	0	0	0	0	0	0	0	0	0	0	0	0	0	0	0	0	0	0
Atp5f1d	Q9D3D9	ATP synthase subunit delta, mitochondrial	16.4744	16.8582	16.0467	16.1085	16.372	4.92846	82	2	2	2	2	0	0	1	1	0	0	0	0	0	0	0	0	0	0	0	0	0	0
Coch	Q62507	Cochlin	16.6711	16.5979	16.148	16.0545	16.3679	4.92722	83	12	10	9	7	0	0	0	0	1	0	0	0	0	0	0	0	1	1	0	0	1	0
Bcan	Q61361	Brevican core protein	16.614	16.4044	16.2304	16.1795	16.3571	4.92397	84	21	19	20	20	0	0	0	0	1	0	0	0	0	0	0	0	1	1	1	1	1	1
Ckb	Q04447	Creatine kinase B-type	15.5111	16.3905	17.7596	15.761	16.3555	4.9235	85	15	20	28	19	1	0	0	0	0	0	0	0	0	0	0	0	0	1	1	1	1	1
Lyz2	P08905	Lysozyme C-2	16.4986	16.4248	16.0629	16.1859	16.293	4.9047	86	6	6	6	7	0	0	0	0	1	0	0	0	0	0	0	0	0	1	1	1	1	0
Cntn1	P12960	Contactin-1	16.5058	16.3696	15.9969	16.2025	16.2687	4.89736	87	40	42	44	42	0	0	0	1	0	1	0	0	0	0	1	0	1	1	1	1	1	1
Spp1	P10923	Osteopontin	16.604	16.3326	16.0578	16.0559	16.2626	4.89552	88	14	12	12	12	0	0	0	0	1	0	0	0	0	0	0	0	1	1	1	1	0	0
Nptx1	Q62443	Neuronal pentraxin-1	16.6469	16.1815	15.9714	16.2265	16.2566	4.89372	89	13	14	15	12	0	0	0	0	0	0	0	0	0	0	0	0	1	1	1	1	1	0
Pla2g7	Q60963	Platelet-activating factor acetylhydrolase	16.1987	16.6997	15.8927	16.1273	16.2296	4.8856	90	17	19	20	20	0	0	0	0	1	0	0	0	0	0	0	0	1	1	1	1	1	0
Lonp1	Q8CGK3	Lon protease homolog, mitochondrial	16.2847	15.8499	16.3721	16.2221	16.1822	4.87133	91	2	2	2	2	0	0	1	0	0	0	0	0	0	0	0	0	0	1	0	0	0	0
Vdac3	Q60931	Voltage-dependent anion-selective channel protein 3	16.1931	16.7297	15.8998	15.8654	16.172	4.86826	92	2	2	2	2	0	0	1	1	0	0	0	0	0	0	0	0	0	1	0	0	0	0
Qsox1	Q8BND5	Sulfhydryl oxidase 1	16.4131	16.3131	16.0561	15.8848	16.1668	4.86669	93	23	27	30	30	0	0	0	1	1	0	0	0	0	0	0	0	1	1	1	1	1	0
Nptxr	Q99J85	Neuronal pentraxin receptor	16.0419	16.6485	15.8914	16.0457	16.1569	4.8637	94	10	11	10	10	0	0	0	1	0	0	0	1	0	0	1	0	1	1	0	0	1	0
Nell2	Q61220	Protein kinase C-binding protein NELL2	16.0243	16.7424	16.1153	15.7431	16.1563	4.86352	95	24	29	31	31	0	0	0	0	1	0	0	0	0	0	0	0	1	1	1	1	1	1
Psap	Q61207	Prosaposin	16.3085	16.5425	15.6785	15.9333	16.1157	4.85131	96	17	15	14	19	0	0	0	0	1	0	0	0	0	0	0	0	1	1	1	1	1	1
Serpinf2	Q61247	Alpha-2-antiplasmin	16.1421	15.8845	16.014	16.2995	16.085	4.84207	97	15	13	16	16	0	0	0	0	1	0	0	0	0	0	0	0	1	1	0	0	0	1
Sparc	P07214	SPARC	16.1932	16.1262	15.8307	16.1785	16.0822	4.84121	98	18	20	19	19	0	0	0	0	1	0	0	0	0	0	0	0	1	1	1	1	1	0
Ighg3;Ighg3;	A0A075B5P5;A0A1Y7VJN6;P03987	Immunoglobulin heavy constant gamma 3 (Fragment);Immunoglobulin heavy constant gamma 3 (Fragment);Ig gamma-3 chain C region	15.9924	16.6284	16.2462	15.4285	16.0739	4.83872	99	11	12	13	12	0	0	0	1	1	0	0	0	0	0	0	0	1	1	0	0	0	0
Opcml	G5E8G3	MCG9827	16.1495	16.2556	15.9949	15.8083	16.0521	4.83216	100	5	5	6	5	0	0	0	0	0	0	0	0	0	0	0	0	0	1	0	0	0	0
Ogn	Q62000	Mimecan	16.1387	16.3652	15.6374	16.0643	16.0514	4.83195	101	13	13	15	14	0	0	0	0	1	0	0	0	0	0	0	0	1	1	1	1	0	0
Hspd1	P63038	60 kDa heat shock protein, mitochondrial	16.4877	16.167	15.4845	16.0287	16.042	4.82911	102	11	15	15	13	0	0	1	0	0	0	0	0	0	0	0	0	0	1	0	0	0	1
Ntm	Q99PJ0	Neurotrimin	16.2441	16.0604	15.9718	15.8626	16.0347	4.82694	103	9	9	11	9	0	0	0	1	0	1	0	0	0	0	1	0	1	1	0	1	1	1
Actbl2	Q8BFZ3	Beta-actin-like protein 2	15.2852	15.7871	15.8738	17.1419	16.022	4.8231	104	1	1	1	1	1	0	0	0	0	0	0	0	0	0	0	0	0	1	0	0	0	0
Apoh	Q01339	Beta-2-glycoprotein 1	16.554	15.6035	16.0814	15.7982	16.0093	4.81927	105	23	20	27	21	0	0	0	0	1	0	0	0	0	0	0	0	1	1	1	1	1	1
Fetub	Q9QXC1	Fetuin-B	16.291	15.7143	15.8813	16.0492	15.984	4.81165	106	14	14	14	15	0	0	0	0	1	0	0	0	0	0	0	0	1	1	0	0	0	0
Fbln1	Q08879	Fibulin-1	16.2082	16.5523	15.4351	15.7359	15.9828	4.81132	107	20	22	21	19	0	0	0	0	1	0	0	0	0	0	0	0	1	1	1	1	1	1
Pik3ip1	Q7TMJ8	Phosphoinositide-3-kinase-interacting protein 1	16.0189	16.3822	15.7742	15.7129	15.9721	4.80807	108	8	8	7	8	0	0	0	1	0	0	1	0	0	0	1	0	0	1	0	0	0	0
Orm2	P07361	Alpha-1-acid glycoprotein 2	15.6998	15.8746	16.0138	16.108	15.924	4.79361	109	5	5	5	5	0	0	0	0	1	0	0	0	0	0	0	0	1	1	0	0	0	0
Sod1	P08228	Superoxide dismutase [Cu-Zn]	16.2708	15.8201	15.4749	16.068	15.9085	4.78892	110	7	8	8	8	1	1	0	0	0	0	0	0	0	0	0	0	0	1	0	0	0	0
Aplp2	Q06335	Amyloid-like protein 2	16.0666	16.0521	15.6856	15.6918	15.874	4.77856	111	19	21	20	16	0	1	0	1	0	0	1	0	0	0	1	0	1	1	0	1	1	1
Aldoa	P05064	Fructose-bisphosphate aldolase A	14.6701	14.5926	14.8757	19.2461	15.8461	4.77016	112	22	19	25	40	1	0	0	0	0	0	0	0	0	0	0	0	0	1	1	1	1	1
Ctsb	P10605	Cathepsin B	16.4006	15.8922	15.3267	15.7572	15.8442	4.76957	113	21	20	19	21	0	0	0	0	1	0	0	0	0	0	0	0	1	1	1	1	1	1
Igkc	P01837	Immunoglobulin kappa constant	16.5284	15.4631	15.6832	15.6287	15.8258	4.76405	114	3	3	3	3	0	0	0	0	0	0	0	0	0	0	0	0	0	1	0	0	0	0
Serpinf1	P97298	Pigment epithelium-derived factor	16.1969	15.5663	15.6478	15.8687	15.8199	4.76227	115	14	14	17	15	0	0	0	0	1	0	0	0	0	0	0	0	1	1	1	1	1	1
Azgp1	Q64726	Zinc-alpha-2-glycoprotein	16.166	15.5475	15.7804	15.7565	15.8126	4.76007	116	13	11	12	14	0	0	0	0	1	0	0	0	0	0	0	0	1	1	0	0	0	0
Cdh13	Q9WTR5	Cadherin-13	15.989	15.9892	15.5347	15.6885	15.8003	4.75638	117	9	10	10	12	0	0	0	1	0	1	0	0	0	0	1	0	1	1	1	1	1	1
Serpini1	O35684	Neuroserpin	16.164	15.9279	15.4313	15.6459	15.7923	4.75395	118	9	10	11	10	0	0	0	0	1	0	0	0	0	0	0	0	1	1	0	0	1	0
Rbp4	Q00724	Retinol-binding protein 4	16.5133	15.1906	15.5632	15.8301	15.7743	4.74853	119	7	6	7	7	0	0	0	0	1	0	0	0	0	0	0	0	0	1	0	0	0	0
Scg5	P12961	Neuroendocrine protein 7B2	15.7997	15.9602	15.5993	15.68	15.7598	4.74417	120	14	14	15	15	0	0	0	0	1	0	0	0	0	0	0	0	0	0	0	0	1	0
Ly86	O88188	Lymphocyte antigen 86	15.9521	15.8655	15.5592	15.5233	15.725	4.73371	121	4	4	4	4	0	0	0	0	1	0	0	0	0	0	0	0	1	1	0	0	0	0
Ces1b	D3Z5G7	Carboxylic ester hydrolase	16.4157	15.2244	15.6891	15.5098	15.7097	4.7291	122	12	8	11	12	0	0	0	0	0	0	0	0	0	0	0	0	0	0	0	0	0	0
Dkk3	Q9QUN9	Dickkopf-related protein 3	15.6721	16.2287	15.4269	15.3967	15.6811	4.72049	123	16	17	19	18	0	0	0	0	1	0	0	0	0	0	0	0	1	1	0	0	0	0
Clstn1	Q9EPL2	Calsyntenin-1	15.7889	15.8539	15.5582	15.4694	15.6676	4.71642	124	18	20	25	23	0	1	0	1	0	0	1	0	0	0	1	0	1	1	0	1	1	1
Lsamp	Q8BLK3	Limbic system-associated membrane protein	15.8706	15.6851	15.4547	15.6104	15.6552	4.71268	125	15	15	14	14	0	0	0	1	0	1	0	0	0	0	1	0	1	1	0	1	1	1
Ppp1r7	Q3UM45	Protein phosphatase 1 regulatory subunit 7	16.2129	15.1344	15.5217	15.6672	15.634	4.70631	126	1	1	1	1	0	1	0	0	0	0	0	0	0	0	0	0	0	1	0	0	0	0
C4b	P01029	Complement C4-B	16.008	15.771	15.3455	15.3544	15.6197	4.70201	127	69	74	84	72	0	0	0	0	1	0	0	0	0	0	0	0	1	1	1	1	1	1
Igha	A0A075B6A3;A0A0A6YXW6	Immunoglobulin heavy constant alpha (Fragment)	16.5001	14.8271	15.5718	15.5104	15.6024	4.69678	128	10	6	9	8	0	0	0	0	0	0	0	0	0	0	0	0	0	0	0	0	0	0
Pam	P97467	Peptidyl-glycine alpha-amidating monooxygenase	15.6473	15.8788	15.3246	15.5562	15.6017	4.69659	129	22	26	30	26	0	0	0	1	0	0	0	0	0	0	0	0	1	1	0	1	0	0
Krt5	Q922U2	Keratin, type II cytoskeletal 5	17.4853	16.038	14.1533	14.668	15.5862	4.6919	130	7	10	7	7	0	0	0	0	0	0	0	0	0	0	0	0	0	1	1	1	1	1
Ly6h	Q9WUC3	Lymphocyte antigen 6H	15.8923	15.6414	15.771	15.035	15.5849	4.69153	131	3	4	3	4	0	0	0	1	0	1	0	0	0	0	1	0	1	1	0	0	0	0
Lrg1	Q91XL1	Leucine-rich HEV glycoprotein	15.8077	15.7055	14.991	15.6327	15.5342	4.67626	132	5	4	6	7	0	0	0	0	0	0	0	0	0	0	0	0	0	1	0	0	0	0
B4gat1	Q8BWP8	Beta-1,4-glucuronyltransferase 1	15.8226	15.5997	15.3159	15.352	15.5226	4.67276	133	7	6	9	7	0	0	0	1	0	0	0	1	0	0	1	0	1	1	1	1	1	1
Serpind1	P49182	Heparin cofactor 2	15.8407	15.4649	15.1984	15.5537	15.5144	4.67031	134	15	17	20	17	0	0	0	0	0	0	0	0	0	0	0	0	1	1	1	1	1	1
Thy1	P01831	Thy-1 membrane glycoprotein	15.9149	15.3704	15.2134	15.5215	15.505	4.66749	135	7	7	7	7	0	0	0	1	0	1	0	0	0	0	1	0	1	1	1	0	1	0
Negr1	Q80Z24	Neuronal growth regulator 1	15.7496	15.6032	15.2233	15.3601	15.4841	4.66116	136	6	7	8	8	0	0	0	1	0	1	0	0	0	0	1	0	1	1	0	0	1	1
Nbeal2	Q6ZQA0	Neurobeachin-like protein 2	15.767	NaN	15.1618	15.4347	15.4545	4.65226	137	1	NaN	1	1	0	0	0	0	0	0	0	0	0	0	0	0	0	1	0	0	0	0
Gm20547	B8JJN0	Predicted gene 20547	15.7078	14.8491	15.6099	15.4999	15.4167	4.64088	138	32	30	44	38	0	0	0	0	0	0	0	0	0	0	0	0	0	0	0	0	0	0
Lyz1	P17897	Lysozyme C-1	16.5681	16.4867	13.1262	15.2993	15.3701	4.62685	139	1	1	1	1	0	0	0	0	1	0	0	0	0	0	0	0	0	0	0	1	1	1
Orm1	Q60590	Alpha-1-acid glycoprotein 1	14.9628	15.3111	15.3622	15.7765	15.3532	4.62176	140	6	7	10	9	0	0	0	0	1	0	0	0	0	0	0	0	1	1	0	0	0	0
Cfh	P06909	Complement factor H	15.6068	14.9709	15.5095	15.3147	15.3505	4.62095	141	36	18	35	30	0	0	0	0	1	0	0	0	0	0	0	0	1	1	1	1	0	0
Slc25a5	P51881	ADP/ATP translocase 2	15.853	15.7811	15.1802	14.5588	15.3433	4.61878	142	2	2	2	2	0	0	1	1	0	0	0	0	0	0	0	1	0	0	0	0	0	0
Ecrg4	Q99LS0	Augurin	16.1875	15.6882	14.1551	15.1208	15.2879	4.60211	143	2	2	4	3	1	0	0	1	1	0	0	0	0	0	0	0	0	0	0	0	0	0
Nrxn3	Q6P9K9	Neurexin-3	15.4511	15.3923	15.0582	15.125	15.2567	4.59272	144	20	24	23	21	0	0	0	1	0	0	1	0	0	0	1	0	1	1	0	0	1	0
Iglv1;;;;;	A0A075B663;P01723;P01726;P01727;P01728;P01729	Immunoglobulin lambda variable 1 (Fragment);Ig lambda-1 chain V region;Ig lambda-1 chain V region H2020;Ig lambda-1 chain V region S43;Ig lambda-2 chain V region;Ig lambda-2 chain V region MOPC 315	15.3285	15.3427	15.4572	14.8284	15.2392	4.58746	145	1	1	1	1	0	0	0	0	0	0	0	0	0	0	0	0	0	0	0	0	0	0
Hcrt	O55241	Orexin	14.6376	15.4529	15.6473	15.2035	15.2353	4.58629	146	3	3	2	3	0	0	0	0	0	0	0	0	0	0	0	0	0	0	0	0	0	0
Pglyrp1	O88593	Peptidoglycan recognition protein 1	15.548	15.2203	14.9157	15.1541	15.2095	4.57852	147	2	2	2	2	1	0	0	0	1	0	0	0	0	0	0	0	0	0	0	0	0	0
Slc25a4	P48962	ADP/ATP translocase 1	15.2363	15.8289	14.7613	14.9313	15.1894	4.57247	148	7	8	8	7	0	0	1	1	0	0	0	0	0	0	0	1	0	1	0	0	0	0
Hp	Q61646	Haptoglobin	15.8744	16.648	13.0757	15.1436	15.1854	4.57126	149	16	16	10	19	0	0	0	0	1	0	0	0	0	0	0	0	1	1	1	1	1	1
Igf2	P09535	Insulin-like growth factor II	15.4906	15.2772	14.8339	15.1251	15.1817	4.57014	150	4	4	4	5	0	0	0	0	1	0	0	0	0	0	0	0	0	1	1	1	0	1
Ckm	P07310	Creatine kinase M-type	15.5936	12.9532	12.0599	20.1104	15.1793	4.56942	151	9	5	12	28	1	0	0	0	0	0	0	0	0	0	0	0	0	1	0	0	0	0
Ldhb	P16125	L-lactate dehydrogenase B chain	14.9123	15.1135	15.2843	15.3413	15.1628	4.56447	152	11	13	15	15	1	0	0	0	0	0	0	0	0	0	0	0	0	1	1	1	1	1
Ces1c	P23953	Carboxylesterase 1C	16.6095	14.3572	14.7574	14.9156	15.1599	4.56359	153	10	7	9	9	0	0	0	0	0	0	0	0	0	0	0	0	1	1	0	0	0	0
Igfbp2	P47877	Insulin-like growth factor-binding protein 2	15.1428	15.2136	14.8593	15.3013	15.1292	4.55435	154	12	12	13	13	0	0	0	0	1	0	0	0	0	0	0	0	1	1	1	1	0	0
Nrcam	Q810U4	Neuronal cell adhesion molecule	14.7593	15.6463	15.3425	14.7396	15.1219	4.55215	155	25	29	32	28	0	0	0	1	1	0	1	0	0	0	1	0	1	1	1	1	1	1
Nrxn1	Q9CS84	Neurexin-1	15.2355	15.2016	15.2491	14.7926	15.1197	4.55149	156	16	19	19	17	0	0	0	1	0	0	1	0	0	0	1	0	1	1	0	1	1	0
Vdac2	Q60930	Voltage-dependent anion-selective channel protein 2	15.0077	15.6054	14.8358	14.9015	15.0876	4.54182	157	4	4	5	4	0	0	1	1	0	0	0	0	0	0	0	0	0	1	0	0	0	0
Ndufa5	Q9CPP6	NADH dehydrogenase [ubiquinone] 1 alpha subcomplex subunit 5	15.4494	15.5987	14.3744	14.886	15.0771	4.53866	158	2	2	2	2	0	0	1	1	0	0	0	0	0	0	0	0	0	0	0	0	0	0
	P01631	Ig kappa chain V-II region 26-10	15.9448	14.2025	15.3499	14.7612	15.0646	4.5349	159	4	2	2	3	0	0	0	0	0	0	0	0	0	0	0	0	0	0	0	0	1	1
F2	P19221	Prothrombin	15.2583	14.8225	15.0471	15.1105	15.0596	4.53339	160	20	24	23	24	0	0	0	0	0	0	0	0	0	0	0	0	1	1	1	1	1	1
Ptprz1	B9EKR1	Receptor-type tyrosine-protein phosphatase zeta	15.3101	15.0722	15.0309	14.7968	15.0525	4.53125	161	17	18	17	17	0	0	0	1	1	0	1	0	0	0	1	0	1	1	1	0	1	1
Lum	P51885	Lumican	15.1526	14.6844	14.5202	15.788	15.0363	4.52638	162	13	12	12	13	0	0	0	0	1	0	0	0	0	0	0	0	1	1	1	1	1	1
Cntn2	Q61330	Contactin-2	15.4068	14.9724	14.8781	14.8509	15.0271	4.5236	163	21	18	23	21	0	0	0	1	0	1	0	0	0	0	1	0	1	1	0	0	1	1
Itm2b	O89051	Integral membrane protein 2B	15.1479	15.2819	14.5766	15.0798	15.0215	4.52193	164	6	6	7	6	0	0	0	1	1	0	0	1	0	0	1	0	1	1	1	1	1	1
Afm	O89020	Afamin	15.1138	14.5779	15.1945	15.0786	14.9912	4.5128	165	21	17	25	23	0	0	0	0	1	0	0	0	0	0	0	0	1	1	1	1	1	1
Slc6a11	P31650	Sodium- and chloride-dependent GABA transporter 3	14.7313	15.7942	14.6966	14.7179	14.985	4.51094	166	1	1	1	1	0	0	0	1	0	0	0	0	0	0	0	1	1	1	0	0	0	0
Mup3	P04939	Major urinary protein 3	15.3534	13.8835	15.1639	15.5351	14.984	4.51063	167	4	2	3	2	0	0	0	0	1	0	0	0	0	0	0	0	1	1	0	0	0	0
Hspg2	Q05793	Basement membrane-specific heparan sulfate proteoglycan core protein	15.4352	14.9952	14.6957	14.8076	14.9834	4.51046	168	8	7	8	8	0	0	0	0	1	0	0	0	0	0	0	0	1	1	1	1	0	1
Tcn2	O88968	Transcobalamin-2	15.4424	15.1179	14.5642	14.7637	14.9721	4.50704	169	13	12	12	14	0	0	0	0	1	0	0	0	0	0	0	0	0	0	0	0	0	0
Cfi	Q61129	Complement factor I	14.9708	14.8781	15.1343	14.8914	14.9687	4.50602	170	12	13	17	14	0	0	0	0	1	0	0	0	0	0	0	0	1	1	0	0	1	1
Atp5f1a	Q03265	ATP synthase subunit alpha, mitochondrial	15.1649	15.4571	14.3968	14.8498	14.9671	4.50556	171	14	22	19	18	0	0	1	1	0	0	0	0	0	0	0	0	1	1	0	0	1	1
Reln	Q60841	Reelin	15.4161	14.9601	14.7151	14.7132	14.9511	4.50072	172	16	17	20	19	0	0	0	0	1	0	0	0	0	0	0	0	1	1	0	1	1	0
Mb	P04247	Myoglobin	14.2919	13.7533	13.2245	18.4467	14.9291	4.49411	173	5	3	9	22	0	0	0	0	0	0	0	0	0	0	0	0	0	0	0	0	0	0
Csf1r	P09581	Macrophage colony-stimulating factor 1 receptor	15.0917	15.1632	14.8073	14.6185	14.9202	4.49142	174	9	9	10	11	0	0	0	1	0	0	1	0	0	0	1	0	1	1	0	0	0	0
Ppia	P17742	Peptidyl-prolyl cis-trans isomerase A	14.4293	14.1831	15.1561	15.8965	14.9163	4.49024	175	6	8	12	14	1	0	0	0	1	0	0	0	0	0	0	0	1	1	0	1	1	1
Omg	Q63912	Oligodendrocyte-myelin glycoprotein	15.5902	15.0686	14.3897	14.6145	14.9157	4.49008	176	6	4	3	5	0	0	0	1	0	1	0	0	0	0	1	0	1	1	0	0	1	1
Ifnar2	O35664	Interferon alpha/beta receptor 2	15.6316	15.2752	14.7601	13.9673	14.9086	4.48792	177	1	1	1	2	0	0	0	1	1	0	1	0	0	0	1	0	1	1	1	0	1	1
Il1rap	Q61730	Interleukin-1 receptor accessory protein	15.2919	14.5515	14.9356	14.8355	14.9036	4.48644	178	8	8	9	8	0	0	0	1	1	0	1	0	0	0	1	0	1	1	1	1	1	1
Gm8797;Ubb;Ubc;Rps27a;Uba52	A0A0A6YW67;P0CG49;P0CG50;P62983;P62984	MCG23377, isoform CRA_b;Polyubiquitin-B;Polyubiquitin-C;Ubiquitin-40S ribosomal protein S27a;Ubiquitin-60S ribosomal protein L40	15.4337	14.5721	14.9026	14.6699	14.8946	4.48371	179	6	7	6	6	1	1	0	0	0	0	0	0	0	0	0	0	0	0	0	0	0	0
C8a	Q8K182	Complement component C8 alpha chain	14.54	14.9603	14.9479	15.0428	14.8727	4.47714	180	13	15	15	15	0	0	0	1	1	0	0	0	0	0	0	1	1	1	0	0	0	1
Krt14	Q61781	Keratin, type I cytoskeletal 14	17.0696	15.1589	13.5298	13.5574	14.8289	4.46395	181	6	7	5	6	1	1	0	0	0	0	0	0	0	0	0	0	0	1	1	1	1	1
Fn1	P11276	Fibronectin	15.2816	15.2	14.7013	14.0735	14.8141	4.45949	182	55	52	60	50	0	0	0	0	1	0	0	0	0	0	0	0	1	1	1	1	1	1
Sez6l2	Q4V9Z5	Seizure 6-like protein 2	14.7604	15.2228	14.2292	15.007	14.8048	4.4567	183	10	11	12	12	0	0	0	1	0	0	1	0	0	0	1	0	1	1	0	0	0	0
Chl1	P70232	Neural cell adhesion molecule L1-like protein	14.6148	15.0273	14.8106	14.6492	14.7755	4.44786	184	31	33	38	36	0	0	0	1	1	0	1	0	0	0	1	0	1	1	0	1	1	1
Cpq	Q9WVJ3	Carboxypeptidase Q	15.1442	14.7083	14.56	14.6797	14.773	4.44713	185	8	8	9	8	0	0	0	0	1	0	0	0	0	0	0	0	1	1	1	1	1	1
Ldha	P06151	L-lactate dehydrogenase A chain	14.0119	14.1852	14.2392	16.5975	14.7585	4.44275	186	6	7	8	21	1	0	0	0	0	0	0	0	0	0	0	0	0	0	1	1	1	1
Pebp1	P70296	Phosphatidylethanolamine-binding protein 1	14.2648	14.2772	14.739	15.7499	14.7577	4.44251	187	7	7	8	9	1	0	0	0	0	0	0	0	0	0	0	0	0	1	0	1	1	1
Itih2	Q61703	Inter-alpha-trypsin inhibitor heavy chain H2	14.8511	14.6143	14.7886	14.748	14.7505	4.44034	188	10	10	17	13	0	0	0	0	1	0	0	0	0	0	0	0	1	1	1	1	1	1
Fam3c	Q91VU0	Protein FAM3C	14.8838	14.9469	14.5001	14.6568	14.7469	4.43925	189	13	15	17	15	0	0	0	0	1	0	0	0	0	0	0	0	0	1	0	1	0	0
Efemp1	Q8BPB5	EGF-containing fibulin-like extracellular matrix protein 1	14.957	14.8415	14.9993	14.1239	14.7304	4.43429	190	14	15	17	14	0	0	0	0	1	0	0	0	0	0	0	0	1	1	1	1	0	1
Fga	E9PV24	Fibrinogen alpha chain	13.9151	14.7289	15.2696	14.9405	14.7136	4.42922	191	14	16	20	8	0	0	0	0	1	0	0	0	0	0	0	0	1	1	1	1	0	1
Ctsz	Q9WUU7	Cathepsin Z	14.9221	14.9474	14.4823	14.4977	14.7124	4.42886	192	10	10	13	8	0	0	0	0	0	0	0	0	0	0	0	0	1	1	1	1	1	1
Ica	Q9DBD0	Inhibitor of carbonic anhydrase	14.8932	14.395	14.5232	14.823	14.6586	4.41268	193	26	24	27	27	0	0	0	0	1	0	0	0	0	0	0	0	1	1	1	0	0	1
Lrrc4b	P0C192	Leucine-rich repeat-containing protein 4B	14.9822	14.6585	14.2859	14.6422	14.6422	4.40774	194	8	10	10	9	0	0	0	1	0	0	0	0	0	0	0	0	1	1	0	0	1	1
Cadm1	Q8R5M8	Cell adhesion molecule 1	14.7729	15.148	14.2641	14.3597	14.6362	4.40593	195	6	8	8	5	0	0	0	1	0	0	1	0	0	0	1	0	1	1	0	0	0	0
Lbp	Q61805	Lipopolysaccharide-binding protein	15.1885	14.7356	13.6963	14.9005	14.6302	4.40413	196	11	9	11	13	0	0	0	1	1	0	0	0	0	0	0	0	1	1	1	0	0	0
Dag1	Q62165	Dystroglycan	14.6724	14.8445	14.3938	14.5937	14.6261	4.40289	197	10	8	8	7	1	1	0	1	1	0	1	0	0	0	1	0	1	1	1	1	1	1
Sema7a	Q9QUR8	Semaphorin-7A	14.8236	14.6458	14.3809	14.5493	14.5999	4.39501	198	22	24	22	26	0	0	0	1	0	1	0	0	0	0	1	0	1	1	1	1	1	1
Pdyn	O35417	Proenkephalin-B	14.3834	15.1106	14.307	14.5635	14.5911	4.39237	199	2	3	2	2	0	0	0	0	1	0	0	0	0	0	0	0	0	0	0	0	0	0
Tuba1b	P05213	Tubulin alpha-1B chain	14.4031	14.5609	14.7515	14.4646	14.545	4.37849	200	22	30	32	31	1	0	0	0	0	0	0	0	0	0	0	0	0	1	1	1	1	1
Mup8	E9PVW0	Major urinary protein 8	16.471	12.7897	14.4199	14.4165	14.5243	4.37224	201	5	2	4	4	0	0	0	0	0	0	0	0	0	0	0	0	0	0	0	0	0	0
Nrxn2	E9Q7X7	Neurexin-2	14.633	14.7812	14.3507	14.3014	14.5166	4.36992	202	11	15	14	14	0	0	0	1	0	0	0	0	0	0	0	0	1	1	0	0	0	0
Cfd	P03953	Complement factor D	14.31	14.468	14.448	14.8083	14.5086	4.36752	203	9	12	11	10	0	0	0	0	1	0	0	0	0	0	0	0	1	1	0	0	0	0
Tac1	P41539	Protachykinin-1	14.5012	15.3858	13.9389	14.1891	14.5037	4.36606	204	1	1	1	2	0	0	0	0	1	0	0	0	0	0	0	0	0	0	0	0	0	0
Eno1	P17182	Alpha-enolase	13.5222	14.1032	14.4157	15.9171	14.4896	4.36179	205	17	21	25	27	1	0	0	1	0	0	0	0	0	0	0	0	0	1	1	1	1	1
Uqcrc1	Q9CZ13	Cytochrome b-c1 complex subunit 1, mitochondrial	14.6013	15.1991	14.0066	14.1299	14.4842	4.36018	206	6	7	7	6	0	0	1	1	0	0	0	0	0	0	0	0	0	1	0	0	0	0
Fubp3;Khsrp;Fubp1	Q3TIX6;Q3U0V1;Q91WJ8	Far upstream element (FUSE)-binding protein 3;Far upstream element-binding protein 2;Far upstream element-binding protein 1	12.4474	15.4131	15.2524	14.7907	14.4759	4.35768	207	1	1	1	1	1	1	0	0	0	0	0	0	0	0	0	0	0	0	0	0	0	0
Ptprn2	P80560	Receptor-type tyrosine-protein phosphatase N2	14.2419	15.0696	14.2354	14.3262	14.4683	4.35538	208	15	17	14	16	0	0	0	1	0	0	1	0	0	0	1	0	1	1	0	0	0	0
Atp5me	Q06185	ATP synthase subunit e, mitochondrial	13.9631	15.5099	13.9834	14.3816	14.4595	4.35274	209	1	1	1	1	0	0	1	1	0	0	0	0	0	0	0	0	0	0	0	0	0	0
Ambp	Q07456	Protein AMBP	14.7331	14.2126	14.4284	14.4292	14.4508	4.35013	210	7	5	7	7	0	0	0	0	1	0	0	0	0	0	0	0	1	1	1	1	1	1
Myoc	O70624	Myocilin	14.2355	14.8531	14.3357	14.3583	14.4456	4.34857	211	7	10	11	7	0	0	1	1	1	0	0	0	0	0	0	0	1	1	0	1	0	0
Ighg1	P01869	Ig gamma-1 chain C region, membrane-bound form	15.0304	13.6979	14.029	15.0054	14.4407	4.34708	212	5	5	5	6	0	0	0	1	0	0	0	0	0	0	0	0	1	1	0	0	0	0
C9	P06683	Complement component C9	13.9361	14.6126	14.4429	14.743	14.4337	4.34496	213	11	19	17	18	0	0	0	1	1	0	0	0	0	0	0	1	1	1	0	0	0	0
Vstm2a	Q8R0A6	V-set and transmembrane domain-containing protein 2A	14.8683	14.5313	14.1279	14.1574	14.4212	4.34122	214	3	3	3	3	0	0	0	0	1	0	0	0	0	0	0	0	1	1	0	0	1	0
Ace	P09470	Angiotensin-converting enzyme	14.6031	14.3992	14.1108	14.4765	14.3974	4.33405	215	11	15	15	16	1	0	0	1	1	0	1	0	0	0	1	0	1	1	0	1	0	0
Man1a1	P45700	Mannosyl-oligosaccharide 1,2-alpha-mannosidase IA	14.4167	14.4168	14.2438	14.434	14.3778	4.32816	216	11	12	11	13	0	0	0	1	0	0	0	1	0	0	1	0	1	1	1	1	0	1
Jchain	P01592	Immunoglobulin J chain	14.6495	13.7781	14.5611	14.5114	14.375	4.32732	217	5	5	6	5	0	0	0	0	1	0	0	0	0	0	0	0	1	1	0	0	0	0
Ptma	P26350	Prothymosin alpha	13.6326	13.5259	16.1973	14.072	14.3569	4.32187	218	1	1	1	3	0	1	0	0	0	0	0	0	0	0	0	0	0	1	0	0	0	0
Phb	P67778	Prohibitin	14.7341	14.5881	13.7263	14.3178	14.3416	4.31724	219	3	4	4	3	0	0	1	1	0	0	0	0	0	0	0	0	0	1	0	0	0	0
Atp1a3	Q6PIC6	Sodium/potassium-transporting ATPase subunit alpha-3	14.1038	15.0539	14.1608	14.0361	14.3386	4.31636	220	18	24	20	16	0	0	0	1	0	0	0	0	0	0	0	1	0	1	0	0	0	0
Prdx2	Q61171	Peroxiredoxin-2	14.5018	13.0742	13.5508	16.1932	14.33	4.31375	221	6	6	6	9	1	0	0	0	0	0	0	0	0	0	0	0	0	0	1	1	1	1
Fmod	P50608	Fibromodulin	14.939	14.1917	13.7133	14.3682	14.3031	4.30565	222	11	10	9	10	0	0	0	0	1	0	0	0	0	0	0	0	1	1	1	1	0	1
Txn	P10639	Thioredoxin	13.6301	13.9647	14.0923	15.5026	14.2974	4.30395	223	1	1	1	1	1	1	0	0	1	0	0	0	0	0	0	0	0	0	0	0	0	0
Cic	Q924A2	Protein capicua homolog	14.3881	13.6018	15.1568	14.0047	14.2878	4.30106	224	1	1	1	1	0	1	0	0	0	0	0	0	0	0	0	0	0	0	0	0	0	0
Cspg5	Q71M36	Chondroitin sulfate proteoglycan 5	14.32	14.7705	14.2595	13.7419	14.273	4.2966	225	2	2	2	2	0	0	0	1	0	0	1	0	0	0	1	0	1	1	0	0	0	0
Npcd	F8VQB8	Neuronal pentraxin chromo domain	14.2762	14.4703	14.0903	14.1963	14.2582	4.29216	226	2	2	2	2	0	1	0	0	0	0	0	0	0	0	0	0	0	0	0	0	0	0
Ctsl	P06797	Cathepsin L1	14.7169	14.1367	13.9912	14.0194	14.216	4.27946	227	9	7	9	8	0	0	0	0	0	0	0	0	0	0	0	0	1	1	1	1	1	1
Scn4b	Q7M729	Sodium channel subunit beta-4	14.2176	14.6405	13.6506	14.2137	14.1806	4.26878	228	1	1	1	1	0	0	0	1	0	0	1	0	0	0	1	0	1	1	0	0	0	0
Gm1673	Q3UR78	Neuropeptide-like protein C4orf48 homolog	13.836	14.8086	14.1595	13.821	14.1563	4.26146	229	3	3	3	3	0	0	0	0	1	0	0	0	0	0	0	0	0	0	0	0	1	1
Gapdh	P16858	Glyceraldehyde-3-phosphate dehydrogenase	13.5088	13.6615	13.328	16.0266	14.1312	4.25393	230	16	19	21	29	1	1	0	0	0	0	0	0	0	0	0	0	0	1	1	1	1	1
Pros1	Q08761	Vitamin K-dependent protein S	14.2856	14.3016	13.988	13.9291	14.1261	4.25237	231	12	12	13	11	0	0	0	0	1	0	0	0	0	0	0	0	1	1	0	1	0	0
Fabp3	P11404	Fatty acid-binding protein, heart	12.0308	14.4361	13.5986	16.3467	14.103	4.24544	232	2	2	3	6	1	0	0	0	0	0	0	0	0	0	0	0	0	1	0	0	0	0
Pianp	Q6P1B3	PILR alpha-associated neural protein	14.4641	13.7694	14.4504	13.7253	14.1023	4.24522	233	1	2	1	2	0	0	0	1	0	0	1	0	0	0	1	0	1	1	0	0	0	0
Ptprn	Q60673	Receptor-type tyrosine-protein phosphatase-like N	13.9145	14.5837	13.8887	14.0061	14.0982	4.24398	234	5	5	5	5	0	1	0	1	0	0	1	0	0	0	1	0	1	1	0	0	0	0
Mup15;Mup1	A9R9W0;P11588	Major urinary protein 15;Major urinary protein 1	15.6466	11.695	14.5031	14.515	14.0899	4.24149	235	1	1	1	1	0	0	0	0	1	0	0	0	0	0	0	0	0	0	0	0	0	0
Cyp4a29	A0A087WPC3	Cytochrome P450, family 4, subfamily a, polypeptide 29	14.3235	NaN	13.9202	14.0228	14.0889	4.24118	236	1	NaN	1	1	0	0	0	0	0	0	0	0	0	0	0	0	0	0	0	0	0	0
Mup2	P11589	Major urinary protein 2	15.5125	12.8743	14.1268	13.7902	14.0759	4.23728	237	4	3	4	4	0	0	0	0	1	0	0	0	0	0	0	0	0	1	0	0	0	0
Lamp2	P17047	Lysosome-associated membrane glycoprotein 2	14.39	14.2363	13.7854	13.8096	14.0553	4.23107	238	4	3	4	4	0	0	0	1	0	0	1	0	0	0	1	0	1	1	0	0	0	0
Prrt3	Q6PE13	Proline-rich transmembrane protein 3	14.1448	14.4463	13.9661	13.6547	14.053	4.23037	239	3	3	4	5	0	0	0	1	0	0	0	0	0	0	0	1	1	1	0	0	0	0
Igkv17-127;Igkv17-121	A0A075B5J9;A0A075B5K3	Immunoglobulin kappa variable 17-127;Immunoglobulin kappa variable 17-121	13.5697	14.1028	13.9771	14.4965	14.0365	4.22542	240	1	1	1	1	0	0	0	0	0	0	0	0	0	0	0	0	0	0	0	0	0	0
Islr	Q6GU68	Immunoglobulin superfamily containing leucine-rich repeat protein	14.327	14.0762	13.7444	13.9331	14.0202	4.22049	241	7	7	10	7	0	0	0	0	1	0	0	0	0	0	0	0	1	1	1	0	1	0
Cx3cl1	O35188	Fractalkine	14.2667	15.4991	13.3584	12.9387	14.0157	4.21916	242	1	1	3	3	0	0	0	1	1	0	1	0	0	0	1	0	0	1	0	0	0	0
Uqcrfs1	Q9CR68	Cytochrome b-c1 complex subunit Rieske, mitochondrial	14.5391	14.1003	13.6306	13.7901	14.015	4.21895	243	5	7	7	6	0	0	1	1	0	0	0	0	0	0	0	0	0	0	0	0	0	0
Igfbp4	P47879	Insulin-like growth factor-binding protein 4	13.8342	14.0554	13.8438	14.2894	14.0057	4.21614	244	6	6	8	7	0	0	0	0	1	0	0	0	0	0	0	0	1	1	0	1	0	0
Plxdc2	Q9DC11	Plexin domain-containing protein 2	14.3592	14.0713	13.9264	13.6642	14.0053	4.216	245	6	7	6	8	0	0	0	1	0	0	1	0	0	0	1	0	1	1	1	1	1	0
Sez6l	Q6P1D5	Seizure 6-like protein	14.3896	14.397	13.6297	13.5613	13.9944	4.21274	246	7	8	7	7	0	0	0	1	0	0	1	0	0	0	1	0	1	1	0	0	1	1
Pld3	O35405	Phospholipase D3	14.2798	14.1587	13.4045	14.0791	13.9805	4.20856	247	4	5	3	4	0	0	0	1	0	0	0	1	0	0	1	0	1	1	1	1	1	1
Lcat	P16301	Phosphatidylcholine-sterol acyltransferase	14.0444	14.3894	13.8551	13.593	13.9705	4.20554	248	7	8	9	7	0	0	0	0	1	0	0	0	0	0	0	0	1	1	1	1	1	1
Efnb3	O35393	Ephrin-B3	14.2352	14.0346	13.7826	13.8053	13.9644	4.20372	249	9	5	9	6	0	0	0	1	0	0	1	0	0	0	1	0	1	1	0	0	0	0
Sod3	O09164	Extracellular superoxide dismutase [Cu-Zn]	14.336	14.0123	13.6273	13.8696	13.9613	4.20277	250	11	11	11	8	0	0	0	0	1	0	0	0	0	0	0	0	1	1	0	0	0	0
Gnai1;Gnai2;Gnai3	B2RSH2;P08752;Q9DC51	Guanine nucleotide-binding protein G(i) subunit alpha-1;Guanine nucleotide-binding protein G(i) subunit alpha-2;Guanine nucleotide-binding protein G(k) subunit alpha	14.0573	13.9779	13.8471	NaN	13.9608	4.20261	251	1	1	1	NaN	1	1	0	1	0	0	0	0	0	0	0	0	0	1	0	0	0	0
Igkv8-19	A0A140T8M4	Immunoglobulin kappa variable 8-19	14.0792	13.7733	13.3369	14.6298	13.9548	4.20082	252	2	1	2	1	0	0	0	0	0	0	0	0	0	0	0	0	0	0	0	0	0	0
Ppib	P24369	Peptidyl-prolyl cis-trans isomerase B	12.7137	NaN	15.0945	14.0431	13.9504	4.19949	253	2	NaN	3	3	0	0	0	0	0	0	0	0	0	0	0	0	0	1	0	1	0	1
Calb2	Q08331	Calretinin	14.3735	13.7812	13.9596	13.684	13.9496	4.19925	254	1	1	2	1	0	0	0	0	0	0	0	0	0	0	0	0	0	1	0	0	0	0
Agrn	A2ASQ1	Agrin	14.0899	14.0215	13.8514	13.797	13.94	4.19634	255	5	6	5	5	0	0	0	1	0	0	0	1	0	0	1	0	1	1	0	0	0	0
Cpb2	Q9JHH6	Carboxypeptidase B2	14.0845	13.7425	13.8316	14.0206	13.9198	4.19028	256	7	7	7	7	0	0	0	0	1	0	0	0	0	0	0	0	1	1	1	1	0	1
Col1a1	P11087	Collagen alpha-1(I) chain	13.5887	13.1462	14.6696	14.2239	13.9071	4.18646	257	10	8	12	10	0	0	0	0	1	0	0	0	0	0	0	0	1	1	1	1	1	1
Ppfia3	P60469	Liprin-alpha-3	14.3936	13.8746	13.3113	14.0338	13.9033	4.18531	258	1	2	2	1	1	0	0	0	0	0	0	0	0	0	0	0	0	0	0	0	0	0
Cox5b	P19536	Cytochrome c oxidase subunit 5B, mitochondrial	13.8288	14.6385	13.2524	13.8504	13.8925	4.18207	259	2	2	2	2	0	0	1	1	0	0	0	0	0	0	0	0	0	0	0	0	0	0
Nxph1	Q61200	Neurexophilin-1	14.4012	13.6374	13.0751	14.4492	13.8907	4.18152	260	1	2	2	1	0	0	0	0	1	0	0	0	0	0	0	0	1	1	0	0	1	0
Extl2	Q9ES89	Exostosin-like 2	14.5688	13.968	13.7532	13.2681	13.8895	4.18116	261	4	5	5	4	0	0	0	1	0	0	0	1	0	0	1	0	1	1	0	0	0	0
Hspa8	P63017	Heat shock cognate 71 kDa protein	13.445	13.8583	13.9153	14.2831	13.8754	4.17691	262	11	14	19	23	1	1	0	1	0	0	0	0	0	0	0	0	0	1	1	1	1	1
C8g	Q8VCG4	Complement component C8 gamma chain	13.4412	13.9477	13.9456	14.1605	13.8738	4.17642	263	7	8	9	9	0	0	0	0	1	0	0	0	0	0	0	0	1	1	0	0	0	0
Mdh1	P14152	Malate dehydrogenase, cytoplasmic	13.8586	13.3541	13.4014	14.8689	13.8707	4.17551	264	6	6	9	11	1	0	0	0	0	0	0	0	0	0	0	0	0	1	1	1	1	1
Pmch	P56942	Pro-MCH	14.867	13.6716	13.9842	12.8686	13.8478	4.16861	265	3	2	5	3	0	0	0	0	1	0	0	0	0	0	0	0	0	0	0	0	0	0
Npc2	Q9Z0J0	NPC intracellular cholesterol transporter 2	14.8767	13.4758	13.2887	13.7404	13.8454	4.16788	266	3	3	3	3	0	0	0	0	1	0	0	0	0	0	0	0	1	1	1	1	1	1
C7	D3YXF5	Complement component 7	13.8091	13.5292	14.2025	13.8042	13.8363	4.16513	267	9	8	13	9	0	0	0	0	0	0	0	0	0	0	0	0	0	1	0	0	0	0
Rps3a	P97351	40S ribosomal protein S3a	13.2895	13.6002	13.6672	14.7658	13.8307	4.16345	268	1	1	2	1	1	1	0	0	0	0	0	0	0	0	0	0	0	0	0	0	0	1
Fgfr1	P16092	Fibroblast growth factor receptor 1	13.947	14.0941	13.5742	13.6785	13.8234	4.16127	269	5	5	7	5	1	1	0	1	0	0	1	0	0	0	1	0	1	1	1	1	1	1
Pcolce	Q61398	Procollagen C-endopeptidase enhancer 1	14.3007	13.8579	13.9695	13.0939	13.8055	4.15587	270	11	11	13	10	0	0	0	0	1	0	0	0	0	0	0	0	1	1	0	1	0	0
Gpx3	P46412	Glutathione peroxidase 3	13.9818	13.7079	13.6257	13.8946	13.8025	4.15497	271	8	9	8	8	0	0	0	0	1	0	0	0	0	0	0	0	0	1	0	0	0	0
L3mbtl4	B1B1A0	Lethal(3)malignant brain tumor-like protein 4	13.7758	14.0014	13.5833	13.8438	13.8011	4.15453	272	1	1	1	1	0	1	0	0	0	0	0	0	0	0	0	0	0	0	0	0	0	0
Atp1a1	Q8VDN2	Sodium/potassium-transporting ATPase subunit alpha-1	13.6303	14.5517	13.5338	13.4754	13.7978	4.15355	273	5	7	8	5	0	0	0	1	0	0	0	0	0	0	0	1	0	1	0	0	0	0
Adam23	Q9R1V7	Disintegrin and metalloproteinase domain-containing protein 23	13.8011	13.1839	13.4427	14.6953	13.7807	4.14841	274	2	3	2	1	0	0	0	1	1	0	1	0	0	0	1	0	1	1	0	0	0	0
Nucb1	Q02819	Nucleobindin-1	14.1327	13.7835	13.2514	13.9165	13.771	4.14549	275	17	19	14	16	1	0	0	1	1	0	0	0	0	0	0	0	0	1	0	1	0	0
Ctss	O70370	Cathepsin S	15.6568	12.8195	13.056	13.4856	13.7545	4.14051	276	9	8	9	9	0	0	0	0	0	0	0	0	0	0	0	0	1	1	1	1	1	0
Sorl1	O88307	Sortilin-related receptor	13.6554	14.239	13.769	13.3112	13.7436	4.13725	277	3	3	3	4	0	0	0	1	1	0	1	0	0	0	1	0	1	1	0	0	1	0
Serpina6	Q06770	Corticosteroid-binding globulin	14.1675	13.3295	14.0631	13.3508	13.7277	4.13246	278	12	10	13	11	0	0	0	0	1	0	0	0	0	0	0	0	1	1	0	0	0	0
Tnfrsf21	Q9EPU5	Tumor necrosis factor receptor superfamily member 21	13.5297	14.0666	13.7108	13.453	13.69	4.12111	279	7	7	8	7	0	0	0	1	0	0	1	0	0	0	1	0	1	1	0	0	1	1
Mif	P34884	Macrophage migration inhibitory factor	13.2617	13.2427	13.6765	14.506	13.6718	4.11561	280	1	1	1	2	1	0	0	0	1	0	0	0	0	0	0	0	0	0	0	1	1	1
Fstl1	Q62356	Follistatin-related protein 1	13.8574	13.7175	13.3573	13.7404	13.6682	4.11452	281	9	9	10	9	0	0	0	0	1	0	0	0	0	0	0	0	1	1	1	1	1	1
Atp6ap2	Q9CYN9	Renin receptor	13.8577	14.036	13.485	13.2709	13.6624	4.1128	282	9	7	9	8	0	0	0	1	0	0	1	0	0	0	1	0	0	0	0	0	0	0
Gas6	Q61592	Growth arrest-specific protein 6	13.9263	13.6588	13.5045	13.5104	13.65	4.10905	283	10	10	11	10	0	0	0	0	1	0	0	0	0	0	0	0	1	1	0	1	1	0
Prdx6	O08709	Peroxiredoxin-6	13.3734	13.1433	13.5435	14.5307	13.6477	4.10837	284	9	6	15	16	1	0	0	0	0	0	0	0	0	0	0	0	0	1	0	1	0	1
Camk2a	P11798	Calcium/calmodulin-dependent protein kinase type II subunit alpha	14.0522	13.6848	13.214	13.6369	13.647	4.10815	285	5	4	4	4	1	0	0	1	0	0	0	0	0	0	0	0	0	1	0	0	0	0
Krt16	Q9Z2K1	Keratin, type I cytoskeletal 16	15.1164	13.455	12.6691	13.2812	13.6304	4.10317	286	3	2	1	1	0	0	0	0	0	0	0	0	0	0	0	0	0	0	1	1	1	1
Tuba3b	P05214	Tubulin alpha-3 chain	14.4168	13.1051	13.5352	13.4103	13.6169	4.09908	287	3	4	5	3	1	0	0	0	0	0	0	0	0	0	0	0	0	0	0	0	0	0
Col1a2	Q01149	Collagen alpha-2(I) chain	13.5889	12.948	14.1595	13.7348	13.6078	4.09635	288	9	8	11	10	0	0	0	0	1	0	0	0	0	0	0	0	1	1	1	1	1	1
Pnoc	Q64387	Prepronociceptin	13.1926	13.9177	13.5419	13.7452	13.5993	4.09381	289	4	6	6	6	0	0	0	0	1	0	0	0	0	0	0	0	0	0	0	0	0	0
Prnp	P04925	Major prion protein	13.787	14.0411	13.2596	13.2583	13.5865	4.08994	290	8	6	9	9	0	0	0	1	0	1	0	0	0	0	1	0	1	1	0	0	1	0
Sirpa	P97797	Tyrosine-protein phosphatase non-receptor type substrate 1	13.811	13.5314	13.6611	13.3416	13.5863	4.08988	291	3	4	2	4	0	0	0	1	0	0	1	0	0	0	1	0	1	1	0	0	1	0
Trh	Q62361	Pro-thyrotropin-releasing hormone	13.5661	14.2087	13.0519	13.511	13.5844	4.08932	292	1	1	1	1	0	0	0	0	1	0	0	0	0	0	0	0	0	0	0	0	0	0
Ywhab	Q9CQV8	14-3-3 protein beta/alpha	12.7405	13.8168	13.4066	14.3645	13.5821	4.08862	293	3	5	10	11	1	0	0	0	0	0	0	0	0	0	0	0	0	1	1	1	1	1
Gpld1	O70362	Phosphatidylinositol-glycan-specific phospholipase D	13.6347	13.6613	13.8302	13.1503	13.5691	4.08471	294	15	13	16	15	0	0	0	0	1	0	0	0	0	0	0	0	1	1	0	0	0	0
Nfasc	Q810U3	Neurofascin	13.6224	13.7568	13.5243	13.3571	13.5652	4.08352	295	14	14	18	15	0	0	0	1	0	0	1	0	0	0	1	0	1	1	1	1	1	1
C5	P06684	Complement C5	13.3537	13.5321	13.549	13.7219	13.5392	4.0757	296	18	22	23	25	0	0	0	0	1	0	0	0	0	0	0	0	1	1	1	1	0	1
Amy1	P00687	Alpha-amylase 1	12.7056	16.9499	12.2692	12.2285	13.5383	4.07544	297	3	8	5	4	0	0	0	0	1	0	0	0	0	0	0	0	0	1	0	1	0	0
Epha4	Q03137	Ephrin type-A receptor 4	13.4745	13.873	13.531	13.2307	13.5273	4.07212	298	10	11	9	10	0	0	0	1	0	0	1	0	0	0	1	0	1	1	0	0	1	0
Ggh	Q9Z0L8	Gamma-glutamyl hydrolase	13.8451	13.3082	13.4164	13.5211	13.5227	4.07074	299	7	6	5	6	0	0	0	0	1	0	0	0	0	0	0	0	1	1	1	1	1	1
Atp2b4	Q6Q477	Plasma membrane calcium-transporting ATPase 4	14.475	13.5407	12.7577	13.308	13.5203	4.07003	300	1	3	3	2	0	0	0	1	0	0	0	0	0	0	0	1	0	0	0	0	0	0
Cant1	Q8VCF1	Soluble calcium-activated nucleotidase 1	13.8051	13.4596	13.4289	13.315	13.5022	4.06456	301	9	7	11	8	0	0	0	1	0	0	0	1	0	0	1	0	1	1	1	1	1	1
Ap2a1	P17426	AP-2 complex subunit alpha-1	14.6482	13.5363	13.1229	12.6982	13.5014	4.06432	302	1	1	1	1	0	0	0	1	0	0	0	0	0	0	0	0	0	0	0	0	0	0
Man2b1	O09159	Lysosomal alpha-mannosidase	14.0581	13.6114	13.2037	13.0973	13.4926	4.06168	303	21	18	21	17	0	0	0	0	0	0	0	0	0	0	0	0	1	1	1	1	1	1
Vstm2b	Q9JME9	V-set and transmembrane domain-containing protein 2B	13.3455	13.5838	13.6087	13.4162	13.4885	4.06046	304	4	4	4	4	0	0	0	1	0	0	1	0	0	0	1	0	0	1	0	0	0	0
Eef1a1	P10126	Elongation factor 1-alpha 1	12.974	15.1665	12.6635	13.127	13.4827	4.05871	305	5	8	11	9	1	1	0	1	0	0	0	0	0	0	0	0	0	1	1	1	1	1
Mmp17	Q9R0S3	Matrix metalloproteinase-17	13.9316	13.1832	13.1345	13.6803	13.4824	4.0586	306	2	4	3	2	0	0	0	1	1	1	0	0	0	0	1	0	1	1	0	0	0	0
Prap1	Q80XD8	Proline-rich acidic protein 1	13.719	13.6192	13.092	13.4726	13.4757	4.0566	307	3	4	5	5	0	0	0	0	1	0	0	0	0	0	0	0	0	1	0	0	0	0
Cgref1	Q8R1U2	Cell growth regulator with EF hand domain protein 1	13.4942	13.7881	13.4417	13.1718	13.4739	4.05606	308	4	6	5	5	0	0	0	0	1	0	0	0	0	0	0	0	0	1	0	0	0	0
Atp2b2	Q9R0K7	Plasma membrane calcium-transporting ATPase 2	13.9456	13.4163	13.2051	13.3222	13.4723	4.05557	309	8	11	11	10	0	0	0	1	0	0	0	0	0	0	0	1	0	1	0	0	0	0
Syt1	P46096	Synaptotagmin-1	14.0952	13.425	12.6087	13.6858	13.4537	4.04996	310	2	6	4	2	1	0	0	1	0	0	0	0	0	0	0	0	1	1	0	0	0	0
Lifr	P42703	Leukemia inhibitory factor receptor	12.9798	13.2678	13.8439	13.7229	13.4536	4.04994	311	8	9	13	13	0	0	0	1	1	0	1	0	0	0	1	0	1	1	1	1	0	1
Crtac1	Q8R555	Cartilage acidic protein 1	13.9261	13.536	13.2131	13.0983	13.4434	4.04686	312	12	9	9	8	0	0	0	0	1	0	0	0	0	0	0	0	0	1	1	1	1	0
Nptn	P97300	Neuroplastin	14.1641	13.5124	13.5257	12.5638	13.4415	4.04629	313	2	2	2	3	0	0	0	1	0	0	1	0	0	0	1	0	1	1	0	0	1	0
Nrn1	Q8CFV4	Neuritin	14.2964	13.7146	12.7721	12.9526	13.4339	4.04401	314	1	2	3	4	0	0	0	1	0	1	0	0	0	0	1	0	1	1	0	0	0	0
Nsg1	Q62092	Neuronal vesicle trafficking-associated protein 1	13.5801	13.5071	13.3307	13.2574	13.4189	4.03948	315	1	1	1	1	0	0	0	1	0	0	0	1	0	0	1	0	0	1	0	0	0	0
Epdr1	Q99M71	Mammalian ependymin-related protein 1	14.0803	13.064	13.2005	13.3068	13.4129	4.03769	316	7	7	6	7	0	0	0	0	1	0	0	0	0	0	0	0	1	1	1	0	0	1
Srp68	Q8BMA6	Signal recognition particle subunit SRP68	13.6361	13.3664	14.1242	12.5149	13.4104	4.03694	317	1	1	1	2	1	1	0	0	0	0	0	0	0	0	0	0	0	0	0	0	0	0
Cacna2d1	O08532	Voltage-dependent calcium channel subunit alpha-2/delta-1	13.1071	13.9961	13.5001	12.9795	13.3957	4.03251	318	17	24	26	21	0	0	0	1	0	0	1	0	0	0	1	0	1	1	1	1	1	1
Timp2	P25785	Metalloproteinase inhibitor 2	13.5636	13.2707	13.3247	13.343	13.3755	4.02643	319	5	4	5	5	0	0	0	0	1	0	0	0	0	0	0	0	0	0	0	0	0	0
C8b	Q8BH35	Complement component C8 beta chain	12.9131	13.2643	13.5997	13.7186	13.3739	4.02595	320	11	15	20	18	0	0	0	0	1	0	0	0	0	0	0	0	1	1	1	1	0	1
Igfbp6	P47880	Insulin-like growth factor-binding protein 6	13.7831	13.7457	12.9889	12.911	13.3572	4.02091	321	5	5	6	5	0	0	0	0	1	0	0	0	0	0	0	0	1	1	0	1	0	0
Fgg	Q8VCM7	Fibrinogen gamma chain	13.3518	13.8346	14.2111	12.0304	13.357	4.02085	322	13	15	22	10	0	0	0	0	1	0	0	0	0	0	0	0	1	1	1	1	1	1
Hrg	Q9ESB3	Histidine-rich glycoprotein	14.0096	13.6716	13.4939	12.2505	13.3564	4.02068	323	9	8	9	7	0	0	0	0	1	0	0	0	0	0	0	0	1	1	0	0	0	0
Plp1	P60202	Myelin proteolipid protein	13.3043	13.9417	12.9845	13.1724	13.3507	4.01897	324	3	3	3	3	0	0	0	1	0	0	0	0	0	0	0	1	0	1	0	0	0	0
Lman2	Q9DBH5	Vesicular integral-membrane protein VIP36	13.6144	13.7495	13.1324	12.9028	13.3498	4.01869	325	5	5	6	6	0	0	0	1	0	0	1	0	0	0	1	0	1	1	0	0	0	0
Ncan	P55066	Neurocan core protein	13.1579	13.8286	13.4598	12.8554	13.3254	4.01135	326	9	9	12	9	0	0	0	0	1	0	0	0	0	0	0	0	1	1	0	0	1	1
Lgals3bp	Q07797	Galectin-3-binding protein	13.9835	13.3051	12.9333	12.9872	13.3023	4.00439	327	16	14	16	15	0	0	0	0	1	0	0	0	0	0	0	0	1	1	0	1	0	1
Tpi1	P17751	Triosephosphate isomerase	12.1096	12.7431	12.3879	15.9568	13.2994	4.00351	328	6	9	12	19	1	0	0	0	0	0	0	0	0	0	0	0	0	1	1	1	1	1
Minpp1	Q9Z2L6	Multiple inositol polyphosphate phosphatase 1	13.5916	13.4733	12.8779	13.2453	13.297	4.0028	329	8	9	10	8	0	0	0	1	0	0	0	0	0	0	0	0	1	1	1	1	1	1
Ndufs1	Q91VD9	NADH-ubiquinone oxidoreductase 75 kDa subunit, mitochondrial	13.8387	13.1032	12.6845	13.5485	13.2937	4.00181	330	5	9	7	8	0	0	1	1	0	0	0	0	0	0	0	0	0	1	0	0	0	0
Vdac1	Q60932	Voltage-dependent anion-selective channel protein 1	13.3635	13.8972	12.785	13.0269	13.2681	3.99411	331	10	12	10	9	0	0	1	1	0	0	0	0	0	0	0	1	0	1	0	0	0	0
Ache	P21836	Acetylcholinesterase	13.3685	13.4657	13.0625	13.1667	13.2658	3.99341	332	7	6	7	6	0	0	0	1	1	1	0	0	0	0	1	0	1	1	0	1	0	0
Metrn	Q8C1Q4	Meteorin	13.3747	13.4959	13.0536	13.0773	13.2504	3.98877	333	10	8	9	10	0	0	0	0	1	0	0	0	0	0	0	0	0	0	0	0	0	0
Ywhaz	P63101	14-3-3 protein zeta/delta	12.1199	12.9638	13.7189	14.1851	13.2469	3.98772	334	6	7	10	12	1	0	0	0	0	0	0	0	0	0	0	0	0	1	1	1	1	1
Ighm	P01872	Immunoglobulin heavy constant mu	12.7875	14.1579	13.0179	13.0181	13.2453	3.98725	335	11	16	12	11	0	0	0	1	1	0	0	0	0	0	0	0	1	1	1	1	1	0
Ccn2	P29268	CCN family member 2	13.2949	13.1692	13.2107	13.21	13.2212	3.97998	336	3	4	4	4	0	0	0	0	1	0	0	0	0	0	0	0	0	0	0	0	0	0
Lfng	O09010	Beta-1,3-N-acetylglucosaminyltransferase lunatic fringe	13.6936	12.8942	13.2623	13.0331	13.2208	3.97986	337	7	4	7	6	0	0	0	1	0	0	0	1	0	0	1	0	1	1	1	0	1	0
Egfr	Q01279	Epidermal growth factor receptor	13.8899	12.8652	12.9867	13.1372	13.2198	3.97954	338	8	7	8	8	0	1	0	1	0	0	1	0	0	0	1	0	1	1	1	1	1	1
Cacna2d2	Q6PHS9	Voltage-dependent calcium channel subunit alpha-2/delta-2	13.2235	13.6261	13.2333	12.7946	13.2194	3.97943	339	4	7	9	7	0	0	0	1	0	0	1	0	0	0	1	0	1	1	0	0	0	0
F5	O88783	Coagulation factor V	13.559	13.5618	12.8196	12.8735	13.2035	3.97464	340	16	17	16	32	0	0	0	0	1	0	0	0	0	0	0	0	1	1	1	1	1	1
Cd44	P15379	CD44 antigen	13.6121	13.023	13.0201	13.1071	13.1906	3.97076	341	2	2	2	2	0	0	0	1	0	0	1	0	0	0	1	0	1	1	0	0	0	1
Sprr1a	Q62266	Cornifin-A	14.7165	14.0584	12.8148	11.163	13.1882	3.97003	342	1	1	1	1	1	0	0	0	0	0	0	0	0	0	0	0	0	0	0	0	0	0
Atp5f1b	P56480	ATP synthase subunit beta, mitochondrial	13.1203	13.6167	12.7912	13.2171	13.1863	3.96948	343	25	29	29	25	0	0	1	1	0	0	0	0	0	0	0	0	1	1	0	0	1	1
Hspa5	P20029	Endoplasmic reticulum chaperone BiP	13.0998	13.1074	13.1517	13.3441	13.1758	3.9663	344	14	15	17	17	1	0	0	0	0	0	0	0	0	0	0	0	0	1	1	1	1	1
Pvalb	P32848	Parvalbumin alpha	13.3145	10.3643	11.5556	17.4636	13.1745	3.96591	345	5	2	7	16	0	0	0	0	0	0	0	0	0	0	0	0	0	0	0	0	0	0
Inafm2	A0A1L1STD6	InaF motif-containing 2	13.0705	13.4695	13.2434	12.9063	13.1724	3.9653	346	3	4	3	3	0	0	0	0	0	0	0	0	0	0	0	0	0	0	0	0	0	0
C1qb	P14106	Complement C1q subcomponent subunit B	13.1902	13.1619	13.3671	12.9363	13.1639	3.96272	347	3	4	4	5	0	0	0	0	1	0	0	0	0	0	0	0	1	1	1	1	0	0
Rps6ka1	P18653	Ribosomal protein S6 kinase alpha-1	13.2405	12.6467	13.1583	13.5775	13.1558	3.96028	348	1	1	1	1	1	1	0	0	0	0	0	0	0	0	0	0	0	0	0	0	0	0
Cadm4	Q8R464	Cell adhesion molecule 4	13.5917	12.9663	13.1086	12.9428	13.1523	3.95925	349	7	5	7	6	0	0	0	1	0	0	1	0	0	0	1	0	1	1	1	1	1	1
Atp1a2	Q6PIE5	Sodium/potassium-transporting ATPase subunit alpha-2	12.39	14.4691	11.843	13.8772	13.1448	3.95699	350	6	7	5	7	0	0	0	1	0	0	0	0	0	0	0	1	0	1	0	0	0	0
Cfhr2	Q4LDF6	Complement factor H-related 2	13.0819	13.2275	13.467	12.7933	13.1424	3.95626	351	2	1	1	2	0	0	0	0	0	0	0	0	0	0	0	0	0	1	0	0	0	0
Igfbp3	P47878	Insulin-like growth factor-binding protein 3	13.3913	13.1479	12.8225	13.1759	13.1344	3.95385	352	7	8	7	8	0	0	0	0	1	0	0	0	0	0	0	0	1	1	1	1	1	1
Slc25a22	Q9D6M3	Mitochondrial glutamate carrier 1	13.4276	13.4957	12.9948	12.6186	13.1342	3.95378	353	5	6	6	5	0	0	1	1	0	0	0	0	0	0	0	1	0	1	0	0	0	0
Sorcs2	Q9EPR5	VPS10 domain-containing receptor SorCS2	13.2665	13.2854	13.4114	12.5342	13.1244	3.95083	354	1	1	1	2	0	0	0	1	0	0	1	0	0	0	1	0	1	1	0	0	0	0
Lgals1	P16045	Galectin-1	11.6514	12.9816	13.1946	14.6515	13.1198	3.94944	355	6	6	7	9	0	0	0	0	1	0	0	0	0	0	0	0	0	1	0	0	0	0
Gcn1	E9PVA8	eIF-2-alpha kinase activator GCN1	13.1629	13.2224	13.0582	13.008	13.1129	3.94738	356	1	1	1	1	1	0	0	0	0	0	0	0	0	0	0	0	0	0	0	0	0	0
Immt	Q8CAQ8	MICOS complex subunit Mic60	13.5373	13.3106	12.9663	12.6247	13.1097	3.94642	357	2	4	2	3	0	0	1	1	0	0	0	0	0	0	0	0	0	0	0	0	0	0
Park7	Q99LX0	Protein/nucleic acid deglycase DJ-1	NaN	12.1483	12.096	15.0391	13.0945	3.94182	358	NaN	2	6	11	1	1	1	1	0	0	0	0	0	0	0	0	0	1	1	1	1	1
Impad1	Q80V26	Inositol monophosphatase 3	13.8402	12.8835	12.705	12.9485	13.0943	3.94177	359	1	5	4	3	0	0	0	1	0	0	0	1	0	0	1	0	1	1	0	0	0	0
Igkv12-41;	A0A140T8Q1;P01635	Protein Igkv12-41 (Fragment);Ig kappa chain V-V region K2 (Fragment)	13.1605	13.3793	13.0232	12.8133	13.0941	3.94171	360	1	1	1	1	0	0	0	0	0	0	0	0	0	0	0	0	0	0	0	0	0	0
Aco2	Q99KI0	Aconitate hydratase, mitochondrial	13.1025	13.4774	12.5196	13.2275	13.0818	3.93801	361	5	7	5	10	0	0	1	0	0	0	0	0	0	0	0	0	0	1	0	0	0	0
Dpt	Q9QZZ6	Dermatopontin	13.384	12.858	12.6782	13.3613	13.0704	3.93458	362	1	1	1	1	0	0	0	0	1	0	0	0	0	0	0	0	0	0	0	0	0	0
Rbp1	Q00915	Retinol-binding protein 1	11.9726	13.1772	14.0909	13.0175	13.0646	3.93282	363	4	5	6	5	1	0	0	0	0	0	0	0	0	0	0	0	0	0	0	0	0	0
Gstm1	P10649	Glutathione S-transferase Mu 1	12.6843	12.3911	12.9752	14.2052	13.064	3.93265	364	1	3	10	13	1	0	0	0	0	0	0	0	0	0	0	0	0	0	1	1	0	1
Lgmn	O89017	Legumain	13.7593	13.013	12.7019	12.7808	13.0637	3.93258	365	5	4	6	5	0	0	0	0	0	0	0	0	0	0	0	0	1	1	1	1	1	1
Slitrk1	Q810C1	SLIT and NTRK-like protein 1	13.301	13.2401	12.7143	12.9757	13.0578	3.93078	366	2	3	4	2	0	0	0	1	1	0	1	0	0	0	1	0	1	1	0	0	0	0
Caly	Q9DCA7	Neuron-specific vesicular protein calcyon	13.266	13.3213	12.6563	12.8698	13.0284	3.92193	367	1	1	1	1	0	0	0	1	0	0	0	0	0	0	0	0	0	1	0	0	0	0
Pfn1	P62962	Profilin-1	13.5283	11.5937	13.0512	13.9232	13.0241	3.92065	368	2	4	4	4	1	0	0	0	0	0	0	0	0	0	0	0	0	0	0	1	1	1
Camk2b;Camk2d	P28652;Q6PHZ2	Calcium/calmodulin-dependent protein kinase type II subunit beta;Calcium/calmodulin-dependent protein kinase type II subunit delta	13.1029	11.9131	13.2804	13.7985	13.0237	3.92053	369	2	1	1	1	1	0	0	1	0	0	0	0	0	0	0	0	0	1	0	0	0	0
Gpc1	Q9QZF2	Glypican-1	13.1867	13.0697	12.8775	12.9535	13.0219	3.91997	370	9	10	9	10	0	0	0	1	1	1	0	0	0	0	1	0	1	1	1	1	1	1
Tmem132a	Q922P8	Transmembrane protein 132A	12.8772	13.496	13.0571	12.646	13.0191	3.91914	371	11	14	16	14	0	0	0	1	0	0	1	0	0	0	1	0	1	1	0	0	1	0
Xxylt1	Q3U4G3	Xyloside xylosyltransferase 1	12.7856	13.2901	12.99	12.9965	13.0156	3.91807	372	4	5	6	6	0	0	0	1	0	0	0	1	0	0	1	0	0	1	0	0	0	0
Ids	Q08890	Iduronate 2-sulfatase	13.1528	13.0465	12.9004	12.9508	13.0126	3.91718	373	8	8	9	10	0	0	0	0	0	0	0	0	0	0	0	0	1	1	1	0	1	1
Vim	P20152	Vimentin	12.4405	11.6263	13.1233	14.8329	13.0057	3.91512	374	3	6	19	23	1	1	0	0	0	0	0	0	0	0	0	0	1	1	1	1	1	1
Lynx1	P0DP60	Ly-6/neurotoxin-like protein 1	13.4559	12.456	12.8425	13.261	13.0039	3.91455	375	1	2	2	2	0	0	0	1	0	1	0	0	0	0	1	0	1	1	0	0	0	0
Ctsa	P16675	Lysosomal protective protein	13.1281	12.9872	12.8276	13.0673	13.0025	3.91416	376	9	11	11	12	0	0	0	0	0	0	0	0	0	0	0	0	1	1	1	1	1	1
Pglyrp2	Q8VCS0	N-acetylmuramoyl-L-alanine amidase	12.8461	13.2305	12.9544	12.9766	13.0019	3.91396	377	4	3	5	5	0	0	0	1	1	0	0	0	0	0	0	0	1	1	1	1	1	1
Ighv1-31	A0A075B5V1	Immunoglobulin heavy variable 1-31	13.1573	12.4148	13.107	13.3222	13.0003	3.91349	378	3	3	4	4	0	0	0	0	0	0	0	0	0	0	0	0	0	0	0	0	0	0
Tgfbi	P82198	Transforming growth factor-beta-induced protein ig-h3	13.1786	13.1695	12.5997	13.048	12.999	3.91307	379	7	8	13	10	0	0	0	0	1	0	0	0	0	0	0	0	0	1	1	1	0	1
Ncam2	O35136	Neural cell adhesion molecule 2	13.0628	13.2475	13.0233	12.65	12.9959	3.91216	380	9	8	10	8	0	0	0	1	0	1	1	0	0	0	2	0	1	1	0	1	1	1
Fgb	Q8K0E8	Fibrinogen beta chain	13.2347	13.4272	13.5949	11.6891	12.9865	3.90932	381	10	11	15	7	0	0	0	0	1	0	0	0	0	0	0	0	1	1	1	1	1	1
C1qa	P98086	Complement C1q subcomponent subunit A	12.6455	14.6306	12.5218	12.1295	12.9818	3.90792	382	4	4	5	5	0	0	0	0	1	0	0	0	0	0	0	0	1	1	1	1	0	0
Gda	Q9R111	Guanine deaminase	12.3237	13.06	12.5747	13.9548	12.9783	3.90686	383	7	7	9	10	0	0	0	0	0	0	0	0	0	0	0	0	0	1	0	0	0	0
Gnb1	P62874	Guanine nucleotide-binding protein G(I)/G(S)/G(T) subunit beta-1	12.9831	13.66	12.4951	12.7732	12.9778	3.90672	384	7	9	8	8	0	0	0	0	0	0	0	0	0	0	0	0	0	1	0	1	0	0
Slc1a2	P43006	Excitatory amino acid transporter 2	13.2001	13.3116	12.5851	12.7857	12.9706	3.90454	385	4	5	4	4	0	0	0	1	0	0	0	0	0	0	0	1	1	1	0	0	0	0
D430041D05Rik	A0A2R8VKG2	RIKEN cDNA D430041D05 gene	12.6939	13.3725	12.8948	12.9057	12.9667	3.90337	386	5	7	4	4	0	0	0	0	0	0	0	0	0	0	0	0	0	1	0	0	0	0
Cntn4	Q69Z26	Contactin-4	13.1815	12.997	12.7071	12.9545	12.96	3.90136	387	6	6	6	6	0	0	0	1	1	1	0	0	0	0	1	0	1	1	1	1	1	0
Gpr37	Q9QY42	Prosaposin receptor GPR37	14.0944	13.1977	11.3947	13.1477	12.9586	3.90094	388	1	2	3	2	0	0	0	1	0	0	0	0	0	0	0	1	1	1	0	0	0	0
Amy2	P00688	Pancreatic alpha-amylase	11.3437	17.9314	11.3553	11.2033	12.9585	3.90089	389	3	6	2	2	0	0	0	0	1	0	0	0	0	0	0	0	0	1	0	0	0	0
Klkb1	P26262	Plasma kallikrein	13.0347	12.594	13.2212	12.967	12.9542	3.89961	390	10	8	11	11	0	0	0	0	1	0	0	0	0	0	0	0	1	1	1	1	0	1
Pgk1	P09411	Phosphoglycerate kinase 1	11.5792	11.4386	12.8971	15.8995	12.9536	3.89941	391	6	8	11	27	1	0	0	0	0	0	0	0	0	0	0	0	0	1	1	1	1	1
Cpn2	Q9DBB9	Carboxypeptidase N subunit 2	12.4762	12.6588	13.5739	13.0898	12.9497	3.89824	392	7	8	12	9	0	0	0	0	1	0	0	0	0	0	0	0	1	1	0	0	0	0
Itih5	Q8BJD1	Inter-alpha-trypsin inhibitor heavy chain H5	13.3701	12.6151	12.8124	12.9641	12.9404	3.89546	393	8	7	8	10	0	0	0	0	1	0	0	0	0	0	0	0	1	1	1	1	1	1
Clec3b	P43025	Tetranectin	13.2193	13.4603	12.407	12.6595	12.9365	3.89428	394	5	6	5	5	0	0	0	0	1	0	0	0	0	0	0	0	0	0	0	0	0	0
Pdgfa	P20033	Platelet-derived growth factor subunit A	12.9743	13.2523	12.5139	12.9647	12.9263	3.8912	395	1	1	1	1	0	0	0	0	1	0	0	0	0	0	0	0	1	1	0	0	0	0
Aldh1a1	P24549	Retinal dehydrogenase 1	11.2158	12.9416	14.0124	13.4747	12.9111	3.88663	396	2	10	16	14	1	0	0	0	0	0	0	0	0	0	0	0	0	1	1	0	1	1
Sdf4	Q61112	45 kDa calcium-binding protein	13.3395	13.3186	12.3112	12.6683	12.9094	3.88612	397	5	5	4	4	0	0	0	0	0	0	0	0	0	0	0	0	1	1	0	0	0	0
Igkv6-13	A0A075B5N7	Immunoglobulin kappa variable 6-13	13.3627	13.2377	12.2585	12.7758	12.9087	3.8859	398	3	1	4	3	0	0	0	0	0	0	0	0	0	0	0	0	0	0	0	0	0	0
Sema4b	Q62179	Semaphorin-4B	12.8448	12.9545	12.4443	13.3738	12.9043	3.8846	399	3	4	5	4	0	0	0	1	0	0	1	0	0	0	1	0	1	1	1	1	1	1
C6	E9Q6D8	Complement component 6	13.1702	12.5624	12.8379	13.0312	12.9004	3.88341	400	6	5	11	9	0	0	0	0	0	0	0	0	0	0	0	0	0	1	0	0	0	0
Ctnnb1	Q02248	Catenin beta-1	12.9593	11.8826	14.5201	12.2348	12.8992	3.88305	401	4	5	1	2	1	1	0	1	0	0	0	0	0	0	0	0	1	1	1	1	1	1
Igkv14-111;;	A0A140T8P9;P01637;P01638	Immunoglobulin kappa variable 14-111 (Fragment);Ig kappa chain V-V region T1;Ig kappa chain V-V region L6 (Fragment)	13.2676	12.4987	12.9131	12.9162	12.8989	3.88295	402	2	2	2	2	0	0	0	0	0	0	0	0	0	0	0	0	0	0	0	0	0	0
Edn3	P48299	Endothelin-3	12.9984	13.0423	12.957	12.5436	12.8853	3.87887	403	2	3	2	2	0	0	0	0	1	0	0	0	0	0	0	0	0	1	0	0	0	0
Basp1	Q91XV3	Brain acid soluble protein 1	12.7273	13.2496	12.9553	12.5738	12.8765	3.87621	404	5	7	6	7	0	0	0	1	0	0	0	0	0	0	0	0	0	1	0	0	0	0
Igkv5-48;Gm10881	A0A140T8N2;P01642	Protein Igkv5-48 (Fragment);Ig kappa chain V-V region L7 (Fragment)	13.2219	13.1381	12.5027	12.628	12.8727	3.87506	405	1	2	1	1	0	0	0	0	0	0	0	0	0	0	0	0	0	0	0	0	0	0
Megf10	Q6DIB5	Multiple epidermal growth factor-like domains protein 10	13.0814	12.9559	12.7934	12.6418	12.8681	3.8737	406	5	4	4	4	0	0	0	1	0	0	1	0	0	0	1	0	1	1	1	1	1	1
Igkv12-44	A0A140T8M2	Immunoglobulin kappa variable 12-44 (Fragment)	12.8442	13.2071	12.699	12.7112	12.8654	3.87286	407	3	3	3	3	0	0	0	0	0	0	0	0	0	0	0	0	0	0	0	0	0	0
Fbln5	Q9WVH9	Fibulin-5	13.1574	13.1765	12.6184	12.5	12.8631	3.87217	408	4	4	4	3	0	0	0	0	1	0	0	0	0	0	0	0	1	1	0	1	0	0
Itih1	Q61702	Inter-alpha-trypsin inhibitor heavy chain H1	12.7608	12.7097	13.3112	12.6472	12.8572	3.87041	409	8	6	15	10	0	0	0	0	1	0	0	0	0	0	0	0	1	1	1	1	1	1
Acta2	P62737	Actin, aortic smooth muscle	11.4779	11.3287	13.967	14.6123	12.8465	3.86717	410	2	3	5	6	1	0	0	0	0	0	0	0	0	0	0	0	0	1	0	0	0	0
Nid1	P10493	Nidogen-1	12.9391	13.0929	12.5651	12.7887	12.8465	3.86717	411	8	9	7	8	0	0	0	0	1	0	0	0	0	0	0	0	1	1	0	1	1	1
Adamts3	E9Q287	A disintegrin-like and metallopeptidase (reprolysin type) with thrombospondin type 1 motif, 3	13.073	12.7249	13.0318	12.5557	12.8463	3.86713	412	2	3	2	3	0	0	0	0	0	0	0	0	0	0	0	0	0	1	0	0	0	0
Adamts1	P97857	A disintegrin and metalloproteinase with thrombospondin motifs 1	12.9581	12.8561	12.7715	12.7761	12.8404	3.86535	413	6	8	5	8	0	0	0	0	1	0	0	0	0	0	0	0	1	1	0	0	0	0
Acot13	Q9CQR4	Acyl-coenzyme A thioesterase 13	13.1692	12.8715	12.3381	12.9715	12.8376	3.86449	414	3	3	3	2	1	1	1	0	0	0	0	0	0	0	0	0	0	1	0	0	0	0
Pcsk2	P21661	Neuroendocrine convertase 2	12.9113	12.9228	12.6977	12.6303	12.7905	3.85034	415	2	3	2	3	0	0	0	0	1	0	0	0	0	0	0	0	1	1	0	0	1	0
Prdx1	P35700	Peroxiredoxin-1	13.2085	12.0411	11.9834	13.9165	12.7874	3.84938	416	5	5	4	8	1	0	0	0	0	0	0	0	0	0	0	0	0	1	1	1	1	1
Calca	P70160	Calcitonin	13.3277	13.1552	11.3415	13.324	12.7871	3.8493	417	4	6	5	6	0	0	0	0	1	0	0	0	0	0	0	0	1	1	0	0	0	0
Rgma	Q6PCX7	Repulsive guidance molecule A	12.7498	12.7325	12.7243	12.9076	12.7785	3.84672	418	6	6	6	5	0	0	0	1	0	1	0	0	0	0	1	0	1	1	1	1	1	0
Cfl1	P18760	Cofilin-1	11.5255	12.4913	13.0414	14.0496	12.777	3.84625	419	4	6	10	11	1	1	0	1	0	0	0	0	0	0	0	0	0	0	1	1	1	1
Cbln3	Q9JHG0	Cerebellin-3	13.8325	12.7065	12.0826	12.4798	12.7753	3.84576	420	1	1	2	2	0	0	0	0	1	0	0	0	0	0	0	0	1	1	0	0	0	0
Btd	Q8CIF4	Biotinidase	12.9695	12.8428	12.5826	12.6305	12.7564	3.84004	421	3	6	5	6	0	0	0	0	1	0	0	0	0	0	0	0	1	1	1	0	0	1
Gm20390	E9PZF0	Nucleoside diphosphate kinase	11.5067	12.104	12.2545	15.148	12.7533	3.83913	422	4	3	7	12	0	0	0	0	0	0	0	0	0	0	0	0	0	0	0	0	0	0
Cxcl16	Q8BSU2	C-X-C motif chemokine 16	12.9039	13.0456	12.1999	12.8597	12.7523	3.83882	423	1	2	2	2	0	0	0	1	0	0	1	0	0	0	1	0	1	1	0	0	0	0
Pi16	Q9ET66	Peptidase inhibitor 16	12.499	12.9752	12.3511	13.1786	12.751	3.83843	424	2	3	2	2	0	0	0	0	1	0	0	0	0	0	0	0	1	1	0	0	0	0
Atp5f1c	Q91VR2	ATP synthase subunit gamma, mitochondrial	12.6723	13.3578	12.2653	12.6702	12.7414	3.83553	425	6	7	5	5	0	0	1	1	0	0	0	0	0	0	0	0	0	1	0	0	0	0
Ndufs2	Q91WD5	NADH dehydrogenase [ubiquinone] iron-sulfur protein 2, mitochondrial	13.0623	12.9547	12.3282	12.5939	12.7348	3.83355	426	7	9	7	6	0	0	1	1	0	0	0	0	0	0	0	0	0	0	0	0	0	0
Aldh1a2	Q62148	Retinal dehydrogenase 2	11.9964	11.9733	14.1733	12.7144	12.7143	3.8274	427	2	8	18	8	1	0	0	0	0	0	0	0	0	0	0	0	0	0	0	0	0	0
Syn1	O88935	Synapsin-1	13.123	13.2316	12.0125	12.4569	12.706	3.82489	428	2	1	2	2	0	0	0	0	0	0	0	0	0	0	0	0	1	1	0	0	0	0
Prg4	Q9JM99	Proteoglycan 4	13.3467	12.8766	12.3821	12.2128	12.7045	3.82445	429	6	6	5	5	0	0	0	0	1	0	0	0	0	0	0	0	1	1	1	1	0	0
Vcam1	P29533	Vascular cell adhesion protein 1	12.8487	13.0466	12.4043	12.5152	12.7037	3.82419	430	6	11	8	8	0	0	0	1	0	1	1	0	0	0	2	0	1	1	1	0	1	0
Ndrg4	Q8BTG7	Protein NDRG4	13.3486	12.0884	12.9465	12.408	12.6979	3.82244	431	1	2	1	1	1	0	0	0	0	0	0	0	0	0	0	0	0	1	0	0	0	0
Igfbp7	Q61581	Insulin-like growth factor-binding protein 7	12.82	12.6936	12.5249	12.6695	12.677	3.81615	432	7	5	7	10	0	0	0	0	1	0	0	0	0	0	0	0	1	1	1	1	0	1
Nppc	Q61839	C-type natriuretic peptide	12.5857	12.7484	12.6816	12.6698	12.6714	3.81446	433	2	1	2	2	0	0	0	0	1	0	0	0	0	0	0	0	0	1	0	0	0	0
Ckmt1	P30275	Creatine kinase U-type, mitochondrial	12.7214	12.4553	12.8832	12.6223	12.6706	3.81422	434	1	2	1	1	0	0	1	1	0	0	0	0	0	0	0	0	0	1	0	0	0	0
Slc1a3	P56564	Excitatory amino acid transporter 1	12.8856	12.8551	12.2471	12.6937	12.6704	3.81416	435	2	2	2	2	0	0	0	1	0	0	0	0	0	0	0	1	1	1	0	0	0	0
Hist1h2bn;Hist1h2bm;Hist1h2bb;Hist1h2bh;Hist2h2be;Hist2h2bb;Hist1h2bg;Hist3h2bb;Hist1h2bk;Hist1h2bp;Hist3h2ba	P10853;P10854;Q64475;Q64478;Q64524;Q64525;Q6ZWY9;Q8CGP0;Q8CGP1;Q8CGP2;Q9D2U9	Histone H2B type 1-F/J/L;Histone H2B type 1-M;Histone H2B type 1-B;Histone H2B type 1-H;Histone H2B type 2-E;Histone H2B type 2-B;Histone H2B type 1-C/E/G;Histone H2B type 3-B;Histone H2B type 1-K;Histone H2B type 1-P;Histone H2B type 3-A	12.9325	13.7203	NaN	11.3532	12.6687	3.81365	436	1	1	NaN	2	0	1	0	0	0	0	0	0	0	0	0	0	1	1	0	0	0	0
C1ra	Q8CG16	Complement C1r-A subcomponent	12.2217	12.4218	13.0723	12.9376	12.6633	3.81204	437	4	1	4	4	0	0	0	0	0	0	0	0	0	0	0	0	1	1	1	1	0	1
Scrg1	O88745	Scrapie-responsive protein 1	12.5584	12.9384	11.8176	13.2968	12.6528	3.80887	438	1	1	1	1	0	0	0	0	1	0	0	0	0	0	0	0	1	1	0	0	0	0
Jup	Q02257	Junction plakoglobin	14.0252	13.07	11.3626	12.0994	12.6393	3.80481	439	16	9	5	6	1	0	0	1	0	0	0	0	0	0	0	0	1	1	1	1	1	1
Plod1	Q9R0E2	Procollagen-lysine,2-oxoglutarate 5-dioxygenase 1	12.7942	13.0178	12.1583	12.5684	12.6347	3.80342	440	10	12	10	12	0	0	0	1	0	0	0	0	0	0	0	0	1	1	1	1	1	1
L1cam	P11627	Neural cell adhesion molecule L1	12.9844	12.7991	12.207	12.5255	12.629	3.80171	441	7	6	7	7	0	0	0	1	0	0	1	0	0	0	1	0	1	1	0	0	1	1
Sema6d	Q76KF0	Semaphorin-6D	12.9257	12.5675	12.4545	12.5217	12.6174	3.79821	442	9	7	11	7	0	0	0	1	0	0	1	0	0	0	1	0	1	1	1	1	1	1
Atp6v0c	P63082	V-type proton ATPase 16 kDa proteolipid subunit	12.8979	12.7387	12.6047	12.2127	12.6135	3.79704	443	1	1	1	1	0	0	0	1	0	0	0	0	0	0	0	1	0	0	0	0	0	0
Mgat2	Q921V5	Alpha-1,6-mannosyl-glycoprotein 2-beta-N-acetylglucosaminyltransferase	12.6408	12.8537	12.5255	12.4338	12.6135	3.79703	444	3	3	4	3	0	0	0	1	0	0	0	1	0	0	1	0	1	1	0	1	0	0
Plec	Q9QXS1	Plectin	12.7198	12.8034	12.6299	12.2606	12.6034	3.79401	445	2	1	1	1	1	0	0	0	0	0	0	0	0	0	0	0	0	0	0	0	1	0
Igkv4-61	A0A075B5M2	Immunoglobulin kappa chain variable 4-61	12.4401	12.5326	12.8352	12.6007	12.6021	3.79362	446	1	1	1	2	0	0	0	0	0	0	0	0	0	0	0	0	0	0	0	0	0	0
Neo1	P97798	Neogenin	12.8808	12.7671	12.4114	12.3397	12.5998	3.7929	447	6	7	10	7	0	0	0	1	0	0	1	0	0	0	1	0	1	1	1	1	1	1
Olfm1	O88998	Noelin	12.5742	12.7542	12.4894	12.5248	12.5856	3.78865	448	4	4	4	4	0	0	0	0	1	0	0	0	0	0	0	0	1	1	1	1	1	1
Maob	Q8BW75	Amine oxidase [flavin-containing] B	13.3567	12.2959	12.5206	12.1527	12.5815	3.7874	449	1	1	1	1	0	0	1	1	0	0	0	0	0	1	1	0	0	1	0	0	0	0
Tubb4b	P68372	Tubulin beta-4B chain	11.2992	12.671	13.1962	13.1563	12.5807	3.78716	450	6	16	20	18	1	0	0	0	0	0	0	0	0	0	0	0	0	1	1	1	1	1
Mup20	Q5FW60	Major urinary protein 20	14.3938	NaN	11.501	11.827	12.5739	3.78513	451	4	NaN	4	3	0	0	0	0	1	0	0	0	0	0	0	0	0	1	0	0	0	0
Hist4h4	P62806	Histone H4	13.0038	13.4484	12.0015	11.8208	12.5686	3.78353	452	1	1	1	2	0	1	0	0	0	0	0	0	0	0	0	0	0	0	1	1	1	1
Ca2	P00920	Carbonic anhydrase 2	12.9307	NaN	10.1816	14.5871	12.5665	3.78288	453	5	NaN	2	10	1	0	0	1	0	0	0	0	0	0	0	0	0	1	0	0	0	0
Lingo1	Q9D1T0	Leucine-rich repeat and immunoglobulin-like domain-containing nogo receptor-interacting protein 1	12.8277	12.7606	12.245	12.3592	12.5481	3.77735	454	5	6	9	8	0	0	0	1	0	0	1	0	0	0	1	0	1	1	0	0	1	1
Nsf	P46460	Vesicle-fusing ATPase	12.6489	12.5533	12.17	12.7738	12.5365	3.77386	455	5	4	5	6	1	0	0	0	0	0	0	0	0	0	0	0	0	1	0	0	0	0
Vip	P32648	VIP peptides	11.8836	13.4855	12.2971	12.4741	12.535	3.77342	456	3	3	4	3	0	0	0	0	1	0	0	0	0	0	0	0	1	1	0	0	0	0
Adamts2	Q8C9W3	A disintegrin and metalloproteinase with thrombospondin motifs 2	12.579	13.1468	12.1859	12.1933	12.5262	3.77077	457	2	1	3	3	0	0	0	0	1	0	0	0	0	0	0	0	1	1	0	0	0	0
Selenop	P70274	Selenoprotein P	12.5885	12.8333	12.6047	12.0604	12.5217	3.76942	458	4	2	5	3	0	0	0	0	1	0	0	0	0	0	0	0	1	1	1	1	1	1
Dcn	P28654	Decorin	12.6778	12.351	11.8746	13.1731	12.5191	3.76863	459	6	5	5	8	0	0	0	0	1	0	0	0	0	0	0	0	1	1	0	0	0	0
Mdh2	P08249	Malate dehydrogenase, mitochondrial	11.9514	12.6053	11.6847	13.834	12.5189	3.76855	460	3	4	4	15	0	0	1	0	0	0	0	0	0	0	0	0	1	1	0	0	0	1
Mydgf	Q9CPT4	Myeloid-derived growth factor	12.4054	NaN	12.7975	12.3522	12.5184	3.7684	461	3	NaN	2	1	0	0	0	0	1	0	0	0	0	0	0	0	0	0	0	0	0	0
Aamdc	Q8R0P4	Mth938 domain-containing protein	12.4327	12.4403	12.5075	12.6545	12.5087	3.76551	462	5	5	6	7	1	0	0	0	0	0	0	0	0	0	0	0	0	0	0	0	0	0
Nlgn2	Q69ZK9	Neuroligin-2	13.8338	11.9858	11.8773	12.3139	12.5027	3.76369	463	1	2	4	2	0	0	0	1	0	0	1	0	0	0	1	0	1	1	0	0	1	1
Cd14	P10810	Monocyte differentiation antigen CD14	12.7106	12.6763	12.2581	12.3434	12.4971	3.762	464	9	11	9	8	0	0	0	1	1	1	0	0	0	0	1	0	1	1	1	0	0	0
Tgfbr3	O88393	Transforming growth factor beta receptor type 3	12.7551	12.7946	12.1056	12.3106	12.4915	3.7603	465	4	6	4	5	0	0	0	1	1	0	1	0	0	0	1	0	1	1	0	1	0	0
Lamb2	Q61292	Laminin subunit beta-2	13.1435	12.5794	11.9425	12.2927	12.4895	3.75972	466	13	12	17	14	0	0	0	0	1	0	0	0	0	0	0	0	1	1	0	0	1	1
Col3a1	P08121	Collagen alpha-1(III) chain	12.3688	11.9397	12.8924	12.7018	12.4757	3.75555	467	3	3	4	3	0	0	0	0	1	0	0	0	0	0	0	0	1	1	1	1	1	1
Hsp90b1	P08113	Endoplasmin	12.283	12.2321	12.4419	12.9259	12.4707	3.75406	468	7	11	9	9	0	0	0	0	0	0	0	0	0	0	0	0	1	1	1	1	1	0
Apon	G3X9D6	Apolipoprotein N	12.0989	12.529	12.776	12.4737	12.4694	3.75366	469	3	2	3	3	0	0	0	0	0	0	0	0	0	0	0	0	0	1	0	0	0	0
Ndufs7	Q9DC70	NADH dehydrogenase [ubiquinone] iron-sulfur protein 7, mitochondrial	12.3235	13.1133	12.8935	11.5458	12.469	3.75355	470	1	2	1	2	0	0	1	0	0	0	0	0	0	0	0	0	0	0	0	0	0	0
Adamts4	Q8BNJ2	A disintegrin and metalloproteinase with thrombospondin motifs 4	12.6916	12.7839	12.3225	12.0725	12.4676	3.75313	471	1	2	2	4	0	0	0	0	1	0	0	0	0	0	0	0	1	1	0	0	0	0
Itih3	Q61704	Inter-alpha-trypsin inhibitor heavy chain H3	12.3785	12.6548	12.3687	12.4596	12.4654	3.75245	472	10	12	13	11	0	0	0	0	1	0	0	0	0	0	0	0	1	1	1	1	1	1
Hadha	Q8BMS1	Trifunctional enzyme subunit alpha, mitochondrial	12.4627	12.9817	12.2031	12.2112	12.4647	3.75224	473	2	2	3	2	0	0	1	0	0	0	0	0	0	0	0	0	0	1	0	0	0	0
Krt72	Q6IME9	Keratin, type II cytoskeletal 72	14.656	12.5712	11.0455	11.5763	12.4623	3.75152	474	1	1	1	1	0	0	0	0	0	0	0	0	0	0	0	0	0	0	1	1	1	1
Eno2	P17183	Gamma-enolase	12.7497	12.7222	12.3088	12.0471	12.457	3.74992	475	8	7	11	7	1	0	0	1	0	0	0	0	0	0	0	0	0	1	0	0	0	0
Lrp1	Q91ZX7	Prolow-density lipoprotein receptor-related protein 1	12.2951	12.6632	12.4183	12.448	12.4561	3.74967	476	12	24	24	17	1	1	0	1	0	0	1	0	0	0	1	0	1	1	1	1	1	1
Mag	P20917	Myelin-associated glycoprotein	12.2584	12.638	12.1702	12.7244	12.4478	3.74715	477	3	3	2	2	0	0	0	1	0	0	1	0	0	0	1	0	1	1	0	0	0	0
Gpd2	Q64521	Glycerol-3-phosphate dehydrogenase, mitochondrial	13.2888	12.6139	11.5721	12.1854	12.4151	3.7373	478	1	4	3	2	0	0	1	1	0	0	0	0	0	0	0	0	0	0	0	0	0	0
Tomm20	Q9DCC8	Mitochondrial import receptor subunit TOM20 homolog	12.7631	12.8626	11.4103	12.6117	12.4119	3.73637	479	1	1	2	1	0	0	1	1	0	0	0	0	0	0	0	0	0	0	0	0	0	0
Npdc1	Q64322	Neural proliferation differentiation and control protein 1	12.1795	12.8701	11.9325	12.6497	12.408	3.73517	480	4	4	5	5	0	0	0	1	0	0	0	0	0	0	0	0	0	1	0	0	0	0
Ecm1	Q61508	Extracellular matrix protein 1	12.7212	13.1714	12.0669	11.6641	12.4059	3.73455	481	6	3	5	4	0	0	0	0	1	0	0	0	0	0	0	0	1	1	1	1	1	1
Pon1	P52430	Serum paraoxonase/arylesterase 1	12.1009	12.2575	13.2529	11.9932	12.4011	3.73311	482	2	5	4	6	0	0	0	0	1	0	0	0	0	0	0	0	1	1	1	0	0	1
Cacna2d3	Q9Z1L5	Voltage-dependent calcium channel subunit alpha-2/delta-3	12.3604	12.8471	12.2775	12.0925	12.3944	3.73107	483	7	10	9	7	0	0	0	1	0	0	1	0	0	0	1	0	1	1	0	0	0	0
Grp	Q8R1I2	Gastrin-releasing peptide	12.3232	13.001	11.8561	12.3892	12.3924	3.73048	484	2	2	2	2	0	0	0	0	1	0	0	0	0	0	0	0	0	0	0	0	0	0
Apoc3	P33622	Apolipoprotein C-III	12.861	12.0126	12.5852	12.0738	12.3832	3.7277	485	2	2	3	3	0	0	0	0	1	0	0	0	0	0	0	0	1	1	0	0	0	0
Gaa	P70699	Lysosomal alpha-glucosidase	12.9139	11.975	12.2992	12.2961	12.371	3.72406	486	4	4	4	4	0	0	0	1	0	0	0	0	0	0	0	0	1	1	1	1	1	1
Obp1a	Q9D3H2	Odorant-binding protein 1a	13.7084	11.4377	12.0945	12.2376	12.3696	3.72361	487	4	3	3	3	0	0	0	0	1	0	0	0	0	0	0	0	0	1	0	0	0	0
Dbi	P31786	Acyl-CoA-binding protein	11.7297	12.3305	12.3943	13.022	12.3691	3.72347	488	1	1	2	1	0	0	0	0	0	0	0	0	0	0	0	0	0	0	0	0	0	0
Cbln1	Q9R171	Cerebellin-1	12.5302	12.9487	12.3017	11.6127	12.3483	3.71722	489	2	1	2	3	0	0	0	1	1	0	0	0	0	0	0	0	1	1	0	0	0	0
Arsb	P50429	Arylsulfatase B	12.6586	12.2802	12.1003	12.3393	12.3446	3.7161	490	5	3	4	6	0	0	0	0	0	0	0	0	0	0	0	0	1	1	1	1	1	1
Spock2	Q9ER58	Testican-2	12.3227	12.4955	12.0584	12.4449	12.3304	3.71182	491	8	6	8	8	0	0	0	0	1	0	0	0	0	0	0	0	1	1	0	0	1	0
Hsp90ab1	P11499	Heat shock protein HSP 90-beta	10.8295	12.1503	12.7723	13.5669	12.3298	3.71163	492	3	8	16	15	1	1	0	1	1	0	0	0	0	0	0	0	1	1	1	1	1	1
Pgam2	O70250	Phosphoglycerate mutase 2	11.4068	11.5543	11.3341	15.0052	12.3251	3.71023	493	3	1	1	20	0	0	0	0	0	0	0	0	0	0	0	0	0	0	0	0	0	0
Nid2	O88322	Nidogen-2	12.3717	12.3671	12.3093	12.2401	12.322	3.70931	494	5	5	4	5	0	0	0	0	1	0	0	0	0	0	0	0	1	1	1	1	1	1
Cbln4	Q8BME9	Cerebellin-4	12.851	12.8367	11.965	11.6333	12.3215	3.70914	495	1	1	2	2	0	0	0	0	1	0	0	0	0	0	0	0	1	1	0	1	1	0
Ctla2a	P12399	Protein CTLA-2-alpha	12.6651	12.1766	12.598	11.8216	12.3153	3.70728	496	2	2	2	3	0	0	0	0	1	0	0	0	0	0	0	0	0	0	0	0	0	0
	P01660	Ig kappa chain V-III region PC 3741/TEPC 111	13.0149	12.1591	12.5532	11.4746	12.3004	3.7028	497	3	3	2	3	0	0	0	0	0	0	0	0	0	0	0	0	0	0	0	0	0	0
Clstn3	Q99JH7	Calsyntenin-3	12.6078	12.3878	11.9029	12.2022	12.2752	3.6952	498	11	12	17	12	0	0	0	1	0	0	1	0	0	0	1	0	1	1	0	0	1	1
Lrrn1	Q61809	Leucine-rich repeat neuronal protein 1	12.4852	12.4656	12.3754	11.7659	12.273	3.69454	499	2	2	2	3	0	0	0	1	0	0	1	0	0	0	1	0	1	1	0	0	0	0
Iglc1;	A0A0G2JE99;P01843	Immunoglobulin lambda constant 1 (Fragment);Ig lambda-1 chain C region	12.243	12.8052	11.9397	12.1023	12.2726	3.69441	500	2	1	3	1	0	0	0	0	0	0	0	0	0	0	0	0	0	0	0	0	0	0
Igkv1-135;Igkv1-133	A0A0B4J1H7;A0A0B4J1H8	Immunoglobulin kappa variable 1-135 (Fragment);Immunoglobulin kappa variable 1-133 (Fragment)	12.1716	12.4373	12.3246	12.1347	12.267	3.69275	501	3	2	3	3	0	0	0	0	0	0	0	0	0	0	0	0	0	0	0	0	0	0
C1qc	Q02105	Complement C1q subcomponent subunit C	12.8172	11.9322	12.538	11.7342	12.2554	3.68923	502	4	3	4	3	0	0	0	0	1	0	0	0	0	0	0	0	0	1	1	1	0	1
Efcab14	Q8BGQ6	EF-hand calcium-binding domain-containing protein 14	13.1673	12.053	11.4564	12.3284	12.2513	3.688	503	1	1	1	1	0	0	0	0	0	0	0	0	0	0	0	0	0	1	0	0	0	0
Gm21983;Mia	D6RFS9;Q61865	Predicted gene 21983;Melanoma-derived growth regulatory protein	12.5324	12.1364	12.0683	12.2142	12.2378	3.68395	504	2	2	2	2	0	0	0	0	1	0	0	0	0	0	0	0	0	0	0	0	0	0
Txndc17	Q9CQM5	Thioredoxin domain-containing protein 17	11.41	NaN	12.7497	12.5324	12.2307	3.68181	505	1	NaN	1	2	1	0	0	0	0	0	0	0	0	0	0	0	0	0	0	1	0	0
Gdi2	Q61598	Rab GDP dissociation inhibitor beta	12.7306	11.5675	11.7341	12.8832	12.2288	3.68125	506	1	2	7	11	1	0	0	1	0	0	0	0	0	0	0	0	0	1	0	1	0	1
Cotl1	Q9CQI6	Coactosin-like protein	12.4968	NaN	11.9323	12.2196	12.2162	3.67745	507	1	NaN	4	4	1	1	0	0	0	0	0	0	0	0	0	0	0	0	0	1	0	0
Itih4	A6X935	Inter alpha-trypsin inhibitor, heavy chain 4	12.2928	12.2577	11.9772	12.3024	12.2075	3.67483	508	2	3	7	6	0	0	0	0	1	0	0	0	0	0	0	0	1	1	1	1	1	1
Arhgdia	Q99PT1	Rho GDP-dissociation inhibitor 1	11.7108	11.7562	12.0248	13.3223	12.2035	3.67363	509	2	2	6	6	1	0	0	0	0	0	0	0	0	0	0	0	0	0	0	1	0	1
Pcp4	P63054	Calmodulin regulator protein PCP4	NaN	12.4234	12.5718	11.5955	12.1969	3.67162	510	NaN	1	1	1	0	0	0	0	0	0	0	0	0	0	0	0	0	0	0	0	0	0
Atp6v1d	P57746	V-type proton ATPase subunit D	12.8348	12.0024	11.7429	NaN	12.1934	3.67057	511	2	2	2	NaN	0	0	0	1	0	0	0	0	0	0	0	0	0	0	0	0	0	0
Ppp3r1	Q63810	Calcineurin subunit B type 1	13.5523	10.9811	11.7278	12.4816	12.1857	3.66826	512	1	3	2	2	1	0	0	1	0	0	0	0	0	0	0	0	0	0	0	0	0	0
Dlst	Q9D2G2	Dihydrolipoyllysine-residue succinyltransferase component of 2-oxoglutarate dehydrogenase complex, mitochondrial	12.8895	11.9492	11.7141	12.1781	12.1827	3.66736	513	1	1	1	1	0	1	1	0	0	0	0	0	0	0	0	0	0	1	0	0	0	0
Efemp2	Q9WVJ9	EGF-containing fibulin-like extracellular matrix protein 2	11.9791	12.5221	12.2157	12.0111	12.182	3.66714	514	6	7	8	6	0	0	0	0	1	0	0	0	0	0	0	0	1	1	1	1	1	1
Bmp1	P98063	Bone morphogenetic protein 1	11.8641	12.552	11.8311	12.4793	12.1816	3.66703	515	2	2	2	2	0	0	0	0	1	0	0	0	0	0	0	0	1	1	1	1	1	1
Slk	O54988	STE20-like serine/threonine-protein kinase	12.6904	11.5358	12.3204	12.1305	12.1693	3.66331	516	1	1	1	1	1	0	0	0	0	0	0	0	0	0	0	0	0	0	0	0	0	0
Slc25a11	Q9CR62	Mitochondrial 2-oxoglutarate/malate carrier protein	12.7002	12.2606	11.4866	12.2156	12.1657	3.66225	517	2	4	4	3	0	0	1	1	0	0	0	0	0	0	0	1	0	1	0	0	0	0
Hexa	P29416	Beta-hexosaminidase subunit alpha	12.1938	12.4807	12.0388	11.9481	12.1654	3.66214	518	4	2	6	6	0	0	0	0	0	0	0	0	0	0	0	0	1	1	1	1	1	1
Spock3	Q8BKV0	Testican-3	12.0883	12.1619	11.921	12.4004	12.1429	3.65538	519	3	3	3	3	0	0	0	0	1	0	0	0	0	0	0	0	1	1	0	0	0	0
Pcdh1	Q8CFX3	Protocadherin 1	11.9742	12.7208	12.0767	11.7957	12.1419	3.65506	520	3	5	4	4	0	0	0	0	0	0	0	0	0	0	0	0	0	1	0	0	0	0
Dpp7	Q9ET22	Dipeptidyl peptidase 2	12.2317	12.4066	11.7993	12.1085	12.1365	3.65347	521	5	4	6	5	0	0	0	0	1	0	0	0	0	0	0	0	1	1	0	1	0	1
Tpm1	P58771	Tropomyosin alpha-1 chain	NaN	10.5487	11.9846	13.8616	12.1316	3.65199	522	NaN	2	2	4	1	0	0	0	0	0	0	0	0	0	0	0	0	0	0	0	0	0
Fam20c	Q5MJS3	Extracellular serine/threonine protein kinase FAM20C	12.0464	12.6604	12.3592	11.4561	12.1305	3.65165	523	8	8	8	7	0	0	0	0	1	0	0	0	0	0	0	0	1	1	1	1	1	1
Ighv1-81	A0A075B5Y4	Immunoglobulin heavy variable 1-81 (Fragment)	12.3908	NaN	12.0395	11.9355	12.1219	3.64906	524	2	NaN	2	2	0	0	0	0	0	0	0	0	0	0	0	0	0	0	0	0	0	0
Gfra2	O08842	GDNF family receptor alpha-2	12.0569	12.2481	12.2551	11.9223	12.1206	3.64866	525	5	7	7	7	0	0	0	1	0	1	0	0	0	0	1	0	1	1	0	1	1	0
Igkv19-93	A0A075B6D5	Immunoglobulin kappa chain variable 19-93	11.678	12.586	11.9227	12.2784	12.1163	3.64736	526	1	1	1	1	0	0	0	0	0	0	0	0	0	0	0	0	0	0	0	0	0	0
Hadh	Q61425	Hydroxyacyl-coenzyme A dehydrogenase, mitochondrial	12.4429	12.4971	11.8036	11.7053	12.1122	3.64615	527	1	1	1	1	0	0	1	0	0	0	0	0	0	0	0	0	0	1	0	0	0	0
Trim23	Q8BGX0	E3 ubiquitin-protein ligase TRIM23	12.2259	12.3231	12.0758	11.8171	12.1105	3.64562	528	1	1	1	1	1	0	0	1	0	0	0	0	0	0	0	0	0	1	0	0	1	0
Npy	P57774	Pro-neuropeptide Y	11.9875	11.5702	12.4828	12.3995	12.11	3.64548	529	3	3	1	2	0	0	0	0	1	0	0	0	0	0	0	0	0	0	0	0	0	0
Gns	Q8BFR4	N-acetylglucosamine-6-sulfatase	12.7568	11.7869	11.8818	11.9929	12.1046	3.64385	530	4	4	7	4	0	0	0	0	0	0	0	0	0	0	0	0	1	1	1	1	1	1
Sv2a	Q9JIS5	Synaptic vesicle glycoprotein 2A	12.0039	12.3331	12.26	11.7945	12.0979	3.64183	531	4	4	3	4	0	0	0	1	0	0	0	0	0	0	0	1	1	1	0	0	0	0
Got1	P05201	Aspartate aminotransferase, cytoplasmic	13.1775	11.6416	11.2514	12.298	12.0921	3.64009	532	10	4	6	8	1	0	0	0	0	0	0	0	0	0	0	0	0	1	0	0	0	0
Inafm1	E9PV59	InaF motif-containing 1	11.7723	12.6295	12.2082	11.7551	12.0913	3.63983	533	2	2	2	1	0	0	0	0	0	0	0	0	0	0	0	0	0	0	0	0	0	0
Ndufs8	Q8K3J1	NADH dehydrogenase [ubiquinone] iron-sulfur protein 8, mitochondrial	12.2861	12.7151	11.2883	12.0294	12.0797	3.63635	534	1	1	1	1	0	0	1	0	0	0	0	0	0	0	0	0	0	0	0	0	0	0
Ighv9-4;Ighv9-2;Ighv9-3	A0A075B5S9;A0A0B4J1J4;A0A0B4J1J5	Immunoglobulin heavy variable 9-4;Immunoglobulin heavy variable V9-2 (Fragment);Immunoglobulin heavy variable V9-3 (Fragment)	12.056	13.2029	12.2868	10.7725	12.0795	3.6363	535	1	1	1	1	0	0	0	0	0	0	0	0	0	0	0	0	0	0	0	0	0	0
Iglon5	Q8HW98	IgLON family member 5	12.471	11.7432	12.0039	12.0904	12.0771	3.63558	536	3	4	4	4	0	0	0	0	1	0	0	0	0	0	0	0	1	1	0	0	1	0
Cadm3	Q99N28	Cell adhesion molecule 3	12.2115	12.2821	11.8803	11.9149	12.0722	3.6341	537	6	9	10	8	0	0	0	1	0	0	1	0	0	0	1	0	1	1	0	0	0	0
Sod2	P09671	Superoxide dismutase [Mn], mitochondrial	12.2891	12.3062	11.6792	12.0052	12.0699	3.63341	538	1	3	1	4	0	0	1	0	0	0	0	0	0	0	0	0	0	1	0	0	0	0
Cuta	Q9CQ89	Protein CutA	12.8782	11.8369	11.4799	NaN	12.065	3.63193	539	1	1	1	NaN	0	0	0	0	0	0	0	0	0	0	0	0	0	1	0	0	0	0
Spock1	Q62288	Testican-1	12.6158	11.7305	11.6486	12.2634	12.0646	3.6318	540	4	3	4	5	0	0	0	0	1	0	0	0	0	0	0	0	1	1	0	0	0	0
Actg1	P63260	Actin, cytoplasmic 2	11.1709	11.8136	12.3631	12.8717	12.0548	3.62886	541	2	2	2	2	1	0	0	0	0	0	0	0	0	0	0	0	0	1	0	1	1	1
Gkn3	Q9D0T7	Gastrokine-3	11.6835	12.918	11.4877	12.1151	12.0511	3.62774	542	3	3	3	2	0	0	0	0	1	0	0	0	0	0	0	0	1	1	0	0	0	0
Gfap	P03995	Glial fibrillary acidic protein	10.8264	11.4837	13.8364	NaN	12.0488	3.62706	543	4	10	17	NaN	1	0	0	0	0	0	0	0	0	0	0	0	0	1	0	0	0	0
Chst15	Q91XQ5	Carbohydrate sulfotransferase 15	NaN	11.7926	12.0398	12.3113	12.0479	3.62678	544	NaN	1	1	1	0	0	0	1	0	0	0	1	0	0	1	0	1	1	0	0	0	0
Cd81	P35762	CD81 antigen	12.1121	11.7842	11.9904	12.3014	12.047	3.62651	545	1	2	1	1	0	0	0	1	0	0	0	0	0	0	0	1	0	1	0	0	0	0
Pgm1	Q9D0F9	Phosphoglucomutase-1	10.2496	NaN	10.8451	15.0131	12.0359	3.62317	546	2	NaN	4	24	1	0	0	0	0	0	0	0	0	0	0	0	0	1	0	1	0	1
Gdi1	P50396	Rab GDP dissociation inhibitor alpha	11.8463	11.6372	12.5278	12.123	12.0336	3.62247	547	6	6	8	8	1	0	0	0	0	0	0	0	0	0	0	0	0	1	0	1	0	1
Heg1	E9Q7X6	Protein HEG homolog 1	12.0944	12.2097	11.8749	11.951	12.0325	3.62214	548	5	5	5	5	0	0	0	1	0	0	1	0	0	0	1	0	1	1	1	0	0	0
Letm1	Q9Z2I0	Mitochondrial proton/calcium exchanger protein	12.1409	12.0662	11.5538	12.3582	12.0298	3.62132	549	4	5	4	3	0	0	1	1	0	0	0	0	0	0	0	0	0	0	0	0	0	0
Chi3l1	Q61362	Chitinase-3-like protein 1	12.7609	11.6352	11.8658	11.8435	12.0264	3.6203	550	7	4	5	4	1	0	0	0	1	0	0	0	0	0	0	0	1	1	0	0	0	0
Obp1b	A2AEP0	Odorant-binding protein 1b	13.3509	11.3176	11.5696	11.8389	12.0192	3.61815	551	3	2	4	2	0	0	0	0	1	0	0	0	0	0	0	0	0	0	0	0	0	0
Mmp2	P33434	72 kDa type IV collagenase	12.0517	12.0814	11.9908	11.9421	12.0165	3.61732	552	7	5	8	6	1	1	1	1	1	0	0	0	0	0	0	0	1	1	0	1	0	0
Galnt16	Q9JJ61	Polypeptide N-acetylgalactosaminyltransferase 16	11.9057	12.1293	12.1152	11.9129	12.0158	3.61711	553	1	1	1	1	0	0	0	1	0	0	0	1	0	0	1	0	0	0	0	0	0	0
Maoa	Q64133	Amine oxidase [flavin-containing] A	12.4389	12.7731	11.2121	11.5541	11.9946	3.61073	554	3	5	4	3	0	0	1	1	0	0	0	0	0	1	1	0	0	0	0	0	0	0
Crip1	P63254	Cysteine-rich protein 1	11.0603	NaN	11.5809	13.3313	11.9909	3.60961	555	1	NaN	1	2	0	0	0	0	0	0	0	0	0	0	0	0	0	0	0	0	0	0
Hist1h2ab;Hist1h2ac;Hist1h2ad;Hist1h2ae;Hist1h2ag;Hist1h2ai;Hist1h2an;Hist1h2ao;Hist1h2ap;Hist2h2ac;Hist2h2aa2;Hist3h2a;Hist1h2aa;Hist1h2af;Hist1h2ah;Hist1h2ak;H2afj	C0HKE1;C0HKE2;C0HKE3;C0HKE4;C0HKE5;C0HKE6;C0HKE7;C0HKE8;C0HKE9;Q64523;Q6GSS7;Q8BFU2;Q8CGP4;Q8CGP5;Q8CGP6;Q8CGP7;Q8R1M2	Histone H2A type 1-B;Histone H2A type 1-C;Histone H2A type 1-D;Histone H2A type 1-E;Histone H2A type 1-G;Histone H2A type 1-I;Histone H2A type 1-N;Histone H2A type 1-O;Histone H2A type 1-P;Histone H2A type 2-C;Histone H2A type 2-A;Histone H2A type 3;Histone H2A;Histone H2A type 1-F;Histone H2A type 1-H;Histone H2A type 1-K;Histone H2A.J	12.193	12.8176	11.2095	11.7391	11.9898	3.60929	556	2	4	4	3	0	1	0	0	0	0	0	0	0	0	0	0	0	0	0	0	0	0
Man2b2	O54782	Epididymis-specific alpha-mannosidase	12.1238	12.1088	11.5593	12.1657	11.9894	3.60917	557	6	5	7	5	0	0	0	0	1	0	0	0	0	0	0	0	1	1	1	1	1	1
Icoslg	Q9JHJ8	ICOS ligand	12.9661	11.9847	11.4764	11.5136	11.9852	3.60791	558	1	2	2	2	0	0	0	1	0	0	1	0	0	0	1	0	1	1	0	0	0	0
Pygm	Q9WUB3	Glycogen phosphorylase, muscle form	9.62246	NaN	10.808	15.5238	11.9848	3.60777	559	1	1	6	35	0	0	0	0	0	0	0	0	0	0	0	0	0	1	0	0	0	0
Gm20431;Ube2v1;Ube2v2	E9PY39;Q9CZY3;Q9D2M8	Predicted gene 20431;Ubiquitin-conjugating enzyme E2 variant 1;Ubiquitin-conjugating enzyme E2 variant 2	11.7559	11.3986	NaN	12.7941	11.9829	3.6072	560	1	1	NaN	2	0	1	0	0	0	0	0	0	0	0	0	0	0	0	0	0	0	0
Ywhag	P61982	14-3-3 protein gamma	11.944	10.4288	12.3929	13.1277	11.9734	3.60434	561	3	2	5	6	1	0	0	0	0	0	0	0	0	0	0	0	0	1	0	1	1	1
Cadm2	Q8BLQ9	Cell adhesion molecule 2	NaN	12.3088	11.7634	11.8472	11.9732	3.60428	562	NaN	2	3	3	0	0	0	1	0	0	1	0	0	0	1	0	1	1	0	0	1	0
Adgrb2	Q8CGM1	Adhesion G protein-coupled receptor B2	11.8951	12.5267	11.5564	11.9073	11.9714	3.60374	563	3	4	4	4	0	0	0	1	0	0	0	0	0	0	0	1	1	1	0	0	0	0
Blvrb	Q923D2	Flavin reductase (NADPH)	10.7582	NaN	9.99938	15.1534	11.9703	3.60343	564	2	NaN	2	8	1	0	0	0	0	0	0	0	0	0	0	0	0	1	0	1	0	0
Avp	P35455	Vasopressin-neurophysin 2-copeptin	12.113	12.4286	10.9798	12.3514	11.9682	3.60279	565	2	1	1	1	0	0	0	0	1	0	0	0	0	0	0	0	1	1	0	0	0	0
Igkv13-85;Igkv13-84	A0A075B666;A0A140T8N3	Immunoglobulin kappa chain variable 13-85 (Fragment);Immunoglobulin kappa chain variable 13-84 (Fragment)	11.976	11.4606	12.0847	12.3494	11.9677	3.60263	566	1	1	1	1	0	0	0	0	0	0	0	0	0	0	0	0	0	0	0	0	0	0
Celsr2	Q9R0M0	Cadherin EGF LAG seven-pass G-type receptor 2	12.2838	12.0784	11.8717	11.5988	11.9582	3.59977	567	2	3	3	5	0	0	0	1	0	0	0	0	0	0	0	1	1	1	0	0	0	0
Cyc1	Q9D0M3	Cytochrome c1, heme protein, mitochondrial	12.1326	12.4945	11.2406	11.9646	11.9581	3.59974	568	1	1	1	1	0	0	1	1	0	0	0	0	0	0	0	0	0	1	0	0	0	0
Uqcrc2	Q9DB77	Cytochrome b-c1 complex subunit 2, mitochondrial	12.5849	11.0224	11.5879	12.6204	11.9539	3.59849	569	2	4	2	1	0	0	1	1	0	0	0	0	0	0	0	0	0	1	0	0	0	0
Igsf8	Q8R366	Immunoglobulin superfamily member 8	10.9657	12.5038	11.8768	12.4347	11.9452	3.59588	570	4	7	5	4	0	0	0	1	0	0	0	0	0	0	0	0	1	1	0	0	0	0
Eif4a2;Eif4a1	P10630;P60843	Eukaryotic initiation factor 4A-II;Eukaryotic initiation factor 4A-I	12.2636	12.2856	11.5879	11.6172	11.9386	3.59387	571	1	2	2	4	0	0	0	0	0	0	0	0	0	0	0	0	0	0	0	0	0	0
Phb2	O35129	Prohibitin-2	12.4987	10.9888	11.7588	12.4602	11.9266	3.59027	572	3	3	4	2	1	1	1	1	0	0	0	0	0	0	0	0	0	1	0	0	0	0
Map1b	P14873	Microtubule-associated protein 1B	12.3392	11.9485	11.5898	11.8197	11.9243	3.58958	573	2	2	2	2	1	0	0	0	0	0	0	0	0	0	0	0	0	1	0	0	1	0
Mtco2	P00405	Cytochrome c oxidase subunit 2	11.7421	12.447	11.495	11.9945	11.9197	3.58818	574	3	6	4	4	0	0	1	1	0	0	0	0	0	0	0	1	0	1	0	0	0	0
Ltbp4	Q8K4G1	Latent-transforming growth factor beta-binding protein 4	12.195	11.8398	12.0466	11.5654	11.9117	3.58578	575	4	4	6	4	0	0	0	0	1	0	0	0	0	0	0	0	1	1	1	1	0	1
Hint1	P70349	Histidine triad nucleotide-binding protein 1	NaN	10.307	11.6443	13.7789	11.9101	3.58529	576	NaN	1	2	3	1	1	0	0	0	0	0	0	0	0	0	0	0	0	0	1	1	1
Il18bp	Q9Z0M9	Interleukin-18-binding protein	12.4963	11.8642	11.4557	11.811	11.9068	3.58431	577	1	1	1	1	0	0	0	0	1	0	0	0	0	0	0	0	1	1	0	0	0	0
Krt77	Q6IFZ6	Keratin, type II cytoskeletal 1b	12.5848	11.4123	11.1877	12.4375	11.9056	3.58393	578	1	1	1	1	0	0	0	0	0	0	0	0	0	0	0	0	0	1	1	1	1	1
Glrx	Q9QUH0	Glutaredoxin-1	11.7574	12.0372	11.5474	12.2784	11.9051	3.5838	579	3	1	2	2	1	0	0	0	0	0	0	0	0	0	0	0	0	0	0	0	0	0
Cntnap4	Q99P47	Contactin-associated protein-like 4	12.3604	12.1027	11.5583	11.5649	11.8966	3.58122	580	5	6	7	10	0	0	0	1	0	0	1	0	0	0	1	0	1	1	0	0	1	0
Thbs2	Q03350	Thrombospondin-2	14.1887	11.3314	10.9554	11.0094	11.8712	3.57359	581	1	1	1	1	0	0	0	0	0	0	0	0	0	0	0	0	1	1	1	1	1	1
C2	P21180	Complement C2	11.8237	11.9698	11.7557	11.934	11.8708	3.57346	582	5	3	7	4	0	0	0	0	1	0	0	0	0	0	0	0	1	1	1	1	0	0
Cntfr	O88507	Ciliary neurotrophic factor receptor subunit alpha	12.4975	11.747	12.2302	10.9961	11.8677	3.57254	583	1	2	1	2	0	0	0	1	0	1	0	0	0	0	1	0	1	1	1	0	0	0
Dld	O08749	Dihydrolipoyl dehydrogenase, mitochondrial	12.7961	11.7876	11.3622	11.4602	11.8515	3.56766	584	1	5	2	5	0	1	1	0	0	0	0	0	0	0	0	0	0	1	0	0	0	0
Calm1;Calm2;Calm3	P0DP26;P0DP27;P0DP28	Calmodulin-1;Calmodulin-2;Calmodulin-3	10.9741	12.2025	11.7148	12.5041	11.8489	3.56688	585	4	6	5	6	1	0	0	0	0	0	0	0	0	0	0	0	0	1	0	0	0	0
Igkv6-15	A0A140T8M5	Immunoglobulin kappa variable 6-15 (Fragment)	11.8944	11.1042	12.6037	11.7858	11.847	3.56631	586	1	1	1	1	0	0	0	0	0	0	0	0	0	0	0	0	0	0	0	0	0	0
Ly6e	Q64253	Lymphocyte antigen 6E	11.636	12.3431	NaN	11.556	11.8451	3.56572	587	1	1	NaN	1	0	0	0	1	0	1	0	0	0	0	1	0	1	1	0	0	0	0
Fabp4	P04117	Fatty acid-binding protein, adipocyte	11.6926	9.64508	11.4978	14.5139	11.8374	3.5634	588	1	1	2	7	1	1	0	0	0	0	0	0	0	0	0	0	0	0	0	0	0	0
Blmh	Q8R016	Bleomycin hydrolase	11.9338	11.4437	NaN	12.1135	11.8303	3.56129	589	2	1	NaN	1	1	0	0	0	0	0	0	0	0	0	0	0	0	0	1	1	0	1
Rnaset2a;Rnaset2b	C0HKG5;C0HKG6	Ribonuclease T2-A;Ribonuclease T2-B	11.9846	11.8311	11.4328	12.0104	11.8147	3.55659	590	3	3	3	2	0	0	0	0	1	0	0	0	0	0	0	0	1	1	1	1	1	1
Cartpt	P56388	Cocaine- and amphetamine-regulated transcript protein	11.5987	11.8405	12.1356	11.655	11.8074	3.55439	591	3	2	3	3	0	0	0	0	1	0	0	0	0	0	0	0	0	0	0	0	0	0
Robo1	O89026	Roundabout homolog 1	11.481	12.1003	11.926	11.7141	11.8054	3.55376	592	7	8	7	5	0	0	0	1	0	0	1	0	0	0	1	0	1	1	1	1	1	1
	P01644;P01645	Ig kappa chain V-V region HP R16.7;Ig kappa chain V-V region HP 93G7	12.0637	11.6349	11.6642	11.8519	11.8037	3.55326	593	2	2	2	3	0	0	0	0	0	0	0	0	0	0	0	0	0	0	0	0	0	0
Igkv6-32	A0A140T8N9	Immunoglobulin kappa variable 6-32 (Fragment)	11.4029	10.9662	12.3502	12.4867	11.8015	3.5526	594	1	2	2	2	0	0	0	0	0	0	0	0	0	0	0	0	0	0	0	0	0	0
Slc25a12	Q8BH59	Calcium-binding mitochondrial carrier protein Aralar1	12.1134	11.8176	11.523	11.7208	11.7937	3.55025	595	7	9	7	6	0	0	1	1	0	0	0	0	0	0	0	1	0	1	1	1	0	0
Akr1b1	P45376	Aldo-keto reductase family 1 member B1	NaN	10.6064	10.6852	14.0765	11.7894	3.54896	596	NaN	1	4	10	1	0	0	0	0	0	0	0	0	0	0	0	0	1	0	1	0	0
Sez6	Q7TSK2	Seizure protein 6	11.3823	12.539	11.8828	11.3209	11.7812	3.54651	597	3	4	5	5	1	0	0	1	1	0	1	0	0	0	1	0	1	1	0	0	1	1
Gm5571	P01639	Ig kappa chain V-V region MOPC 41	12.304	11.9957	11.2578	11.5366	11.7735	3.54418	598	1	1	1	1	0	0	0	0	0	0	0	0	0	0	0	0	0	0	0	0	0	0
Lamp1	P11438	Lysosome-associated membrane glycoprotein 1	11.9226	12.3544	11.5503	11.2642	11.7729	3.54398	599	4	2	4	4	0	0	0	1	0	0	1	0	0	0	1	0	1	1	0	0	0	0
Atp2a2	O55143	Sarcoplasmic/endoplasmic reticulum calcium ATPase 2	12.0757	11.8995	11.2107	11.8481	11.7585	3.53965	600	1	4	2	1	0	0	0	1	0	0	0	0	0	0	0	1	0	1	0	0	0	0
Tomm70	Q9CZW5	Mitochondrial import receptor subunit TOM70	13.3206	10.6205	12.4945	10.5943	11.7575	3.53935	601	3	2	3	1	0	0	1	1	0	0	0	0	0	0	0	0	0	1	0	0	0	0
Prkaca;Prkacb	P05132;P68181	cAMP-dependent protein kinase catalytic subunit alpha;cAMP-dependent protein kinase catalytic subunit beta	12.5494	11.3718	11.3155	11.7796	11.7541	3.53833	602	1	1	1	1	1	1	1	1	0	0	0	0	0	0	0	0	0	1	0	0	0	0
Fkbp1a	P26883	Peptidyl-prolyl cis-trans isomerase FKBP1A	11.1173	11.8978	11.511	12.4815	11.7519	3.53768	603	1	1	1	1	1	0	0	1	0	0	0	0	0	0	0	0	0	0	0	0	0	0
Sema6a	O35464	Semaphorin-6A	11.8133	11.7403	11.7793	11.6616	11.7486	3.53669	604	1	1	1	1	0	0	0	1	0	0	1	0	0	0	1	0	1	1	1	1	1	1
Atp6v1b2	P62814	V-type proton ATPase subunit B, brain isoform	11.9652	11.5196	10.8972	12.5873	11.7423	3.53479	605	3	4	4	2	0	0	0	1	0	0	0	0	0	0	0	0	0	1	0	0	0	0
Pgam1	Q9DBJ1	Phosphoglycerate mutase 1	11.6372	11.3977	11.728	12.1782	11.7353	3.53267	606	2	5	6	4	0	0	0	0	0	0	0	0	0	0	0	0	0	1	0	1	1	1
Igkv12-46	A0A140T8P6	Immunoglobulin kappa variable 12-46 (Fragment)	11.2845	12.073	11.4218	12.1583	11.7344	3.53241	607	2	2	2	3	0	0	0	0	0	0	0	0	0	0	0	0	0	0	0	0	0	0
Thbs4	Q9Z1T2	Thrombospondin-4	11.8781	11.7312	11.6977	11.605	11.728	3.53048	608	2	3	5	3	0	0	0	0	1	0	0	0	0	0	0	0	1	1	1	1	1	1
Dsp	E9Q557	Desmoplakin	13.1388	12.5876	10.3465	10.8347	11.7269	3.53015	609	10	8	4	6	1	0	0	1	0	0	0	0	0	0	0	0	0	0	1	1	1	1
Ina	P46660	Alpha-internexin	11.9767	11.698	11.6323	11.5762	11.7208	3.52831	610	1	2	1	1	0	0	0	0	0	0	0	0	0	0	0	0	1	1	0	0	0	0
Hbegf	Q06186	Proheparin-binding EGF-like growth factor	11.8493	11.9557	11.6284	11.4415	11.7187	3.52769	611	1	1	1	1	0	0	0	1	1	0	1	0	0	0	1	0	1	1	0	0	0	0
Nutf2	P61971	Nuclear transport factor 2	11.9191	11.7507	11.1114	12.014	11.6988	3.52169	612	1	1	1	1	1	1	0	1	0	0	0	0	0	0	0	0	0	0	0	1	1	1
Ucma	Q14BU0	Unique cartilage matrix-associated protein	11.7961	12.2816	11.5135	11.1956	11.6967	3.52106	613	2	2	2	3	1	0	0	0	1	0	0	0	0	0	0	0	0	0	0	0	0	0
Sorcs3	Q8VI51	VPS10 domain-containing receptor SorCS3	11.6928	12.2576	11.4657	11.3534	11.6924	3.51975	614	2	1	2	3	0	0	0	1	0	0	1	0	0	0	1	0	1	1	0	0	0	0
Susd5	G3UW60	MCG14773	10.7499	11.4969	11.0195	13.4417	11.677	3.51513	615	2	3	2	2	0	0	0	0	0	0	0	0	0	0	0	0	0	1	0	0	0	0
H3f3c;H3f3b	P02301;P84244	Histone H3.3C;Histone H3.3	11.5462	12.6908	11.0855	11.3569	11.6699	3.51298	616	4	3	4	3	0	1	0	0	0	0	0	0	0	0	0	0	0	1	0	0	0	0
Ly6c1	P0CW02	Lymphocyte antigen 6C1	11.9113	11.5619	11.4904	11.6915	11.6638	3.51115	617	3	2	3	2	0	0	0	1	0	1	0	0	0	0	1	0	1	1	0	0	0	0
Aebp1	Q640N1	Adipocyte enhancer-binding protein 1	12.7105	11.9796	11.1748	10.7831	11.662	3.51062	618	8	8	4	2	1	1	0	0	1	0	0	0	0	0	0	0	1	1	0	1	0	0
Enpp5	Q9EQG7	Ectonucleotide pyrophosphatase/phosphodiesterase family member 5	12.8468	NaN	10.4458	11.6819	11.6582	3.50946	619	1	NaN	1	1	0	0	0	1	1	0	0	0	0	0	0	0	1	1	0	0	0	0
H2-Q10	P01898	H-2 class I histocompatibility antigen, Q10 alpha chain	11.6768	11.4613	11.8049	11.6574	11.6501	3.50703	620	4	2	6	5	0	0	0	1	0	0	1	0	0	0	1	0	1	1	0	0	0	0
Cst6	Q9D1B1	Cystatin E/M	11.5643	11.8179	11.5	11.6951	11.6443	3.5053	621	3	2	4	3	0	0	0	0	0	0	0	0	0	0	0	0	0	1	0	0	0	0
Xylt1	Q811B1	Xylosyltransferase 1	12.1758	11.5164	11.2673	11.5898	11.6373	3.50319	622	2	3	2	2	0	0	0	1	0	0	0	1	0	0	1	0	1	1	0	0	0	0
Selenbp1	P17563	Methanethiol oxidase	9.95614	NaN	13.0755	11.8739	11.6352	3.50253	623	1	NaN	4	5	1	1	0	1	0	0	0	0	0	0	0	0	0	1	0	0	0	0
Efna3	O08545	Ephrin-A3	11.8917	11.6054	11.315	11.7208	11.6332	3.50195	624	1	1	1	1	0	0	0	1	0	1	0	0	0	0	1	0	1	1	0	0	1	0
Tkt	P40142	Transketolase	11.9599	11.8148	11.3363	11.4101	11.6303	3.50106	625	2	2	2	5	0	0	0	0	0	0	0	0	0	0	0	0	0	0	0	1	0	1
Ckmt2	Q6P8J7	Creatine kinase S-type, mitochondrial	10.3249	11.8137	12.7316	11.6489	11.6298	3.50092	626	1	1	1	4	0	0	1	1	0	0	0	0	0	0	0	0	0	1	0	0	0	0
Serpina10	Q8R121	Protein Z-dependent protease inhibitor	11.4369	11.6503	11.962	11.4344	11.6209	3.49824	627	3	4	5	5	0	0	0	0	1	0	0	0	0	0	0	0	1	1	1	0	1	1
Hsp90aa1	P07901	Heat shock protein HSP 90-alpha	11.7148	11.2928	11.9876	11.4685	11.6159	3.49674	628	1	1	5	4	1	1	0	1	0	0	0	0	0	0	0	0	0	1	1	1	1	1
Tubb5	P99024	Tubulin beta-5 chain	NaN	10.9365	12.0425	11.8579	11.6123	3.49566	629	NaN	2	5	4	1	0	0	0	0	0	0	0	0	0	0	0	0	1	0	1	1	1
Klk8	Q61955	Kallikrein-8	11.5636	11.6584	11.6117	11.5591	11.5982	3.49141	630	2	1	1	1	1	0	0	0	1	0	0	0	0	0	0	0	1	1	0	0	0	0
Ap2b1	Q9DBG3	AP-2 complex subunit beta	11.9229	11.6147	11.6273	11.1845	11.5874	3.48814	631	3	6	6	4	0	0	0	1	0	0	0	0	0	0	0	0	0	1	0	0	0	0
Tmsb10	Q6ZWY8	Thymosin beta-10	10.929	11.235	11.7727	12.4069	11.5859	3.48771	632	1	1	1	1	1	0	0	0	0	0	0	0	0	0	0	0	0	1	0	0	0	0
Glud1	P26443	Glutamate dehydrogenase 1, mitochondrial	12.5131	11.7366	10.9391	11.1459	11.5837	3.48703	633	1	2	2	2	0	0	1	0	0	0	0	0	0	0	0	0	0	1	0	0	1	1
Scube1	Q6NZL8	Signal peptide, CUB and EGF-like domain-containing protein 1	NaN	11.897	11.5427	11.3084	11.5827	3.48674	634	NaN	1	1	1	0	0	0	1	1	0	0	0	0	0	0	0	1	1	0	0	0	0
Ifi30	Q9ESY9	Gamma-interferon-inducible lysosomal thiol reductase	12.1857	11.7868	11.1473	11.2037	11.5809	3.48619	635	3	4	3	4	0	0	0	0	1	0	0	0	0	0	0	0	1	1	1	1	0	0
Slc25a3	Q8VEM8	Phosphate carrier protein, mitochondrial	11.2367	11.7155	10.9799	12.3888	11.5802	3.48599	636	3	5	4	2	0	0	1	1	0	0	0	0	0	0	0	1	0	1	0	0	0	0
Ptprf	A2A8L5	Receptor-type tyrosine-protein phosphatase F	11.7238	11.8386	11.1708	11.5512	11.5711	3.48325	637	5	4	4	4	0	0	0	1	0	0	0	0	0	0	0	0	1	1	1	1	1	1
Ighv7-3	A0A075B5R2	Immunoglobulin heavy variable 7-3 (Fragment)	14.0839	9.73342	NaN	10.8764	11.5646	3.48129	638	4	1	NaN	1	0	0	0	0	0	0	0	0	0	0	0	0	0	0	0	0	0	0
Pomgnt1	Q91X88	Protein O-linked-mannose beta-1,2-N-acetylglucosaminyltransferase 1	11.4429	11.812	11.479	11.4374	11.5428	3.47473	639	1	2	1	1	0	0	0	1	0	0	0	1	0	0	1	0	0	1	0	0	0	0
Spon1	Q8VCC9	Spondin-1	11.3361	10.9949	11.6895	12.1325	11.5383	3.47336	640	3	3	3	3	0	0	0	0	1	0	0	0	0	0	0	0	1	1	1	1	1	1
Man2a2	Q8BRK9	Alpha-mannosidase 2x	12.0046	11.5109	11.3963	11.2293	11.5353	3.47246	641	5	5	6	4	0	0	0	1	0	0	0	1	0	0	1	0	1	1	0	0	0	0
Alcam	Q61490	CD166 antigen	12.0175	11.5441	11.3266	11.2361	11.5311	3.4712	642	4	5	5	6	0	0	0	1	0	0	1	0	0	0	1	0	1	1	0	1	1	1
Qdpr	Q8BVI4	Dihydropteridine reductase	10.7974	11.4812	12.2121	11.6181	11.5272	3.47003	643	1	1	1	3	0	0	0	0	0	0	0	0	0	0	0	0	0	0	0	0	0	0
Gnb2	P62880	Guanine nucleotide-binding protein G(I)/G(S)/G(T) subunit beta-2	10.8989	11.7238	10.9626	12.5227	11.527	3.46998	644	3	4	3	1	1	0	0	0	0	0	0	0	0	0	0	0	0	0	0	0	0	0
Igfals	P70389	Insulin-like growth factor-binding protein complex acid labile subunit	11.185	NaN	11.993	11.3735	11.5172	3.46701	645	2	NaN	8	4	0	0	0	0	1	0	0	0	0	0	0	0	1	1	1	1	0	1
Ganab	Q8BHN3	Neutral alpha-glucosidase AB	11.6844	11.6481	11.4195	11.2973	11.5123	3.46555	646	5	7	8	9	0	0	0	0	0	0	0	0	0	0	0	0	1	1	1	1	1	1
Fth1	P09528	Ferritin heavy chain	12.4417	10.9115	10.8687	11.8188	11.5102	3.46491	647	4	1	4	4	0	0	0	0	0	0	0	0	0	0	0	0	0	1	0	1	0	1
Anxa2	P07356	Annexin A2	13.1223	11.8593	10.4061	10.644	11.5079	3.46422	648	6	5	4	5	0	0	0	0	1	0	0	0	0	0	0	0	0	1	1	1	1	1
Pcdhgc5	Q91XW9	MCG133388, isoform CRA_f	11.7806	11.7379	11.6858	10.7915	11.4989	3.46153	649	2	4	2	2	0	0	0	1	0	0	1	0	0	0	1	0	0	1	0	0	0	0
Ret	P35546	Proto-oncogene tyrosine-protein kinase receptor Ret	12.3224	11.1332	10.8638	11.6762	11.4989	3.46152	650	1	2	3	2	0	0	0	1	0	0	1	0	0	0	1	0	1	1	0	1	0	0
Acp1	Q9D358	Low molecular weight phosphotyrosine protein phosphatase	11.0684	11.0564	10.5574	13.3054	11.4969	3.46091	651	2	1	3	3	1	0	0	0	0	0	0	0	0	0	0	0	0	0	0	0	0	0
Cdh5	P55284	Cadherin-5	11.4902	11.2858	11.8065	11.3692	11.4879	3.4582	652	6	4	6	4	0	0	0	1	0	0	1	0	0	0	1	0	1	1	1	1	0	0
Wfikkn2	Q7TQN3	WAP, Kazal, immunoglobulin, Kunitz and NTR domain-containing protein 2	11.7051	11.767	11.3994	11.0797	11.4878	3.45817	653	2	2	4	4	0	0	0	0	1	0	0	0	0	0	0	0	1	1	0	1	0	0
Fxyd2	Q04646	Sodium/potassium-transporting ATPase subunit gamma	11.65	11.2318	11.5453	11.5144	11.4854	3.45744	654	2	2	2	2	0	0	0	1	0	0	0	0	1	0	1	0	0	0	0	0	0	0
Cep170	Q6A065	Centrosomal protein of 170 kDa	10.9153	11.8887	12.1664	10.9576	11.482	3.45643	655	1	1	1	1	1	0	0	0	0	0	0	0	0	0	0	0	0	1	0	0	0	0
Cd83	O88324	CD83 antigen	11.4422	11.9501	11.4425	11.0904	11.4813	3.45621	656	1	1	1	1	0	0	0	1	0	0	1	0	0	0	1	0	1	1	0	0	0	0
Cd200	O54901	OX-2 membrane glycoprotein	11.6813	11.6536	10.8015	11.7874	11.4809	3.45611	657	1	2	3	1	0	0	0	1	0	0	1	0	0	0	1	0	1	1	0	0	1	0
Gria4	Q9Z2W8	Glutamate receptor 4	11.9719	11.3023	11.3402	11.2926	11.4767	3.45484	658	6	5	7	6	0	0	0	1	0	0	0	0	0	0	0	1	1	1	0	0	0	0
Rtn4rl1	Q8K0S5	Reticulon-4 receptor-like 1	12.249	12.2709	11.2794	10.0709	11.4675	3.45207	659	3	2	3	2	0	0	0	1	0	1	0	0	0	0	1	0	1	1	0	1	1	0
Acyp1	P56376	Acylphosphatase-1	12.1178	11.4543	10.5149	11.7447	11.4579	3.44918	660	1	1	2	2	0	0	0	0	0	0	0	0	0	0	0	0	0	0	0	0	0	0
Atp6v1a	P50516	V-type proton ATPase catalytic subunit A	11.6346	12.5146	10.3568	11.3199	11.4565	3.44875	661	1	1	2	1	1	0	0	0	0	0	0	0	0	0	0	0	0	1	0	0	0	0
Ighv1-82	A0A0B4J1J7	Immunoglobulin heavy variable 1-82	13.225	13.1172	10.0288	9.44535	11.4541	3.44802	662	1	1	1	1	0	0	0	0	0	0	0	0	0	0	0	0	0	0	0	0	0	0
Ndufv1	Q91YT0	NADH dehydrogenase [ubiquinone] flavoprotein 1, mitochondrial	11.7339	11.8202	10.9816	11.2158	11.4379	3.44314	663	7	8	9	6	0	0	1	1	0	0	0	0	0	0	0	0	0	1	0	0	0	0
Mrc2	Q64449	C-type mannose receptor 2	11.5181	11.3378	11.3784	11.5026	11.4342	3.44205	664	1	3	5	3	0	0	0	1	0	0	1	0	0	0	1	0	1	1	1	1	1	1
Ighv5-12;Ighv5-15;	A0A075B5Q4;A0A075B5Q9;P18525	Immunoglobulin heavy variable 5-12 (Fragment);Immunoglobulin heavy variable 5-15;Ig heavy chain V region 5-84	NaN	11.6617	13.1223	9.50756	11.4305	3.44094	665	NaN	1	1	1	0	0	0	0	0	0	0	0	0	0	0	0	0	0	0	0	0	0
Pcdh9	F8VPK8	Protocadherin 9	11.5861	11.6941	11.2508	11.1816	11.4281	3.44021	666	3	3	2	2	0	0	0	0	0	0	0	0	0	0	0	0	0	1	0	0	0	0
Spint2	Q9WU03	Kunitz-type protease inhibitor 2	11.4636	11.6736	11.5429	11.0115	11.4229	3.43864	667	1	1	1	1	0	0	0	1	0	0	1	0	0	0	1	0	1	1	0	0	0	0
Ntng1	Q8R4G0	Netrin-G1	11.9177	11.4652	11.2277	11.0803	11.4227	3.43858	668	4	3	4	3	0	0	0	1	0	1	0	0	0	0	1	0	1	1	0	0	1	0
Igfbp5	Q07079	Insulin-like growth factor-binding protein 5	11.3442	11.6808	11.2075	11.45	11.4206	3.43795	669	2	4	4	5	0	0	0	0	1	0	0	0	0	0	0	0	0	1	1	1	1	0
Relt	Q8BX43	Tumor necrosis factor receptor superfamily member 19L	NaN	11.4218	11.4288	11.3686	11.4064	3.43368	670	NaN	1	1	1	1	0	0	1	0	0	1	0	0	0	1	0	1	1	0	0	0	0
Luzp2	Q8BGY3	Leucine zipper protein 2	12.0951	10.9079	11.3136	11.2838	11.4001	3.43177	671	1	2	2	2	0	0	0	0	1	0	0	0	0	0	0	0	1	1	0	0	0	0
Ahcyl1	Q80SW1	S-adenosylhomocysteine hydrolase-like protein 1	11.8169	11.9454	10.5682	11.2456	11.394	3.42995	672	2	2	2	2	1	0	0	1	0	0	0	0	0	0	0	0	0	1	0	0	0	0
Oaf	Q8QZR4	Out at first protein homolog	10.7237	12.4743	NaN	10.9793	11.3924	3.42947	673	3	1	NaN	4	0	0	0	0	0	0	0	0	0	0	0	0	0	1	1	1	0	0
Igkv5-39	A0A075B5M7	Immunoglobulin kappa variable 5-39	11.3619	11.8539	10.6869	11.6671	11.3924	3.42946	674	2	2	2	1	0	0	0	0	0	0	0	0	0	0	0	0	0	0	0	0	0	0
Nceh1	Q8BLF1	Neutral cholesterol ester hydrolase 1	11.8721	12.0403	10.3379	11.3164	11.3917	3.42924	675	2	1	3	2	0	0	0	1	0	0	0	1	0	0	1	0	1	1	0	0	0	0
Dsg1a;Dsg1b	Q61495;Q7TSF1	Desmoglein-1-alpha;Desmoglein-1-beta	13.7433	11.1303	9.15871	NaN	11.3441	3.41491	676	3	2	2	NaN	0	0	0	1	0	0	1	0	0	0	1	0	1	1	1	1	1	1
Igk-V19-17	P01633	Ig kappa chain V19-17	11.7868	9.80173	11.8748	11.9116	11.3437	3.41481	677	1	1	1	1	0	0	0	0	0	0	0	0	0	0	0	0	0	0	0	0	0	0
Vasn	Q9CZT5	Vasorin	11.174	11.5312	11.2953	NaN	11.3335	3.41172	678	2	2	2	NaN	0	0	0	1	0	0	1	0	0	0	1	0	1	1	1	1	0	0
Impa1	O55023	Inositol monophosphatase 1	10.6237	11.5713	10.9498	12.1685	11.3283	3.41017	679	3	2	3	4	1	0	0	0	0	0	0	0	0	0	0	0	0	0	0	0	0	0
Grn	P28798	Progranulin	11.2371	11.596	11.3859	11.0202	11.3098	3.40459	680	4	3	4	4	0	0	0	0	1	0	0	0	0	0	0	0	1	1	1	1	1	1
Efnb2	P52800	Ephrin-B2	11.7348	10.8508	11.3262	11.303	11.3037	3.40276	681	3	2	4	3	0	0	0	1	0	0	1	0	0	0	1	0	1	1	0	0	1	0
St8sia5	P70126	Alpha-2,8-sialyltransferase 8E	11.9613	11.3837	10.4588	11.3883	11.2981	3.40105	682	1	2	3	1	0	0	0	1	0	0	0	1	0	0	1	0	1	1	0	0	0	0
Snca	O55042	Alpha-synuclein	11.2914	11.3647	10.9742	11.5257	11.289	3.39834	683	1	1	1	3	1	1	0	1	1	0	0	0	0	0	0	0	0	1	0	0	0	0
Calr	P14211	Calreticulin	10.8003	10.8574	11.3219	12.1528	11.2831	3.39654	684	5	4	5	7	0	0	0	0	0	0	0	0	0	0	0	0	0	1	1	1	1	1
Frrs1l	B1AXV0	DOMON domain-containing protein FRRS1L	11.4507	11.3955	11.3603	10.9214	11.282	3.39622	685	2	2	4	4	0	0	0	1	0	0	0	0	0	0	0	0	0	0	0	0	0	0
Ywhae	P62259	14-3-3 protein epsilon	9.44663	10.643	11.8911	13.1404	11.2803	3.3957	686	6	8	12	11	1	1	0	0	0	0	0	0	0	0	0	0	0	1	0	1	1	1
Pgd	Q9DCD0	6-phosphogluconate dehydrogenase, decarboxylating	NaN	10.6796	12.1373	11.0001	11.2723	3.39331	687	NaN	2	2	3	1	0	0	0	0	0	0	0	0	0	0	0	0	0	0	1	0	0
Cfp	P11680	Properdin	10.7993	11.7666	11.36	11.1482	11.2685	3.39217	688	1	1	3	3	0	0	0	0	1	0	0	0	0	0	0	0	1	1	1	1	0	0
Syp	Q62277	Synaptophysin	11.6074	11.3271	11.0038	11.1319	11.2675	3.39187	689	3	4	4	3	0	0	0	1	0	0	0	0	0	0	0	1	1	1	0	0	0	0
Ca1	P13634	Carbonic anhydrase 1	11.5118	NaN	6.66127	15.611	11.2613	3.39	690	4	NaN	1	10	1	0	0	0	0	0	0	0	0	0	0	0	0	0	0	0	0	0
Rab7a	P51150	Ras-related protein Rab-7a	10.7194	11.8821	10.2687	12.1725	11.2607	3.38981	691	2	1	1	1	0	0	0	1	0	0	0	0	0	0	0	0	0	0	0	0	0	1
Mog	Q61885	Myelin-oligodendrocyte glycoprotein	12.1832	11.406	10.9345	10.4826	11.2516	3.38706	692	1	1	1	2	0	0	0	1	0	0	0	0	0	0	0	1	1	1	0	0	0	0
Hk1	P17710	Hexokinase-1	10.9817	12.0057	10.8916	11.1232	11.2506	3.38676	693	3	7	6	3	0	0	1	1	0	0	0	0	0	0	0	0	0	1	0	0	0	0
Rida	P52760	2-iminobutanoate/2-iminopropanoate deaminase	12.119	11.6276	11.8401	9.40251	11.2473	3.38577	694	2	2	2	1	1	1	1	0	0	0	0	0	0	0	0	0	0	1	0	0	0	0
Ndufa9	Q9DC69	NADH dehydrogenase [ubiquinone] 1 alpha subcomplex subunit 9, mitochondrial	11.3869	10.3728	11.7057	11.5204	11.2464	3.38551	695	2	4	2	2	0	0	1	0	0	0	0	0	0	0	0	0	0	0	0	0	0	0
Tmem132b	F7BAB2	Transmembrane protein 132B	11.2046	11.3805	11.2608	11.1346	11.2451	3.38512	696	1	1	1	1	0	0	0	0	0	0	0	0	0	0	0	0	0	1	0	0	0	0
Atp6v1f	Q9D1K2	V-type proton ATPase subunit F	11.1574	11.3646	11.0247	11.3969	11.2359	3.38234	697	1	2	2	2	0	0	0	0	0	0	0	0	0	0	0	0	0	0	0	0	0	0
Rgmb	Q7TQ33	RGM domain family member B	11.1707	11.4095	11.1035	11.2321	11.229	3.38025	698	4	2	3	4	0	0	0	1	0	1	0	0	0	0	1	0	1	1	0	1	1	0
Ighv14-1;Ighv14-2;Ighv14-3;Ighv14-4	A0A075B5R4;A0A075B5R7;A0A075B5R9;A0A075B5S3	Immunoglobulin heavy variable 14-1 (Fragment);Immunoglobulin heavy variable 14-2 (Fragment);Immunoglobulin heavy variable V14-3 (Fragment);Immunoglobulin heavy variable 14-4	11.2497	NaN	11.1889	11.2217	11.2201	3.37758	699	1	NaN	1	1	0	0	0	0	0	0	0	0	0	0	0	0	0	0	0	0	0	0
Shisa6	Q3UH99	Protein shisa-6	10.748	10.7872	11.1979	12.1411	11.2185	3.37711	700	1	1	1	1	0	0	0	1	0	0	1	0	0	0	1	0	1	1	0	0	0	0
Ptprd	Q64487	Receptor-type tyrosine-protein phosphatase delta	11.1651	11.4635	10.963	11.2566	11.212	3.37516	701	2	7	5	4	0	0	0	1	0	0	1	0	0	0	1	0	1	1	1	1	1	1
Eif5a	P63242	Eukaryotic translation initiation factor 5A-1	9.27127	11.9981	11.0854	12.487	11.2104	3.37468	702	1	1	1	2	1	1	0	1	0	0	0	0	0	0	0	0	0	1	0	1	0	0
Mt3	P28184	Metallothionein-3	11.1087	11.7596	11.7119	10.2309	11.2028	3.37237	703	1	1	1	1	0	0	0	0	0	0	0	0	0	0	0	0	0	0	0	0	0	0
Rab1A	P62821	Ras-related protein Rab-1A	10.8093	11.6721	10.7016	11.6002	11.1958	3.37027	704	3	2	4	3	1	0	0	1	0	0	0	0	0	0	0	0	0	1	0	0	0	0
Smpd1	Q04519	Sphingomyelin phosphodiesterase	11.4474	11.2775	10.8005	11.2481	11.1934	3.36954	705	1	1	1	1	0	0	0	0	1	0	0	0	0	0	0	0	1	1	1	1	1	1
Atp1b1	P14094	Sodium/potassium-transporting ATPase subunit beta-1	11.6337	11.2959	11.2659	10.5534	11.1872	3.3677	706	2	3	2	4	0	0	0	1	0	0	0	1	0	0	1	0	1	1	0	0	0	0
Mfge8	P21956	Lactadherin	11.7066	10.8003	10.9606	11.2712	11.1847	3.36692	707	3	3	3	3	0	0	0	1	1	0	0	0	0	0	0	0	1	1	0	0	1	0
Pnp	P23492	Purine nucleoside phosphorylase	10.7528	9.95731	10.723	13.2606	11.1734	3.36354	708	1	2	1	7	1	0	0	0	0	0	0	0	0	0	0	0	0	0	0	0	0	0
Add1	Q9QYC0	Alpha-adducin	10.9241	10.7668	11.4217	11.5757	11.1721	3.36314	709	2	2	1	1	1	0	0	1	0	0	0	0	0	0	0	0	0	1	0	0	0	0
Creg1	O88668	Protein CREG1	11.6792	11.1466	10.8954	10.9582	11.1699	3.36246	710	2	1	2	2	0	0	0	0	1	0	0	0	0	0	0	0	1	1	1	1	0	0
Fgl2	P12804	Fibroleukin	11.452	11.172	11.3732	10.6463	11.1609	3.35975	711	1	1	1	1	0	0	0	0	1	0	0	0	0	0	0	0	1	1	0	0	0	0
Aldoc	P05063	Fructose-bisphosphate aldolase C	11.5822	11.1447	11.5935	10.2787	11.1498	3.35641	712	7	5	15	6	0	0	0	0	0	0	0	0	0	0	0	0	0	1	0	1	0	0
Afg3l2	Q8JZQ2	AFG3-like protein 2	11.9058	11.2035	10.3283	NaN	11.1459	3.35525	713	1	1	1	NaN	0	0	1	1	0	0	0	0	0	0	0	1	0	0	0	0	0	0
Hamp	Q9EQ21	Hepcidin	12.758	11.8407	8.82823	NaN	11.1423	3.35417	714	1	1	1	NaN	0	0	0	0	1	0	0	0	0	0	0	0	0	1	0	0	0	0
Dlg1	Q811D0	Disks large homolog 1	11.6783	11.3384	11.446	10.0746	11.1343	3.35176	715	1	2	1	2	1	0	0	1	0	0	0	0	0	0	0	0	0	1	0	0	0	0
Gnao1	P18872	Guanine nucleotide-binding protein G(o) subunit alpha	11.6615	11.1775	10.5939	11.0871	11.13	3.35046	716	4	10	6	6	0	0	0	1	0	0	0	0	0	0	0	0	0	1	0	0	0	0
Adcy5	P84309	Adenylate cyclase type 5	11.61	11.2747	10.8288	10.7983	11.1279	3.34984	717	1	1	1	1	0	0	0	1	0	0	0	0	0	0	0	1	1	1	0	0	0	0
Pcmt1	P23506	Protein-L-isoaspartate(D-aspartate) O-methyltransferase	11.3996	11.0951	10.6005	11.3918	11.1217	3.34798	718	2	2	2	1	1	0	0	0	0	0	0	0	0	0	0	0	0	0	0	0	0	0
Epb41l1	Q9Z2H5	Band 4.1-like protein 1	11.6093	11.4003	10.4693	10.909	11.097	3.34052	719	1	1	1	1	1	0	0	0	0	0	0	0	0	0	0	0	0	0	0	0	0	0
Sptan1	P16546	Spectrin alpha chain, non-erythrocytic 1	10.6728	12.2035	11.0652	10.4435	11.0963	3.34031	720	6	5	5	6	1	0	0	0	0	0	0	0	0	0	0	0	0	1	0	0	1	1
Wfdc2	Q9DAU7	WAP four-disulfide core domain protein 2	11.2962	11.4208	11.3791	10.2824	11.0946	3.33982	721	1	1	1	2	0	0	0	0	1	0	0	0	0	0	0	0	0	0	0	0	0	0
Shisa7	Q8C3Q5	Protein shisa-7	10.9293	11.5901	11.2895	10.5646	11.0934	3.33944	722	1	1	1	1	0	0	0	1	0	0	1	0	0	0	1	0	1	1	0	0	0	0
Hspb1	P14602	Heat shock protein beta-1	11.3834	7.28182	14.1022	11.5478	11.0788	3.33505	723	1	1	2	4	1	1	0	0	0	0	0	0	0	0	0	0	0	0	0	1	0	1
Dstn	Q9R0P5	Destrin	NaN	8.99714	12.0671	12.1651	11.0765	3.33435	724	NaN	1	3	3	0	0	0	0	0	0	0	0	0	0	0	0	0	1	0	1	1	0
Stoml2	Q99JB2	Stomatin-like protein 2, mitochondrial	11.135	10.9477	10.875	11.3427	11.0751	3.33393	725	1	1	1	1	1	0	1	1	0	0	0	0	0	0	0	0	0	1	0	0	0	0
Syn2	Q64332	Synapsin-2	11.2202	11.0983	10.584	11.3927	11.0738	3.33355	726	4	3	4	3	0	0	0	0	0	0	0	0	0	0	0	0	0	1	0	0	0	0
Rab10	P61027	Ras-related protein Rab-10	11.1931	11.3632	10.6022	11.1068	11.0663	3.33129	727	1	1	1	1	1	0	0	1	0	0	0	0	0	0	0	0	0	0	0	1	0	1
Lag3	Q61790	Lymphocyte activation gene 3 protein	11.5482	11.5084	10.5668	10.5851	11.0521	3.32703	728	4	5	3	2	0	0	0	1	0	0	1	0	0	0	1	0	1	1	0	1	0	0
Ak1	Q9R0Y5	Adenylate kinase isoenzyme 1	7.18389	NaN	10.4642	15.5045	11.0509	3.32665	729	2	NaN	4	7	1	0	0	0	0	0	0	0	0	0	0	0	0	1	0	0	0	0
Atp5po	Q9DB20	ATP synthase subunit O, mitochondrial	11.437	11.3102	10.3567	11.099	11.0507	3.3266	730	1	2	2	1	0	0	1	1	0	0	0	0	0	0	0	0	0	1	0	0	0	0
Snap25	P60879	Synaptosomal-associated protein 25	10.7485	11.7044	10.8911	10.8252	11.0423	3.32406	731	2	2	2	1	1	0	0	1	0	0	0	0	0	0	0	0	0	1	0	0	0	0
Mtnd4	P03911	NADH-ubiquinone oxidoreductase chain 4	11.5312	10.9536	10.5555	11.0809	11.0303	3.32045	732	1	1	1	1	0	0	1	1	0	0	0	0	0	0	0	1	0	0	0	0	0	0
Fgfr3	Q61851	Fibroblast growth factor receptor 3	11.3712	11.0689	10.6212	11.0289	11.0225	3.31812	733	1	3	2	2	0	0	0	1	0	0	1	0	0	0	1	0	1	1	0	0	0	0
Ppt1	O88531	Palmitoyl-protein thioesterase 1	11.7331	10.4957	11.302	10.5481	11.0197	3.31727	734	2	2	2	3	0	0	0	0	1	0	0	0	0	0	0	0	1	1	1	1	1	1
Il6st	Q00560	Interleukin-6 receptor subunit beta	11.546	11.8027	10.2769	10.4012	11.0067	3.31335	735	1	1	4	4	0	0	0	1	0	0	1	0	0	0	1	0	1	1	0	0	0	0
Fh	P97807	Fumarate hydratase, mitochondrial	10.4082	11.6071	11.0569	10.9403	11.0031	3.31227	736	3	7	7	5	1	0	1	0	0	0	0	0	0	0	0	0	0	1	0	0	0	0
Cdh11	P55288	Cadherin-11	10.7239	11.4053	11.2011	10.6769	11.0018	3.31187	737	1	1	2	1	0	0	0	1	0	0	1	0	0	0	1	0	1	1	0	1	1	0
Cdh4	P39038	Cadherin-4	11.573	11.6787	10.4273	10.3148	10.9984	3.31086	738	1	3	4	3	0	0	0	1	0	0	1	0	0	0	1	0	1	1	0	0	1	0
Sorcs1	Q9JLC4	VPS10 domain-containing receptor SorCS1	11.3161	11.0464	10.5483	11.0821	10.9982	3.3108	739	2	5	5	3	0	0	0	1	0	0	1	0	0	0	1	0	1	1	0	0	1	1
Bgn	P28653	Biglycan	11.4863	10.8899	10.0329	11.5735	10.9956	3.31002	740	2	2	4	5	0	0	0	0	1	0	0	0	0	0	0	0	1	1	0	0	0	0
Lrtm2	Q8BGX3	Leucine-rich repeat and transmembrane domain-containing protein 2	11.4092	11.2732	11.0784	10.2204	10.9953	3.30991	741	2	3	3	3	0	0	0	1	0	0	1	0	0	0	1	0	1	1	0	0	0	0
Selenom	Q8VHC3	Selenoprotein M	11.2011	11.5129	10.7253	10.5289	10.9921	3.30894	742	2	1	2	2	1	0	0	0	0	0	0	0	0	0	0	0	0	0	0	0	0	0
Nipsnap2	O55126	Protein NipSnap homolog 2	11.0076	11.1394	10.5457	11.2713	10.991	3.30862	743	1	1	1	1	1	0	1	1	0	0	0	0	0	0	0	0	0	0	0	0	0	0
Igkv9-124	A0A075B5K2	Immunoglobulin kappa chain variable 9-124	12.0229	10.5866	10.8157	10.5311	10.9891	3.30805	744	1	1	2	2	0	0	0	0	0	0	0	0	0	0	0	0	0	0	0	0	0	0
Tpp1	O89023	Tripeptidyl-peptidase 1	11.3927	10.9369	10.6193	11.0006	10.9874	3.30753	745	2	3	4	4	0	0	0	0	0	0	0	0	0	0	0	0	1	1	1	1	1	0
Prdx5	P99029	Peroxiredoxin-5, mitochondrial	NaN	10.0438	10.5197	12.3831	10.9822	3.30596	746	NaN	3	6	5	1	0	1	0	0	0	0	0	0	0	0	0	0	1	0	0	0	0
Tgoln1;Tgoln2	Q62313;Q62314	Trans-Golgi network integral membrane protein 1;Trans-Golgi network integral membrane protein 2	11.3989	10.6568	10.5963	11.1894	10.9603	3.29939	747	1	2	2	1	0	0	0	1	0	0	1	0	0	0	1	0	1	1	0	0	0	0
Rtn4rl2	Q7M6Z0	Reticulon-4 receptor-like 2	10.776	11.0265	11.4381	10.5859	10.9566	3.29826	748	2	3	2	3	0	0	0	1	0	1	0	0	0	0	1	0	1	1	0	0	1	0
Atox1	O08997	Copper transport protein ATOX1	9.06585	11.0444	11.2873	12.414	10.9529	3.29716	749	1	2	3	4	0	0	0	0	0	0	0	0	0	0	0	0	0	0	0	0	0	0
Mgat5	Q8R4G6	Alpha-1,6-mannosylglycoprotein 6-beta-N-acetylglucosaminyltransferase A	11.5504	10.872	10.4263	NaN	10.9496	3.29616	750	1	3	3	NaN	0	0	0	1	1	0	0	1	0	0	1	0	1	1	1	0	0	0
	P01796;P01797;P01799;P01801	Ig heavy chain V-III region A4;Ig heavy chain V-III region U61;Ig heavy chain V-III region ABE-47N;Ig heavy chain V-III region J606	11.295	11.3434	10.5092	10.6303	10.9445	3.29461	751	2	3	2	2	0	0	0	0	0	0	0	0	0	0	0	0	0	0	0	0	0	0
Kiaa0319	Q5SZV5	Dyslexia-associated protein KIAA0319 homolog	10.6068	11.1033	11.1061	NaN	10.9387	3.29289	752	1	1	1	NaN	0	0	0	1	0	0	1	0	0	0	1	0	1	1	0	0	0	0
Nxph4	G3X9N5	Neurexophilin	NaN	11.0843	10.8879	10.8212	10.9311	3.29059	753	NaN	1	1	1	0	0	0	0	0	0	0	0	0	0	0	0	0	1	0	0	0	0
Lcp1	Q61233	Plastin-2	NaN	10.8278	9.41543	12.5483	10.9305	3.29041	754	NaN	2	3	4	1	0	0	1	0	0	0	0	0	0	0	0	0	1	1	1	0	0
	P18528	Ig heavy chain V region 6.96	11.262	10.6782	10.6369	11.1194	10.9241	3.28848	755	1	2	2	1	0	0	0	0	0	0	0	0	0	0	0	0	0	0	0	0	0	0
Ighv6-3	A0A075B5T2	Immunoglobulin heavy variable 6-3 (Fragment)	11.382	10.6348	NaN	10.7326	10.9165	3.28618	756	1	1	NaN	2	0	0	0	0	0	0	0	0	0	0	0	0	0	0	0	0	0	0
Tufm	Q8BFR5	Elongation factor Tu, mitochondrial	11.4198	11.4025	10.5705	10.2633	10.914	3.28544	757	2	3	4	4	0	0	1	0	0	0	0	0	0	0	0	0	0	1	0	0	0	0
Fstl5	Q8BFR2	Follistatin-related protein 5	10.5809	11.2316	10.9034	NaN	10.9053	3.28282	758	2	3	6	NaN	0	0	0	0	1	0	0	0	0	0	0	0	1	1	0	0	1	0
Sgce	O70258	Epsilon-sarcoglycan	12.0573	10.4922	10.8538	10.18	10.8958	3.27998	759	1	2	2	2	1	0	0	1	0	0	0	0	0	0	0	0	1	1	0	1	0	0
Podxl2	Q8CAE9	Podocalyxin-like protein 2	NaN	11.6081	11.1269	9.95082	10.8953	3.2798	760	NaN	1	1	1	0	0	0	1	0	0	1	0	0	0	1	0	1	1	0	0	1	0
F10	O88947	Coagulation factor X	10.2833	10.6764	11.8065	10.7743	10.8851	3.27674	761	2	5	7	4	0	0	0	0	1	0	0	0	0	0	0	0	1	1	0	1	0	1
Colec12	Q8K4Q8	Collectin-12	10.6092	11.0533	11.103	10.7604	10.8815	3.27565	762	1	1	1	1	0	0	0	1	0	0	0	1	0	0	1	0	1	1	0	1	0	0
	Q8BTG6	UPF0454 protein C12orf49 homolog	10.6399	11.5565	10.3216	10.9885	10.8766	3.27419	763	2	1	3	2	0	0	0	0	1	0	0	0	0	0	0	0	1	1	0	0	0	0
Tgfb2	P27090	Transforming growth factor beta-2 proprotein	11.2653	10.6813	11.1685	10.374	10.8723	3.27288	764	2	2	1	3	0	0	0	0	1	0	0	0	0	0	0	0	1	1	1	1	1	0
Krt80	Q0VBK2	Keratin, type II cytoskeletal 80	12.0726	11.4215	10.2439	9.73896	10.8692	3.27197	765	2	2	1	1	0	0	0	0	0	0	0	0	0	0	0	0	0	0	1	1	1	1
Stxbp5l	Q5DQR4	Syntaxin-binding protein 5-like	NaN	11.2766	12.0152	9.27874	10.8568	3.26824	766	NaN	1	1	1	1	0	0	1	0	0	0	0	0	0	0	0	0	1	0	0	0	0
Cstb	Q62426	Cystatin-B	NaN	10.2507	10.5952	11.7106	10.8522	3.26684	767	NaN	1	2	1	1	0	0	0	0	0	0	0	0	0	0	0	0	0	0	0	0	0
Hist2h3c2	P84228	Histone H3.2	11.4928	10.9043	10.6766	10.312	10.8464	3.26511	768	2	1	4	4	0	1	0	0	0	0	0	0	0	0	0	0	0	1	0	0	0	0
Pdhb	Q9D051	Pyruvate dehydrogenase E1 component subunit beta, mitochondrial	11.1838	10.9064	10.2518	11.0316	10.8434	3.26419	769	1	3	2	1	0	0	1	0	0	0	0	0	0	0	0	0	0	1	0	0	0	0
Hgfac	Q9R098	Hepatocyte growth factor activator	10.8382	NaN	11.2428	10.4429	10.8413	3.26357	770	3	NaN	5	4	0	0	0	0	1	0	0	0	0	0	0	0	1	1	1	1	0	1
Igkv4-57	A0A0A6YYE7	Immunoglobulin kappa variable 4-57 (Fragment)	11.2018	10.702	11.2593	10.1904	10.8384	3.26268	771	2	2	2	2	0	0	0	0	0	0	0	0	0	0	0	0	0	0	0	0	0	0
Lamc1	P02468	Laminin subunit gamma-1	11.3836	10.7121	10.3078	10.9366	10.835	3.26167	772	8	4	6	5	0	0	0	0	1	0	0	0	0	0	0	0	1	1	0	1	1	1
Cachd1	Q6PDJ1	VWFA and cache domain-containing protein 1	10.7794	11.1049	10.587	10.8662	10.8344	3.26147	773	6	5	7	4	0	0	0	1	0	0	1	0	0	0	1	0	1	1	0	0	1	0
Cela1	Q91X79	Chymotrypsin-like elastase family member 1	10.9021	NaN	10.9223	10.6593	10.8279	3.25952	774	1	NaN	1	1	0	0	0	0	1	0	0	0	0	0	0	0	1	1	0	0	0	0
Bdnf	P21237	Brain-derived neurotrophic factor	NaN	11.4727	10.613	10.3792	10.8216	3.25764	775	NaN	1	1	1	0	0	0	0	1	0	0	0	0	0	0	0	1	1	0	0	0	0
Spink1	P09036	Serine protease inhibitor Kazal-type 1	11.8749	NaN	9.68313	10.9016	10.8199	3.25711	776	4	NaN	4	4	0	0	0	0	1	0	0	0	0	0	0	0	0	1	0	0	0	0
Ywhaq	P68254	14-3-3 protein theta	NaN	9.99097	11.2152	11.251	10.8191	3.25686	777	NaN	2	5	5	1	0	0	0	0	0	0	0	0	0	0	0	0	1	0	1	1	1
Pla2g15	Q8VEB4	Group XV phospholipase A2	11.4969	10.7296	10.1932	10.8563	10.819	3.25684	778	2	3	1	2	0	0	0	1	1	0	0	0	0	0	0	0	1	1	1	1	1	1
Gcnt2	P97402	N-acetyllactosaminide beta-1,6-N-acetylglucosaminyl-transferase	NaN	10.9393	10.8492	10.665	10.8178	3.25648	779	NaN	1	1	1	0	0	0	1	0	0	0	1	0	0	1	0	1	1	0	0	0	0
Serpinb6	Q60854	Serpin B6	NaN	8.70123	11.7256	12.0265	10.8178	3.25648	780	NaN	1	1	6	1	0	0	0	0	0	0	0	0	0	0	0	0	0	0	0	0	0
Mt1	P02802	Metallothionein-1	11.2745	10.9674	11.0951	9.83008	10.7918	3.24864	781	1	1	1	1	0	0	0	0	0	0	0	0	0	0	0	0	0	1	0	0	0	0
Gstp1	P19157	Glutathione S-transferase P 1	NaN	8.87729	11.3502	12.1444	10.7906	3.2483	782	NaN	3	5	8	1	1	1	0	0	0	0	0	0	0	0	0	0	1	0	0	0	0
Sqstm1	Q64337	Sequestosome-1	10.6283	10.3632	11.3786	NaN	10.79	3.24813	783	1	2	1	NaN	1	1	0	0	0	0	0	0	0	0	0	0	0	1	0	0	0	0
Hsd17b10	O08756	3-hydroxyacyl-CoA dehydrogenase type-2	10.9458	11.3267	10.1947	10.6774	10.7862	3.24696	784	1	1	1	1	0	0	1	0	0	0	0	0	0	0	0	0	0	0	0	0	0	1
Cd109	Q8R422	CD109 antigen	11.813	9.98223	10.9625	10.3447	10.7756	3.24379	785	1	2	1	2	0	0	0	1	0	1	0	0	0	0	1	0	1	1	1	0	0	0
P4hb	P09103	Protein disulfide-isomerase	10.2636	10.5255	10.0113	12.2943	10.7737	3.2432	786	4	3	5	12	0	0	0	1	0	0	0	0	0	0	0	0	0	1	1	1	1	1
Plxnb2	B2RXS4	Plexin-B2	9.82083	12.0221	10.647	10.5913	10.7703	3.24218	787	3	6	3	4	0	0	0	1	0	0	1	0	0	0	1	0	1	1	1	1	1	1
Axl	Q00993	Tyrosine-protein kinase receptor UFO	10.5067	10.815	11.1677	10.5737	10.7658	3.24082	788	1	2	1	2	0	0	0	1	0	0	1	0	0	0	1	0	1	1	0	0	0	0
Msn	P26041	Moesin	10.1534	NaN	10.58	11.5341	10.7559	3.23783	789	1	NaN	3	2	1	0	0	1	0	0	0	0	0	0	0	0	0	1	1	1	0	0
Idh1	O88844	Isocitrate dehydrogenase [NADP] cytoplasmic	9.52793	9.71249	11.2334	12.4686	10.7356	3.23174	790	1	1	2	3	1	0	0	0	0	0	0	0	0	0	0	0	0	0	1	1	1	1
Dnaja2	Q9QYJ0	DnaJ homolog subfamily A member 2	10.3954	10.7944	10.9567	10.787	10.7334	3.23107	791	1	1	1	1	0	0	0	1	0	0	0	0	0	0	0	0	0	1	0	0	0	0
Cat	P24270	Catalase	11.2617	10.8279	9.13961	11.6944	10.7309	3.23032	792	2	2	1	9	0	0	0	0	0	0	0	0	0	0	0	0	0	1	1	1	1	1
Ran	P62827	GTP-binding nuclear protein Ran	10.4943	NaN	9.20815	12.4768	10.7264	3.22897	793	1	NaN	1	4	1	1	0	0	0	0	0	0	0	0	0	0	0	0	1	1	1	1
Abhd14b	Q8VCR7	Protein ABHD14B	NaN	10.4054	10.2727	11.475	10.7177	3.22635	794	NaN	1	2	2	1	1	0	0	0	0	0	0	0	0	0	0	0	0	0	0	0	0
Abat	P61922	4-aminobutyrate aminotransferase, mitochondrial	10.8027	10.5838	10.0949	11.3511	10.7081	3.22346	795	1	2	2	1	0	0	1	0	0	0	0	0	0	0	0	0	0	0	0	0	0	0
AI182371	A2AS37	Expressed sequence AI182371	10.7317	9.56597	11.0969	11.4327	10.7068	3.22307	796	2	3	7	5	0	0	0	0	0	0	0	0	0	0	0	0	0	0	0	0	0	0
Me3	Q8BMF3	NADP-dependent malic enzyme, mitochondrial	11.279	10.0423	10.5675	10.9354	10.706	3.22283	797	1	2	1	1	0	0	1	0	0	0	0	0	0	0	0	0	0	0	0	0	0	0
Rac1	P63001	Ras-related C3 botulinum toxin substrate 1	NaN	8.10471	11.3924	12.5943	10.6971	3.22016	798	NaN	1	1	5	1	0	0	1	0	0	0	0	0	0	0	0	0	0	0	1	1	1
Ctbs	Q8R242	Di-N-acetylchitobiase	10.9928	11.1667	10.7168	9.84328	10.6799	3.21497	799	3	2	5	1	0	0	0	0	0	0	0	0	0	0	0	0	1	1	1	0	1	1
Npepps	Q11011	Puromycin-sensitive aminopeptidase	10.736	10.0661	10.3978	11.447	10.6617	3.2095	800	1	1	4	8	1	1	0	0	0	0	0	0	0	0	0	0	0	0	0	0	0	0
Vcp	Q01853	Transitional endoplasmic reticulum ATPase	10.0624	10.4003	10.0851	12.041	10.6472	3.20513	801	2	2	9	17	1	1	0	0	0	0	0	0	0	0	0	0	0	1	0	1	1	1
Ptprg	Q05909	Receptor-type tyrosine-protein phosphatase gamma	11.0387	11.2969	10.0816	10.1565	10.6434	3.204	802	3	2	2	3	0	0	0	1	0	0	1	0	0	0	1	0	1	1	1	1	1	1
Sh3bgrl3	Q91VW3	SH3 domain-binding glutamic acid-rich-like protein 3	NaN	11.409	9.94312	10.5317	10.6279	3.19933	803	NaN	1	2	2	1	1	0	0	0	0	0	0	0	0	0	0	0	0	0	0	0	0
Sncb	Q91ZZ3	Beta-synuclein	10.2741	11.5483	10.4457	10.2252	10.6233	3.19794	804	1	1	1	1	1	0	0	0	0	0	0	0	0	0	0	0	0	0	0	0	0	0
Galnt1	O08912	Polypeptide N-acetylgalactosaminyltransferase 1	10.8925	10.876	10.3915	10.2968	10.6142	3.1952	805	3	3	3	2	0	0	0	1	1	0	0	1	0	0	1	0	1	1	0	0	0	0
Itsn1	Q9Z0R4	Intersectin-1	10.7949	10.5225	10.3596	10.7239	10.6002	3.19099	806	1	2	2	2	1	1	0	1	0	0	0	0	0	0	0	0	0	1	0	0	0	0
Acp2	P24638	Lysosomal acid phosphatase	11.1482	9.73642	10.8114	10.673	10.5922	3.18858	807	2	1	1	1	0	0	0	1	0	0	0	0	0	0	0	0	1	1	0	0	0	0
Atp5pb	Q9CQQ7	ATP synthase F(0) complex subunit B1, mitochondrial	11.3327	9.17672	10.7164	11.1199	10.5865	3.18684	808	2	1	2	2	0	0	1	1	0	0	0	0	0	0	0	0	0	0	0	0	0	0
Ahcy	P50247	Adenosylhomocysteinase	10.3819	9.41919	10.5431	11.9996	10.586	3.18669	809	2	1	3	5	1	0	0	0	0	0	0	0	0	0	0	0	0	1	1	1	1	1
Mars	Q68FL6	Methionine--tRNA ligase, cytoplasmic	10.2544	10.7924	10.5702	10.653	10.5675	3.18113	810	1	1	1	1	1	1	0	0	0	0	0	0	0	0	0	0	0	0	0	0	0	0
Man2a1	P27046	Alpha-mannosidase 2	10.551	10.311	10.9353	10.3856	10.5457	3.17458	811	1	1	1	1	0	0	0	1	0	0	0	1	0	0	1	0	1	1	1	1	1	0
Galnt2	Q6PB93	Polypeptide N-acetylgalactosaminyltransferase 2	NaN	10.5314	10.6236	10.4821	10.5457	3.17456	812	NaN	1	1	1	0	0	0	1	1	0	0	1	0	0	1	0	1	1	0	0	0	0
Dner	Q8JZM4	Delta and Notch-like epidermal growth factor-related receptor	10.5346	10.7687	10.4013	10.45	10.5387	3.17245	813	2	2	3	2	0	0	0	1	0	0	1	0	0	0	1	0	1	1	0	0	0	0
Nlgn4l	B0F2B4	Neuroligin 4-like	10.2576	11.0177	10.5303	10.3354	10.5353	3.17143	814	3	1	3	1	0	0	0	1	0	0	1	0	0	0	1	0	0	0	0	0	0	0
Pcdhgc3	Q91XX1	Protocadherin gamma C3	10.9253	10.8242	10.2805	10.1007	10.5327	3.17066	815	1	1	2	2	0	0	0	1	0	0	1	0	0	0	1	0	0	1	0	0	0	0
Olfml3	Q8BK62	Olfactomedin-like protein 3	11.2677	11.232	10.013	9.60663	10.5299	3.1698	816	3	2	3	1	0	0	0	0	1	0	0	0	0	0	0	0	1	1	1	1	0	0
Stxbp1	O08599	Syntaxin-binding protein 1	NaN	10.951	10.0335	10.5978	10.5274	3.16907	817	NaN	3	2	2	1	0	0	1	0	0	0	0	0	0	0	0	0	0	0	0	0	0
Idh3a	Q9D6R2	Isocitrate dehydrogenase [NAD] subunit alpha, mitochondrial	NaN	11.4043	9.75924	10.3927	10.5187	3.16646	818	NaN	2	2	1	0	0	1	0	0	0	0	0	0	0	0	0	0	1	0	0	0	0
Htra1	Q9R118	Serine protease HTRA1	11.0334	10.4672	10.0432	10.5234	10.5168	3.16588	819	1	3	3	3	1	0	0	1	1	0	0	0	0	0	0	0	0	1	0	0	0	0
Hspa1l	P16627	Heat shock 70 kDa protein 1-like	NaN	10.6921	10.4619	10.38	10.5113	3.16423	820	NaN	1	2	1	0	0	0	0	0	0	0	0	0	0	0	0	0	1	0	1	1	1
Entpd6	Q3U0P5	Ectonucleoside triphosphate diphosphohydrolase 6	10.3148	11.2035	10.0806	10.437	10.509	3.16352	821	1	2	2	1	0	0	0	0	0	0	0	0	0	0	0	0	0	1	0	0	0	0
Rplp1	P47955	60S acidic ribosomal protein P1	10.1893	10.7584	10.4999	10.5805	10.507	3.16293	822	1	1	1	1	0	0	0	0	0	0	0	0	0	0	0	0	0	0	0	0	0	0
Rnase4	Q9JJH1	Ribonuclease 4	10.7198	10.4177	10.0378	10.8459	10.5053	3.16241	823	3	2	3	3	0	0	0	0	1	0	0	0	0	0	0	0	0	1	0	0	0	0
Pcdh8	Q7TSK3	Protocadherin-8	NaN	11.075	9.8954	10.4884	10.4862	3.15668	824	NaN	1	3	2	0	0	0	1	0	0	1	0	0	0	1	0	1	1	0	0	0	0
Glrx3	Q9CQM9	Glutaredoxin-3	11.309	NaN	10.3333	9.80057	10.4809	3.15508	825	1	NaN	1	2	1	0	0	0	0	0	0	0	0	0	0	0	0	0	0	0	0	0
Omd	O35103	Osteomodulin	11.102	10.9481	9.52275	10.3337	10.4766	3.15378	826	1	2	2	1	0	0	0	0	1	0	0	0	0	0	0	0	1	1	1	1	0	0
Rtn4r	Q99PI8	Reticulon-4 receptor	8.39019	11.4215	11.4901	10.5683	10.4675	3.15104	827	2	2	3	3	0	0	0	1	0	1	0	0	0	0	1	0	1	1	0	0	1	0
Prdx3	P20108	Thioredoxin-dependent peroxide reductase, mitochondrial	10.3689	10.9278	10.0168	10.5043	10.4545	3.1471	828	2	4	4	4	1	0	1	0	0	0	0	0	0	0	0	0	0	1	0	0	0	1
Shisa5	Q9D7I0	Protein shisa-5	10.1762	10.7454	10.417	NaN	10.4462	3.14463	829	1	1	1	NaN	0	1	0	1	0	0	1	0	0	0	1	0	0	0	0	0	0	0
Rps12	P63323	40S ribosomal protein S12	11.1608	9.46429	10.7023	10.3655	10.4232	3.1377	830	1	1	2	2	1	0	0	0	0	0	0	0	0	0	0	0	0	0	0	1	1	1
Serpine2	Q07235	Glia-derived nexin	10.9041	11.0105	9.67454	10.0739	10.4157	3.13545	831	3	3	3	2	0	0	0	0	1	0	0	0	0	0	0	0	1	1	1	1	1	1
Cd248	Q91V98	Endosialin	10.4585	11.2871	10.7474	9.16444	10.4143	3.13503	832	1	1	2	1	0	0	0	1	0	0	1	0	0	0	1	0	1	1	0	0	0	0
Dlat	Q8BMF4	Dihydrolipoyllysine-residue acetyltransferase component of pyruvate dehydrogenase complex, mitochondrial	10.6456	10.6706	10.3994	9.89522	10.4027	3.13152	833	1	3	2	1	0	0	1	0	0	0	0	0	0	0	0	0	0	1	0	0	0	0
Ctsh	P49935	Pro-cathepsin H	11.0041	9.8225	9.74932	11.0051	10.3952	3.12928	834	3	3	4	3	0	0	0	0	0	0	0	0	0	0	0	0	1	1	1	1	0	0
Prkcsh	O08795	Glucosidase 2 subunit beta	9.71595	10.7025	10.2031	10.9441	10.3914	3.12812	835	2	2	1	3	0	0	0	0	0	0	0	0	0	0	0	0	1	1	0	0	1	1
Acan	Q61282	Aggrecan core protein	10.7451	11.1256	9.65565	10.0177	10.386	3.12651	836	3	3	2	2	0	0	0	0	1	0	0	0	0	0	0	0	1	1	0	0	0	0
Pdia3	P27773	Protein disulfide-isomerase A3	NaN	10.1424	9.43212	11.5347	10.3698	3.12161	837	NaN	1	3	10	0	0	0	0	0	0	0	0	0	0	0	0	0	1	1	1	1	1
Fscn1	Q61553	Fascin	10.3348	10.9653	9.37223	10.7769	10.3623	3.11936	838	1	2	1	2	1	0	0	0	0	0	0	0	0	0	0	0	0	1	0	1	1	1
Acyp2	P56375	Acylphosphatase-2	9.16288	8.93792	10.5942	12.6469	10.3355	3.11129	839	1	1	4	4	0	0	0	0	0	0	0	0	0	0	0	0	0	0	0	0	0	0
Lypla1	P97823	Acyl-protein thioesterase 1	10.9296	10.8676	9.65687	9.88228	10.3341	3.11087	840	1	1	1	1	1	0	0	0	0	0	0	0	0	0	0	0	0	0	0	0	0	0
Gpr37l1	Q99JG2	G-protein coupled receptor 37-like 1	9.8502	10.8455	10.2492	10.3878	10.3332	3.1106	841	3	3	3	2	0	0	0	1	0	0	0	0	0	0	0	1	1	1	0	0	0	0
Glo1	Q9CPU0	Lactoylglutathione lyase	10.4841	9.32644	10.0899	11.4124	10.3282	3.1091	842	1	1	1	3	0	0	0	0	0	0	0	0	0	0	0	0	0	1	0	0	0	0
Rarres2	Q9DD06	Retinoic acid receptor responder protein 2	10.4465	9.62651	11.2808	9.91391	10.3169	3.10571	843	1	3	1	2	0	0	0	0	1	0	0	0	0	0	0	0	0	1	0	0	0	0
Ctsc	P97821	Dipeptidyl peptidase 1	10.7992	10.0193	10.1931	10.2276	10.3098	3.10356	844	2	4	3	3	0	0	0	0	0	0	0	0	0	0	0	0	1	1	1	1	1	0
Nectin1	Q9JKF6	Nectin-1	NaN	10.4557	10.1551	10.3166	10.3091	3.10335	845	NaN	2	1	2	0	0	0	1	0	0	1	0	0	0	1	0	1	1	0	0	0	0
Oxct1	Q9D0K2	Succinyl-CoA:3-ketoacid coenzyme A transferase 1, mitochondrial	10.4703	11.0172	9.73305	9.90636	10.2817	3.09511	846	6	6	5	4	0	0	1	0	0	0	0	0	0	0	0	0	0	1	0	0	0	0
Hnrnpa2b1	O88569	Heterogeneous nuclear ribonucleoproteins A2/B1	9.3959	7.95911	12.5443	11.2177	10.2793	3.09437	847	1	1	1	2	0	1	0	0	1	0	0	0	0	0	0	0	0	1	0	1	1	1
Eef2	P58252	Elongation factor 2	NaN	9.25875	9.88346	11.6444	10.2622	3.08923	848	NaN	3	5	10	1	1	0	0	0	0	0	0	0	0	0	0	0	1	1	1	1	1
Cd55;Cd55b	Q61475;Q61476	Complement decay-accelerating factor, GPI-anchored;Complement decay-accelerating factor transmembrane isoform	10.9877	NaN	9.36352	10.4112	10.2541	3.0868	849	1	NaN	1	1	0	0	0	1	0	1	1	0	0	0	2	0	1	1	0	0	0	0
Sirt2	Q8VDQ8	NAD-dependent protein deacetylase sirtuin-2	10.8758	10.5867	9.72994	9.81377	10.2515	3.08602	850	1	3	4	2	1	1	0	1	0	0	0	0	0	0	0	0	0	1	0	0	0	0
Glul	P15105	Glutamine synthetase	8.93776	NaN	11.6772	10.1199	10.245	3.08404	851	1	NaN	6	7	1	0	1	1	0	0	0	0	0	0	0	0	0	1	0	0	0	0
	P04945	Ig kappa chain V-VI region NQ2-6.1	12.1434	11.1999	9.95293	7.67495	10.2428	3.08339	852	1	1	1	1	0	0	0	0	0	0	0	0	0	0	0	0	0	0	0	0	0	0
Prcp	Q7TMR0	Lysosomal Pro-X carboxypeptidase	9.80323	10.112	10.6765	10.3605	10.2381	3.08196	853	3	2	3	3	0	0	0	0	0	0	0	0	0	0	0	0	1	1	1	1	1	0
Cd99l2	Q8BIF0	CD99 antigen-like protein 2	NaN	10.5327	10.3133	9.82508	10.2237	3.07764	854	NaN	1	1	1	0	0	0	1	0	0	1	0	0	0	1	0	1	1	0	0	0	0
Tpt1	P63028	Translationally-controlled tumor protein	7.74197	NaN	10.9531	11.9679	10.221	3.07683	855	1	NaN	2	3	1	0	0	0	0	0	0	0	0	0	0	0	0	1	0	0	0	0
Igsf1	Q7TQA1	Immunoglobulin superfamily member 1	NaN	10.2912	10.985	9.32787	10.2014	3.07092	856	NaN	1	2	1	0	0	0	1	1	0	0	0	0	0	0	1	1	1	0	0	0	0
Hapln4	Q80WM4	Hyaluronan and proteoglycan link protein 4	9.17632	11.0339	10.0942	10.4952	10.1999	3.07048	857	1	1	2	1	0	0	0	0	1	0	0	0	0	0	0	0	1	1	0	0	0	0
Epb41l3	Q9WV92	Band 4.1-like protein 3	9.87325	11.5953	NaN	9.11707	10.1952	3.06906	858	1	1	NaN	1	1	0	0	1	0	0	0	0	0	0	0	0	0	1	0	0	0	0
Prxl2b	Q9DB60	Prostamide/prostaglandin F synthase	10.2877	10.6742	10.2725	9.47593	10.1776	3.06376	859	1	1	1	1	1	0	0	0	0	0	0	0	0	0	0	0	0	0	0	0	0	0
Ndst1	Q3UHN9	Bifunctional heparan sulfate N-deacetylase/N-sulfotransferase 1	9.75711	10.6805	10.0911	NaN	10.1762	3.06335	860	1	1	1	NaN	0	0	0	1	0	0	0	1	0	0	1	0	1	1	1	1	1	1
Adam22	Q9R1V6	Disintegrin and metalloproteinase domain-containing protein 22	10.7045	10.0085	10.0506	9.92859	10.1731	3.06239	861	2	4	2	2	0	0	0	1	0	0	1	0	0	0	1	0	1	1	0	0	1	1
Ndufa10	Q99LC3	NADH dehydrogenase [ubiquinone] 1 alpha subcomplex subunit 10, mitochondrial	10.3358	10.3241	9.8402	10.1869	10.1718	3.06201	862	4	4	3	4	0	0	1	0	0	0	0	0	0	0	0	0	0	1	0	0	0	0
Fabp5	Q05816	Fatty acid-binding protein 5	NaN	10.7906	9.50308	10.2056	10.1664	3.0604	863	NaN	2	2	1	1	1	0	1	1	0	0	0	0	0	0	0	0	1	1	1	1	1
Slitrk4	Q810B8	SLIT and NTRK-like protein 4	10.4766	10.3216	10.1728	9.63595	10.1517	3.05598	864	2	2	2	3	0	0	0	1	0	0	1	0	0	0	1	0	1	1	0	0	1	1
Lama2	Q60675	Laminin subunit alpha-2	9.83725	10.1738	9.88193	10.706	10.1498	3.05538	865	3	3	4	2	0	0	0	0	1	0	0	0	0	0	0	0	1	1	0	1	1	0
Postn	Q62009	Periostin	NaN	10.1479	10.4261	9.84591	10.1399	3.05243	866	NaN	1	2	1	0	0	0	0	1	0	0	0	0	0	0	0	1	1	1	1	1	0
Tcp1	P11983	T-complex protein 1 subunit alpha	10.5739	NaN	10.255	9.58562	10.1382	3.05189	867	1	NaN	1	1	1	0	0	0	0	0	0	0	0	0	0	0	0	0	0	0	0	0
Igkv2-137;	A0A0B4J1H6;P01630	Immunoglobulin kappa chain variable 2-137 (Fragment);Ig kappa chain V-II region 7S34.1	9.47678	9.91319	10.949	10.2092	10.137	3.05155	868	1	2	2	1	0	0	0	0	0	0	0	0	0	0	0	0	0	0	0	0	0	0
Gnptg	Q6S5C2	N-acetylglucosamine-1-phosphotransferase subunit gamma	9.14375	10.3535	10.6639	10.3678	10.1322	3.05011	869	1	1	1	2	0	0	0	0	1	0	0	0	0	0	0	0	1	1	1	1	1	1
Manf	Q9CXI5	Mesencephalic astrocyte-derived neurotrophic factor	10.2421	NaN	9.84988	10.304	10.132	3.05004	870	1	NaN	3	2	0	0	0	0	1	0	0	0	0	0	0	0	0	1	0	0	0	0
Plbd2	Q3TCN2	Putative phospholipase B-like 2	11.3215	11.0461	9.08791	9.07121	10.1317	3.04994	871	4	3	3	1	0	0	0	0	0	0	0	0	0	0	0	0	1	1	1	1	1	1
Nnt	Q61941	NAD(P) transhydrogenase, mitochondrial	8.23942	12.0088	10.8561	9.4072	10.1279	3.0488	872	1	1	1	1	0	0	1	1	0	0	0	0	0	0	0	1	0	1	0	0	0	0
Mtx2	O88441	Metaxin-2	10.4096	10.2603	9.8027	10.0215	10.1235	3.04748	873	1	1	1	1	0	0	1	1	0	0	0	0	0	0	0	0	0	1	0	0	0	0
Dlg4	Q62108	Disks large homolog 4	9.82807	11.1302	9.94068	9.59242	10.1228	3.04728	874	3	3	3	3	1	0	0	1	0	0	0	0	0	0	0	0	0	1	0	0	0	0
Mt2	P02798	Metallothionein-2	10.6011	10.3462	10.1693	9.36397	10.1201	3.04646	875	1	1	1	1	0	0	0	0	0	0	0	0	0	0	0	0	0	1	1	1	0	1
Atp2b1	G5E829	Plasma membrane calcium-transporting ATPase 1	9.89685	10.4278	10.0139	10.1286	10.1168	3.04545	876	2	4	4	3	0	0	0	1	0	0	0	0	0	0	0	1	0	1	0	0	0	0
Dpysl2	O08553	Dihydropyrimidinase-related protein 2	9.27086	9.6253	10.8601	10.7072	10.1159	3.04518	877	2	4	7	3	1	0	0	1	0	0	0	0	0	0	0	0	0	1	1	1	1	1
Idh2	P54071	Isocitrate dehydrogenase [NADP], mitochondrial	NaN	10.364	9.69709	10.2859	10.1157	3.04512	878	NaN	1	1	3	0	0	1	0	0	0	0	0	0	0	0	0	0	1	0	0	0	0
Vwc2	Q8C8N3	Brorin	10.1538	NaN	9.51822	10.6571	10.1097	3.04333	879	1	NaN	1	1	0	0	0	0	1	0	0	0	0	0	0	0	0	0	0	0	0	0
Mbp	P04370	Myelin basic protein	9.59066	11.9712	10.8987	7.95948	10.105	3.04191	880	1	1	1	1	1	1	0	1	0	0	0	0	0	0	0	0	0	0	0	0	0	0
Tfrc	Q62351	Transferrin receptor protein 1	NaN	10.081	9.8286	10.3927	10.1008	3.04064	881	1	4	3	1	0	0	0	1	0	0	0	1	0	0	1	0	1	1	0	1	1	1
Tubb2a	Q7TMM9	Tubulin beta-2A chain	NaN	9.02494	11.1359	10.1377	10.0995	3.04026	882	NaN	1	1	1	1	0	0	0	0	0	0	0	0	0	0	0	0	1	0	1	1	1
Aldh5a1	Q8BWF0	Succinate-semialdehyde dehydrogenase, mitochondrial	10.1129	10.5508	9.666	10.0587	10.0971	3.03953	883	3	5	4	5	0	0	1	0	0	0	0	0	0	0	0	0	0	1	0	0	0	0
Nefl	P08551	Neurofilament light polypeptide	9.06647	11.4981	10.3542	9.37455	10.0733	3.03238	884	1	1	1	2	0	0	0	0	0	0	0	0	0	0	0	0	1	1	0	0	0	0
Sfxn3	Q91V61	Sideroflexin-3	10.0073	9.89602	10.2567	NaN	10.0533	3.02636	885	1	2	1	NaN	0	0	1	1	0	0	0	0	0	0	0	1	0	1	0	0	0	0
Clic4	Q9QYB1	Chloride intracellular channel protein 4	NaN	9.01056	11.7316	9.37333	10.0385	3.02189	886	NaN	1	1	2	1	1	1	1	0	0	0	0	0	0	0	0	0	0	0	0	0	0
Msln	Q61468	Mesothelin	11.556	9.50242	9.96666	9.10558	10.0327	3.02013	887	1	1	2	2	0	0	0	1	1	1	0	0	0	0	1	0	1	1	0	0	0	0
Ndrg2	Q9QYG0	Protein NDRG2	NaN	8.37941	9.66566	12.0234	10.0228	3.01717	888	NaN	1	1	3	1	0	0	0	0	0	0	0	0	0	0	0	0	0	1	1	0	0
Ighv4-1	A0A075B5R5	Immunoglobulin heavy variable 4-1 (Fragment)	9.90067	NaN	9.10886	11.0538	10.0211	3.01666	889	1	1	3	2	0	0	0	0	0	0	0	0	0	0	0	0	0	0	0	0	0	0
Smpdl3a	P70158	Acid sphingomyelinase-like phosphodiesterase 3a	10.2842	9.98525	9.92825	9.83578	10.0084	3.01282	890	1	2	2	1	0	0	0	0	1	0	0	0	0	0	0	0	1	1	1	1	1	1
Cisd1	Q91WS0	CDGSH iron-sulfur domain-containing protein 1	10.7447	9.90242	9.41227	9.9201	9.99487	3.00876	891	2	2	2	2	0	0	1	1	0	0	0	0	1	0	1	0	0	0	0	0	0	0
Heph	Q9Z0Z4	Hephaestin	10.2546	10.2719	10.0946	9.35199	9.9933	3.00828	892	4	2	6	2	0	0	0	1	0	0	1	0	0	0	1	0	1	1	0	0	1	1
Igkv15-103	A0A140T8P3	Immunoglobulin kappa chain variable 15-103 (Fragment)	9.18197	10.179	9.93642	10.6568	9.98856	3.00686	893	1	1	1	1	0	0	0	0	0	0	0	0	0	0	0	0	0	0	0	0	0	0
C1sa	Q8CG14	Complement C1s-A subcomponent	10.4827	10.9724	11.1983	7.28607	9.98487	3.00575	894	4	4	4	1	0	0	0	0	0	0	0	0	0	0	0	0	1	1	0	0	0	0
Ahcyl2	Q68FL4	Putative adenosylhomocysteinase 3	10.4284	10.6434	9.52612	9.28652	9.97112	3.00161	895	1	1	1	1	1	0	0	0	0	0	0	0	0	0	0	0	0	1	0	0	0	0
Stx1a	O35526	Syntaxin-1A	10.4528	10.325	9.68377	9.42202	9.97088	3.00154	896	2	3	2	2	0	0	0	1	0	0	0	0	0	1	1	0	0	1	0	0	0	0
Ighv5-9-1	A0A075B5Q6	Immunoglobulin heavy variable 5-9-1	10.4507	10.1793	9.89139	9.31369	9.95876	2.99789	897	1	2	1	1	0	0	0	0	0	0	0	0	0	0	0	0	0	0	0	0	0	0
Rab5a	Q9CQD1	Ras-related protein Rab-5A	NaN	9.33571	9.51444	11.0175	9.95589	2.99702	898	NaN	1	3	1	1	0	0	1	0	0	0	0	0	0	0	0	0	0	0	0	0	0
Cdh15	P33146	Cadherin-15	10.3157	NaN	9.89537	9.62727	9.94613	2.99408	899	3	NaN	5	2	0	0	0	1	0	0	1	0	0	0	1	0	1	1	0	1	0	0
Ephb6	O08644	Ephrin type-B receptor 6	NaN	10.6263	9.5431	9.637	9.93545	2.99087	900	1	4	1	2	0	0	0	1	1	0	1	0	0	0	1	0	1	1	0	0	0	0
Igkv8-24	A0A140T8P5	Immunoglobulin kappa chain variable 8-24 (Fragment)	NaN	10.0324	9.81445	9.93016	9.92567	2.98792	901	NaN	2	2	2	0	0	0	0	0	0	0	0	0	0	0	0	0	0	0	0	0	0
Dlg2	Q91XM9	Disks large homolog 2	10.3292	10.0777	9.08559	10.1375	9.90752	2.98246	902	1	1	1	1	0	0	0	1	0	0	0	0	0	0	0	0	0	1	0	0	0	0
Nlgn3	Q8BYM5	Neuroligin-3	10.121	10.8741	9.64406	8.92823	9.89187	2.97775	903	3	1	2	2	0	0	0	1	0	0	1	0	0	0	1	0	1	1	0	0	1	0
Lgi1	Q9JIA1	Leucine-rich glioma-inactivated protein 1	9.96253	10.8033	10.2891	8.48929	9.88606	2.976	904	1	1	1	1	0	0	0	0	1	0	0	0	0	0	0	0	1	1	0	0	1	0
Tppp3	Q9CRB6	Tubulin polymerization-promoting protein family member 3	7.92348	NaN	9.31777	12.4067	9.88266	2.97498	905	1	NaN	2	5	1	0	0	0	0	0	0	0	0	0	0	0	0	0	0	0	0	0
Pfn2	Q9JJV2	Profilin-2	NaN	10.0953	8.10352	11.4466	9.88181	2.97472	906	NaN	3	1	2	1	0	0	0	0	0	0	0	0	0	0	0	0	0	0	0	0	0
Gm5938	A2AEN9	Predicted gene 5938	11.4084	NaN	9.042	9.14608	9.86551	2.96981	907	1	NaN	1	1	0	0	0	0	0	0	0	0	0	0	0	0	0	0	0	0	0	0
Gls	D3Z7P3	Glutaminase kidney isoform, mitochondrial	9.63209	11.0134	9.50217	9.27351	9.8553	2.96674	908	1	2	1	1	1	0	1	0	0	0	0	0	0	0	0	0	0	1	0	0	0	0
Cltc	Q68FD5	Clathrin heavy chain 1	8.84563	9.57373	11.2434	9.74863	9.85285	2.966	909	1	2	13	4	1	0	0	1	0	0	0	0	0	0	0	0	0	1	0	1	0	1
Psma8;Psma7	Q9CWH6;Q9Z2U0	Proteasome subunit alpha-type 7-like;Proteasome subunit alpha type-7	10.0529	10.2042	9.0804	10.0051	9.83565	2.96083	910	1	1	1	2	1	1	0	0	0	0	0	0	0	0	0	0	1	1	0	0	0	0
Slitrk5	Q810B7	SLIT and NTRK-like protein 5	9.94185	NaN	10.4435	9.11168	9.83233	2.95983	911	1	1	1	1	0	0	0	1	0	0	1	0	0	0	1	0	1	1	0	0	1	1
Psma2	P49722	Proteasome subunit alpha type-2	11.1769	9.72791	8.66103	9.70013	9.81649	2.95506	912	1	1	1	2	1	1	0	0	0	0	0	0	0	0	0	0	0	0	0	0	0	0
F13b	Q07968	Coagulation factor XIII B chain	9.39228	NaN	10.6095	9.4368	9.81286	2.95397	913	1	NaN	1	1	0	0	0	0	1	0	0	0	0	0	0	0	1	1	1	1	0	0
Ogdhl	E9Q7L0	Oxoglutarate dehydrogenase-like	9.89147	10.5623	9.29102	9.44605	9.79771	2.9494	914	5	5	4	3	0	0	0	0	0	0	0	0	0	0	0	0	0	0	0	0	0	0
Csf1	P07141	Macrophage colony-stimulating factor 1	9.59973	9.94943	9.51258	9.8365	9.72456	2.92738	915	2	4	3	2	0	0	0	1	1	0	1	0	0	0	1	0	1	1	0	0	0	0
Slc4a4	O88343	Electrogenic sodium bicarbonate cotransporter 1	9.90513	9.95695	9.28853	NaN	9.71687	2.92507	916	1	1	1	NaN	0	0	0	1	0	0	0	0	0	0	0	1	1	1	0	0	0	0
F13a1	Q8BH61	Coagulation factor XIII A chain	NaN	8.89546	10.1243	10.0789	9.69953	2.91985	917	NaN	1	3	2	1	0	0	0	1	0	0	0	0	0	0	0	1	1	1	1	0	0
Itgav	P43406	Integrin alpha-V	9.89959	9.97882	8.78754	10.0453	9.67782	2.91331	918	1	1	1	1	0	0	0	1	0	0	1	0	0	0	1	0	1	1	0	0	0	0
Got2	P05202	Aspartate aminotransferase, mitochondrial	8.93454	11.2252	9.56755	8.9286	9.66397	2.90914	919	2	5	6	3	0	0	1	1	0	0	0	0	0	0	0	0	0	1	0	0	0	0
Pcdh7	A0A0A6YY83	Protocadherin 7	9.86253	10.5299	9.11922	9.04331	9.63873	2.90155	920	2	2	3	4	0	0	0	0	0	0	0	0	0	0	0	0	0	1	0	0	0	0
Cd47	Q61735	Leukocyte surface antigen CD47	7.08121	10.7965	10.5358	10.11	9.63088	2.89918	921	1	1	1	2	0	0	0	1	0	0	0	0	0	0	0	1	1	1	0	0	0	0
Tbc1d2b	Q3U0J8	TBC1 domain family member 2B	10.1457	NaN	9.13502	9.57795	9.61956	2.89578	922	1	NaN	1	1	0	0	0	0	0	0	0	0	0	0	0	0	0	0	1	1	1	1
F12	Q80YC5	Coagulation factor XII	10.0811	7.73127	10.5062	10.1341	9.61318	2.89386	923	2	1	3	2	0	0	0	0	1	0	0	0	0	0	0	0	1	1	0	0	0	0
Cntnap2	Q9CPW0	Contactin-associated protein-like 2	9.61943	10.3216	9.2977	9.18619	9.60623	2.89176	924	2	2	3	5	0	0	0	1	0	0	1	0	0	0	1	0	1	1	0	0	1	0
Ptges3	Q9R0Q7	Prostaglandin E synthase 3	NaN	8.66465	10.299	9.81719	9.59362	2.88797	925	NaN	1	2	1	1	0	0	0	0	0	0	0	0	0	0	0	0	1	0	0	0	0
Aifm1	Q9Z0X1	Apoptosis-inducing factor 1, mitochondrial	10.5377	9.7399	8.77089	9.30021	9.58717	2.88603	926	1	2	2	2	1	1	1	1	0	0	0	0	0	0	0	0	0	0	0	0	0	0
Fahd1	Q8R0F8	Acylpyruvase FAHD1, mitochondrial	NaN	9.72247	9.70123	9.25982	9.56118	2.8782	927	NaN	1	1	1	1	0	1	0	0	0	0	0	0	0	0	0	0	0	0	0	0	0
Gpi	P06745	Glucose-6-phosphate isomerase	NaN	6.11606	11.2679	11.2562	9.54673	2.87385	928	1	2	1	7	1	0	0	0	1	0	0	0	0	0	0	0	0	1	0	1	0	0
Pfkm	P47857	ATP-dependent 6-phosphofructokinase, muscle type	9.28415	NaN	9.36767	9.9541	9.53531	2.87041	929	1	NaN	1	3	1	0	0	0	0	0	0	0	0	0	0	0	1	1	0	0	0	0
Ptprs	B0V2N1	Receptor-type tyrosine-protein phosphatase S	10.1041	10.1643	8.32017	NaN	9.52952	2.86867	930	1	4	2	NaN	0	0	0	1	0	0	1	0	0	0	1	0	1	1	1	1	1	1
Fbln2	P37889	Fibulin-2	10.0324	9.89472	9.33273	8.82249	9.52058	2.86598	931	1	2	2	2	0	0	0	0	1	0	0	0	0	0	0	0	1	1	0	0	0	0
Cnp	P16330	2',3'-cyclic-nucleotide 3'-phosphodiesterase	8.47733	10.6009	8.33849	10.5326	9.48732	2.85597	932	4	5	5	3	0	0	0	1	0	0	0	0	0	0	0	0	0	1	0	0	0	0
Bin1	O08539	Myc box-dependent-interacting protein 1	9.51966	9.24451	9.01406	10.1677	9.48649	2.85572	933	1	1	1	3	1	1	0	1	0	0	0	0	0	0	0	0	0	1	0	0	0	0
Ndufv3	Q8BK30	NADH dehydrogenase [ubiquinone] flavoprotein 3, mitochondrial	NaN	10.7888	8.34938	9.2399	9.45937	2.84755	934	NaN	1	1	1	0	0	1	1	0	0	0	0	0	0	0	0	0	0	0	0	0	0
Cpn1	Q9JJN5	Carboxypeptidase N catalytic chain	8.53222	9.55881	10.3833	9.11068	9.39626	2.82856	935	3	1	6	2	0	0	0	0	1	0	0	0	0	0	0	0	1	1	1	1	0	1
Slc8a1	P70414	Sodium/calcium exchanger 1	10.7209	9.93408	10.0971	6.73721	9.37232	2.82135	936	1	2	1	1	0	0	0	1	0	0	0	0	0	0	0	1	1	1	0	0	0	0
Romo1	P60603	Reactive oxygen species modulator 1	10.1643	9.85473	7.12031	10.3272	9.36664	2.81964	937	1	2	1	2	0	0	1	1	0	0	0	0	0	0	0	0	0	0	0	0	0	0
Gmfb	Q9CQI3	Glia maturation factor beta	8.34796	NaN	9.81755	9.89218	9.35256	2.8154	938	2	NaN	2	3	0	0	0	0	0	0	0	0	0	0	0	0	0	0	0	1	0	1
Cntn6	Q9JMB8	Contactin-6	9.22178	9.59417	9.08466	9.45004	9.33767	2.81092	939	2	1	2	1	0	0	0	1	0	1	0	0	0	0	1	0	1	1	0	0	1	1
Ptprk	P35822	Receptor-type tyrosine-protein phosphatase kappa	9.78129	8.25453	8.89805	10.3591	9.32325	2.80658	940	3	2	3	1	0	0	0	1	0	0	1	0	0	0	1	0	1	1	1	1	1	0
Capn2	O08529	Calpain-2 catalytic subunit	9.34697	NaN	9.5842	9.03639	9.32252	2.80636	941	1	NaN	1	1	1	0	0	1	0	0	0	0	0	0	0	0	0	0	0	1	0	0
Adgrb1	Q3UHD1	Adhesion G protein-coupled receptor B1	9.4598	8.54321	10.0133	9.2632	9.31987	2.80556	942	2	2	3	1	0	0	0	1	1	0	0	0	0	0	0	1	1	1	0	0	0	0
Gdap1	O88741	Ganglioside-induced differentiation-associated protein 1	9.46895	10.0379	8.64865	9.05296	9.3021	2.80021	943	1	1	1	1	1	0	1	1	0	0	0	0	0	0	0	1	0	0	0	0	0	0
Acat1	Q8QZT1	Acetyl-CoA acetyltransferase, mitochondrial	NaN	10.1467	9.14257	8.61216	9.30049	2.79973	944	NaN	3	2	1	0	0	1	0	0	0	0	0	0	0	0	0	0	1	0	0	0	0
Dynll1;Dynll2	P63168;Q9D0M5	Dynein light chain 1, cytoplasmic;Dynein light chain 2, cytoplasmic	8.89164	8.68072	9.3596	10.1925	9.28112	2.79389	945	2	4	4	5	1	1	1	0	0	0	0	0	0	0	0	0	0	0	0	0	0	0
Atp6v0a1	Q9Z1G4	V-type proton ATPase 116 kDa subunit a isoform 1	8.69062	9.52296	9.48695	9.2824	9.24573	2.78324	946	1	4	2	2	0	0	0	1	0	0	0	0	0	0	0	1	0	1	0	0	0	0
Uqcrh	P99028	Cytochrome b-c1 complex subunit 6, mitochondrial	8.77211	10.5293	8.62808	8.98219	9.22791	2.77788	947	1	1	1	1	0	0	1	1	0	0	0	0	0	0	0	0	0	0	0	0	0	0
Gm11639	A0A1D5RLM8	Predicted gene 11639	8.81711	9.72391	9.34381	9.0209	9.22643	2.77743	948	1	1	1	1	0	0	0	0	0	0	0	0	0	0	0	0	0	0	0	0	0	0
Gsr	P47791	Glutathione reductase, mitochondrial	9.14215	9.79165	9.33063	8.56063	9.20627	2.77136	949	1	1	1	1	1	0	1	0	0	0	0	0	0	0	0	0	0	1	0	0	0	1
Sema3e	P70275	Semaphorin-3E	NaN	9.62523	8.94631	8.98203	9.18452	2.76482	950	NaN	1	1	1	0	0	0	0	1	0	0	0	0	0	0	0	1	1	1	0	1	0
Notch2	O35516	Neurogenic locus notch homolog protein 2	NaN	10.3183	8.943	8.28674	9.18269	2.76427	951	NaN	3	1	1	1	1	0	1	0	0	1	0	0	0	1	0	1	1	0	0	1	1
	P01664;P01665;P01666;P01668	Ig kappa chain V-III region CBPC 101;Ig kappa chain V-III region PC 7043;Ig kappa chain V-III region PC 7183;Ig kappa chain V-III region PC 7210	10.3176	10.7318	NaN	6.39656	9.14866	2.75402	952	1	1	NaN	1	0	0	0	0	0	0	0	0	0	0	0	0	0	0	0	0	0	0
Pea15	Q62048	Astrocytic phosphoprotein PEA-15	NaN	8.28938	9.39822	9.68515	9.12425	2.74667	953	NaN	1	2	1	1	0	0	0	0	0	0	0	0	0	0	0	0	1	0	1	0	0
Uba1	Q02053	Ubiquitin-like modifier-activating enzyme 1	7.97165	6.65439	11.0844	10.7816	9.12302	2.7463	954	2	3	5	9	1	1	1	0	0	0	0	0	0	0	0	0	0	1	0	1	1	0
Aldh2	P47738	Aldehyde dehydrogenase, mitochondrial	8.05338	NaN	9.93269	9.30825	9.09811	2.7388	955	1	NaN	1	2	0	0	1	0	0	0	0	0	0	0	0	0	0	1	0	0	1	1
Cspg4	Q8VHY0	Chondroitin sulfate proteoglycan 4	8.80799	9.46598	8.94827	NaN	9.07408	2.73157	956	1	1	1	NaN	0	0	0	1	0	0	1	0	0	0	1	0	1	1	0	1	1	1
Naxe	Q8K4Z3	NAD(P)H-hydrate epimerase	NaN	9.15851	7.82922	10.1835	9.05708	2.72645	957	NaN	1	2	1	0	0	1	0	1	0	0	0	0	0	0	0	0	1	0	0	0	0
Slc39a6	Q8C145	Zinc transporter ZIP6	10.794	7.3105	9.04732	NaN	9.0506	2.7245	958	1	1	1	NaN	0	0	0	1	0	0	0	0	0	0	0	1	1	1	0	0	0	0
Slc3a2	P10852	4F2 cell-surface antigen heavy chain	9.00847	9.43153	9.24476	8.28237	8.99178	2.7068	959	1	1	2	1	0	0	0	1	0	0	0	1	0	0	1	0	1	1	0	0	0	0
Adgrl1	Q80TR1	Adhesion G protein-coupled receptor L1	8.72181	9.59783	8.53153	9.10595	8.98928	2.70604	960	2	3	3	2	0	0	0	1	0	0	0	0	0	0	0	1	1	1	0	0	1	0
H2-Q4	Q8HWB2	Histocompatibility 2, Q region locus 4	NaN	10.3103	9.83604	6.77624	8.9742	2.7015	961	NaN	1	1	2	0	0	0	0	0	0	0	0	0	0	0	0	0	0	0	0	0	0
Qpct	Q9CYK2	Glutaminyl-peptide cyclotransferase	10.2963	7.77533	8.80618	NaN	8.95927	2.69701	962	2	1	1	NaN	0	0	0	0	1	0	0	0	0	0	0	0	1	1	0	1	1	1
Aldh1b1	Q9CZS1	Aldehyde dehydrogenase X, mitochondrial	8.79527	10.1285	8.32378	8.5765	8.95602	2.69603	963	1	1	1	1	0	0	1	0	0	0	0	0	0	0	0	0	0	0	0	0	0	0
Mtnd5	P03921	NADH-ubiquinone oxidoreductase chain 5	7.54729	8.92191	NaN	10.3204	8.92988	2.68816	964	1	1	NaN	1	0	0	1	1	0	0	0	0	0	0	0	1	0	1	0	0	0	0
Pcyox1	Q9CQF9	Prenylcysteine oxidase	8.32982	7.76407	9.38663	9.96637	8.86172	2.66764	965	1	1	4	1	0	0	0	0	0	0	0	0	0	0	0	0	1	1	0	0	0	0
Pdha1	P35486	Pyruvate dehydrogenase E1 component subunit alpha, somatic form, mitochondrial	8.77063	9.13817	9.5001	7.98735	8.84906	2.66383	966	1	3	1	2	0	0	1	0	0	0	0	0	0	0	0	0	0	1	0	0	0	0
Col6a1	Q04857	Collagen alpha-1(VI) chain	9.08423	NaN	9.60204	7.68971	8.79199	2.64665	967	1	NaN	1	1	0	0	0	0	1	0	0	0	0	0	0	0	1	1	1	1	1	1
Ccer2	J3QPU5	Coiled-coil glutamate-rich protein 2	8.98819	NaN	8.40927	8.78197	8.72648	2.62693	968	1	NaN	1	1	0	0	0	0	0	0	0	0	0	0	0	0	0	0	0	0	0	0
Armh4	Q8BT18	Armadillo-like helical domain-containing protein 4	NaN	9.63782	9.075	7.42716	8.71333	2.62297	969	NaN	1	1	2	0	0	0	1	0	0	1	0	0	0	1	0	1	1	0	0	0	0
Efnb1	P52795	Ephrin-B1	9.1677	7.26499	9.4295	NaN	8.62073	2.5951	970	1	1	2	NaN	0	1	0	1	0	0	1	0	0	0	1	0	1	1	0	0	0	0
Pgls	Q9CQ60	6-phosphogluconolactonase	NaN	7.50333	8.61263	9.65829	8.59142	2.58627	971	NaN	1	1	1	1	0	0	0	0	0	0	0	0	0	0	0	0	0	0	0	0	0
Canx	P35564	Calnexin	7.37631	9.59733	8.62123	NaN	8.53162	2.56827	972	1	1	1	NaN	0	0	0	1	0	0	1	0	0	0	1	0	0	1	0	0	0	0
Rab5c	P35278	Ras-related protein Rab-5C	7.73275	10.1523	7.63239	NaN	8.5058	2.5605	973	1	1	2	NaN	0	0	0	1	0	0	0	0	0	0	0	0	0	1	0	0	0	0
Myo18a	Q9JMH9	Unconventional myosin-XVIIIa	8.21209	9.191	7.9766	NaN	8.4599	2.54668	974	1	1	1	NaN	1	0	0	0	0	0	0	0	0	0	0	0	0	0	0	0	0	0
Dnaja3	Q99M87	DnaJ homolog subfamily A member 3, mitochondrial	8.43163	8.21965	8.49492	NaN	8.38207	2.52325	975	1	1	1	NaN	1	0	1	1	0	0	0	0	0	0	0	0	0	0	0	0	0	0
Plac9	Q8K262	Placenta-specific protein 9	6.71691	9.49873	8.62142	NaN	8.27902	2.49223	976	1	1	1	1	0	0	0	0	1	0	0	0	0	0	0	0	0	0	0	0	0	0
Pcyox1l	Q8C7K6	Prenylcysteine oxidase-like	7.88917	NaN	9.95655	6.88229	8.24267	2.48129	977	1	NaN	1	1	0	0	0	0	1	0	0	0	0	0	0	0	1	1	0	1	0	0
Dpp6	Q9Z218	Dipeptidyl aminopeptidase-like protein 6	6.82136	8.9557	9.17043	7.99681	8.23607	2.47931	978	1	2	1	1	0	0	0	1	0	0	0	1	0	0	1	0	1	1	0	0	0	0
Psmb3	Q9R1P1	Proteasome subunit beta type-3	7.66191	7.8587	8.55714	8.54647	8.15605	2.45522	979	1	1	1	1	1	1	0	0	0	0	0	0	0	0	0	0	0	0	0	0	0	0
Ldlr	P35951	Low-density lipoprotein receptor	NaN	9.14855	8.68821	6.32382	8.05353	2.42435	980	NaN	1	3	2	0	0	0	1	0	0	1	0	0	0	1	0	1	1	0	0	1	0
Rap1a;Rap1b	P62835;Q99JI6	Ras-related protein Rap-1A;Ras-related protein Rap-1b	3.20767	10.4827	7.87561	10.6449	8.05272	2.42411	981	2	2	1	3	1	0	0	1	0	0	0	0	0	0	0	0	0	0	0	0	0	0
Pcsk1	P63239	Neuroendocrine convertase 1	NaN	8.17334	8.11596	7.27141	7.85357	2.36416	982	NaN	1	1	1	0	0	0	0	0	0	0	0	0	0	0	0	1	1	0	0	0	0
Atp6v0d1	P51863	V-type proton ATPase subunit d 1	7.87199	6.88254	8.28229	7.18553	7.55559	2.27446	983	1	1	1	1	0	0	0	1	0	0	0	0	0	0	0	0	0	0	0	0	0	0
Cela2a	P05208	Chymotrypsin-like elastase family member 2A	NaN	6.48984	7.99023	7.07318	7.18442	2.16272	984	1	1	1	1	0	0	0	0	1	0	0	0	0	0	0	0	0	0	0	0	0	0

## Sheet: hiSPECS CTSP_in CSF
Table EV7: Murine CSF analysis and comparison to the cell type-resolved secretome resource.
Comparison of the CSF data (DIA) and the cell type-specifically secreted proteins (CTSP) identfied with the secretome resource.
			Lable-free quantification											Uniprot annotations (Yes=1; No=0)												Cell-type specific in secretome (Yes="+"; No="-")
PG.Genes	PG.ProteinAccessions	PG.ProteinDescriptions	log2_LFQ_CSF_1	log2_LFQ_CSF_2	log2_LFQ_CSF_3	log2_LFQ_CSF_4	Avg_log2_LFQ	Avg_log10_LFQ	Rank according to Avg LFQ	NrOfPrecursorsIdentified_CSF_1	NrOfPrecursorsIdentified_CSF_2	NrOfPrecursorsIdentified_CSF_3	NrOfPrecursorsIdentified_CSF_4	Cytoplasm	Nucleus	Membrane	Mitochondrion	Secreted	GPI	TM1	TM2	TM3	TM4	Multi	Glycoprotein	Specific Astrocytes	Specific Microglia	Specific Neuron	SpecificOligodendrocytes	Quartile # in CSF
Enpp2	Q9R1E6	Ectonucleotide pyrophosphatase/phosphodiesterase family member 2	20.2296	19.8848	20.1662	20.2927	20.1433	6.06374	7	69	64	73	71	0	0	0	0	1	0	0	0	0	0	0	1	-	-	-	+	1
Hpx	Q91X72	Hemopexin	19.7642	19.8804	19.6029	20.1471	19.8487	5.97504	9	31	32	34	35	0	0	0	0	1	0	0	0	0	0	0	1	-	-	-	+	1
Gm2a	Q60648	Ganglioside GM2 activator	18.1228	18.1697	17.7768	17.963	18.0081	5.42097	22	8	8	8	8	0	0	0	0	0	0	0	0	0	0	0	1	-	-	-	+	1
Serpinf2	Q61247	Alpha-2-antiplasmin	16.1421	15.8845	16.014	16.2995	16.085	4.84207	58	15	13	16	16	0	0	0	0	1	0	0	0	0	0	0	1	-	-	-	+	1
Omg	Q63912	Oligodendrocyte-myelin glycoprotein	15.5902	15.0686	14.3897	14.6145	14.9157	4.49008	106	6	4	3	5	0	0	1	0	0	1	0	0	0	0	0	1	-	-	-	+	1
Il1rap	Q61730	Interleukin-1 receptor accessory protein	15.2919	14.5515	14.9356	14.8355	14.9036	4.48644	108	8	8	9	8	0	0	1	0	1	0	1	0	0	0	0	1	-	-	-	+	1
C8a	Q8K182	Complement component C8 alpha chain	14.54	14.9603	14.9479	15.0428	14.8727	4.47714	109	13	15	15	15	0	0	1	0	1	0	0	0	0	0	1	1	-	-	-	+	1
Cd44	P15379	CD44 antigen	13.6121	13.023	13.0201	13.1071	13.1906	3.97076	199	2	2	2	2	0	0	1	0	0	0	1	0	0	0	0	1	-	-	-	+	2
Ncam2	O35136	Neural cell adhesion molecule 2	13.0628	13.2475	13.0233	12.65	12.9959	3.91216	215	9	8	10	8	0	0	1	0	0	1	1	0	0	0	0	1	-	-	-	+	2
Lamb2	Q61292	Laminin subunit beta-2	13.1435	12.5794	11.9425	12.2927	12.4895	3.75972	264	13	12	17	14	0	0	0	0	1	0	0	0	0	0	0	1	-	-	-	+	3
Dpp7	Q9ET22	Dipeptidyl peptidase 2	12.2317	12.4066	11.7993	12.1085	12.1365	3.65347	289	5	4	6	5	0	0	0	0	1	0	0	0	0	0	0	1	-	-	-	+	3
Slitrk4	Q810B8	SLIT and NTRK-like protein 4	10.4766	10.3216	10.1728	9.63595	10.1517	3.05598	429	2	2	2	3	0	0	1	0	0	0	1	0	0	0	0	1	-	-	-	+	4
Heph	Q9Z0Z4	Hephaestin	10.2546	10.2719	10.0946	9.35199	9.9933	3.00828	438	4	2	6	2	0	0	1	0	0	0	1	0	0	0	0	1	-	-	-	+	4
Cspg4	Q8VHY0	Chondroitin sulfate proteoglycan 4	8.80799	9.46598	8.94827	NaN	9.07408	2.73157	464	1	1	1	NaN	0	0	1	0	0	0	1	0	0	0	0	1	-	-	-	+	4
Sparcl1	P70663	SPARC-like protein 1	19.5454	19.6462	19.504	19.44	19.5339	5.88029	13	49	48	53	52	0	0	0	0	1	0	0	0	0	0	0	1	-	-	+	-	1
Aplp1	Q03157	Amyloid-like protein 1	18.1529	18.4087	18.1328	17.8858	18.145	5.4622	20	24	26	30	27	1	0	1	0	0	0	1	0	0	0	0	1	-	-	+	-	1
Chgb	P16014	Secretogranin-1	17.8997	18.2526	17.9693	17.6888	17.9526	5.40427	23	38	39	45	42	0	0	0	0	1	0	0	0	0	0	0	1	-	-	+	-	1
Cdh2	P15116	Cadherin-2	17.1852	17.4839	17.3047	17.197	17.2927	5.20562	32	13	14	18	13	0	0	1	0	0	0	1	0	0	0	0	1	-	-	+	-	1
App	P12023	Amyloid-beta A4 protein	17.0185	17.3374	16.9881	17.0548	17.0997	5.14752	36	32	33	40	37	1	1	1	0	1	0	1	0	0	0	0	1	-	-	+	-	1
Atp6ap1	Q9R1Q9	V-type proton ATPase subunit S1	17.1702	17.1311	16.6244	16.8785	16.951	5.10277	38	13	13	13	12	0	0	1	0	0	0	0	0	0	0	0	1	-	-	+	-	1
Nptx2	O70340	Neuronal pentraxin-2	15.8375	16.7876	17.4994	17.0843	16.8022	5.05797	43	3	4	1	2	0	0	0	0	1	0	0	0	0	0	0	1	-	-	+	-	1
Coch	Q62507	Cochlin	16.6711	16.5979	16.148	16.0545	16.3679	4.92722	48	12	10	9	7	0	0	0	0	1	0	0	0	0	0	0	1	-	-	+	-	1
Nptxr	Q99J85	Neuronal pentraxin receptor	16.0419	16.6485	15.8914	16.0457	16.1569	4.8637	55	10	11	10	10	0	0	1	0	0	0	0	1	0	0	0	1	-	-	+	-	1
Nell2	Q61220	Protein kinase C-binding protein NELL2	16.0243	16.7424	16.1153	15.7431	16.1563	4.86352	56	24	29	31	31	0	0	0	0	1	0	0	0	0	0	0	1	-	-	+	-	1
Ntm	Q99PJ0	Neurotrimin	16.2441	16.0604	15.9718	15.8626	16.0347	4.82694	62	9	9	11	9	0	0	1	0	0	1	0	0	0	0	0	1	-	-	+	-	1
Aplp2	Q06335	Amyloid-like protein 2	16.0666	16.0521	15.6856	15.6918	15.874	4.77856	67	19	21	20	16	0	1	1	0	0	0	1	0	0	0	0	1	-	-	+	-	1
Serpini1	O35684	Neuroserpin	16.164	15.9279	15.4313	15.6459	15.7923	4.75395	72	9	10	11	10	0	0	0	0	1	0	0	0	0	0	0	1	-	-	+	-	1
Negr1	Q80Z24	Neuronal growth regulator 1	15.7496	15.6032	15.2233	15.3601	15.4841	4.66116	83	6	7	8	8	0	0	1	0	0	1	0	0	0	0	0	1	-	-	+	-	1
Nrxn3	Q6P9K9	Neurexin-3	15.4511	15.3923	15.0582	15.125	15.2567	4.59272	86	20	24	23	21	0	0	1	0	0	0	1	0	0	0	0	1	-	-	+	-	1
Nrcam	Q810U4	Neuronal cell adhesion molecule	14.7593	15.6463	15.3425	14.7396	15.1219	4.55215	90	25	29	32	28	0	0	1	0	1	0	1	0	0	0	0	1	-	-	+	-	1
Nrxn1	Q9CS84	Neurexin-1	15.2355	15.2016	15.2491	14.7926	15.1197	4.55149	91	16	19	19	17	0	0	1	0	0	0	1	0	0	0	0	1	-	-	+	-	1
Cntn2	Q61330	Contactin-2	15.4068	14.9724	14.8781	14.8509	15.0271	4.5236	95	21	18	23	21	0	0	1	0	0	1	0	0	0	0	0	1	-	-	+	-	1
Reln	Q60841	Reelin	15.4161	14.9601	14.7151	14.7132	14.9511	4.50072	103	16	17	20	19	0	0	0	0	1	0	0	0	0	0	0	1	-	-	+	-	1
Chl1	P70232	Neural cell adhesion molecule L1-like protein	14.6148	15.0273	14.8106	14.6492	14.7755	4.44786	112	31	33	38	36	0	0	1	0	1	0	1	0	0	0	0	1	-	-	+	-	1
Vstm2a	Q8R0A6	V-set and transmembrane domain-containing protein 2A	14.8683	14.5313	14.1279	14.1574	14.4212	4.34122	131	3	3	3	3	0	0	0	0	1	0	0	0	0	0	0	1	-	-	+	-	2
Sez6l	Q6P1D5	Seizure 6-like protein	14.3896	14.397	13.6297	13.5613	13.9944	4.21274	147	7	8	7	7	0	0	1	0	0	0	1	0	0	0	0	1	-	-	+	-	2
Nxph1	Q61200	Neurexophilin-1	14.4012	13.6374	13.0751	14.4492	13.8907	4.18152	155	1	2	2	1	0	0	0	0	1	0	0	0	0	0	0	1	-	-	+	-	2
Fgfr1	P16092	Fibroblast growth factor receptor 1	13.947	14.0941	13.5742	13.6785	13.8234	4.16127	159	5	5	7	5	1	1	1	0	0	0	1	0	0	0	0	1	-	-	+	-	2
Sorl1	O88307	Sortilin-related receptor	13.6554	14.239	13.769	13.3112	13.7436	4.13725	163	3	3	3	4	0	0	1	0	1	0	1	0	0	0	0	1	-	-	+	-	2
Epha4	Q03137	Ephrin type-A receptor 4	13.4745	13.873	13.531	13.2307	13.5273	4.07212	174	10	11	9	10	0	0	1	0	0	0	1	0	0	0	0	1	-	-	+	-	2
Cant1	Q8VCF1	Soluble calcium-activated nucleotidase 1	13.8051	13.4596	13.4289	13.315	13.5022	4.06456	176	9	7	11	8	0	0	1	0	0	0	0	1	0	0	0	1	-	-	+	-	2
Nptn	P97300	Neuroplastin	14.1641	13.5124	13.5257	12.5638	13.4415	4.04629	181	2	2	2	3	0	0	1	0	0	0	1	0	0	0	0	1	-	-	+	-	2
Ncan	P55066	Neurocan core protein	13.1579	13.8286	13.4598	12.8554	13.3254	4.01135	190	9	9	12	9	0	0	0	0	1	0	0	0	0	0	0	1	-	-	+	-	2
Egfr	Q01279	Epidermal growth factor receptor	13.8899	12.8652	12.9867	13.1372	13.2198	3.97954	196	8	7	8	8	0	1	1	0	0	0	1	0	0	0	0	1	-	-	+	-	2
Tmem132a	Q922P8	Transmembrane protein 132A	12.8772	13.496	13.0571	12.646	13.0191	3.91914	209	11	14	16	14	0	0	1	0	0	0	1	0	0	0	0	1	-	-	+	-	2
Ids	Q08890	Iduronate 2-sulfatase	13.1528	13.0465	12.9004	12.9508	13.0126	3.91718	210	8	8	9	10	0	0	0	0	0	0	0	0	0	0	0	1	-	-	+	-	2
Pcsk2	P21661	Neuroendocrine convertase 2	12.9113	12.9228	12.6977	12.6303	12.7905	3.85034	233	2	3	2	3	0	0	0	0	1	0	0	0	0	0	0	1	-	-	+	-	2
Rgma	Q6PCX7	Repulsive guidance molecule A	12.7498	12.7325	12.7243	12.9076	12.7785	3.84672	235	6	6	6	5	0	0	1	0	0	1	0	0	0	0	0	1	-	-	+	-	2
L1cam	P11627	Neural cell adhesion molecule L1	12.9844	12.7991	12.207	12.5255	12.629	3.80171	250	7	6	7	7	0	0	1	0	0	0	1	0	0	0	0	1	-	-	+	-	3
Olfm1	O88998	Noelin	12.5742	12.7542	12.4894	12.5248	12.5856	3.78865	254	4	4	4	4	0	0	0	0	1	0	0	0	0	0	0	1	-	-	+	-	3
Lingo1	Q9D1T0	Leucine-rich repeat and immunoglobulin-like domain-containing nogo receptor-interacting protein 1	12.8277	12.7606	12.245	12.3592	12.5481	3.77735	255	5	6	9	8	0	0	1	0	0	0	1	0	0	0	0	1	-	-	+	-	3
Spock2	Q9ER58	Testican-2	12.3227	12.4955	12.0584	12.4449	12.3304	3.71182	278	8	6	8	8	0	0	0	0	1	0	0	0	0	0	0	1	-	-	+	-	3
Cbln4	Q8BME9	Cerebellin-4	12.851	12.8367	11.965	11.6333	12.3215	3.70914	281	1	1	2	2	0	0	0	0	1	0	0	0	0	0	0	1	-	-	+	-	3
Clstn3	Q99JH7	Calsyntenin-3	12.6078	12.3878	11.9029	12.2022	12.2752	3.6952	282	11	12	17	12	0	0	1	0	0	0	1	0	0	0	0	1	-	-	+	-	3
Iglon5	Q8HW98	IgLON family member 5	12.471	11.7432	12.0039	12.0904	12.0771	3.63558	294	3	4	4	4	0	0	0	0	1	0	0	0	0	0	0	1	-	-	+	-	3
Cadm2	Q8BLQ9	Cell adhesion molecule 2	NaN	12.3088	11.7634	11.8472	11.9732	3.60428	304	NaN	2	3	3	0	0	1	0	0	0	1	0	0	0	0	1	-	-	+	-	3
Cntnap4	Q99P47	Contactin-associated protein-like 4	12.3604	12.1027	11.5583	11.5649	11.8966	3.58122	311	5	6	7	10	0	0	1	0	0	0	1	0	0	0	0	1	-	-	+	-	3
Sez6	Q7TSK2	Seizure protein 6	11.3823	12.539	11.8828	11.3209	11.7812	3.54651	318	3	4	5	5	1	0	1	0	1	0	1	0	0	0	0	1	-	-	+	-	3
Efna3	O08545	Ephrin-A3	11.8917	11.6054	11.315	11.7208	11.6332	3.50195	330	1	1	1	1	0	0	1	0	0	1	0	0	0	0	0	1	-	-	+	-	3
Cd200	O54901	OX-2 membrane glycoprotein	11.6813	11.6536	10.8015	11.7874	11.4809	3.45611	345	1	2	3	1	0	0	1	0	0	0	1	0	0	0	0	1	-	-	+	-	3
Rtn4rl1	Q8K0S5	Reticulon-4 receptor-like 1	12.249	12.2709	11.2794	10.0709	11.4675	3.45207	347	3	2	3	2	0	0	1	0	0	1	0	0	0	0	0	1	-	-	+	-	3
Ntng1	Q8R4G0	Netrin-G1	11.9177	11.4652	11.2277	11.0803	11.4227	3.43858	350	4	3	4	3	0	0	1	0	0	1	0	0	0	0	0	1	-	-	+	-	3
Efnb2	P52800	Ephrin-B2	11.7348	10.8508	11.3262	11.303	11.3037	3.40276	357	3	2	4	3	0	0	1	0	0	0	1	0	0	0	0	1	-	-	+	-	3
Cdh4	P39038	Cadherin-4	11.573	11.6787	10.4273	10.3148	10.9984	3.31086	377	1	3	4	3	0	0	1	0	0	0	1	0	0	0	0	1	-	-	+	-	4
Rtn4rl2	Q7M6Z0	Reticulon-4 receptor-like 2	10.776	11.0265	11.4381	10.5859	10.9566	3.29826	383	2	3	2	3	0	0	1	0	0	1	0	0	0	0	0	1	-	-	+	-	4
Fstl5	Q8BFR2	Follistatin-related protein 5	10.5809	11.2316	10.9034	NaN	10.9053	3.28282	386	2	3	6	NaN	0	0	0	0	1	0	0	0	0	0	0	1	-	-	+	-	4
Podxl2	Q8CAE9	Podocalyxin-like protein 2	NaN	11.6081	11.1269	9.95082	10.8953	3.2798	388	NaN	1	1	1	0	0	1	0	0	0	1	0	0	0	0	1	-	-	+	-	4
Cachd1	Q6PDJ1	VWFA and cache domain-containing protein 1	10.7794	11.1049	10.587	10.8662	10.8344	3.26147	395	6	5	7	4	0	0	1	0	0	0	1	0	0	0	0	1	-	-	+	-	4
Rtn4r	Q99PI8	Reticulon-4 receptor	8.39019	11.4215	11.4901	10.5683	10.4675	3.15104	413	2	2	3	3	0	0	1	0	0	1	0	0	0	0	0	1	-	-	+	-	4
Nlgn3	Q8BYM5	Neuroligin-3	10.121	10.8741	9.64406	8.92823	9.89187	2.97775	442	3	1	2	2	0	0	1	0	0	0	1	0	0	0	0	1	-	-	+	-	4
Lgi1	Q9JIA1	Leucine-rich glioma-inactivated protein 1	9.96253	10.8033	10.2891	8.48929	9.88606	2.976	443	1	1	1	1	0	0	0	0	1	0	0	0	0	0	0	1	-	-	+	-	4
Cntnap2	Q9CPW0	Contactin-associated protein-like 2	9.61943	10.3216	9.2977	9.18619	9.60623	2.89176	453	2	2	3	5	0	0	1	0	0	0	1	0	0	0	0	1	-	-	+	-	4
Ptprk	P35822	Receptor-type tyrosine-protein phosphatase kappa	9.78129	8.25453	8.89805	10.3591	9.32325	2.80658	460	3	2	3	1	0	0	1	0	0	0	1	0	0	0	0	1	-	-	+	-	4
Hexb	P20060	Beta-hexosaminidase subunit beta	17.9094	17.7425	17.3927	17.3789	17.6059	5.2999	28	26	30	29	27	0	0	0	0	0	0	0	0	0	0	0	1	-	+	-	-	1
Sparc	P07214	SPARC	16.1932	16.1262	15.8307	16.1785	16.0822	4.84121	59	18	20	19	19	0	0	0	0	1	0	0	0	0	0	0	1	-	+	-	-	1
Pam	P97467	Peptidyl-glycine alpha-amidating monooxygenase	15.6473	15.8788	15.3246	15.5562	15.6017	4.69659	78	22	26	30	26	0	0	1	0	0	0	0	0	0	0	0	1	-	+	-	-	1
Efemp1	Q8BPB5	EGF-containing fibulin-like extracellular matrix protein 1	14.957	14.8415	14.9993	14.1239	14.7304	4.43429	115	14	15	17	14	0	0	0	0	1	0	0	0	0	0	0	1	-	+	-	-	1
Myoc	O70624	Myocilin	14.2355	14.8531	14.3357	14.3583	14.4456	4.34857	128	7	10	11	7	0	0	1	1	1	0	0	0	0	0	0	1	-	+	-	-	2
Ace	P09470	Angiotensin-converting enzyme	14.6031	14.3992	14.1108	14.4765	14.3974	4.33405	132	11	15	15	16	1	0	1	0	1	0	1	0	0	0	0	1	-	+	-	-	2
Pros1	Q08761	Vitamin K-dependent protein S	14.2856	14.3016	13.988	13.9291	14.1261	4.25237	139	12	12	13	11	0	0	0	0	1	0	0	0	0	0	0	1	-	+	-	-	2
Igfbp4	P47879	Insulin-like growth factor-binding protein 4	13.8342	14.0554	13.8438	14.2894	14.0057	4.21614	145	6	6	8	7	0	0	0	0	1	0	0	0	0	0	0	1	-	+	-	-	2
Pcolce	Q61398	Procollagen C-endopeptidase enhancer 1	14.3007	13.8579	13.9695	13.0939	13.8055	4.15587	160	11	11	13	10	0	0	0	0	1	0	0	0	0	0	0	1	-	+	-	-	2
Gas6	Q61592	Growth arrest-specific protein 6	13.9263	13.6588	13.5045	13.5104	13.65	4.10905	167	10	10	11	10	0	0	0	0	1	0	0	0	0	0	0	1	-	+	-	-	2
Igfbp6	P47880	Insulin-like growth factor-binding protein 6	13.7831	13.7457	12.9889	12.911	13.3572	4.02091	186	5	5	6	5	0	0	0	0	1	0	0	0	0	0	0	1	-	+	-	-	2
Ache	P21836	Acetylcholinesterase	13.3685	13.4657	13.0625	13.1667	13.2658	3.99341	193	7	6	7	6	0	0	1	0	1	1	0	0	0	0	0	1	-	+	-	-	2
Fbln5	Q9WVH9	Fibulin-5	13.1574	13.1765	12.6184	12.5	12.8631	3.87217	229	4	4	4	3	0	0	0	0	1	0	0	0	0	0	0	1	-	+	-	-	2
Tgfbr3	O88393	Transforming growth factor beta receptor type 3	12.7551	12.7946	12.1056	12.3106	12.4915	3.7603	263	4	6	4	5	0	0	1	0	1	0	1	0	0	0	0	1	-	+	-	-	3
Ltbp4	Q8K4G1	Latent-transforming growth factor beta-binding protein 4	12.195	11.8398	12.0466	11.5654	11.9117	3.58578	309	4	4	6	4	0	0	0	0	1	0	0	0	0	0	0	1	-	+	-	-	3
Aebp1	Q640N1	Adipocyte enhancer-binding protein 1	12.7105	11.9796	11.1748	10.7831	11.662	3.51062	326	8	8	4	2	1	1	0	0	1	0	0	0	0	0	0	1	-	+	-	-	3
Cdh5	P55284	Cadherin-5	11.4902	11.2858	11.8065	11.3692	11.4879	3.4582	342	6	4	6	4	0	0	1	0	0	0	1	0	0	0	0	1	-	+	-	-	3
Wfikkn2	Q7TQN3	WAP, Kazal, immunoglobulin, Kunitz and NTR domain-containing protein 2	11.7051	11.767	11.3994	11.0797	11.4878	3.45817	343	2	2	4	4	0	0	0	0	1	0	0	0	0	0	0	1	-	+	-	-	3
Grn	P28798	Progranulin	11.2371	11.596	11.3859	11.0202	11.3098	3.40459	356	4	3	4	4	0	0	0	0	1	0	0	0	0	0	0	1	-	+	-	-	3
Lag3	Q61790	Lymphocyte activation gene 3 protein	11.5482	11.5084	10.5668	10.5851	11.0521	3.32703	372	4	5	3	2	0	0	1	0	0	0	1	0	0	0	0	1	-	+	-	-	4
Sgce	O70258	Epsilon-sarcoglycan	12.0573	10.4922	10.8538	10.18	10.8958	3.27998	387	1	2	2	2	1	0	1	0	0	0	0	0	0	0	0	1	-	+	-	-	4
Colec12	Q8K4Q8	Collectin-12	10.6092	11.0533	11.103	10.7604	10.8815	3.27565	390	1	1	1	1	0	0	1	0	0	0	0	1	0	0	0	1	-	+	-	-	4
Postn	Q62009	Periostin	NaN	10.1479	10.4261	9.84591	10.1399	3.05243	431	NaN	1	2	1	0	0	0	0	1	0	0	0	0	0	0	1	-	+	-	-	4
Cdh15	P33146	Cadherin-15	10.3157	NaN	9.89537	9.62727	9.94613	2.99408	440	3	NaN	5	2	0	0	1	0	0	0	1	0	0	0	0	1	-	+	-	-	4
Pcyox1l	Q8C7K6	Prenylcysteine oxidase-like	7.88917	NaN	9.95655	6.88229	8.24267	2.48129	473	1	NaN	1	1	0	0	0	0	1	0	0	0	0	0	0	1	-	+	-	-	4
Apoa1	Q00623	Apolipoprotein A-I	19.1964	18.6255	20.1349	19.1495	19.2766	5.80283	14	22	22	25	22	0	0	0	0	1	0	0	0	0	0	0	1	+	-	-	-	1
Kng1	O08677	Kininogen-1	18.1692	17.8337	18.0819	18.0689	18.0384	5.43011	21	20	19	21	20	0	0	0	0	1	0	0	0	0	0	0	1	+	-	-	-	1
Pltp	P55065	Phospholipid transfer protein	17.6392	17.7772	17.0016	16.9671	17.3463	5.22175	31	23	25	22	21	0	0	0	0	1	0	0	0	0	0	0	1	+	-	-	-	1
Apoh	Q01339	Beta-2-glycoprotein 1	16.554	15.6035	16.0814	15.7982	16.0093	4.81927	63	23	20	27	21	0	0	0	0	1	0	0	0	0	0	0	1	+	-	-	-	1
Ctsb	P10605	Cathepsin B	16.4006	15.8922	15.3267	15.7572	15.8442	4.76957	68	21	20	19	21	0	0	0	0	1	0	0	0	0	0	0	1	+	-	-	-	1
Serpinf1	P97298	Pigment epithelium-derived factor	16.1969	15.5663	15.6478	15.8687	15.8199	4.76227	69	14	14	17	15	0	0	0	0	1	0	0	0	0	0	0	1	+	-	-	-	1
Serpind1	P49182	Heparin cofactor 2	15.8407	15.4649	15.1984	15.5537	15.5144	4.67031	81	15	17	20	17	0	0	0	0	0	0	0	0	0	0	0	1	+	-	-	-	1
Lbp	Q61805	Lipopolysaccharide-binding protein	15.1885	14.7356	13.6963	14.9005	14.6302	4.40413	121	11	9	11	13	0	0	1	0	1	0	0	0	0	0	0	1	+	-	-	-	2
Ighm	P01872	Immunoglobulin heavy constant mu	12.7875	14.1579	13.0179	13.0181	13.2453	3.98725	194	11	16	12	11	0	0	1	0	1	0	0	0	0	0	0	1	+	-	-	-	2
F5	O88783	Coagulation factor V	13.559	13.5618	12.8196	12.8735	13.2035	3.97464	198	16	17	16	32	0	0	0	0	1	0	0	0	0	0	0	1	+	-	-	-	2
C1qb	P14106	Complement C1q subcomponent subunit B	13.1902	13.1619	13.3671	12.9363	13.1639	3.96272	201	3	4	4	5	0	0	0	0	1	0	0	0	0	0	0	1	+	-	-	-	2
C1qa	P98086	Complement C1q subcomponent subunit A	12.6455	14.6306	12.5218	12.1295	12.9818	3.90792	217	4	4	5	5	0	0	0	0	1	0	0	0	0	0	0	1	+	-	-	-	2
Itih5	Q8BJD1	Inter-alpha-trypsin inhibitor heavy chain H5	13.3701	12.6151	12.8124	12.9641	12.9404	3.89546	223	8	7	8	10	0	0	0	0	1	0	0	0	0	0	0	1	+	-	-	-	2
Prg4	Q9JM99	Proteoglycan 4	13.3467	12.8766	12.3821	12.2128	12.7045	3.82445	241	6	6	5	5	0	0	0	0	1	0	0	0	0	0	0	1	+	-	-	-	3
Cd14	P10810	Monocyte differentiation antigen CD14	12.7106	12.6763	12.2581	12.3434	12.4971	3.762	262	9	11	9	8	0	0	1	0	1	1	0	0	0	0	0	1	+	-	-	-	3
Gns	Q8BFR4	N-acetylglucosamine-6-sulfatase	12.7568	11.7869	11.8818	11.9929	12.1046	3.64385	292	4	4	7	4	0	0	0	0	0	0	0	0	0	0	0	1	+	-	-	-	3
Heg1	E9Q7X6	Protein HEG homolog 1	12.0944	12.2097	11.8749	11.951	12.0325	3.62214	299	5	5	5	5	0	0	1	0	0	0	1	0	0	0	0	1	+	-	-	-	3
Man2b2	O54782	Epididymis-specific alpha-mannosidase	12.1238	12.1088	11.5593	12.1657	11.9894	3.60917	302	6	5	7	5	0	0	0	0	1	0	0	0	0	0	0	1	+	-	-	-	3
C2	P21180	Complement C2	11.8237	11.9698	11.7557	11.934	11.8708	3.57346	313	5	3	7	4	0	0	0	0	1	0	0	0	0	0	0	1	+	-	-	-	3
Ifi30	Q9ESY9	Gamma-interferon-inducible lysosomal thiol reductase	12.1857	11.7868	11.1473	11.2037	11.5809	3.48619	334	3	4	3	4	0	0	0	0	1	0	0	0	0	0	0	1	+	-	-	-	3
Igfals	P70389	Insulin-like growth factor-binding protein complex acid labile subunit	11.185	NaN	11.993	11.3735	11.5172	3.46701	339	2	NaN	8	4	0	0	0	0	1	0	0	0	0	0	0	1	+	-	-	-	3
Cfp	P11680	Properdin	10.7993	11.7666	11.36	11.1482	11.2685	3.39217	359	1	1	3	3	0	0	0	0	1	0	0	0	0	0	0	1	+	-	-	-	4
Cd109	Q8R422	CD109 antigen	11.813	9.98223	10.9625	10.3447	10.7756	3.24379	400	1	2	1	2	0	0	1	0	0	1	0	0	0	0	0	1	+	-	-	-	4
Ctsh	P49935	Pro-cathepsin H	11.0041	9.8225	9.74932	11.0051	10.3952	3.12928	416	3	3	4	3	0	0	0	0	0	0	0	0	0	0	0	1	+	-	-	-	4
Cpn1	Q9JJN5	Carboxypeptidase N catalytic chain	8.53222	9.55881	10.3833	9.11068	9.39626	2.82856	457	3	1	6	2	0	0	0	0	1	0	0	0	0	0	0	1	+	-	-	-	4
Ccn3	Q64299	CCN family member 3	16.356	16.9382	16.5448	16.1857	16.5062	4.96885	80	7	8	8	9	1	0	0	0	1	0	0	0	0	0	0	0	-	-	+	-	1
Hist1h2bn;Hist1h2bm;Hist1h2bb;Hist1h2bh;Hist2h2be;Hist2h2bb;Hist1h2bg;Hist3h2bb;Hist1h2bk;Hist1h2bp;Hist3h2ba	P10853;P10854;Q64475;Q64478;Q64524;Q64525;Q6ZWY9;Q8CGP0;Q8CGP1;Q8CGP2;Q9D2U9	Histone H2B type 1-F/J/L;Histone H2B type 1-M;Histone H2B type 1-B;Histone H2B type 1-H;Histone H2B type 2-E;Histone H2B type 2-B;Histone H2B type 1-C/E/G;Histone H2B type 3-B;Histone H2B type 1-K;Histone H2B type 1-P;Histone H2B type 3-A	12.9325	13.7203	NaN	11.3532	12.6687	3.81365	436	1	1	NaN	2	0	1	0	0	0	0	0	0	0	0	0	0	-	-	+	-	2
