# Supplementary material for: An optimized quantitative proteomics method establishes the cell type‐resolved mouse brain secretome
Source: EMBO J. 2020 Sep 21;39(20):e105693. doi: 10.15252/embj.2020105693 (PMC7560198; doi:10.15252/embj.2020105693)
Supplement: Supplementary file 10 — Table EV8 [file EMBJ-39-e105693-s010.xlsx]

## Sheet: hiSPECS_Slices_DDA
Table EV8: hiSPECS analysis of brain slices.
Data of the cortico-hippocampal brain slices obtained with the hiSPECS DDA method.
			Label-free quantification												Uniprot annotations (Yes=1; No=0)												Protein annotated as glycoprotein on UniProt or a previous publication (Zielinska et al., Joshi et al., Liu et al., Fang et al.). For details see Supplementary Figure 1
Majority protein IDs	Protein names	Gene names	log2_LFQ_Slices_1	log2_LFQ_Slices_2	log2_LFQ_Slices_3	log2_LFQ_Slices_4	log2_LFQ_Slices_5	log2_LFQ_Slices_6	Unique peptides Slices_1	Unique peptides Slices_2	Unique peptides Slices_3	Unique peptides Slices_4	Unique peptides Slices_5	Unique peptides Slices_6	Cytoplasm	Nucleus	Membrane	Mitochondrion	Secreted	GPI	TM1	TM2	TM3	TM4	Multi	Glycoprotein	Glycoprotein*
A6X935	Inter alpha-trypsin inhibitor, heavy chain 4	Itih4	29.7268	29.4746	30.6165	29.5569	29.9293	30.1639	1	1	1	1	1	1	0	0	0	0	1	0	0	0	0	0	0	1	1
C0HKG6;C0HKG5			29.8043	30.1967	30.0444	29.5178	29.7521	30.1311	8	9	9	9	9	9	0	0	0	0	1	0	0	0	0	0	0	1	1
E9Q557	Desmoplakin	Dsp	27.3873	26.2183	25.7989	27.6557	27.1473	26.5141	10	6	5	14	10	5	1	0	1	0	0	0	0	0	0	0	0	0	0
O09159	Lysosomal alpha-mannosidase	Man2b1	26.1713	26.5699	26.1934	26.3166	26.5224	26.7019	8	7	6	8	7	7	0	0	0	0	0	0	0	0	0	0	0	1	1
O35464	Semaphorin-6A	Sema6a	23.4298	24.4456	22.9468	23.0721	23.1829	24.2408	1	1	1	1	1	2	0	0	1	0	0	0	1	0	0	0	0	1	1
O54782	Epididymis-specific alpha-mannosidase	Man2b2	25.8791	26.2272	26.5823	25.4924	25.9865	26.2411	4	5	5	5	4	5	0	0	0	0	1	0	0	0	0	0	0	1	1
O70370	Cathepsin S	Ctss	29.6279	29.7043	29.5812	29.2946	29.8403	29.519	9	10	9	9	8	9	0	0	0	0	0	0	0	0	0	0	0	1	1
Q812C9;O70423	Retina-specific copper amine oxidase;Membrane primary amine oxidase	Aoc2;Aoc3	25.3734	25.9131	26.306	25.6501	25.6182	26.0963	2	2	2	2	2	2	0	0	1	0	0	0	0	1	0	0	0	1	1
O88531	Palmitoyl-protein thioesterase 1	Ppt1	30.2683	30.5568	30.3458	30.4388	30.5363	30.395	7	7	7	8	8	7	0	0	0	0	1	0	0	0	0	0	0	1	1
O88783	Coagulation factor V;Coagulation factor V heavy chain;Coagulation factor V light chain	F5	23.5266	23.7654	23.7586	23.6146	23.4925	23.6836	1	1	1	1	1	1	0	0	0	0	1	0	0	0	0	0	0	1	1
O88998	Noelin	Olfm1	27.2572	27.8157	27.6607	26.9847	27.2154	27.3688	6	6	6	6	4	6	0	0	0	0	1	0	0	0	0	0	0	1	1
O89017	Legumain	Lgmn	33.2555	33.8499	33.6402	33.2883	33.4253	33.7318	13	14	14	14	14	14	0	0	0	0	0	0	0	0	0	0	0	1	1
O89023	Tripeptidyl-peptidase 1	Tpp1	29.0217	29.2537	29.2645	28.8913	29.1602	29.1778	8	8	8	8	8	8	0	0	0	0	0	0	0	0	0	0	0	1	1
P01027	Complement C3;Complement C3 beta chain;C3-beta-c;Complement C3 alpha chain;C3a anaphylatoxin;Acylation stimulating protein;Complement C3b alpha chain;Complement C3c alpha chain fragment 1;Complement C3dg fragment;Complement C3g fragment;Complement C3d fragment;Complement C3f fragment;Complement C3c alpha chain fragment 2	C3	34.4059	34.7341	34.724	34.4165	34.8628	34.6588	11	10	11	10	11	8	0	0	0	0	1	0	0	0	0	0	0	1	1
P01029	Complement C4-B;Complement C4 beta chain;Complement C4 alpha chain;C4a anaphylatoxin;Complement C4 gamma chain	C4b	34.0304	34.1254	34.2497	33.8309	34.3213	33.8178	24	23	24	22	23	23	0	0	0	0	1	0	0	0	0	0	0	1	1
P01631	Ig kappa chain V-II region 26-10		26.7798	26.6029	26.6294	25.5838	25.9619	25.7641	1	1	1	1	1	1	0	0	0	0	0	0	0	0	0	0	0	0	0
P01747;P01746	Ig heavy chain V region 36-65;Ig heavy chain V region 93G7		29.6858	29.7287	29.556	29.5114	29.71	29.3781	1	1	1	1	1	1	0	0	0	0	0	0	0	0	0	0	0	0	0
P01831	Thy-1 membrane glycoprotein	Thy1	25.0567	25.699	26.0871	24.6718	24.9651	25.6636	2	2	2	2	2	2	0	0	1	0	0	1	0	0	0	0	0	1	1
P01898;P01899	H-2 class I histocompatibility antigen, Q10 alpha chain;H-2 class I histocompatibility antigen, D-B alpha chain	H2-Q10;H2-D1	25.6594	25.9738	26.0839	25.4173	26.0587	26.4681	1	1	1	1	1	1	0	0	1	0	0	0	1	0	0	0	0	1	1
P04186	Complement factor B;Complement factor B Ba fragment;Complement factor B Bb fragment	Cfb	31.5351	32.3524	31.9597	31.3511	31.6061	32.1194	4	4	3	4	4	4	0	0	0	0	1	0	0	0	0	0	0	1	1
P04925	Major prion protein	Prnp	24.7733	25.1929	25.2956	24.4821	24.8998	25.5243	1	1	1	1	1	1	0	0	1	0	0	1	0	0	0	0	0	1	1
P06797	Cathepsin L1;Cathepsin L1 heavy chain;Cathepsin L1 light chain	Ctsl	32.7779	33.1057	33.1081	32.6721	33.1639	33.2868	15	14	15	15	14	15	0	0	0	0	0	0	0	0	0	0	0	1	1
P06909	Complement factor H	Cfh	23.407	23.3196	23.3023	23.414	23.9226	23.615	1	1	2	1	2	1	0	0	0	0	1	0	0	0	0	0	0	1	1
P07724	Serum albumin	Alb	34.0014	34.0674	33.5264	33.7892	33.9806	34.3266	3	3	3	3	3	3	0	0	0	0	1	0	0	0	0	0	0	0	1
P08071	Lactotransferrin	Ltf	23.4636	24.8699	23.7285	23.9045	23.4348	23.9869	1	1	1	1	1	1	0	0	0	0	1	0	0	0	0	0	0	1	1
P08226	Apolipoprotein E	Apoe	23.7759	24.2247	24.0464	23.6192	23.6108	23.968	1	2	2	2	2	1	0	0	0	0	1	0	0	0	0	0	0	1	1
P09535	Insulin-like growth factor II;Insulin-like growth factor II;Preptin	Igf2	26.227	25.9384	26.4477	26.3082	26.5211	26.4881	2	2	2	2	2	1	0	0	0	0	1	0	0	0	0	0	0	0	1
P62984;P62983;P0CG49;P0CG50	Ubiquitin-60S ribosomal protein L40;Ubiquitin;60S ribosomal protein L40;Ubiquitin-40S ribosomal protein S27a;Ubiquitin;40S ribosomal protein S27a;Polyubiquitin-B;Ubiquitin;Polyubiquitin-C;Ubiquitin;Ubiquitin-related 1;Ubiquitin-related 2	Uba52;Rps27a;Ubb;Ubc	24.1666	23.4509	24.1668	24.2936	24.3164	23.699	2	1	1	2	1	1	1	1	0	0	0	0	0	0	0	0	0	0	0
P10404	MLV-related proviral Env polyprotein;Surface protein;Transmembrane protein		25.0025	25.0574	25.453	24.646	25.386	25.2034	1	1	1	1	1	1	0	0	1	0	0	0	1	0	0	0	0	1	1
P10605	Cathepsin B;Cathepsin B light chain;Cathepsin B heavy chain	Ctsb	31.8249	32.0437	31.993	31.366	32.073	31.9536	14	14	14	14	14	14	0	0	0	0	1	0	0	0	0	0	0	1	1
Q8CGP2;Q8CGP1;Q6ZWY9;Q64525;Q64478;Q64475;P10854;P10853;Q9D2U9;Q8CGP0;Q64524;P70696	Histone H2B type 1-P;Histone H2B type 1-K;Histone H2B type 1-C/E/G;Histone H2B type 2-B;Histone H2B type 1-H;Histone H2B type 1-B;Histone H2B type 1-M;Histone H2B type 1-F/J/L;Histone H2B type 3-A;Histone H2B type 3-B;Histone H2B type 2-E;Histone H2B type 1-A	Hist1h2bp;Hist1h2bk;Hist1h2bc;Hist2h2bb;Hist1h2bh;Hist1h2bb;Hist1h2bm;Hist1h2bf;Hist3h2ba;Hist3h2bb;Hist2h2be;Hist1h2ba	18.4285	18.3935	18.6942	18.7024	18.6055	18.8082	1	1	1	1	1	1	0	1	0	0	0	0	0	0	0	0	0	1	1
P11087	Collagen alpha-1(I) chain	Col1a1	29.7272	30.2996	29.8906	29.4943	29.5944	29.7067	6	6	6	6	6	6	0	0	0	0	1	0	0	0	0	0	0	1	1
P11276	Fibronectin;Anastellin	Fn1	35.4274	35.5608	35.5999	35.1246	35.6166	35.4554	55	52	52	53	55	54	0	0	0	0	1	0	0	0	0	0	0	1	1
P12960	Contactin-1	Cntn1	23.7854	24.5776	24.5813	24.0744	23.9097	24.847	1	2	2	2	2	2	0	0	1	0	0	1	0	0	0	0	0	1	1
P13020	Gelsolin	Gsn	27.8776	29.1286	28.4482	28.1681	29.106	29.6047	1	1	1	1	1	1	1	0	0	0	1	0	0	0	0	0	0	0	1
P14106	Complement C1q subcomponent subunit B	C1qb	23.4952	24.1115	23.6266	23.5568	23.9821	23.722	2	2	1	1	2	1	0	0	0	0	1	0	0	0	0	0	0	1	1
P16014	Secretogranin-1;CCB peptide;PE-11	Chgb	25.5531	24.7017	26.2463	26.5209	24.8379	25.1029	5	3	5	6	5	3	0	0	0	0	1	0	0	0	0	0	0	1	1
P16675	Lysosomal protective protein;Lysosomal protective protein 32 kDa chain;Lysosomal protective protein 20 kDa chain	Ctsa	29.6643	29.7295	29.5364	29.4335	29.7961	29.7864	13	12	13	13	12	13	0	0	0	0	0	0	0	0	0	0	0	1	1
P16858	Glyceraldehyde-3-phosphate dehydrogenase	Gapdh	24.4927	24.1629	24.9232	26.1078	24.8862	24.1861	2	2	1	3	3	2	1	1	0	0	0	0	0	0	0	0	0	0	1
P17742	Peptidyl-prolyl cis-trans isomerase A;Peptidyl-prolyl cis-trans isomerase A, N-terminally processed	Ppia	23.4302	23.7328	23.0465	22.9318	23.1648	23.1808	2	1	1	2	1	1	1	0	0	0	1	0	0	0	0	0	0	1	1
P18242	Cathepsin D	Ctsd	31.6046	32.1117	32.0637	31.5662	32.042	31.7729	14	18	17	17	16	17	0	0	0	0	1	0	0	0	0	0	0	1	1
P20060	Beta-hexosaminidase subunit beta	Hexb	31.6154	32.1019	31.9798	31.3845	31.4973	31.6967	20	19	17	19	18	17	0	0	0	0	0	0	0	0	0	0	0	1	1
P20918	Plasminogen;Plasmin heavy chain A;Activation peptide;Angiostatin;Plasmin heavy chain A, short form;Plasmin light chain B	Plg	28.0121	28.4845	28.3371	27.6777	28.0921	28.2918	2	2	2	2	2	2	0	0	0	0	1	0	0	0	0	0	0	0	1
P21460	Cystatin-C	Cst3	29.6449	29.3974	29.4507	29.2116	29.4455	29.7826	5	6	6	6	6	6	0	0	0	0	1	0	0	0	0	0	0	0	1
P26039	Talin-1	Tln1	24.0829	24.0077	24.7429	23.8909	24.1391	23.4367	1	2	1	3	2	2	1	0	1	0	0	0	0	0	0	0	0	0	1
P27046	Alpha-mannosidase 2	Man2a1	23.2224	23.9162	23.7678	23.3309	24.1305	23.8561	1	1	1	1	1	1	0	0	1	0	0	0	0	1	0	0	0	1	1
P29416	Beta-hexosaminidase subunit alpha	Hexa	27.5623	27.7246	27.4716	27.2691	27.4002	27.2351	7	7	7	6	7	7	0	0	0	0	0	0	0	0	0	0	0	1	1
P29788	Vitronectin	Vtn	28.5502	28.9318	28.6891	28.1585	28.5269	28.0722	1	1	1	1	1	1	0	0	0	0	1	0	0	0	0	0	0	1	1
P32261	Antithrombin-III	Serpinc1	32.5968	32.7337	32.7741	32.3354	32.8509	33.0009	6	6	6	6	6	6	0	0	0	0	1	0	0	0	0	0	0	1	1
P47867	Secretogranin-3	Scg3	21.979	22.8916	23.6631	22.341	22.2677	22.1352	1	1	1	1	1	1	0	0	1	0	1	0	0	0	0	0	0	0	1
P47878	Insulin-like growth factor-binding protein 3	Igfbp3	31.4565	31.5077	31.6281	31.5729	31.44	31.6815	7	8	8	8	8	7	0	0	0	0	1	0	0	0	0	0	0	1	1
P49935	Pro-cathepsin H;Cathepsin H mini chain;Cathepsin H;Cathepsin H heavy chain;Cathepsin H light chain	Ctsh	27.2221	27.2686	26.9493	26.8236	26.9583	26.6506	5	5	5	5	2	4	0	0	0	0	0	0	0	0	0	0	0	1	1
P50429	Arylsulfatase B	Arsb	25.6883	25.187	26.5309	25.0047	25.7648	26.2267	2	3	3	2	2	2	0	0	0	0	0	0	0	0	0	0	0	1	1
P51855	Glutathione synthetase	Gss	25.2523	25.5163	25.2892	25.3397	25.5326	24.9649	1	1	1	1	1	1	0	0	0	0	0	0	0	0	0	0	0	0	0
P56542	Deoxyribonuclease-2-alpha	Dnase2	27.0847	27.2135	27.1765	26.9077	27.3161	27.0034	5	5	5	5	5	4	0	0	0	0	0	0	0	0	0	0	0	1	1
P63260;P60710	Actin, cytoplasmic 2;Actin, cytoplasmic 2, N-terminally processed;Actin, cytoplasmic 1;Actin, cytoplasmic 1, N-terminally processed	Actg1;Actb	29.3307	29.6156	29.5383	29.0632	29.3784	29.5418	6	5	5	5	5	5	1	1	0	0	0	0	0	0	0	0	0	0	1
P68134;P68033;P63268;P62737	Actin, alpha skeletal muscle;Actin, alpha cardiac muscle 1;Actin, gamma-enteric smooth muscle;Actin, aortic smooth muscle	Acta1;Actc1;Actg2;Acta2	25.9871	26.4367	26.5472	26.4571	26.4762	26.5875	1	1	1	1	1	1	1	0	0	0	0	0	0	0	0	0	0	0	1
P70158	Acid sphingomyelinase-like phosphodiesterase 3a	Smpdl3a	28.0441	28.5076	28.411	27.8902	28.2045	27.8601	6	7	8	5	8	6	0	0	0	0	1	0	0	0	0	0	0	1	1
P70274	Selenoprotein P	Sepp1	29.3981	29.9816	29.5363	29.1605	29.2206	29.8116	1	1	1	2	2	2	0	0	0	0	1	0	0	0	0	0	0	1	1
P70275	Semaphorin-3E	Sema3e	26.8178	26.2487	26.497	26.2418	26.085	26.2018	3	7	8	6	6	7	0	0	0	0	1	0	0	0	0	0	0	1	1
P70389	Insulin-like growth factor-binding protein complex acid labile subunit	Igfals	29.6707	29.8555	29.5596	30.1637	29.4207	29.4214	2	2	2	2	2	3	0	0	0	0	1	0	0	0	0	0	0	1	1
P70663	SPARC-like protein 1	Sparcl1	27.9713	27.5872	28.0146	27.954	27.4196	27.4122	10	9	9	12	7	6	0	0	0	0	1	0	0	0	0	0	0	1	1
P97326	Cadherin-6	Cdh6	24.8293	24.305	25.226	24.0812	24.664	24.042	4	3	3	3	3	3	0	0	1	0	0	0	1	0	0	0	0	1	1
P97350	Plakophilin-1	Pkp1	22.2665	22.2549	22.0952	24.0192	22.6458	22.2511	1	1	1	2	1	1	0	1	0	0	0	0	0	0	0	0	0	0	1
P97821	Dipeptidyl peptidase 1;Dipeptidyl peptidase 1 exclusion domain chain;Dipeptidyl peptidase 1 heavy chain;Dipeptidyl peptidase 1 light chain	Ctsc	27.6201	27.8564	27.6771	27.4379	27.5293	27.8614	6	6	7	6	8	6	0	0	0	0	0	0	0	0	0	0	0	1	1
Q00493	Carboxypeptidase E	Cpe	32.2784	32.7269	32.5745	31.9785	32.2556	32.7447	18	17	17	17	17	17	0	0	1	0	1	0	0	0	0	0	0	1	1
Q01149	Collagen alpha-2(I) chain	Col1a2	27.6801	27.7827	27.6451	27.549	27.5704	27.7471	2	2	2	2	2	2	0	0	0	0	1	0	0	0	0	0	0	1	1
Q02105	Complement C1q subcomponent subunit C	C1qc	26.9149	27.0135	27.2966	26.9785	26.9927	26.8315	2	2	2	2	2	2	0	0	0	0	1	0	0	0	0	0	0	0	1
Q02257	Junction plakoglobin	Jup	27.5333	25.5189	26.1622	28.1438	27.2573	26.6706	12	5	6	12	8	8	1	1	1	0	0	0	0	0	0	0	0	1	1
Q04519	Sphingomyelin phosphodiesterase	Smpd1	27.0223	27.6511	27.8287	27.2521	27.7651	27.8295	4	5	5	5	5	4	0	0	0	0	1	0	0	0	0	0	0	1	1
Q05793	Basement membrane-specific heparan sulfate proteoglycan core protein;Endorepellin;LG3 peptide	Hspg2	25.5369	25.5951	25.5763	25.5417	25.3703	25.5156	6	6	6	4	6	6	0	0	0	0	1	0	0	0	0	0	0	1	1
Q06890	Clusterin;Clusterin beta chain;Clusterin alpha chain	Clu	24.5353	24.4341	25.3252	25.1725	25.0844	24.6146	3	2	1	3	3	2	1	1	1	1	1	0	0	0	0	0	0	1	1
Q07079	Insulin-like growth factor-binding protein 5	Igfbp5	26.6815	25.3242	25.5591	27.4254	26.539	26.0326	2	1	2	3	2	2	0	0	0	0	1	0	0	0	0	0	0	0	1
Q07235	Glia-derived nexin	Serpine2	27.515	26.969	27.0948	27.0679	27.2754	27.2305	5	6	5	5	6	6	0	0	0	0	1	0	0	0	0	0	0	1	1
Q07456	Protein AMBP;Alpha-1-microglobulin;Inter-alpha-trypsin inhibitor light chain;Trypstatin	Ambp	28.4231	27.3985	27.1504	26.4628	26.8195	26.7482	1	1	1	1	1	1	0	0	0	0	1	0	0	0	0	0	0	1	1
Q3UGF1	WD repeat-containing protein 19	Wdr19	31.1709	31.3166	31.315	30.8483	31.3279	31.314	1	1	1	1	1	1	1	0	0	0	0	0	0	0	0	0	0	0	0
Q60963	Platelet-activating factor acetylhydrolase	Pla2g7	28.1398	28.291	28.3321	27.8431	28.0914	28.1017	7	8	8	6	8	7	0	0	0	0	1	0	0	0	0	0	0	1	1
Q60994	Adiponectin	Adipoq	26.8808	27.1421	26.8528	26.7374	27.2226	27.1604	3	3	3	3	3	3	0	0	0	0	1	0	0	0	0	0	0	1	1
Q61147	Ceruloplasmin	Cp	29.8809	30.5689	30.0933	29.5482	30.0596	29.6905	2	2	2	2	2	2	0	0	0	0	1	0	0	0	0	0	0	1	1
Q61207	Prosaposin	Psap	28.7998	29.3691	29.096	28.5859	29.0192	29.2672	13	12	12	11	12	12	0	0	0	0	1	0	0	0	0	0	0	1	1
Q61247	Alpha-2-antiplasmin	Serpinf2	29.701	30.3758	30.1166	29.598	30.2292	30.2019	1	1	1	1	1	1	0	0	0	0	1	0	0	0	0	0	0	1	1
Q61330	Contactin-2	Cntn2	23.0909	23.3054	23.1279	22.6676	23.0402	23.8187	1	1	1	1	1	1	0	0	1	0	0	1	0	0	0	0	0	1	1
Q61361	Brevican core protein	Bcan	23.9285	25.0769	24.7819	24.0206	24.3003	23.7757	3	3	3	3	2	1	0	0	0	0	1	0	0	0	0	0	0	1	1
Q61508	Extracellular matrix protein 1	Ecm1	27.6352	27.8625	27.3629	27.4246	27.666	27.6814	2	2	2	2	2	2	0	0	0	0	1	0	0	0	0	0	0	1	1
Q61646	Haptoglobin;Haptoglobin alpha chain;Haptoglobin beta chain	Hp	29.8639	30.5211	30.7334	30.5585	30.3122	30.0398	3	2	2	2	2	3	0	0	0	0	1	0	0	0	0	0	0	1	1
Q61702	Inter-alpha-trypsin inhibitor heavy chain H1	Itih1	28.6837	28.8782	29.1256	28.4982	28.7477	29.2564	2	2	2	2	2	2	0	0	0	0	1	0	0	0	0	0	0	1	1
Q61703	Inter-alpha-trypsin inhibitor heavy chain H2	Itih2	29.0583	29.2195	29.3503	28.9919	29.3462	29.5239	3	3	3	3	3	3	0	0	0	0	1	0	0	0	0	0	0	1	1
Q61730	Interleukin-1 receptor accessory protein	Il1rap	27.2395	27.4235	27.231	26.8248	27.3473	27.174	5	5	5	5	5	5	0	0	1	0	1	0	1	0	0	0	0	1	1
Q61781	Keratin, type I cytoskeletal 14	Krt14	26.6648	23.3419	23.1236	26.8003	26.6573	24.1982	0	0	0	0	0	0	1	1	0	0	0	0	0	0	0	0	0	0	1
Q61838	Alpha-2-macroglobulin;Alpha-2-macroglobulin 165 kDa subunit;Alpha-2-macroglobulin 35 kDa subunit	A2m	32.5858	32.3461	32.193	31.955	32.0907	32.0621	2	3	3	3	3	3	0	0	0	0	1	0	0	0	0	0	0	1	1
Q62179	Semaphorin-4B	Sema4b	25.6899	25.5852	25.1531	25.3505	25.2673	25.2793	2	4	3	3	2	3	0	0	1	0	0	0	1	0	0	0	0	1	1
Q62181	Semaphorin-3C	Sema3c	24.3671	25.0313	24.2212	23.9292	24.0502	24.6785	2	2	2	2	2	2	0	0	0	0	1	0	0	0	0	0	0	1	1
Q63912	Oligodendrocyte-myelin glycoprotein	Omg	25.2162	25.7282	25.2285	24.8508	25.0475	25.3904	1	2	2	2	2	2	0	0	1	0	0	1	0	0	0	0	0	1	1
Q6DIB5	Multiple epidermal growth factor-like domains protein 10	Megf10	23.1973	23.7553	23.8929	23.2304	24.0238	23.7271	1	1	1	1	1	1	0	0	1	0	0	0	1	0	0	0	0	1	1
Q6GQT1	Alpha-2-macroglobulin-P	A2mp	29.6764	29.6607	29.5867	29.4574	29.8027	29.607	2	2	2	2	2	2	0	0	0	0	1	0	0	0	0	0	0	1	1
Q6P3D0	U8 snoRNA-decapping enzyme	Nudt16	24.3946	24.9376	24.2743	23.7056	24.7116	24.6886	1	1	1	1	1	1	1	1	0	0	0	0	0	0	0	0	0	0	0
Q6P5F6	Zinc transporter ZIP10	Slc39a10	25.0312	24.9162	24.8094	24.2498	24.2649	25.01	2	1	2	2	2	2	0	0	1	0	0	0	0	0	0	0	1	1	1
Q6S5C2	N-acetylglucosamine-1-phosphotransferase subunit gamma	Gnptg	24.4246	23.7768	24.3805	24.2117	24.9129	24.9586	2	2	2	1	2	1	0	0	0	0	1	0	0	0	0	0	0	1	1
Q7M6Z0	Reticulon-4 receptor-like 2	Rtn4rl2	25.8736	25.589	25.7568	25.0393	25.0934	25.9046	3	3	3	2	3	3	0	0	1	0	0	1	0	0	0	0	0	1	1
Q80WV3	Carbohydrate sulfotransferase 2	Chst2	22.6231	22.5694	22.8167	22.5719	22.989	22.1294	1	1	1	1	1	1	0	0	1	0	0	0	0	1	0	0	0	1	1
Q810U3	Neurofascin	Nfasc	27.3357	27.5398	27.1893	27.2457	27.2146	27.6753	12	12	11	9	10	13	0	0	1	0	0	0	1	0	0	0	0	1	1
Q8BFR4	N-acetylglucosamine-6-sulfatase	Gns	23.4676	24.1504	24.0926	23.7975	24.3253	24.3894	2	2	1	2	2	2	0	0	0	0	0	0	0	0	0	0	0	1	1
Q8BFR5	Elongation factor Tu, mitochondrial	Tufm	25.9693	24.6698	26.2234	25.3705	25.2849	24.8754	1	1	1	1	1	1	0	0	0	1	0	0	0	0	0	0	0	0	1
Q8BH61	Coagulation factor XIII A chain	F13a1	25.246	25.7785	25.307	24.9622	25.3076	25.5797	1	1	1	1	1	1	1	0	0	0	1	0	0	0	0	0	0	1	1
Q8BM13	Noelin-2	Olfm2	32.1009	32.6805	33.0541	31.8696	31.8558	32.7617	3	3	3	3	3	3	1	1	1	0	1	0	0	0	0	0	0	1	1
Q8BM88	Cathepsin O	Ctso	29.4479	29.5935	29.3799	29.186	29.5714	29.5599	6	6	6	6	6	6	0	0	0	0	0	0	0	0	0	0	0	1	1
Q8BND5	Sulfhydryl oxidase 1	Qsox1	24.8879	24.6447	25.0487	24.419	25.2442	25.4479	3	2	2	2	3	3	0	0	1	0	1	0	0	0	0	0	0	1	1
Q8BPB5	EGF-containing fibulin-like extracellular matrix protein 1	Efemp1	30.9503	31.1733	31.1069	30.7832	31.2371	31.407	7	7	7	7	7	7	0	0	0	0	1	0	0	0	0	0	0	1	1
Q8BTM8	Filamin-A	Flna	24.9169	25.4861	25.1283	25.0296	25.1788	24.9844	3	3	3	3	3	3	1	0	0	0	0	0	0	0	0	0	0	0	1
Q8BWP8	Beta-1,4-glucuronyltransferase 1	B4gat1	27.6045	27.6073	27.4778	27.1819	27.9133	27.7133	8	7	8	7	9	7	0	0	1	0	0	0	0	1	0	0	0	1	1
Q8CFG9;Q8CG16	Complement C1r-B subcomponent;Complement C1r-B subcomponent heavy chain;Complement C1r-B subcomponent light chain;Complement C1r-A subcomponent;Complement C1r-A subcomponent heavy chain;Complement C1r-A subcomponent light chain	C1rb;C1ra	27.1202	26.4376	27.3383	26.6071	27.308	27.0115	1	1	1	1	1	1	0	0	0	0	0	0	0	0	0	0	0	1	1
Q8CIZ8	von Willebrand factor;von Willebrand antigen 2	Vwf	26.8069	26.4749	26.605	26.1432	26.6979	26.6181	2	3	3	3	3	3	0	0	0	0	1	0	0	0	0	0	0	1	1
Q8K0D2	Hyaluronan-binding protein 2;Hyaluronan-binding protein 2 50 kDa heavy chain;Hyaluronan-binding protein 2 50 kDa heavy chain alternate form;Hyaluronan-binding protein 2 27 kDa light chain;Hyaluronan-binding protein 2 27 kDa light chain alternate form	Habp2	27.9972	28.4148	28.8793	28.0305	28.3026	28.6586	4	4	4	4	3	4	0	0	0	0	1	0	0	0	0	0	0	0	1
Q8K2I4	Beta-mannosidase	Manba	24.9176	25.6348	25.9828	25.3164	25.7115	25.6123	4	4	5	3	2	3	0	0	0	0	0	0	0	0	0	0	0	1	1
Q8R4V5	Oncoprotein-induced transcript 3 protein	Oit3	22.2425	23.1981	23.4429	22.3632	22.834	23.0144	1	1	1	1	1	1	0	1	0	0	0	0	0	0	0	0	0	1	1
Q91WU0;Q8VCC2	Carboxylic ester hydrolase;Liver carboxylesterase 1	Ces1f;Ces1	29.9833	28.7785	29.2373	28.7272	28.7015	29.1785	1	1	1	1	1	1	1	0	0	0	0	0	0	0	0	0	0	1	1
Q91WP6	Serine protease inhibitor A3N	Serpina3n	28.0924	28.5941	28.3482	28.1055	28.1827	28.5548	9	9	8	9	9	9	1	1	0	0	1	0	0	0	0	0	0	1	1
Q920A5	Retinoid-inducible serine carboxypeptidase	Scpep1	22.1925	22.3955	22.5207	22.0267	22.6797	22.2544	1	1	1	1	1	1	0	0	0	0	1	0	0	0	0	0	0	1	1
Q921I1	Serotransferrin	Tf	30.5232	30.6669	30.6831	30.4272	30.408	30.856	2	2	2	2	2	1	0	0	0	0	1	0	0	0	0	0	0	1	1
Q99J85	Neuronal pentraxin receptor	Nptxr	24.3156	25.5049	25.4788	25.0046	24.354	25.1754	1	2	2	2	1	2	0	0	1	0	0	0	0	1	0	0	0	1	1
Q99LJ1	Tissue alpha-L-fucosidase	Fuca1	27.307	27.5805	27.4785	27.0035	27.658	27.3944	6	6	6	5	6	6	0	0	0	0	0	0	0	0	0	0	0	1	1
Q9D1T0	Leucine-rich repeat and immunoglobulin-like domain-containing nogo receptor-interacting protein 1	Lingo1	27.4458	27.6062	27.3839	26.7273	26.7303	27.6444	8	7	8	6	6	9	0	0	1	0	0	0	1	0	0	0	0	1	1
Q9D2L1	Arylsulfatase K	Arsk	26.6241	26.5564	26.6557	26.2848	26.6429	26.5785	3	4	4	3	4	4	0	0	0	0	1	0	0	0	0	0	0	1	1
Q9ER65	Calsyntenin-2	Clstn2	26.7078	26.9949	27.0067	26.2164	26.5564	27.2902	6	5	5	4	4	8	0	0	1	0	0	0	1	0	0	0	0	1	1
Q9JKR6	Hypoxia up-regulated protein 1	Hyou1	23.6777	24.1314	23.6438	23.335	24.3016	24.688	1	1	1	1	1	1	0	0	0	0	0	0	0	0	0	0	0	1	1
Q9JM99	Proteoglycan 4;Proteoglycan 4 C-terminal part	Prg4	24.8094	24.597	24.8135	24.1734	24.551	25.0253	1	1	2	1	1	2	0	0	0	0	1	0	0	0	0	0	0	1	1
Q9QUR8	Semaphorin-7A	Sema7a	29.9177	30.1198	30.1574	29.6304	30.0068	30.4118	19	19	20	20	20	20	0	0	1	0	0	1	0	0	0	0	0	1	1
Q9QY81	Nuclear pore membrane glycoprotein 210	Nup210	28.0727	28.4469	29.3469	27.9633	27.5649	28.3155	1	1	1	1	1	1	0	1	1	0	0	0	1	0	0	0	0	1	1
Q9R013	Cathepsin F	Ctsf	28.4396	28.6013	28.6206	28.1716	28.6375	28.656	9	9	8	8	6	7	0	0	0	0	0	0	0	0	0	0	0	1	1
Q9R0E2	Procollagen-lysine,2-oxoglutarate 5-dioxygenase 1	Plod1	28.9043	29.0452	29	28.6786	29.0276	29.1162	16	15	17	17	15	16	0	0	1	0	0	0	0	0	0	0	0	1	1
Q9R1E6	Ectonucleotide pyrophosphatase/phosphodiesterase family member 2	Enpp2	30.8362	31.4012	31.2692	30.9642	31.1339	31.3842	19	20	20	21	18	21	0	0	0	0	1	0	0	0	0	0	0	1	1
Q9WU60	Attractin	Atrn	25.6843	25.9123	26.2451	25.3998	25.6168	26.1108	3	4	4	3	3	4	0	0	1	0	0	0	1	0	0	0	0	1	1
Q9WUU7	Cathepsin Z	Ctsz	28.0427	28.2934	28.1696	27.5188	28.1793	28.1993	7	7	7	7	7	6	0	0	0	0	0	0	0	0	0	0	0	1	1
Q9WV54	Acid ceramidase;Acid ceramidase subunit alpha;Acid ceramidase subunit beta	Asah1	25.5548	25.6634	25.7283	25.3758	25.9848	25.7614	5	5	3	4	5	4	0	0	0	0	1	0	0	0	0	0	0	1	1
Q9WVJ3	Carboxypeptidase Q	Cpq	27.0038	27.1693	26.9923	26.9422	27.0771	27.0268	7	7	6	7	6	6	0	0	0	0	1	0	0	0	0	0	0	1	1
Q9Z0J0	Epididymal secretory protein E1	Npc2	30.5024	31.0705	30.7476	30.0931	30.4209	30.9695	5	6	6	7	6	6	0	0	0	0	1	0	0	0	0	0	0	1	1
Q9Z0L8	Gamma-glutamyl hydrolase	Ggh	27.8351	27.8154	28.0623	27.4545	28.0072	27.7363	4	3	5	4	4	5	0	0	0	0	1	0	0	0	0	0	0	1	1
Q9Z0M5	Lysosomal acid lipase/cholesteryl ester hydrolase	Lipa	26.8489	26.7418	26.2438	26.6167	27.1795	27.2023	3	3	4	3	2	3	0	0	0	0	0	0	0	0	0	0	0	1	1
Q9Z175	Lysyl oxidase homolog 3	Loxl3	24.2482	23.947	23.8979	23.8925	24.2831	24.3058	1	3	2	2	2	3	1	1	0	0	1	0	0	0	0	0	0	1	1
O08545	Ephrin-A3	Efna3	22.7934	23.3259	23.6072	NaN	22.7071	23.9878	1	1	1	0	1	1	0	0	1	0	0	1	0	0	0	0	0	1	1
O88668	Protein CREG1	Creg1	23.2454	22.8683	23.3204	23.5279	24.7306	NaN	1	1	1	1	1	0	0	0	0	0	1	0	0	0	0	0	0	1	1
P68373;P05214;P68369;P05213;P68368;Q9JJZ2	Tubulin alpha-1C chain;Tubulin alpha-3 chain;Tubulin alpha-1A chain;Tubulin alpha-1B chain;Tubulin alpha-4A chain;Tubulin alpha-8 chain	Tuba1c;Tuba3a;Tuba1a;Tuba1b;Tuba4a;Tuba8	22.3394	22.1687	NaN	22.5918	23.108	22.8142	1	1	0	2	2	1	1	0	0	0	0	0	0	0	0	0	0	0	1
P10923	Osteopontin	Spp1	24.6705	24.1756	24.5005	24.9285	24.5592	NaN	1	1	1	1	1	0	0	0	0	0	1	0	0	0	0	0	0	1	1
P28798	Granulins;Acrogranin;Granulin-1;Granulin-2;Granulin-3;Granulin-4;Granulin-5;Granulin-6;Granulin-7	Grn	23.3621	23.6073	23.5541	23.3354	NaN	23.2636	1	1	1	1	0	1	0	0	0	0	1	0	0	0	0	0	0	1	1
P56480	ATP synthase subunit beta, mitochondrial	Atp5b	27.3694	25.9855	26.1213	25.8834	NaN	24.7054	2	1	1	1	0	1	0	0	1	1	0	0	0	0	0	0	0	1	1
Q04447	Creatine kinase B-type	Ckb	23.2505	NaN	22.6202	22.5912	23.7444	23.5216	1	0	1	1	2	2	1	0	0	0	0	0	0	0	0	0	0	0	1
Q3UMW8	Ceroid-lipofuscinosis neuronal protein 5 homolog	Cln5	23.4611	24.3473	23.5728	23.7974	NaN	23.7741	1	1	1	1	0	1	0	0	1	0	0	0	0	1	0	0	0	1	1
Q61362	Chitinase-3-like protein 1	Chi3l1	24.9964	NaN	23.6599	24.2765	26.6341	23.8975	3	0	1	4	4	2	1	0	0	0	1	0	0	0	0	0	0	1	1
Q8K182	Complement component C8 alpha chain	C8a	24.0572	24.0879	23.4248	23.6158	24.1041	NaN	1	1	1	1	1	0	0	0	1	0	1	0	0	0	0	0	1	1	1
Q920C1	Chordin-like protein 1	Chrdl1	23.8843	23.0534	NaN	22.7891	23.4718	23.8595	1	1	1	1	1	1	0	0	0	0	1	0	0	0	0	0	0	1	1
Q9CPW0	Contactin-associated protein-like 2	Cntnap2	22.2457	24.2874	23.0667	22.2959	NaN	24.0249	1	1	2	1	0	2	0	0	1	0	0	0	1	0	0	0	0	1	1
Q9DBD0	Inhibitor of carbonic anhydrase	Ica	23.0774	23.251	NaN	23.1019	23.4396	23.4536	1	1	0	1	1	1	0	0	0	0	1	0	0	0	0	0	0	1	1
Q9WVJ9	EGF-containing fibulin-like extracellular matrix protein 2	Efemp2	22.2114	NaN	22.2992	21.995	22.2984	23.8459	1	0	1	1	1	1	0	0	0	0	1	0	0	0	0	0	0	1	1

## Sheet: hiSPECS_Slices_DIA
Table EV8: hiSPECS analysis of brain slices.
Data of the cortico-hippocampal brain slices obtained with the hiSPECS DIA method.
			Label-free quantification															Uniprot annotations (Yes=1; No=0)												Protein annotated as glycoprotein on UniProt or a previous publication (Zielinska et al., Joshi et al., Liu et al., Fang et al.). For details see Supplementary Figure 1	Detected in the iSPECS secretome resource in >5 biological replicates (Yes=1; No=0)				Cell-type specific in secretome (Yes="+"; No="-")
PG.Genes	PG.ProteinAccessions	PG.ProteinDescriptions	log2_LFQ_Slices_1	log2_LFQ_Slices_2	log2_LFQ_Slices_3	log2_LFQ_Slices_4	log2_LFQ_Slices_5	log2_LFQ_Slices_6	average	log10	Rank according to Avg LFQ	NrOfPrecursorsIdentified_Slices_1	NrOfPrecursorsIdentified_Slices_2	NrOfPrecursorsIdentified_Slices_3	NrOfPrecursorsIdentified_Slices_4	NrOfPrecursorsIdentified_Slices_5	NrOfPrecursorsIdentified_Slices_6	Cytoplasm	Nucleus	Membrane	Mitochondrion	Secreted	GPI	TM1	TM2	TM3	TM4	Multi	Glycoprotein	Glycoprotein*	Secretome Astrocytes	Secretome Microglia	Secretome Neurons	Secretome Oligodendrocytes	Specific Astrocytes	Specific Microglia	Specific Neuron	SpecificOligodendrocytes
Tjp2	Q9Z0U1	Tight junction protein ZO-2	24.0533	23.7904	23.9201	23.9033	23.7345	16.2983	22.6167	6.80829	8	1	1	1	1	1	1	0	1	1	0	0	0	0	0	0	0	0	0	1	0	0	0	1	-	-	-	+
Hpx	Q91X72	Hemopexin	22.2888	22.4356	22.3784	22.2636	22.0842	22.2281	22.2798	6.70688	11	3	3	3	3	3	3	0	0	0	0	1	0	0	0	0	0	0	1	1	0	0	1	1	-	-	-	+
Dsg4	Q7TMD7	Desmoglein-4	20.8412	20.9613	20.9483	20.7042	20.6453	20.9005	20.8335	6.2715	23	1	1	1	1	1	1	0	0	1	0	0	0	1	0	0	0	0	1	1	0	0	0	1	-	-	-	+
Hexb	P20060	Beta-hexosaminidase subunit beta	20.4916	20.6445	20.4684	20.4977	20.4183	20.3953	20.486	6.16689	26	37	41	42	41	38	37	0	0	0	0	0	0	0	0	0	0	0	1	1	1	1	1	1	-	+	-	-
Efemp1	Q8BPB5	EGF-containing fibulin-like extracellular matrix protein 1	20.0858	20.0271	20.1515	19.8137	20.1954	20.5481	20.1369	6.06182	32	12	12	12	12	12	13	0	0	0	0	1	0	0	0	0	0	0	1	1	1	1	0	1	-	+	-	-
Heph	Q9Z0Z4	Hephaestin	19.4595	19.7885	19.7853	19.8152	19.4023	19.903	19.6923	5.92797	37	1	1	1	1	1	1	0	0	1	0	0	0	1	0	0	0	0	1	1	0	0	1	1	-	-	-	+
H2-K1	P01902	H-2 class I histocompatibility antigen, K-D alpha chain	18.154	19.126	19.5401	19.0903	19.4826	19.5155	19.1514	5.76515	42	1	1	1	1	1	1	0	0	1	0	0	0	1	0	0	0	0	1	1	0	0	0	1	-	-	-	+
Lrpap1	P55302	Alpha-2-macroglobulin receptor-associated protein	18.8774	18.672	NaN	18.8908	19.1256	19.4591	19.005	5.72107	45	1	1	NaN	1	1	1	0	0	0	0	0	0	0	0	0	0	0	1	1	0	1	0	1	-	-	-	+
Vcp	Q01853	Transitional endoplasmic reticulum ATPase	18.6708	18.6864	18.9449	18.1391	18.6796	18.9375	18.6764	5.62215	52	1	1	1	1	1	1	1	1	0	0	0	0	0	0	0	0	0	0	1	0	1	1	1	-	-	-	+
Serpinf2	Q61247	Alpha-2-antiplasmin	18.3237	18.5955	18.5677	18.2194	18.408	18.7943	18.4848	5.56447	54	2	2	2	2	2	2	0	0	0	0	1	0	0	0	0	0	0	1	1	0	0	0	1	-	-	-	+
Enpp2	Q9R1E6	Ectonucleotide pyrophosphatase/phosphodiesterase family member 2	17.9387	18.175	18.2113	18.7917	18.7325	18.7734	18.4371	5.55012	56	39	41	39	40	41	44	0	0	0	0	1	0	0	0	0	0	0	1	1	1	1	1	1	-	-	-	+
Habp2	Q8K0D2	Hyaluronan-binding protein 2	17.9478	18.0657	18.1159	17.875	17.863	18.1112	17.9964	5.41746	61	4	4	4	4	4	4	0	0	0	0	1	0	0	0	0	0	0	0	1	0	0	0	1	-	-	-	+
Pros1	Q08761	Vitamin K-dependent protein S	17.7268	17.8491	18.4575	17.6934	17.5767	17.9108	17.869	5.37912	64	2	2	1	2	2	2	0	0	0	0	1	0	0	0	0	0	0	1	1	0	1	0	0	-	+	-	-
Adipoq	Q60994	Adiponectin	17.328	17.2199	17.2449	17.2616	17.1277	17.2341	17.236	5.18856	71	3	4	4	3	4	4	0	0	0	0	1	0	0	0	0	0	0	1	1	0	0	0	1	-	-	-	+
Cdh5	P55284	Cadherin-5	17.5826	17.1951	17.2654	16.7159	17.1151	16.4271	17.0502	5.13262	75	1	1	1	1	1	1	0	0	1	0	0	0	1	0	0	0	0	1	1	1	1	0	0	-	+	-	-
Il1rap	Q61730	Interleukin-1 receptor accessory protein	16.9214	17.0382	17.0379	16.9395	16.913	16.9602	16.9684	5.10798	76	8	7	7	7	7	7	0	0	1	0	1	0	1	0	0	0	0	1	1	1	1	1	1	-	-	-	+
Omg	Q63912	Oligodendrocyte-myelin glycoprotein	16.3906	16.5433	16.5118	16.2405	16.0993	16.6127	16.3997	4.93681	87	6	6	4	4	5	7	0	0	1	0	0	1	0	0	0	0	0	1	1	0	0	1	1	-	-	-	+
Olfm1	O88998	Noelin	16.2864	16.4187	16.3733	16.1619	15.7189	16.4297	16.2315	4.88617	93	7	9	9	7	8	10	0	0	0	0	1	0	0	0	0	0	0	1	1	1	1	1	1	-	-	+	-
Clstn2	Q9ER65	Calsyntenin-2	16.2226	16.0158	15.9427	15.8698	15.5078	16.0435	15.9337	4.79652	106	17	15	11	14	15	20	0	0	1	0	0	0	1	0	0	0	0	1	1	0	0	1	1	-	-	+	-
Lingo1	Q9D1T0	Leucine-rich repeat and immunoglobulin-like domain-containing nogo receptor-interacting protein 1	15.7721	15.9183	15.7524	15.2424	14.7456	15.8828	15.5523	4.6817	118	12	11	12	12	11	10	0	0	1	0	0	0	1	0	0	0	0	1	1	0	0	1	1	-	-	+	-
Atrn	Q9WU60	Attractin	14.0611	14.461	14.438	14.3065	14.3259	14.5317	14.354	4.321	154	5	5	4	5	4	5	0	0	1	0	0	0	1	0	0	0	0	1	1	0	1	1	1	-	-	-	+
Proc	P33587	Vitamin K-dependent protein C	14.7403	14.2612	13.8048	14.4137	14.1841	14.374	14.2963	4.30363	158	1	2	1	2	2	2	0	0	0	0	1	0	0	0	0	0	0	1	1	0	1	0	1	-	-	-	+
Rtn4rl2	Q7M6Z0	Reticulon-4 receptor-like 2	14.2256	14.3817	14.5234	13.9591	13.7011	14.5494	14.2234	4.28166	164	5	8	6	8	6	8	0	0	1	0	0	1	0	0	0	0	0	1	1	0	0	1	0	-	-	+	-
C8a	Q8K182	Complement component C8 alpha chain	14.1744	13.2903	14.3604	13.338	14.1725	14.4313	13.9611	4.20272	167	1	2	1	2	1	1	0	0	1	0	1	0	0	0	0	0	1	1	1	0	0	0	1	-	-	-	+
Nptxr	Q99J85	Neuronal pentraxin receptor	13.5204	14.1412	13.97	13.3422	12.7808	13.9409	13.6159	4.0988	179	4	5	5	3	2	5	0	0	1	0	0	0	0	1	0	0	0	1	1	0	0	1	0	-	-	+	-
Sparcl1	P70663	SPARC-like protein 1	13.6775	13.0815	13.4437	14.0208	13.1027	12.9868	13.3855	4.02944	184	24	18	20	29	15	15	0	0	0	0	1	0	0	0	0	0	0	1	1	0	1	1	0	-	-	+	-
Postn	Q62009	Periostin	12.9013	13.3225	13.2152	NaN	13.2593	13.1736	13.1744	3.96589	193	1	1	1	NaN	1	1	0	0	0	0	1	0	0	0	0	0	0	1	1	1	1	1	0	-	+	-	-
Ntm	Q99PJ0	Neurotrimin	13.1408	13.2299	13.0281	12.9883	13.2377	13.1763	13.1335	3.95358	197	2	2	2	3	3	2	0	0	1	0	0	1	0	0	0	0	0	1	1	0	1	1	1	-	-	+	-
Aplp1	Q03157	Amyloid-like protein 1	13.713	12.9236	13.0155	13.3042	11.81	13.93	13.116	3.94832	198	3	4	4	4	2	7	1	0	1	0	0	0	1	0	0	0	0	1	1	0	1	1	1	-	-	+	-
Cntn2	Q61330	Contactin-2	12.9792	13.3831	13.0743	12.4855	12.8881	13.6181	13.0714	3.93488	199	11	13	10	10	11	13	0	0	1	0	0	1	0	0	0	0	0	1	1	0	0	1	1	-	-	+	-
Chgb	P16014	Secretogranin-1	13.3103	12.3225	13.1178	14.3367	12.3812	12.0314	12.9166	3.88829	203	11	10	8	17	12	9	0	0	0	0	1	0	0	0	0	0	0	1	1	0	0	1	0	-	-	+	-
Rgma	Q6PCX7	Repulsive guidance molecule A	12.5576	13.2306	13.0372	12.4423	13.0747	12.5507	12.8155	3.85785	208	1	1	1	1	1	2	0	0	1	0	0	1	0	0	0	0	0	1	1	1	1	1	0	-	-	+	-
Egfr	Q01279	Epidermal growth factor receptor	12.2859	12.5667	12.1573	12.8489	12.1746	12.5327	12.4277	3.7411	222	6	5	4	3	5	6	0	1	1	0	0	0	1	0	0	0	0	1	1	1	1	1	1	-	-	+	-
Adgrb3	Q80ZF8	Adhesion G protein-coupled receptor B3	12.0641	12.492	12.1134	12.3575	NaN	12.8532	12.376	3.72556	225	1	1	1	1	NaN	3	0	0	1	0	0	0	0	0	0	0	1	1	1	0	0	1	1	-	-	+	-
Nov	Q64299	Protein NOV homolog	11.1434	12.4414	12.827	12.4961	NaN	12.4911	12.2798	3.69659	227	1	1	2	1	NaN	3	1	0	0	0	1	0	0	0	0	0	0	1	1	1	0	1	0	-	-	+	-
Tln1	P26039	Talin-1	12.4507	12.2187	12.5079	12.4954	12.0123	11.8501	12.2558	3.68938	228	3	4	3	3	3	4	1	0	1	0	0	0	0	0	0	0	0	0	1	1	1	0	1	-	+	-	-
Cntnap2	Q9CPW0	Contactin-associated protein-like 2	11.753	12.4756	12.485	11.427	11.6533	12.5891	12.0638	3.63158	232	2	4	2	3	1	6	0	0	1	0	0	0	1	0	0	0	0	1	1	0	0	1	0	-	-	+	-
Scg3	P47867	Secretogranin-3	12.046	11.0252	12.2303	12.4143	12.3578	12.2683	12.057	3.62952	233	4	3	5	5	3	5	0	0	1	0	1	0	0	0	0	0	0	0	1	1	1	1	1	-	-	+	-
Cdh6	P97326	Cadherin-6	10.8724	11.3494	11.1299	12.8797	12.1606	12.4208	11.8021	3.5528	234	1	1	1	1	2	2	0	0	1	0	0	0	1	0	0	0	0	1	1	0	1	1	1	-	+	-	-
Cdh2	P15116	Cadherin-2	11.5002	12.1788	11.6332	11.5899	11.8054	12.0065	11.7856	3.54783	235	2	1	2	2	1	1	0	0	1	0	0	0	1	0	0	0	0	1	1	1	1	1	1	-	-	+	-
Grn	P28798	Granulins	12.277	12.2882	11.8823	12.1409	11.215	10.8405	11.774	3.54432	236	2	3	2	2	2	3	0	0	0	0	1	0	0	0	0	0	0	1	1	1	1	1	1	-	+	-	-
App	P12023	Amyloid-beta A4 protein	11.2133	10.4302	11.3472	12.6298	11.0178	11.1823	11.3034	3.40266	242	1	1	1	3	1	1	1	1	1	0	1	0	1	0	0	0	0	1	1	0	1	1	1	-	-	+	-
Flg2	Q2VIS4	Filaggrin-2	9.85458	9.26334	10.9364	12.7932	9.83918	NaN	10.5374	3.17206	249	1	1	1	1	1	NaN	1	0	0	0	0	0	0	0	0	0	0	0	1	1	1	1	0	-	-	+	-
Serpind1	P49182	Heparin cofactor 2	22.0969	21.8581	21.9577	21.8158	21.9539	22.0577	21.9567	6.60962	14	8	9	8	9	9	8	0	0	0	0	0	0	0	0	0	0	0	1	1	1	1	1	1	+	-	-	-
Apoh	Q01339	Beta-2-glycoprotein 1	21.1959	21.3599	21.1948	21.2522	21.936	21.2323	21.3619	6.43056	18	4	4	4	4	3	4	0	0	0	0	1	0	0	0	0	0	0	1	1	1	1	1	1	+	-	-	-
Cfb	P04186	Complement factor B	19.9004	19.9648	19.9	19.8108	19.8462	20.0516	19.9123	5.9942	34	8	8	8	8	7	9	0	0	0	0	1	0	0	0	0	0	0	1	1	1	1	1	1	+	-	-	-
Ctsb	P10605	Cathepsin B	19.4031	19.5739	19.3967	19.2399	19.5165	19.2339	19.394	5.83817	40	36	35	33	35	37	36	0	0	0	0	1	0	0	0	0	0	0	1	1	1	1	1	1	+	-	-	-
Cst3	P21460	Cystatin-C	19.0809	19.0752	19.2869	19.2051	18.989	19.25	19.1479	5.76408	44	9	10	8	11	11	12	0	0	0	0	1	0	0	0	0	0	0	0	1	1	1	1	1	+	-	-	-
Ctso	Q8BM88	Cathepsin O	19.0769	18.9299	18.9232	18.99	19.0122	18.914	18.9744	5.71186	46	13	13	12	12	11	9	0	0	0	0	0	0	0	0	0	0	0	1	1	1	1	1	1	+	-	-	-
Igfals	P70389	Insulin-like growth factor-binding protein complex acid labile subunit	16.5171	16.6102	16.6486	16.5767	16.4779	16.0997	16.4884	4.9635	84	5	5	5	5	5	4	0	0	0	0	1	0	0	0	0	0	0	1	1	1	1	0	1	+	-	-	-
Aoc3	O70423;Q812C9	Membrane primary amine oxidase;Retina-specific copper amine oxidase	15.7162	15.6126	15.8536	15.0443	15.4297	15.708	15.5608	4.68425	116	4	4	4	4	4	4	0	0	1	0	0	0	0	1	0	0	0	1	1	0	0	0	0	+	-	-	-
F5	O88783	Coagulation factor V	15.0929	15.4362	15.3051	15.3802	15.115	15.0535	15.2305	4.58483	130	3	3	3	4	4	4	0	0	0	0	1	0	0	0	0	0	0	1	1	1	1	1	1	+	-	-	-
Igf1	P05017	Insulin-like growth factor I	15.4509	14.3891	NaN	14.9222	14.5689	14.7683	14.8199	4.46122	143	1	1	NaN	1	1	1	0	0	0	0	1	0	0	0	0	0	0	0	1	1	1	0	1	+	-	-	-
Serpinf1	P97298	Pigment epithelium-derived factor	14.4844	14.5707	14.6617	14.615	15.3549	14.798	14.7474	4.43942	145	2	2	2	2	1	2	0	0	0	0	1	0	0	0	0	0	0	1	1	1	1	1	1	+	-	-	-
Ctsh	P49935	Pro-cathepsin H	14.5316	14.4973	13.3176	14.2941	14.4778	14.3267	14.2409	4.28692	162	7	6	5	6	7	6	0	0	0	0	0	0	0	0	0	0	0	1	1	1	1	0	0	+	-	-	-
Itih5	Q8BJD1	Inter-alpha-trypsin inhibitor heavy chain H5	14.5138	13.959	14.2574	13.9516	14.18	13.9135	14.1292	4.25332	165	1	2	2	2	2	2	0	0	0	0	1	0	0	0	0	0	0	1	1	1	1	1	1	+	-	-	-
Gns	Q8BFR4	N-acetylglucosamine-6-sulfatase	13.8817	14.058	14.0542	13.9995	13.9846	13.7352	13.9522	4.20003	168	8	7	6	8	8	7	0	0	0	0	0	0	0	0	0	0	0	1	1	1	1	1	1	+	-	-	-
Man2b2	O54782	Epididymis-specific alpha-mannosidase	13.3312	14.2413	14.314	13.6971	13.6609	14.237	13.9136	4.1884	169	14	9	11	12	11	12	0	0	0	0	1	0	0	0	0	0	0	1	1	1	1	1	1	+	-	-	-
C1qb	P14106	Complement C1q subcomponent subunit B	13.5832	13.4099	13.7784	13.9021	13.9457	13.2123	13.6386	4.10562	177	3	4	4	5	5	3	0	0	0	0	1	0	0	0	0	0	0	1	1	1	1	0	0	+	-	-	-
Scpep1	Q920A5	Retinoid-inducible serine carboxypeptidase	12.8116	12.8638	12.8039	12.892	12.8415	12.7829	12.8326	3.863	207	2	2	1	3	3	3	0	0	0	0	1	0	0	0	0	0	0	1	1	1	1	1	1	+	-	-	-
Loxl3	Q9Z175	Lysyl oxidase homolog 3	12.9916	12.6695	12.6154	12.8496	12.851	12.8962	12.8122	3.85686	210	7	6	6	7	7	7	1	1	0	0	1	0	0	0	0	0	0	1	1	1	1	0	0	+	-	-	-
Prg4	Q9JM99	Proteoglycan 4	12.7063	14.1104	12.5874	12.3023	12.1856	12.5814	12.7456	3.8368	212	1	2	1	1	1	1	0	0	0	0	1	0	0	0	0	0	0	1	1	1	1	0	0	+	-	-	-
C1qa	P98086	Complement C1q subcomponent subunit A	13.522	12.8687	12.2192	12.6324	12.5887	12.5304	12.7269	3.83118	215	3	3	1	3	2	3	0	0	0	0	1	0	0	0	0	0	0	1	1	1	1	0	0	+	-	-	-
Timp1	P12032	Metalloproteinase inhibitor 1	12.7321	11.9627	12.7925	12.413	12.2499	12.521	12.4452	3.74638	221	1	3	1	2	3	3	0	0	0	0	1	0	0	0	0	0	0	1	1	1	0	0	0	+	-	-	-
C3	P01027	Complement C3	27.0395	27.0522	27.0904	26.9837	26.9986	26.9753	27.0233	8.13482	1	70	71	67	70	88	62	0	0	0	0	1	0	0	0	0	0	0	1	1	1	1	1	1	NaN	NaN	NaN	NaN
C4b	P01029	Complement C4-B	24.4997	24.42	24.2029	24.2716	24.0815	24.3507	24.3044	7.31635	2	66	65	66	65	72	59	0	0	0	0	1	0	0	0	0	0	0	1	1	1	1	1	1	NaN	NaN	NaN	NaN
Sh3d21	Q7TSG5	SH3 domain-containing protein 21	24.4534	23.7567	24.2644	24.4022	23.6555	23.6627	24.0325	7.2345	3	2	3	2	2	3	3	0	0	0	0	0	0	0	0	0	0	0	0	1	1	1	1	1	NaN	NaN	NaN	NaN
Tgif1	P70284	Homeobox protein TGIF1	23.5582	23.2817	23.2685	23.4768	23.0595	23.3986	23.3405	7.02621	4	1	1	1	1	1	1	0	1	0	0	0	0	0	0	0	0	0	0	0	0	0	0	0	NaN	NaN	NaN	NaN
Gins4	Q99LZ3	DNA replication complex GINS protein SLD5	21.7708	23.6867	23.4817	21.5547	23.7449	23.5976	22.9727	6.91548	5	1	1	1	1	1	1	1	1	0	0	0	0	0	0	0	0	0	0	0	0	0	0	0	NaN	NaN	NaN	NaN
Wdr19	Q3UGF1	WD repeat-containing protein 19	22.8434	22.7215	22.9267	22.847	22.9233	22.7514	22.8355	6.87418	6	1	1	1	1	1	1	1	0	0	0	0	0	0	0	0	0	0	0	0	0	0	0	0	NaN	NaN	NaN	NaN
Wdfy3	Q6VNB8	WD repeat and FYVE domain-containing protein 3	22.8398	22.8171	22.6181	22.7146	22.5329	22.7675	22.715	6.83789	7	1	1	1	1	1	1	1	1	1	0	0	0	0	0	0	0	0	0	0	0	0	0	0	NaN	NaN	NaN	NaN
Alb	P07724	Serum albumin	22.6227	22.4103	22.5174	22.7057	22.3464	22.4248	22.5045	6.77454	9	13	12	12	13	12	13	0	0	0	0	1	0	0	0	0	0	0	0	1	1	1	1	1	NaN	NaN	NaN	NaN
Fn1	P11276	Fibronectin	22.4073	22.4732	22.3985	22.2138	22.3515	22.4209	22.3775	6.73631	10	118	121	117	118	123	119	0	0	0	0	1	0	0	0	0	0	0	1	1	1	1	1	1	NaN	NaN	NaN	NaN
Cfi	Q61129	Complement factor I	22.1599	22.1472	21.9657	22.0061	21.9201	22.2165	22.0692	6.64351	12	1	1	1	1	1	1	0	0	0	0	1	0	0	0	0	0	0	1	1	0	0	1	1	NaN	NaN	NaN	NaN
F2	P19221	Prothrombin	22.013	22.1158	22.2362	21.9336	21.6877	21.8419	21.9714	6.61404	13	9	7	9	8	8	8	0	0	0	0	0	0	0	0	0	0	0	1	1	1	1	1	1	NaN	NaN	NaN	NaN
Ahsg	P29699	Alpha-2-HS-glycoprotein	21.5833	21.689	22.105	21.5896	21.7338	21.6884	21.7315	6.54184	15	2	2	2	2	2	2	0	0	0	0	1	0	0	0	0	0	0	1	1	1	1	1	1	NaN	NaN	NaN	NaN
Ctnnb1	Q02248	Catenin beta-1	21.5776	21.0389	20.9912	21.7029	21.6503	21.6455	21.4344	6.45239	16	2	3	3	2	2	2	1	1	1	0	0	0	0	0	0	0	0	1	1	1	1	1	1	NaN	NaN	NaN	NaN
Cadm4	Q8R464	Cell adhesion molecule 4	21.7051	21.3718	21.3685	21.192	21.339	21.3047	21.3802	6.43608	17	1	1	1	1	1	1	0	0	1	0	0	0	1	0	0	0	0	1	1	1	1	1	1	NaN	NaN	NaN	NaN
Ide	Q9JHR7	Insulin-degrading enzyme	21.467	21.2707	21.4062	21.2904	21.3207	21.1449	21.3166	6.41695	19	1	1	1	1	1	1	1	0	1	0	1	0	0	0	0	0	0	0	1	1	1	0	1	NaN	NaN	NaN	NaN
A2m	Q6GQT1	Alpha-2-macroglobulin-P	21.271	21.3387	21.3647	21.2696	21.1957	21.33	21.2949	6.41042	20	10	10	10	12	9	12	0	0	0	0	1	0	0	0	0	0	0	1	1	1	1	1	1	NaN	NaN	NaN	NaN
Olfm2	Q8BM13	Noelin-2	20.9563	20.8268	20.8594	20.9103	21.2257	20.985	20.9606	6.30976	21	3	5	5	5	5	6	1	1	1	0	1	0	0	0	0	0	0	1	1	1	1	1	1	NaN	NaN	NaN	NaN
Selenop	P70274	Selenoprotein P	21.0349	21.0867	20.6907	20.9769	20.7346	20.8515	20.8959	6.29028	22	3	3	3	3	3	3	0	0	0	0	1	0	0	0	0	0	0	1	1	1	1	1	1	NaN	NaN	NaN	NaN
Ctsl	P06797	Cathepsin L1	20.624	20.4042	20.4118	20.8171	20.778	20.5154	20.5917	6.19873	24	32	32	31	29	28	33	0	0	0	0	0	0	0	0	0	0	0	1	1	1	1	1	1	NaN	NaN	NaN	NaN
Lgmn	O89017	Legumain	20.5277	20.6732	20.3924	20.6219	20.5336	20.4669	20.5359	6.18193	25	38	36	37	36	37	39	0	0	0	0	0	0	0	0	0	0	0	1	1	1	1	1	1	NaN	NaN	NaN	NaN
Dcun1d5	Q9CXV9	DCN1-like protein 5	20.3025	20.3222	20.2609	20.4968	20.3007	20.2621	20.3242	6.1182	27	1	1	1	1	1	1	0	0	0	0	0	0	0	0	0	0	0	0	0	0	0	0	0	NaN	NaN	NaN	NaN
Ctsd	P18242	Cathepsin D	20.193	20.4998	20.3467	20.299	20.3971	20.1614	20.3162	6.11578	28	43	47	42	45	46	44	0	0	0	0	1	0	0	0	0	0	0	1	1	1	1	1	1	NaN	NaN	NaN	NaN
Igfbp3	P47878	Insulin-like growth factor-binding protein 3	20.4169	20.2048	20.2076	20.436	20.114	20.4194	20.2998	6.11084	29	15	15	14	16	14	16	0	0	0	0	1	0	0	0	0	0	0	1	1	1	1	1	1	NaN	NaN	NaN	NaN
Serpinc1	P32261	Antithrombin-III	20.0093	20.2751	20.3698	20.0152	20.22	20.3659	20.2092	6.08358	30	20	20	19	18	21	25	0	0	0	0	1	0	0	0	0	0	0	1	1	1	1	1	1	NaN	NaN	NaN	NaN
Pzp	Q61838	Pregnancy zone protein	20.3782	20.2878	20.1938	20.1859	19.9346	20.2163	20.1994	6.08063	31	6	6	6	6	5	5	0	0	0	0	1	0	0	0	0	0	0	1	1	1	1	1	1	NaN	NaN	NaN	NaN
Tf	Q921I1	Serotransferrin	20.5892	19.8244	19.8431	19.7915	19.7476	19.8444	19.94	6.00255	33	4	9	5	7	6	8	0	0	0	0	1	0	0	0	0	0	0	1	1	1	1	1	1	NaN	NaN	NaN	NaN
Hba	P01942	Hemoglobin subunit alpha	19.5523	20.1814	19.879	19.9621	19.403	19.4659	19.7406	5.94251	35	3	3	3	3	3	3	0	0	0	0	0	0	0	0	0	0	0	0	0	1	1	1	1	NaN	NaN	NaN	NaN
Cpe	Q00493	Carboxypeptidase E	19.6587	19.7823	19.8733	19.4022	19.5994	19.9622	19.713	5.93421	36	40	42	43	40	44	44	0	0	1	0	1	0	0	0	0	0	0	1	1	1	1	1	1	NaN	NaN	NaN	NaN
Ces1	Q8VCC2;Q91WU0	Liver carboxylesterase 1;Carboxylesterase 1F	19.7634	19.541	19.693	19.5606	19.6026	19.6277	19.6314	5.90963	38	1	1	1	1	1	1	1	0	0	0	0	0	0	0	0	0	0	1	1	0	0	0	1	-	-	-	+
Hp	Q61646	Haptoglobin	19.7282	19.6276	19.5549	19.5415	19.4217	19.6407	19.5858	5.89591	39	7	7	7	7	7	7	0	0	0	0	1	0	0	0	0	0	0	1	1	1	1	1	1	NaN	NaN	NaN	NaN
Itih1	Q61702	Inter-alpha-trypsin inhibitor heavy chain H1	19.1867	19.3836	19.3337	19.0846	19.2168	19.3469	19.2587	5.79745	41	7	7	7	7	7	7	0	0	0	0	1	0	0	0	0	0	0	1	1	1	1	1	1	NaN	NaN	NaN	NaN
Npc2	Q9Z0J0	Epididymal secretory protein E1	18.9187	19.6547	19.1572	18.7837	18.9181	19.4608	19.1489	5.76438	43	11	12	12	11	11	11	0	0	0	0	1	0	0	0	0	0	0	1	1	1	1	1	1	NaN	NaN	NaN	NaN
Ambp	Q07456	Protein AMBP	18.9487	18.8802	19.1333	18.9485	18.6828	18.7699	18.8939	5.68763	47	1	1	1	1	1	1	0	0	0	0	1	0	0	0	0	0	0	1	1	1	1	1	1	NaN	NaN	NaN	NaN
Htra1	Q9R118	Serine protease HTRA1	18.512	18.2708	19.3943	19.4194	19.3564	18.4075	18.8934	5.68748	48	2	2	1	1	1	2	1	0	1	0	1	0	0	0	0	0	0	0	1	0	0	0	0	NaN	NaN	NaN	NaN
Itih4	A6X935	Inter alpha-trypsin inhibitor, heavy chain 4	18.8726	18.7034	18.8396	18.6989	18.7395	18.8044	18.7764	5.65226	49	2	2	2	2	2	2	0	0	0	0	1	0	0	0	0	0	0	1	1	1	1	1	1	NaN	NaN	NaN	NaN
	P01631	Ig kappa chain V-II region 26-10	18.8912	18.6048	18.7303	18.7123	18.8606	18.7451	18.7574	5.64654	50	2	2	2	2	2	2	0	0	0	0	0	0	0	0	0	0	0	0	0	0	0	1	1	-	-	-	+
Dnmbp	Q6TXD4	Dynamin-binding protein	18.8024	19.1569	18.6451	18.6289	18.6307	18.5911	18.7425	5.64205	51	1	1	1	1	1	1	1	0	0	0	0	0	0	0	0	0	0	0	0	0	0	0	0	NaN	NaN	NaN	NaN
Cp	Q61147	Ceruloplasmin	18.6054	18.8469	18.7194	18.5137	18.4065	18.7008	18.6321	5.60883	53	8	8	8	9	8	9	0	0	0	0	1	0	0	0	0	0	0	1	1	1	1	1	1	NaN	NaN	NaN	NaN
Col1a1	P11087	Collagen alpha-1(I) chain	18.3882	18.3976	18.5265	18.4872	18.3466	18.6556	18.467	5.55911	55	10	9	10	9	9	8	0	0	0	0	1	0	0	0	0	0	0	1	1	1	1	1	1	NaN	NaN	NaN	NaN
Plg	P20918	Plasminogen	18.4122	18.4798	18.4046	18.3004	18.4462	18.4331	18.4127	5.54278	57	7	7	7	7	7	7	0	0	0	0	1	0	0	0	0	0	0	0	1	1	1	1	1	NaN	NaN	NaN	NaN
Cycs	P62897	Cytochrome c, somatic	18.0646	18.3889	18.1737	18.4015	18.1161	18.3875	18.2554	5.49541	58	2	2	2	2	2	2	0	0	0	1	0	0	0	0	0	0	0	0	0	1	0	0	1	NaN	NaN	NaN	NaN
Ctss	O70370	Cathepsin S	18.1437	18.2067	18.0027	17.9765	18.0434	17.9775	18.0584	5.43612	59	12	11	12	11	10	11	0	0	0	0	0	0	0	0	0	0	0	1	1	1	1	1	0	NaN	NaN	NaN	NaN
Vtn	P29788	Vitronectin	18.6162	17.7335	18.8121	17.7229	17.6443	17.6216	18.0251	5.4261	60	2	3	2	3	3	3	0	0	0	0	1	0	0	0	0	0	0	1	1	1	1	0	1	NaN	NaN	NaN	NaN
Hbb-b1	P02088;P02089	Hemoglobin subunit beta-1;Hemoglobin subunit beta-2	17.9328	18.2454	18.1602	18.0203	17.7463	17.8157	17.9868	5.41457	62	3	3	3	3	3	3	0	0	0	0	0	0	0	0	0	0	0	0	1	0	0	0	0	NaN	NaN	NaN	NaN
Itih2	Q61703	Inter-alpha-trypsin inhibitor heavy chain H2	17.8981	17.982	18.044	17.9264	18.004	17.7751	17.9383	5.39995	63	10	11	10	12	10	11	0	0	0	0	1	0	0	0	0	0	0	1	1	1	1	1	1	NaN	NaN	NaN	NaN
Rnaset2a;Rnaset2b	C0HKG5;C0HKG6	Ribonuclease T2-A;Ribonuclease T2-B	17.7723	18.0944	17.9926	17.8042	17.7019	17.7409	17.8511	5.3737	65	13	13	12	12	12	15	0	0	0	0	1	0	0	0	0	0	0	1	1	1	1	1	1	NaN	NaN	NaN	NaN
C8g	Q8VCG4	Complement component C8 gamma chain	17.8281	18.145	17.556	17.8499	17.6127	17.8472	17.8065	5.36029	66	1	1	1	1	1	1	0	0	0	0	1	0	0	0	0	0	0	1	1	0	0	0	0	NaN	NaN	NaN	NaN
Afm	O89020	Afamin	17.6757	18.5954	17.6708	17.3373	17.6331	17.7575	17.7783	5.3518	67	2	1	2	2	2	2	0	0	0	0	1	0	0	0	0	0	0	1	1	1	1	1	1	NaN	NaN	NaN	NaN
Rtl9	Q32KG4	Retrotransposon Gag-like protein 9	17.5228	17.7655	17.6973	18.0148	17.6104	17.7504	17.7269	5.33631	68	1	1	1	1	1	1	0	0	0	0	0	0	0	0	0	0	0	0	0	0	0	0	0	NaN	NaN	NaN	NaN
Psap	Q61207	Prosaposin	17.484	17.6157	17.4506	17.1915	17.3267	17.5602	17.4381	5.2494	69	19	26	20	22	19	23	0	0	0	0	1	0	0	0	0	0	0	1	1	1	1	1	1	NaN	NaN	NaN	NaN
Ppt1	O88531	Palmitoyl-protein thioesterase 1	17.514	17.3838	17.2462	17.5011	17.3256	17.2231	17.3656	5.22758	70	14	15	13	14	15	12	0	0	0	0	1	0	0	0	0	0	0	1	1	1	1	1	1	NaN	NaN	NaN	NaN
Qsox1	Q8BND5	Sulfhydryl oxidase 1	19.1269	13.3825	13.5371	19.0247	19.2279	19.0289	17.2213	5.18413	72	7	6	3	7	8	10	0	0	1	0	1	0	0	0	0	0	0	1	1	1	1	1	0	NaN	NaN	NaN	NaN
Ilk	O55222	Integrin-linked protein kinase	16.935	17.2549	NaN	17.0069	16.9347	17.4563	17.1176	5.1529	73	1	1	NaN	1	1	1	1	0	1	0	0	0	0	0	0	0	0	0	0	1	1	1	1	NaN	NaN	NaN	NaN
Actb	P60710;P63260	Actin, cytoplasmic 1;Actin, cytoplasmic 2	17.2169	17.1137	17.0561	16.967	17.2044	17.0188	17.0961	5.14645	74	20	23	20	22	17	18	1	1	0	0	0	0	0	0	0	0	0	0	1	0	0	0	0	NaN	NaN	NaN	NaN
Plod1	Q9R0E2	Procollagen-lysine,2-oxoglutarate 5-dioxygenase 1	16.9708	16.9338	16.921	16.835	17.0565	17.0129	16.955	5.10397	77	24	24	21	26	28	26	0	0	1	0	0	0	0	0	0	0	0	1	1	1	1	1	1	NaN	NaN	NaN	NaN
Gsn	P13020	Gelsolin	16.8144	16.8213	16.8958	16.8552	16.9621	17.0386	16.8979	5.08677	78	14	13	14	12	14	16	1	0	0	0	1	0	0	0	0	0	0	0	1	1	1	1	1	NaN	NaN	NaN	NaN
Serpina10	Q8R121	Protein Z-dependent protease inhibitor	16.6626	16.9617	16.9168	16.734	16.6121	16.7805	16.7779	5.05066	79	3	3	3	3	3	3	0	0	0	0	1	0	0	0	0	0	0	1	1	1	0	1	1	NaN	NaN	NaN	NaN
Col1a2	Q01149	Collagen alpha-2(I) chain	16.2466	16.71	17.0576	16.9697	16.5861	16.6351	16.7008	5.02745	80	6	5	4	5	5	5	0	0	0	0	1	0	0	0	0	0	0	1	1	1	1	1	1	NaN	NaN	NaN	NaN
Sptbn1	Q62261	Spectrin beta chain, non-erythrocytic 1	16.3683	15.1519	15.3595	17.9922	17.6167	17.5649	16.6756	5.01985	81	1	1	1	2	2	2	1	0	1	0	0	0	0	0	0	0	0	1	1	1	1	1	1	NaN	NaN	NaN	NaN
Igf2	P09535	Insulin-like growth factor II	16.9244	16.5277	16.5406	16.7353	16.5328	16.6024	16.6439	5.0103	82	2	2	3	3	2	2	0	0	0	0	1	0	0	0	0	0	0	0	1	1	1	0	1	NaN	NaN	NaN	NaN
Ctsz	Q9WUU7	Cathepsin Z	16.4579	16.9069	16.5947	16.3067	16.5874	16.6452	16.5831	4.99202	83	11	11	12	10	12	12	0	0	0	0	0	0	0	0	0	0	0	1	1	1	1	1	1	NaN	NaN	NaN	NaN
Tpp1	O89023	Tripeptidyl-peptidase 1	16.5721	16.445	16.4786	16.5262	16.4401	16.3224	16.4641	4.95618	85	16	17	15	15	15	14	0	0	0	0	0	0	0	0	0	0	0	1	1	1	1	1	0	NaN	NaN	NaN	NaN
Ctsf	Q9R013	Cathepsin F	16.1174	15.8064	16.3908	16.4764	16.8235	16.7903	16.4008	4.93713	86	8	9	10	11	10	10	0	0	0	0	0	0	0	0	0	0	0	1	1	1	1	1	0	NaN	NaN	NaN	NaN
Dnase2	P56542	Deoxyribonuclease-2-alpha	16.386	16.4879	16.4244	16.4292	16.3882	16.2343	16.3917	4.93438	88	7	6	6	8	6	8	0	0	0	0	0	0	0	0	0	0	0	1	1	1	1	1	1	NaN	NaN	NaN	NaN
C1qtnf3	Q9ES30	Complement C1q tumor necrosis factor-related protein 3	15.7392	17.1907	NaN	16.4848	16.3619	16.1539	16.3861	4.93271	89	2	1	NaN	2	2	2	0	0	0	0	1	0	0	0	0	0	0	0	0	1	1	1	0	NaN	NaN	NaN	NaN
Rtl1	Q7M732	Retrotransposon-like protein 1	16.0025	16.3217	16.7833	16.1783	16.1182	16.1627	16.2611	4.89509	90	2	2	1	2	2	2	0	0	1	0	0	0	0	0	0	0	1	0	1	1	1	1	0	NaN	NaN	NaN	NaN
C1rb	Q8CFG9;Q8CG16	Complement C1r-B subcomponent;Complement C1r-A subcomponent	16.2184	16.2589	16.4573	16.288	16.088	16.1127	16.2372	4.88789	91	2	2	2	2	2	2	0	0	0	0	0	0	0	0	0	0	0	1	1	0	0	0	0	NaN	NaN	NaN	NaN
Sema7a	Q9QUR8	Semaphorin-7A	16.1686	16.3882	16.2506	15.9962	16.1394	16.4678	16.2351	4.88726	92	31	29	30	29	31	31	0	0	1	0	0	1	0	0	0	0	0	1	1	1	1	1	1	NaN	NaN	NaN	NaN
Serpina3n	Q91WP6	Serine protease inhibitor A3N	15.7893	16.4514	16.1631	15.9688	16.101	16.5869	16.1768	4.86969	94	15	16	14	15	14	17	0	0	0	0	1	0	0	0	0	0	0	1	1	1	0	0	1	NaN	NaN	NaN	NaN
Dhx30	Q99PU8	Putative ATP-dependent RNA helicase DHX30	16.2845	16.0924	16.0895	16.1845	16.3045	16.0403	16.166	4.86644	95	1	1	1	1	1	1	1	0	0	1	0	0	0	0	0	0	0	0	0	0	0	0	0	NaN	NaN	NaN	NaN
Fuca1	Q99LJ1	Tissue alpha-L-fucosidase	16.3842	16.2229	15.9931	15.8279	16.2669	16.2725	16.1613	4.86503	96	7	7	6	7	8	7	0	0	0	0	0	0	0	0	0	0	0	1	1	1	1	1	1	NaN	NaN	NaN	NaN
C1qc	Q02105	Complement C1q subcomponent subunit C	15.9503	16.0498	15.9676	15.9672	16.0573	16.7263	16.1198	4.85253	97	7	6	5	5	6	4	0	0	0	0	1	0	0	0	0	0	0	0	1	1	1	0	1	NaN	NaN	NaN	NaN
Cpb2	Q9JHH6	Carboxypeptidase B2	16.2424	16.5399	16.4614	15.6563	16.0329	15.6722	16.1008	4.84683	98	2	2	2	3	2	3	0	0	0	0	1	0	0	0	0	0	0	1	1	1	1	0	1	NaN	NaN	NaN	NaN
Pla2g7	Q60963	Platelet-activating factor acetylhydrolase	16.1441	16.0736	16.2481	16.1215	15.9618	15.9873	16.0894	4.84339	99	14	15	14	15	15	14	0	0	0	0	1	0	0	0	0	0	0	1	1	1	1	1	0	NaN	NaN	NaN	NaN
Mst1	P26928	Hepatocyte growth factor-like protein	15.9916	16.5994	15.7455	16.0028	15.871	16.0482	16.0431	4.82945	100	2	1	2	2	2	2	0	0	0	0	1	0	0	0	0	0	0	1	1	1	1	0	0	NaN	NaN	NaN	NaN
Fbln1	Q08879	Fibulin-1	16.0101	16.0901	16.0815	16.5742	15.7248	15.721	16.0336	4.8266	101	7	7	6	6	8	7	0	0	0	0	1	0	0	0	0	0	0	1	1	1	1	1	1	NaN	NaN	NaN	NaN
F13b	Q07968	Coagulation factor XIII B chain	16.0246	15.92	16.0545	15.9934	15.8869	15.9756	15.9758	4.8092	102	1	1	1	1	1	1	0	0	0	0	1	0	0	0	0	0	0	1	1	1	1	0	0	NaN	NaN	NaN	NaN
Stk3	Q9JI10;Q9JI11	Serine/threonine-protein kinase 3;Serine/threonine-protein kinase 4	15.7726	15.9419	15.9337	16.1802	16.056	15.9641	15.9748	4.80888	103	1	1	1	1	1	1	1	1	0	0	0	0	0	0	0	0	0	0	1	0	0	0	0	NaN	NaN	NaN	NaN
H2-D1	P01898;P01899	H-2 class I histocompatibility antigen, Q10 alpha chain;H-2 class I histocompatibility antigen, D-B alpha chain	15.9772	15.4255	16.3971	15.375	16.0597	16.5998	15.9724	4.80818	104	1	2	1	1	1	1	0	0	1	0	0	0	1	0	0	0	0	1	1	0	0	0	0	NaN	NaN	NaN	NaN
Ctsa	P16675	Lysosomal protective protein	16.0259	15.985	15.9516	15.8682	15.9199	16.0499	15.9667	4.80647	105	24	25	25	23	26	25	0	0	0	0	0	0	0	0	0	0	0	1	1	1	1	1	1	NaN	NaN	NaN	NaN
Ctsc	P97821	Dipeptidyl peptidase 1	16.0024	16.5627	15.6538	15.7725	15.7556	15.7582	15.9175	4.79165	107	13	9	11	12	15	10	0	0	0	0	0	0	0	0	0	0	0	1	1	1	1	1	0	NaN	NaN	NaN	NaN
B4gat1	Q8BWP8	Beta-1,4-glucuronyltransferase 1	15.9877	15.7951	16.0005	15.6733	15.8764	16.1277	15.9101	4.78943	108	8	8	7	8	9	8	0	0	1	0	0	0	0	1	0	0	0	1	1	1	1	1	1	NaN	NaN	NaN	NaN
Lipa	Q9Z0M5	Lysosomal acid lipase/cholesteryl ester hydrolase	16.1779	15.7259	15.5949	15.7868	15.9998	16.1681	15.9089	4.78906	109	6	8	8	7	7	8	0	0	0	0	0	0	0	0	0	0	0	1	1	1	1	0	0	NaN	NaN	NaN	NaN
Ecm1	Q61508	Extracellular matrix protein 1	16.2719	16.2877	15.6949	15.5252	15.449	15.5024	15.7885	4.75282	110	3	3	4	4	4	3	0	0	0	0	1	0	0	0	0	0	0	1	1	1	1	1	1	NaN	NaN	NaN	NaN
Cers2	Q924Z4	Ceramide synthase 2	16.0101	15.5012	15.9599	15.528	15.3259	16.0254	15.7251	4.73372	111	1	1	1	1	1	1	0	1	1	0	0	0	0	0	0	0	1	1	1	0	0	0	0	NaN	NaN	NaN	NaN
Cyct	P00015	Cytochrome c, testis-specific	15.4118	15.8028	15.7742	15.5838	15.6086	15.8838	15.6775	4.7194	112	1	1	1	1	1	1	0	0	0	1	0	0	0	0	0	0	0	0	0	0	0	0	0	NaN	NaN	NaN	NaN
Smc1a	Q9CU62	Structural maintenance of chromosomes protein 1A	15.4155	15.6378	15.7556	16.0292	15.5652	15.5341	15.6562	4.713	113	1	1	1	1	1	1	0	1	0	0	0	0	0	0	0	0	0	0	0	0	0	0	0	NaN	NaN	NaN	NaN
Smpd1	Q04519	Sphingomyelin phosphodiesterase	15.4231	15.5223	15.5744	15.6097	15.6646	15.6458	15.5733	4.68803	114	7	8	9	8	10	10	0	0	0	0	1	0	0	0	0	0	0	1	1	1	1	1	1	NaN	NaN	NaN	NaN
Ltf	P08071	Lactotransferrin	15.6445	15.7419	15.7303	15.5635	15.1755	15.5442	15.5667	4.68603	115	1	1	1	1	1	1	0	0	0	0	1	0	0	0	0	0	0	1	1	0	1	0	0	NaN	NaN	NaN	NaN
Dsp	E9Q557	Desmoplakin	16.1632	15.2578	15.0091	16.2041	15.5991	15.13	15.5605	4.68419	117	26	16	9	35	15	13	1	0	1	0	0	0	0	0	0	0	0	0	0	1	1	1	1	NaN	NaN	NaN	NaN
Arsk	Q9D2L1	Arylsulfatase K	15.6434	15.698	15.642	15.4936	15.4903	15.3264	15.549	4.6807	119	7	6	6	8	5	7	0	0	0	0	1	0	0	0	0	0	0	1	1	1	1	1	0	NaN	NaN	NaN	NaN
Nudt16	Q6P3D0	U8 snoRNA-decapping enzyme	15.2542	15.3986	15.347	15.6637	15.5456	15.6712	15.4801	4.65996	120	1	1	1	1	1	1	1	1	0	0	0	0	0	0	0	0	0	0	0	0	0	0	0	NaN	NaN	NaN	NaN
Rnf213	E9Q555	E3 ubiquitin-protein ligase RNF213	15.7308	15.6566	15.57	15.5608	15.228	15.0068	15.4588	4.65357	121	1	1	1	1	1	1	1	0	0	0	0	0	0	0	0	0	0	0	0	0	0	0	0	NaN	NaN	NaN	NaN
Pld3	O35405	Phospholipase D3	15.3152	15.4161	15.3703	15.2776	15.3571	15.6885	15.4041	4.63711	122	4	4	4	4	4	4	0	0	1	0	0	0	0	1	0	0	0	1	1	1	1	1	1	NaN	NaN	NaN	NaN
F13a1	Q8BH61	Coagulation factor XIII A chain	15.5236	15.3479	15.4238	15.4347	15.1374	15.4173	15.3808	4.63008	123	3	3	3	3	4	4	1	0	0	0	1	0	0	0	0	0	0	1	1	1	1	0	0	NaN	NaN	NaN	NaN
Igfbp5	Q07079	Insulin-like growth factor-binding protein 5	15.5703	14.8956	15.4463	16.4478	14.9768	14.8777	15.3691	4.62656	124	10	5	4	12	8	6	0	0	0	0	1	0	0	0	0	0	0	0	1	1	1	1	0	NaN	NaN	NaN	NaN
Nfasc	Q810U3	Neurofascin	15.3141	15.4778	15.2635	15.422	15.1593	15.4784	15.3525	4.62156	125	18	19	16	19	15	20	0	0	1	0	0	0	1	0	0	0	0	1	1	1	1	1	1	NaN	NaN	NaN	NaN
Serpine2	Q07235	Glia-derived nexin	15.4603	15.1389	15.2374	15.1542	15.4985	15.4523	15.3236	4.61286	126	14	15	13	12	12	17	0	0	0	0	1	0	0	0	0	0	0	1	1	1	1	1	1	NaN	NaN	NaN	NaN
Acta2	P62737;P63268	Actin, aortic smooth muscle;Actin, gamma-enteric smooth muscle	15.7639	14.7787	14.6508	15.7202	15.5172	15.4682	15.3165	4.61073	127	1	2	2	1	1	1	1	0	0	0	0	0	0	0	0	0	0	0	1	1	1	1	1	NaN	NaN	NaN	NaN
Col6a2	Q02788	Collagen alpha-2(VI) chain	14.5346	14.4404	15.5781	15.7431	15.7961	15.798	15.3151	4.6103	128	2	2	1	1	1	1	0	0	1	0	1	0	0	0	0	0	0	1	1	1	1	1	1	NaN	NaN	NaN	NaN
Cpq	Q9WVJ3	Carboxypeptidase Q	15.3899	15.1945	15.2184	15.2607	15.5871	15.1309	15.2969	4.60483	129	9	8	7	8	9	9	0	0	0	0	1	0	0	0	0	0	0	1	1	1	1	1	1	NaN	NaN	NaN	NaN
Vwf	Q8CIZ8	von Willebrand factor	15.3225	15.2647	15.2934	14.9247	15.2941	15.172	15.2119	4.57924	131	2	3	3	4	3	4	0	0	0	0	1	0	0	0	0	0	0	1	1	1	1	0	1	NaN	NaN	NaN	NaN
Ldhb	P16125	L-lactate dehydrogenase B chain	14.7795	15.4588	15.4651	14.6369	15.549	15.2125	15.1836	4.57073	132	2	1	1	2	1	2	1	0	0	0	0	0	0	0	0	0	0	0	1	1	1	1	1	NaN	NaN	NaN	NaN
Thy1	P01831	Thy-1 membrane glycoprotein	14.8871	15.1639	15.3498	14.9129	15.081	14.8568	15.0419	4.52806	133	5	5	6	5	5	5	0	0	1	0	0	1	0	0	0	0	0	1	1	1	0	1	0	NaN	NaN	NaN	NaN
Bcan	Q61361	Brevican core protein	14.7721	15.1226	14.9446	14.8558	14.7078	15.4767	14.9799	4.50941	134	8	6	6	6	6	9	0	0	0	0	1	0	0	0	0	0	0	1	1	1	1	1	1	NaN	NaN	NaN	NaN
Thbs1	P35441	Thrombospondin-1	14.6718	15.1153	14.596	15.058	15.1054	15.2203	14.9611	4.50375	135	4	3	3	4	3	4	0	0	0	0	1	0	0	0	0	0	0	1	1	1	1	1	1	NaN	NaN	NaN	NaN
F10	O88947	Coagulation factor X	14.9063	15.0475	14.844	14.974	14.9034	14.8278	14.9172	4.49051	136	2	2	2	2	2	2	0	0	0	0	1	0	0	0	0	0	0	1	1	0	1	0	1	NaN	NaN	NaN	NaN
Prnp	P04925	Major prion protein	14.8814	15.1983	15.0232	14.6324	14.6585	15.0867	14.9134	4.48939	137	1	1	1	1	1	1	0	0	1	0	0	1	0	0	0	0	0	1	1	0	0	1	0	NaN	NaN	NaN	NaN
Ggh	Q9Z0L8	Gamma-glutamyl hydrolase	14.9609	14.9071	14.8767	14.905	14.9826	14.7422	14.8958	4.48407	138	9	9	9	10	10	10	0	0	0	0	1	0	0	0	0	0	0	1	1	1	1	1	1	NaN	NaN	NaN	NaN
Col3a1	P08121	Collagen alpha-1(III) chain	15.4278	15.063	14.5053	14.7116	14.7723	14.8627	14.8904	4.48247	139	3	2	1	1	1	2	0	0	0	0	1	0	0	0	0	0	0	1	1	1	1	1	1	NaN	NaN	NaN	NaN
Smpdl3a	P70158	Acid sphingomyelinase-like phosphodiesterase 3a	14.6842	14.8672	15.1102	14.8843	15.0896	14.6551	14.8818	4.47986	140	8	8	10	8	7	9	0	0	0	0	1	0	0	0	0	0	0	1	1	1	1	1	1	NaN	NaN	NaN	NaN
Armcx5	Q3UZB0	Armadillo repeat-containing X-linked protein 5	15.0099	14.8373	14.7576	14.7241	14.727	15.1803	14.8727	4.47714	141	1	1	1	1	1	1	0	0	0	0	0	0	0	0	0	0	0	0	1	0	0	0	0	NaN	NaN	NaN	NaN
Apoe	P08226	Apolipoprotein E	14.6562	14.9994	14.9501	14.9952	14.613	14.8026	14.8361	4.46611	142	4	6	4	7	8	4	0	0	0	0	1	0	0	0	0	0	0	1	1	1	1	1	0	NaN	NaN	NaN	NaN
Hexa	P29416	Beta-hexosaminidase subunit alpha	14.7343	14.8253	14.7611	14.9109	14.9381	14.6666	14.806	4.45706	144	14	16	14	14	15	15	0	0	0	0	0	0	0	0	0	0	0	1	1	1	1	1	1	NaN	NaN	NaN	NaN
Arsb	P50429	Arylsulfatase B	14.6542	15.0559	14.7095	14.7056	14.764	14.5434	14.7387	4.4368	146	6	9	6	8	8	8	0	0	0	0	0	0	0	0	0	0	0	1	1	1	1	1	1	NaN	NaN	NaN	NaN
Megf10	Q6DIB5	Multiple epidermal growth factor-like domains protein 10	14.7132	14.6712	14.6886	14.6703	15.0505	14.6258	14.7366	4.43616	147	7	10	7	9	11	8	0	0	1	0	0	0	1	0	0	0	0	1	1	1	1	1	1	NaN	NaN	NaN	NaN
Minpp1	Q9Z2L6	Multiple inositol polyphosphate phosphatase 1	14.5092	14.5475	15.5242	14.7229	14.443	14.6106	14.7262	4.43304	148	2	2	1	2	2	2	0	0	1	0	0	0	0	0	0	0	0	1	1	1	1	1	1	NaN	NaN	NaN	NaN
Klkb1	P26262	Plasma kallikrein	14.596	14.8648	14.6715	14.6824	14.6025	14.823	14.7067	4.42716	149	1	1	1	1	1	1	0	0	0	0	1	0	0	0	0	0	0	1	1	1	1	0	1	NaN	NaN	NaN	NaN
Spp1	P10923	Osteopontin	15.2722	13.4444	14.3404	16.3446	15.0964	13.716	14.7023	4.42584	150	2	1	1	2	2	1	0	0	0	0	1	0	0	0	0	0	0	1	1	1	1	0	0	NaN	NaN	NaN	NaN
Gss	P51855	Glutathione synthetase	14.9187	14.9898	14.6722	13.7998	14.6827	14.7728	14.6394	4.40689	151	1	1	1	2	1	1	0	0	0	0	0	0	0	0	0	0	0	0	0	0	0	0	0	NaN	NaN	NaN	NaN
Asah1	Q9WV54	Acid ceramidase	15.2512	14.615	13.8321	14.7318	14.7712	14.5819	14.6305	4.40423	152	5	7	5	8	9	9	0	0	0	0	1	0	0	0	0	0	0	1	1	1	1	1	1	NaN	NaN	NaN	NaN
Sema3e	P70275	Semaphorin-3E	14.2205	14.6501	14.6487	14.2069	14.1159	14.5302	14.3954	4.33344	153	10	8	11	10	8	11	0	0	0	0	1	0	0	0	0	0	0	1	1	1	0	1	0	NaN	NaN	NaN	NaN
Prdx2	Q61171	Peroxiredoxin-2	14.4134	13.9869	NaN	14.6812	14.1889	14.4007	14.3342	4.31504	155	1	1	NaN	1	1	1	1	0	0	0	0	0	0	0	0	0	0	0	0	1	1	1	1	NaN	NaN	NaN	NaN
Pld1	Q9Z280	Phospholipase D1	14.4789	14.437	14.4356	14.5506	14.308	13.7372	14.3245	4.31211	156	2	2	2	1	2	2	1	0	1	0	0	0	0	0	0	0	0	0	0	0	0	0	0	NaN	NaN	NaN	NaN
Flna	Q8BTM8	Filamin-A	14.2981	14.3229	14.3	14.3585	14.283	14.2976	14.31	4.30774	157	7	7	6	9	8	9	1	0	0	0	0	0	0	0	0	0	0	0	1	1	1	0	1	NaN	NaN	NaN	NaN
Sema6a	O35464	Semaphorin-6A	13.6375	14.5092	14.3068	12.9948	15.9923	14.298	14.2897	4.30164	159	3	5	4	2	1	5	0	0	1	0	0	0	1	0	0	0	0	1	1	1	1	1	1	NaN	NaN	NaN	NaN
Fstl1	Q62356	Follistatin-related protein 1	14.1775	14.9471	14.1325	12.8934	16.9157	12.5555	14.2703	4.29578	160	4	3	4	3	2	2	0	0	0	0	1	0	0	0	0	0	0	1	1	1	1	1	1	NaN	NaN	NaN	NaN
Cfl1	P18760	Cofilin-1	13.1349	14.7499	14.889	13.1504	14.9978	14.6851	14.2678	4.29505	161	4	4	4	3	4	3	1	1	1	0	0	0	0	0	0	0	0	0	0	1	1	1	1	NaN	NaN	NaN	NaN
Pon1	P52430	Serum paraoxonase/arylesterase 1	14.2658	14.4871	14.4879	14.3214	13.8772	13.9309	14.2284	4.28317	163	1	1	1	1	2	2	0	0	0	0	1	0	0	0	0	0	0	1	1	1	0	0	1	NaN	NaN	NaN	NaN
Lum	P51885	Lumican	14.638	14.2026	13.8554	14.0476	13.8524	13.8251	14.0702	4.23555	166	1	2	1	2	2	2	0	0	0	0	1	0	0	0	0	0	0	1	1	1	1	1	1	NaN	NaN	NaN	NaN
Cln5	Q3UMW8	Ceroid-lipofuscinosis neuronal protein 5 homolog	13.874	14.0723	13.587	14.251	13.7265	13.858	13.8948	4.18275	170	4	4	3	5	5	5	0	0	1	0	0	0	0	1	0	0	0	1	1	1	1	0	0	NaN	NaN	NaN	NaN
Sema4b	Q62179	Semaphorin-4B	13.4527	13.8815	13.9853	13.8802	13.5853	13.7764	13.7602	4.14224	171	6	6	6	7	5	5	0	0	1	0	0	0	1	0	0	0	0	1	1	1	1	1	1	NaN	NaN	NaN	NaN
Clu	Q06890	Clusterin	13.3992	14.0941	13.8898	14.0921	13.5042	13.4734	13.7421	4.1368	172	5	8	7	7	5	4	1	1	1	1	1	0	0	0	0	0	0	1	1	1	0	1	1	NaN	NaN	NaN	NaN
Man2a1	P27046	Alpha-mannosidase 2	13.8084	13.9719	13.96	13.9757	13.403	13.3261	13.7409	4.13641	173	1	1	1	1	2	3	0	0	1	0	0	0	0	1	0	0	0	1	1	1	1	1	0	NaN	NaN	NaN	NaN
Tfrc	Q62351	Transferrin receptor protein 1	13.6797	13.657	13.6109	13.6165	13.8283	13.5881	13.6634	4.11309	174	2	1	1	2	1	2	0	0	1	0	0	0	0	1	0	0	0	1	1	0	1	1	1	NaN	NaN	NaN	NaN
Pfn1	P62962	Profilin-1	13.7508	13.7981	13.9596	13.3305	13.6084	13.5157	13.6605	4.11223	175	1	1	1	2	2	2	1	0	0	0	0	0	0	0	0	0	0	0	0	0	1	1	1	NaN	NaN	NaN	NaN
Cntn1	P12960	Contactin-1	13.4924	13.9256	13.6337	13.3472	13.7121	13.7914	13.6504	4.10918	176	14	18	16	13	13	15	0	0	1	0	0	1	0	0	0	0	0	1	1	1	1	1	1	NaN	NaN	NaN	NaN
Dsg1a	Q61495;Q7TSF1	Desmoglein-1-alpha;Desmoglein-1-beta	13.8154	13.5418	12.0547	14.853	13.9309	13.5032	13.6165	4.09897	178	2	2	1	3	2	2	0	0	1	0	0	0	1	0	0	0	0	1	1	1	1	1	1	NaN	NaN	NaN	NaN
Pkp1	P97350	Plakophilin-1	13.5112	14.238	13.7202	13.8426	13.6735	12.6889	13.6124	4.09774	180	3	1	1	4	3	3	0	1	0	0	0	0	0	0	0	0	0	0	1	1	1	1	1	NaN	NaN	NaN	NaN
Sema3c	Q62181	Semaphorin-3C	13.8001	13.751	13.6284	13.5902	13.5365	13.1265	13.5721	4.08561	181	3	4	2	4	1	3	0	0	0	0	1	0	0	0	0	0	0	1	1	1	1	1	0	NaN	NaN	NaN	NaN
Jup	Q02257	Junction plakoglobin	14.2549	13.1008	12.8949	14.3103	13.3993	13.345	13.5509	4.07922	182	24	11	10	28	13	14	1	0	1	0	0	0	0	0	0	0	0	1	1	1	1	1	1	NaN	NaN	NaN	NaN
Itih3	Q61704	Inter-alpha-trypsin inhibitor heavy chain H3	13.4508	13.6748	13.8797	13.1926	13.5261	13.333	13.5095	4.06676	183	4	4	4	4	4	5	0	0	0	0	1	0	0	0	0	0	0	1	1	1	1	1	1	NaN	NaN	NaN	NaN
Slc39a10	Q6P5F6	Zinc transporter ZIP10	13.3036	13.5165	13.262	13.4156	13.2644	13.539	13.3835	4.02884	185	3	3	2	3	2	3	0	0	1	0	0	0	0	0	0	0	1	1	1	1	1	1	0	NaN	NaN	NaN	NaN
Gnptg	Q6S5C2	N-acetylglucosamine-1-phosphotransferase subunit gamma	13.5415	13.5952	13.254	13.1764	12.8982	13.8242	13.3816	4.02825	186	5	5	5	3	5	3	0	0	0	0	1	0	0	0	0	0	0	1	1	1	1	1	1	NaN	NaN	NaN	NaN
Manba	Q8K2I4	Beta-mannosidase	13.1367	13.3796	13.3894	13.3467	13.3997	13.4207	13.3455	4.01738	187	9	6	6	8	7	8	0	0	0	0	0	0	0	0	0	0	0	1	1	1	1	1	1	NaN	NaN	NaN	NaN
Chi3l1	Q61362	Chitinase-3-like protein 1	13.2305	12.8798	13.0271	13.669	14.6768	12.4103	13.3156	4.00838	188	6	5	5	6	10	2	1	0	0	0	1	0	0	0	0	0	0	1	1	0	0	0	0	NaN	NaN	NaN	NaN
Treh	Q9JLT2	Trehalase	12.9515	NaN	14.4401	12.7338	13.1398	13.1504	13.2831	3.99862	189	1	NaN	1	1	1	1	0	0	1	0	0	1	0	0	0	0	0	1	1	0	1	1	1	NaN	NaN	NaN	NaN
Prdx1	P35700	Peroxiredoxin-1	13.4498	13.1854	12.8061	13.7979	13.373	13.043	13.2759	3.99644	190	3	2	2	2	3	3	1	0	0	0	0	0	0	0	0	0	0	0	1	1	1	1	1	NaN	NaN	NaN	NaN
Plbd2	Q3TCN2	Putative phospholipase B-like 2	NaN	14.8744	13.337	12.6348	12.5583	12.7716	13.2352	3.9842	191	NaN	2	1	1	2	2	0	0	0	0	0	0	0	0	0	0	0	1	1	1	1	1	1	NaN	NaN	NaN	NaN
Hist1h2bf	P10853;P10854;Q64475;Q64478;Q64525;Q6ZWY9;Q8CGP1;Q8CGP2	Histone H2B type 1-F/J/L;Histone H2B type 1-M;Histone H2B type 1-B;Histone H2B type 1-H;Histone H2B type 2-B;Histone H2B type 1-C/E/G;Histone H2B type 1-K;Histone H2B type 1-P	13.779	12.5708	12.9726	13.9646	13.2833	12.8282	13.2331	3.98355	192	1	1	1	1	1	1	0	1	0	0	0	0	0	0	0	0	0	1	1	1	1	1	1	-	-	+	-
Sema6d	Q76KF0	Semaphorin-6D	13.093	13.6425	13.424	13.2352	12.8686	12.7351	13.1664	3.96348	194	2	3	3	4	2	3	0	0	1	0	0	0	1	0	0	0	0	1	1	1	1	1	1	NaN	NaN	NaN	NaN
Creg1	O88668	Protein CREG1	13.2752	13.352	13.5185	13.5457	12.3646	12.9196	13.1626	3.96234	195	3	3	3	4	4	5	0	0	0	0	1	0	0	0	0	0	0	1	1	1	1	0	0	NaN	NaN	NaN	NaN
C5	P06684	Complement C5	12.6644	12.3203	12.6393	13.7099	13.9043	13.6882	13.1544	3.95987	196	1	1	1	2	3	3	0	0	0	0	1	0	0	0	0	0	0	1	1	1	1	0	1	NaN	NaN	NaN	NaN
Tufm	Q8BFR5	Elongation factor Tu, mitochondrial	13.6641	12.674	12.5572	12.8926	13.5858	12.7062	13.0133	3.9174	200	1	2	3	3	1	2	0	0	0	1	0	0	0	0	0	0	0	0	1	0	0	0	0	NaN	NaN	NaN	NaN
	P10404	MLV-related proviral Env polyprotein	12.7217	13.0099	12.4849	13.0956	13.2524	13.3875	12.992	3.91098	201	2	2	2	2	2	2	0	0	1	0	0	0	1	0	0	0	0	1	1	1	1	0	0	+	-	-	-
Naga	Q9QWR8	Alpha-N-acetylgalactosaminidase	12.7317	12.6635	13.2627	13.5342	13.1318	12.5279	12.9753	3.90595	202	2	3	2	4	4	5	0	0	0	0	0	0	0	0	0	0	0	1	1	1	1	1	1	NaN	NaN	NaN	NaN
Ckb	Q04447	Creatine kinase B-type	12.6201	13.6648	NaN	12.5077	12.7143	13.0097	12.9033	3.88429	204	3	1	NaN	4	4	2	1	0	0	0	0	0	0	0	0	0	0	0	1	1	1	1	1	NaN	NaN	NaN	NaN
Ppt2	O35448	Lysosomal thioesterase PPT2	11.3232	12.8289	13.1787	12.4115	13.232	14.3592	12.8889	3.87995	205	1	1	1	2	1	3	0	0	0	0	0	0	0	0	0	0	0	1	1	1	0	0	1	NaN	NaN	NaN	NaN
Dag1	Q62165	Dystroglycan	12.6909	13.0917	13.1702	12.5914	12.577	12.9007	12.837	3.86431	206	2	3	2	3	2	1	1	1	1	0	1	0	1	0	0	0	0	1	1	1	1	1	1	NaN	NaN	NaN	NaN
Gapdh	P16858	Glyceraldehyde-3-phosphate dehydrogenase	12.6837	12.5578	12.6347	13.4079	12.7265	12.8695	12.8134	3.85721	209	2	4	7	6	3	4	1	1	0	0	0	0	0	0	0	0	0	0	1	1	1	1	1	NaN	NaN	NaN	NaN
Sirpa	P97797	Tyrosine-protein phosphatase non-receptor type substrate 1	12.8398	12.6734	12.6932	12.4113	13.1105	12.9422	12.7784	3.84668	211	1	1	1	1	1	1	0	0	1	0	0	0	1	0	0	0	0	1	1	0	0	1	0	NaN	NaN	NaN	NaN
Man2b1	O09159	Lysosomal alpha-mannosidase	13.2029	12.4904	12.0026	13.1104	12.8631	12.7096	12.7298	3.83206	213	11	15	13	10	12	13	0	0	0	0	0	0	0	0	0	0	0	1	1	1	1	1	1	NaN	NaN	NaN	NaN
Epdr1	Q99M71	Mammalian ependymin-related protein 1	12.3876	13.3434	12.6259	11.9037	13.0636	13.0497	12.729	3.8318	214	2	3	2	3	4	4	0	0	0	0	1	0	0	0	0	0	0	1	1	1	0	0	1	NaN	NaN	NaN	NaN
Reck	Q9Z0J1	Reversion-inducing cysteine-rich protein with Kazal motifs	13.3638	12.963	12.5526	12.5028	12.2582	12.3975	12.673	3.81495	216	2	3	2	5	2	4	0	0	1	0	0	1	0	0	0	0	0	1	1	1	1	0	1	NaN	NaN	NaN	NaN
Fam20c	Q5MJS3	Extracellular serine/threonine protein kinase FAM20C	13.1481	13.1675	12.1862	12.9178	11.4557	13.0846	12.66	3.81103	217	3	3	2	3	2	4	0	0	0	0	1	0	0	0	0	0	0	1	1	1	1	1	1	NaN	NaN	NaN	NaN
Igfbp7	Q61581	Insulin-like growth factor-binding protein 7	12.6278	13.0187	12.5541	12.506	12.2466	12.6721	12.6042	3.79425	218	2	2	2	2	1	2	0	0	0	0	1	0	0	0	0	0	0	1	1	1	1	0	1	NaN	NaN	NaN	NaN
Ubb	P0CG49;P0CG50;P62983;P62984	Polyubiquitin-B;Polyubiquitin-C;Ubiquitin-40S ribosomal protein S27a;Ubiquitin-60S ribosomal protein L40	13.099	12.182	12.1981	13.5705	11.8447	NaN	12.5788	3.78661	219	3	2	1	3	1	NaN	1	1	0	0	0	0	0	0	0	0	0	0	0	1	1	1	1	NaN	NaN	NaN	NaN
Hspg2	Q05793	Basement membrane-specific heparan sulfate proteoglycan core protein	12.7648	12.4626	12.5781	12.5285	12.4799	12.4411	12.5425	3.77566	220	8	6	6	6	7	6	0	0	0	0	1	0	0	0	0	0	0	1	1	1	1	0	1	NaN	NaN	NaN	NaN
Lcp1	Q61233	Plastin-2	11.9186	12.9464	12.0623	11.6422	11.8843	13.816	12.3783	3.72624	223	1	1	1	1	1	3	1	0	1	0	0	0	0	0	0	0	0	0	1	1	1	0	0	NaN	NaN	NaN	NaN
Gdf2	Q9WV56	Growth/differentiation factor 2	NaN	12.5387	12.3336	12.0184	12.4582	12.5407	12.3779	3.72613	224	NaN	1	1	1	1	1	0	0	0	0	1	0	0	0	0	0	0	1	1	1	1	0	0	NaN	NaN	NaN	NaN
Bmp1	P98063;Q9WVM6	Bone morphogenetic protein 1;Tolloid-like protein 2	12.1795	12.4575	12.095	12.1828	12.5887	12.5688	12.3454	3.71633	226	1	1	1	1	1	1	0	0	0	0	1	0	0	0	0	0	0	1	1	0	0	0	0	NaN	NaN	NaN	NaN
Pkm	P52480	Pyruvate kinase PKM	13.1056	NaN	12.0901	12.373	11.7831	11.5812	12.1866	3.66853	229	2	NaN	1	4	1	1	1	1	0	0	0	0	0	0	0	0	0	0	1	1	1	1	1	NaN	NaN	NaN	NaN
Ica	Q9DBD0	Inhibitor of carbonic anhydrase	12.1304	11.7832	12.131	11.9438	12.2513	12.3207	12.0934	3.64048	230	2	2	2	2	2	2	0	0	0	0	1	0	0	0	0	0	0	1	1	1	0	0	1	NaN	NaN	NaN	NaN
Cfh	P06909	Complement factor H	12.6243	12.3392	12.9587	12.1921	11.4097	11.0049	12.0881	3.63889	231	3	5	4	8	6	4	0	0	0	0	1	0	0	0	0	0	0	1	1	1	1	0	0	NaN	NaN	NaN	NaN
Tuba1c	P68373	Tubulin alpha-1C chain	12.4805	10.4651	10.4071	11.4456	14.0284	11.3337	11.6934	3.52006	237	2	1	1	1	1	1	1	0	0	0	0	0	0	0	0	0	0	0	1	0	0	0	0	NaN	NaN	NaN	NaN
Hyou1	Q9JKR6	Hypoxia up-regulated protein 1	11.7112	12.0636	11.2685	11.5952	11.0797	11.894	11.602	3.49256	238	1	1	1	1	1	1	0	0	0	0	0	0	0	0	0	0	0	1	1	1	0	1	1	NaN	NaN	NaN	NaN
Hspa8	P63017	Heat shock cognate 71 kDa protein	11.0275	NaN	10.3528	11.9995	12.2319	11.9001	11.5024	3.46256	239	2	NaN	1	2	1	1	1	1	1	0	0	0	0	0	0	0	0	0	1	1	1	1	1	NaN	NaN	NaN	NaN
Anxa2	P07356	Annexin A2	11.7958	12.2533	10.7459	13.2365	11.7804	8.6164	11.4047	3.43316	240	4	2	2	6	3	1	0	0	0	0	1	0	0	0	0	0	0	0	1	1	1	1	1	NaN	NaN	NaN	NaN
Igfbp2	P47877	Insulin-like growth factor-binding protein 2	12.7459	11.135	11.2784	11.8401	10.6634	10.7298	11.3988	3.43137	241	2	1	1	2	2	1	0	0	0	0	1	0	0	0	0	0	0	1	1	1	1	0	0	NaN	NaN	NaN	NaN
Lgals3	P16110	Galectin-3	11.8412	10.8644	10.9793	11.4111	11.0469	11.3174	11.2434	3.3846	243	1	2	2	2	2	3	1	1	0	0	1	0	0	0	0	0	0	0	0	0	1	0	0	NaN	NaN	NaN	NaN
Tbc1d2b	Q3U0J8	TBC1 domain family member 2B	11.1115	11.6466	10.5587	11.3496	11.0793	11.3209	11.1778	3.36484	244	1	1	1	1	1	1	0	0	0	0	0	0	0	0	0	0	0	0	0	1	1	1	1	NaN	NaN	NaN	NaN
Eef1a1	P10126	Elongation factor 1-alpha 1	NaN	9.33719	11.246	11.2516	13.0042	10.7224	11.1123	3.34512	245	NaN	1	2	1	1	1	1	1	1	0	0	0	0	0	0	0	0	0	1	1	1	1	1	NaN	NaN	NaN	NaN
Prcp	Q7TMR0	Lysosomal Pro-X carboxypeptidase	8.83021	12.1913	8.02581	13.3794	NaN	12.2539	10.9361	3.2921	246	1	3	1	1	NaN	2	0	0	0	0	0	0	0	0	0	0	0	1	1	1	1	1	0	NaN	NaN	NaN	NaN
Glb1	P23780	Beta-galactosidase	10.803	NaN	10.8143	11.2014	11.2365	10.1095	10.833	3.26104	247	1	NaN	1	1	2	1	0	0	0	0	0	0	0	0	0	0	0	1	1	1	1	1	1	NaN	NaN	NaN	NaN
Lsamp	Q8BLK3	Limbic system-associated membrane protein	9.53832	11.8483	11.0401	NaN	10.2131	10.9716	10.7223	3.22773	248	1	2	1	NaN	1	1	0	0	1	0	0	1	0	0	0	0	0	1	1	0	1	1	1	NaN	NaN	NaN	NaN

## Sheet: hiSPECS_Slices_LPS treatment
Table EV8: hiSPECS analysis of brain slices.
Data of the cortico-hippocampal brain slices obtained with the hiSPECS DIA method within a 24h collection window after a 6 h LPS stimulation 500 ng/µl.
								Label-free quantification																				Uniprot annotations (Yes=1; No=0)
PG.Genes	PG.ProteinAccessions	PG.ProteinDescriptions	Significant according to FDR	negative LOG(P-value)	p-value (t-test)	log2 Difference (LPS vs control)	Fold-change LPS vs control	Log2 LFQ Slices_Control_1	Log2 LFQ Slices_Control_2	Log2 LFQ Slices_Control_3	Log2 LFQ Slices_Control_4	Log2 LFQ Slices_Control_5	Log2 LFQ Slices_LPS_1	Log2 LFQ Slices_LPS_2	Log2 LFQ Slices_LPS_3	Log2 LFQ Slices_LPS_4	Log2 LFQ Slices_LPS_5	PG.NrOfPrecursorsIdentified_Slices_control_1	PG.NrOfPrecursorsIdentified_Slices_control_2	PG.NrOfPrecursorsIdentified_Slices_control_3	PG.NrOfPrecursorsIdentified_Slices_control_4	PG.NrOfPrecursorsIdentified_Slices_control_5	PG.NrOfPrecursorsIdentified_Slices_LPS_1	PG.NrOfPrecursorsIdentified_Slices_LPS_2	PG.NrOfPrecursorsIdentified_Slices_LPS_3	PG.NrOfPrecursorsIdentified_Slices_LPS_4	PG.NrOfPrecursorsIdentified_Slices_LPS_5	Cytoplasm	Nucleus	Membrane	Mitochondrion	Secreted	GPI	TM1	TM2	TM3	TM4	Multi	Glycoprotein
Il12b	P43432	Interleukin-12 subunit beta	+	7.79059	1.61962e-08	7.92989	243.857	11.2747	12.6884	NaN	12.3208	12.3069	19.9907	20.3087	19.9395	20.0524	20.0965	3	3	NaN	2	1	17	21	19	18	21	0	0	0	0	1	0	0	0	0	0	0	1
H2-D1	P01899	H-2 class I histocompatibility antigen, D-B alpha chain	+	6.94504	1.13491e-07	4.70661	26.1115	11.4941	10.3155	11.1786	11.4526	10.7964	16.0602	16.0702	15.6866	15.7076	15.2456	4	3	1	2	2	8	9	7	9	7	0	0	1	0	0	0	1	0	0	0	0	1
Lcn2	P11672	Neutrophil gelatinase-associated lipocalin	+	6.66972	2.13936e-07	6.83829	114.427	15.6638	13.3144	13.7246	14.9082	14.1307	21.2872	21.2486	21.1372	21.1226	21.1374	8	3	5	7	6	17	17	16	16	17	0	0	0	0	1	0	0	0	0	0	0	1
Cfh	P06909	Complement factor H	+	6.50693	3.11219e-07	-2.14183	0.226592	18.9635	19.2928	19.3306	18.8624	18.9018	16.6952	17.215	16.7412	17.046	16.9444	71	62	68	63	68	30	36	27	41	37	0	0	0	0	1	0	0	0	0	0	0	1
Bcan	Q61361	Brevican core protein	+	6.49558	3.19459e-07	2.31562	4.97819	16.9602	16.5677	16.5472	17.0977	16.7534	19.3038	19.2021	18.7107	19.2261	19.0615	14	11	11	15	14	17	15	16	17	17	0	0	0	0	1	0	0	0	0	0	0	1
Ctsd	P18242	Cathepsin D	+	6.17364	6.70447e-07	-1.21088	0.432006	19.8474	19.6438	19.8849	19.8075	19.7178	18.7294	18.6663	18.6746	18.3946	18.3821	36	31	33	30	36	23	26	22	21	25	0	0	0	0	1	0	0	0	0	0	0	1
C1qc	Q02105	Complement C1q subcomponent subunit C	+	6.02881	9.35817e-07	-2.05544	0.240576	17.9198	17.5617	17.6615	17.5315	17.617	16.0223	15.5978	15.6104	15.6284	15.1553	9	6	8	8	9	5	5	5	5	6	0	0	0	0	1	0	0	0	0	0	0	0
Cd14	P10810	Monocyte differentiation antigen CD14	+	5.99464	1.01241e-06	1.88594	3.69593	14.4883	14.8154	14.6602	14.7732	14.2908	16.7385	16.4865	16.271	16.7134	16.2481	6	7	7	8	6	8	8	9	10	9	0	0	1	0	1	1	0	0	0	0	0	1
Hexb	P20060	Beta-hexosaminidase subunit beta	+	5.95769	1.10233e-06	-1.94381	0.259929	20.4471	20.6674	20.6934	20.4077	20.2303	18.3261	18.528	19.0033	18.5039	18.3656	31	31	30	30	30	25	28	27	28	25	0	0	0	0	0	0	0	0	0	0	0	1
Serpine1	P22777	Plasminogen activator inhibitor 1	+	5.57597	2.6548e-06	8.28251	311.375	7.77498	NaN	NaN	NaN	8.81931	17.0917	16.494	16.3402	16.4339	16.5385	1	NaN	NaN	NaN	1	16	17	17	18	21	0	0	0	0	1	0	0	0	0	0	0	1
Igfbp3	P47878	Insulin-like growth factor-binding protein 3	+	5.5392	2.88933e-06	1.55706	2.94254	15.3849	15.558	15.5072	15.401	15.1216	16.9565	17.2174	17.1584	16.8193	16.6064	14	10	13	13	13	15	15	16	16	16	0	0	0	0	1	0	0	0	0	0	0	1
Il18bp	Q9Z0M9	Interleukin-18-binding protein	+	5.17943	6.61558e-06	4.00598	16.0664	11.6587	NaN	NaN	10.915	NaN	15.3964	15.3518	15.1978	15.2405	15.2775	1	NaN	NaN	1	NaN	2	2	2	2	2	0	0	0	0	1	0	0	0	0	0	0	1
Ctsc	P97821	Dipeptidyl peptidase 1	+	5.12614	7.47925e-06	1.2482	2.37545	14.6553	14.2081	14.425	14.3185	13.9938	15.5477	15.6979	15.6128	15.6097	15.3736	7	7	5	5	4	6	7	7	6	6	0	0	0	0	0	0	0	0	0	0	0	1
Erap1	Q9EQH2	Endoplasmic reticulum aminopeptidase 1	+	5.05603	8.7896e-06	1.79799	3.47735	10.7557	NaN	11.1574	10.769	11.324	12.6548	12.7487	13.1045	12.6464	12.8432	1	NaN	1	1	1	1	1	1	1	1	0	0	1	0	0	0	0	1	0	0	0	1
Man2b1	O09159	Lysosomal alpha-mannosidase	+	5.03528	9.21985e-06	-1.52691	0.347019	15.9526	16.2302	16.2735	16.0922	16.0692	14.7621	14.5132	15.0025	14.5666	14.1387	39	33	40	36	41	13	14	17	16	15	0	0	0	0	0	0	0	0	0	0	0	1
Chi3l1	Q61362	Chitinase-3-like protein 1	+	5.02253	9.49436e-06	3.12402	8.71814	14.2198	13.1886	13.1255	13.5972	12.8672	16.8291	16.6302	15.7392	16.4787	16.9412	11	3	5	4	5	16	16	13	16	17	1	0	0	0	1	0	0	0	0	0	0	1
Timp1	P12032	Metalloproteinase inhibitor 1	+	4.93688	1.15643e-05	5.36258	41.1431	14.3527	10.9761	12.534	13.3944	12.9448	18.2425	18.2635	18.0245	18.3753	18.109	5	1	2	3	2	9	9	8	9	9	0	0	0	0	1	0	0	0	0	0	0	1
Klkb1;F11	P26262;Q91Y47	Plasma kallikrein;Coagulation factor XI	+	4.68679	2.05689e-05	1.30564	2.47193	18.4528	18.9365	18.7956	18.7321	19.0217	20.2772	20.0474	20.1743	19.6887	20.2794	1	1	1	1	1	1	1	1	1	1	0	0	0	0	1	0	0	0	0	0	0	1
Dnase2	P56542	Deoxyribonuclease-2-alpha	+	4.46664	3.41475e-05	-0.888584	0.540144	14.531	14.5293	14.8164	14.8871	14.581	13.913	13.806	13.9311	13.7404	13.5114	7	5	7	6	7	5	7	4	6	6	0	0	0	0	0	0	0	0	0	0	0	1
Col1a1	P11087	Collagen alpha-1(I) chain	+	4.41479	3.8478e-05	-1.93788	0.260999	15.3846	16.0185	15.5179	15.2726	15.893	13.6557	13.551	14.4004	13.4804	13.3096	37	37	30	35	37	13	12	19	14	13	0	0	0	0	1	0	0	0	0	0	0	1
C1ra	Q8CG16	Complement C1r-A subcomponent	+	4.38481	4.12277e-05	3.9443	15.394	11.2662	NaN	NaN	11.0909	9.74607	14.7197	14.8926	14.3486	14.7215	14.5444	1	1	NaN	1	1	11	8	5	8	10	0	0	0	0	0	0	0	0	0	0	0	1
Rnaset2a;Rnaset2b	C0HKG5;C0HKG6	Ribonuclease T2-A;Ribonuclease T2-B	+	4.31913	4.79592e-05	0.563451	1.4778	17.1638	17.259	17.4541	17.3718	17.3346	17.8789	17.9034	18.0503	17.8335	17.7345	10	8	10	8	10	8	9	8	10	9	0	0	0	0	1	0	0	0	0	0	0	1
Btd	Q8CIF4	Biotinidase	+	4.30098	5.00054e-05	0.865519	1.822	14.1941	14.2187	14.3627	14.5828	14.6453	15.1437	15.3075	15.482	15.2151	15.1829	5	7	6	5	6	5	7	8	8	7	0	0	0	0	1	0	0	0	0	0	0	1
C1qb	P14106	Complement C1q subcomponent subunit B	+	4.28799	5.15238e-05	-1.83197	0.28088	17.4122	16.7558	17.0445	16.9569	17.1592	15.826	15.422	15.3916	14.6951	14.8339	7	6	8	6	8	5	5	5	5	6	0	0	0	0	1	0	0	0	0	0	0	1
C1qa	P98086	Complement C1q subcomponent subunit A	+	4.05132	8.88549e-05	-1.43249	0.370491	16.6452	16.0199	16.2226	16.0816	16.3372	15.2164	14.9281	15.0976	14.3512	14.5509	10	9	9	8	10	4	6	6	6	4	0	0	0	0	1	0	0	0	0	0	0	1
Cd44	P15379	CD44 antigen	+	3.95462	0.000111014	1.51369	2.8554	14.0763	13.6749	14.0328	14.8256	13.8018	15.7291	15.4628	15.622	15.8013	15.3647	2	2	2	2	2	2	2	2	2	2	0	0	1	0	0	0	1	0	0	0	0	1
Cst3	P21460	Cystatin-C	+	3.89816	0.000126427	-0.774315	0.584666	17.497	17.8963	18.0341	17.7672	17.7303	17.0353	17.091	16.7808	16.9623	17.1839	7	8	8	8	11	6	5	5	6	5	0	0	0	0	1	0	0	0	0	0	0	0
Pla2g15	Q8VEB4	Group XV phospholipase A2	+	3.74914	0.00017818	-0.873376	0.545868	13.8311	13.8203	14.0284	13.9969	13.9527	13.0778	12.607	13.3695	13.1882	13.0201	3	3	3	3	4	3	3	3	3	4	0	0	1	0	1	0	0	0	0	0	0	1
Loxl3	Q9Z175	Lysyl oxidase homolog 3	+	3.61365	0.000243414	0.977701	1.96933	13.2155	13.847	13.2916	13.0815	13.0597	14.33	14.4794	14.2704	14.1757	14.1283	6	4	6	5	6	8	9	8	10	9	1	1	0	0	1	0	0	0	0	0	0	1
B2m	P01887	Beta-2-microglobulin	+	3.60626	0.000247596	0.647206	1.56613	16.0479	15.8948	16.2106	15.9162	15.73	16.5813	16.8199	16.6158	16.6096	16.4089	1	1	1	1	1	1	1	1	1	1	0	0	0	0	1	0	0	0	0	0	0	0
Lgmn	O89017	Legumain	+	3.51831	0.000303171	-0.485569	0.714215	18.1956	18.002	18.121	18.3448	18.0955	17.6238	17.6914	17.8656	17.6197	17.5306	26	23	25	25	25	22	22	22	24	23	0	0	0	0	0	0	0	0	0	0	0	1
Hexa	P29416	Beta-hexosaminidase subunit alpha	+	3.45602	0.000349931	-1.47231	0.360405	15.548	15.9927	15.8133	15.5261	15.407	14.6658	14.4125	13.4166	14.4695	13.9611	10	10	11	9	9	5	3	3	5	6	0	0	0	0	0	0	0	0	0	0	0	1
Ecm1	Q61508	Extracellular matrix protein 1	+	3.44801	0.00035644	0.531263	1.44519	16.0734	15.9502	16.0507	16.1614	15.7342	16.6311	16.537	16.5097	16.6115	16.3369	11	9	8	10	10	11	11	12	12	9	0	0	0	0	1	0	0	0	0	0	0	1
Ctnnb1	Q02248	Catenin beta-1	+	3.44205	0.000361367	-1.27609	0.412913	19.8048	19.5567	20.0316	20.2562	19.6756	18.4543	18.4207	18.5	18.2903	19.2792	2	3	3	2	3	3	3	3	3	2	1	1	1	0	0	0	0	0	0	0	0	1
Lrp1	Q91ZX7	Prolow-density lipoprotein receptor-related protein 1	+	3.40639	0.000392295	0.811204	1.75468	12.4585	12.3057	12.3993	12.4249	11.7798	13.3019	13.1097	12.9783	13.0435	12.9908	10	1	3	4	8	10	9	7	10	10	1	1	1	0	0	0	1	0	0	0	0	1
Ntrk2	P15209	BDNF/NT-3 growth factors receptor	+	3.37516	0.000421544	0.972781	1.96262	13.0106	13.0833	13.1026	13.3817	12.6958	14.2411	13.7554	13.7942	14.4101	13.937	3	2	3	3	3	1	3	2	2	3	1	0	1	0	0	0	1	0	0	0	0	1
Dcun1d5	Q9CXV9	DCN1-like protein 5	+	3.29413	0.000508011	0.612128	1.52851	20.4561	20.9169	20.5454	20.5188	20.5279	21.3232	21.1586	21.1704	20.9806	21.393	1	1	1	1	1	1	1	1	1	1	0	0	0	0	0	0	0	0	0	0	0	0
Itih5	Q8BJD1	Inter-alpha-trypsin inhibitor heavy chain H5	+	3.12803	0.000744685	-1.41581	0.3748	13.3189	13.6021	12.9439	13.5392	13.697	12.6179	12.4426	11.8172	11.7949	11.3495	4	5	4	7	5	3	3	3	2	2	0	0	0	0	1	0	0	0	0	0	0	1
Olfm1	O88998	Noelin	+	3.06308	0.000864812	0.712069	1.63815	16.0615	16.3091	16.1273	16.4155	16.1016	16.9947	17.178	17.116	16.7556	16.5312	7	6	7	6	6	6	7	8	6	8	0	0	0	0	1	0	0	0	0	0	0	1
Nrcam	Q810U4	Neuronal cell adhesion molecule	+	3.0554	0.000880232	0.464154	1.37951	16.0916	16.3201	16.3541	16.429	16.4542	16.7059	16.7119	16.8697	17.0076	16.6747	25	25	23	25	24	25	25	27	27	24	0	0	1	0	1	0	1	0	0	0	0	1
Cfl1	P18760	Cofilin-1	+	2.98833	0.00102725	0.543064	1.45706	15.0999	15.1784	15.339	15.0534	14.9663	15.818	15.6081	15.6986	15.8604	15.3672	7	7	6	6	6	8	7	6	6	6	1	1	1	0	0	0	0	0	0	0	0	0
Gns	Q8BFR4	N-acetylglucosamine-6-sulfatase	+	2.95235	0.00111597	0.616786	1.53345	16.7431	16.5962	16.9253	17.1104	17.0256	17.5802	17.5094	17.7385	17.4057	17.2507	11	10	12	13	13	10	9	9	10	11	0	0	0	0	0	0	0	0	0	0	0	1
Sparcl1	P70663	SPARC-like protein 1	+	2.86854	0.00135351	-0.67103	0.628058	16.0629	16.5149	16.1694	15.9205	16.0221	15.476	15.7497	15.4826	15.1493	15.4768	29	25	27	25	27	19	23	21	21	23	0	0	0	0	1	0	0	0	0	0	0	1
C3	P01027	Complement C3	+	2.83868	0.00144985	0.468637	1.3838	22.0156	22.5389	22.4633	22.328	22.3411	22.91	22.8383	22.7928	22.6574	22.8315	150	122	133	132	126	164	166	159	163	167	0	0	0	0	1	0	0	0	0	0	0	1
Chl1	P70232	Neural cell adhesion molecule L1-like protein	+	2.8321	0.00147199	0.571711	1.48628	14.7149	15.0773	14.8521	15.1796	15.2815	15.5755	15.7384	15.619	15.6551	15.376	21	20	22	24	22	22	24	21	25	23	0	0	1	0	1	0	1	0	0	0	0	1
Hhipl1	Q14DK5	HHIP-like protein 1	+	2.75874	0.00174283	-1.37365	0.385913	10.9148	11.1396	11.9451	11.402	11.6198	9.7918	10.2531	NaN	9.55678	10.5207	1	2	1	1	1	1	1	NaN	1	1	0	0	0	0	1	0	0	0	0	0	0	1
Serpina3n	Q91WP6	Serine protease inhibitor A3N	+	2.57076	0.00268685	0.775207	1.71144	15.1084	14.2406	14.5947	14.8122	14.8705	15.7883	15.5534	15.648	15.2888	15.224	19	13	14	15	18	16	18	18	17	16	0	0	0	0	1	0	0	0	0	0	0	1
Ptgds	O09114	Prostaglandin-H2 D-isomerase	+	2.54354	0.00286059	-0.962793	0.513063	17.3803	18.0997	18.0941	18.1127	18.397	16.5254	16.9316	17.3828	17.2784	17.1517	11	11	11	11	12	11	11	10	11	11	1	1	1	0	1	0	0	0	0	0	0	1
Fstl1	Q62356	Follistatin-related protein 1	+	2.53681	0.00290527	2.0678	4.19248	NaN	NaN	11.0814	12.1948	NaN	14.0514	13.691	13.3067	14.0049	13.4754	NaN	NaN	1	1	NaN	4	4	4	4	4	0	0	0	0	1	0	0	0	0	0	0	1
Ctso	Q8BM88	Cathepsin O	+	2.52876	0.00295965	-0.477988	0.717978	16.9452	17.3438	17.2909	17.2079	17.1062	16.8746	16.8521	16.6513	16.7419	16.3842	7	6	7	7	5	5	3	5	5	4	0	0	0	0	0	0	0	0	0	0	0	1
Cntn2	Q61330	Contactin-2	+	2.50281	0.0031419	0.452557	1.36846	16.7484	16.5437	16.4206	16.7439	16.6777	17.2444	16.9813	17.2993	17.057	16.8151	28	21	20	24	25	24	23	28	27	24	0	0	1	0	0	1	0	0	0	0	0	1
Hist1h4a	P62806	Histone H4	+	2.48019	0.00330983	0.726144	1.65421	12.6753	12.9789	12.6138	12.4423	12.569	13.8865	13.3464	13.1816	13.5001	12.9954	3	2	2	2	2	3	2	2	2	3	0	1	0	0	0	0	0	0	0	0	0	0
Hist1h2ab;Hist1h2ac;Hist1h2ad;Hist1h2ae;Hist1h2ag;Hist1h2ai;Hist1h2an;Hist1h2ao;Hist1h2ap;H2afz;H2afx;H2afv;Hist2h2ac;Hist2h2aa1;Hist3h2a;Hist1h2af;Hist1h2ah;Hist1h2ak;H2afj	C0HKE1;C0HKE2;C0HKE3;C0HKE4;C0HKE5;C0HKE6;C0HKE7;C0HKE8;C0HKE9;P0C0S6;P27661;Q3THW5;Q64523;Q6GSS7;Q8BFU2;Q8CGP5;Q8CGP6;Q8CGP7;Q8R1M2	Histone H2A type 1-B;Histone H2A type 1-C;Histone H2A type 1-D;Histone H2A type 1-E;Histone H2A type 1-G;Histone H2A type 1-I;Histone H2A type 1-N;Histone H2A type 1-O;Histone H2A type 1-P;Histone H2A.Z;Histone H2AX;Histone H2A.V;Histone H2A type 2-C;Histone H2A type 2-A;Histone H2A type 3;Histone H2A type 1-F;Histone H2A type 1-H;Histone H2A type 1-K;Histone H2A.J	+	2.44831	0.00356195	0.904919	1.87244	12.6292	12.9905	13.7802	12.5777	13.1837	14.061	14.001	13.8406	13.8737	13.9097	2	2	1	2	1	2	1	1	1	1	0	1	0	0	0	0	0	0	0	0	0	0
Prnp	P04925	Major prion protein	+	2.37143	0.00425178	-0.674713	0.626457	12.7947	13.081	13.2307	12.7456	13.1197	11.8487	12.4415	12.6148	12.5444	12.1486	3	3	3	3	3	3	3	2	3	3	0	0	1	0	0	1	0	0	0	0	0	1
Lsamp	Q8BLK3	Limbic system-associated membrane protein	+	2.36415	0.00432367	0.39257	1.31273	16.2882	16.6048	16.8391	16.6768	16.6201	16.9352	16.9752	17.139	17.051	16.8915	12	10	11	11	11	11	11	11	11	11	0	0	1	0	0	1	0	0	0	0	0	1
Ctbs	Q8R242	Di-N-acetylchitobiase	+	2.33197	0.00465615	-0.528899	0.693083	15.5409	16.0902	16.1607	15.7901	15.8993	15.2531	15.2555	15.6781	15.3133	15.3367	10	9	10	10	11	6	7	8	9	8	0	0	0	0	0	0	0	0	0	0	0	1
Dpp7	Q9ET22	Dipeptidyl peptidase 2	+	2.2961	0.00505711	-0.524892	0.695011	13.1605	13.032	13.2419	13.5366	13.0957	12.802	12.588	12.9019	12.8279	12.3225	4	3	4	3	4	3	3	3	3	3	0	0	0	0	1	0	0	0	0	0	0	1
Icoslg	Q9JHJ8	ICOS ligand	+	2.24799	0.00564948	1.58425	2.99851	11.9818	NaN	12.4431	12.8335	10.8115	13.8617	13.6121	13.3128	13.7968	13.4254	1	NaN	1	1	1	2	2	2	2	2	0	0	1	0	0	0	1	0	0	0	0	1
Psap	Q61207	Prosaposin	+	2.22405	0.0059696	-0.61021	0.655101	17.9764	17.8462	17.8771	17.854	17.7985	17.7292	17.4937	17.1928	17.0903	16.7951	26	23	23	23	22	20	22	17	20	19	0	0	0	0	1	0	0	0	0	0	0	1
H2-K1	P01902	H-2 class I histocompatibility antigen, K-D alpha chain	+	2.20354	0.00625835	-0.782718	0.581271	15.1982	16.3542	16.0232	16.0882	16.0993	15.243	15.3516	15.2006	14.8668	15.1876	2	1	1	1	1	2	2	2	2	2	0	0	1	0	0	0	1	0	0	0	0	1
Col1a2	Q01149	Collagen alpha-2(I) chain	+	2.19374	0.00640116	-1.11107	0.46295	13.6019	14.3474	13.7663	13.3381	14.0397	12.836	13.4064	13.0071	12.0954	12.1931	22	16	18	13	22	6	7	8	6	7	0	0	0	0	1	0	0	0	0	0	0	1
Gusb	P12265	Beta-glucuronidase	+	2.13847	0.00726986	-1.22842	0.426784	13.1551	12.2934	13.5798	13.1988	12.8896	11.896	11.3376	12.8046	11.5127	11.4236	5	3	5	5	5	2	4	3	3	3	0	0	0	0	0	0	0	0	0	0	0	1
Fgfr1	P16092	Fibroblast growth factor receptor 1	+	2.12963	0.00741939	0.459863	1.37541	13.7444	13.5996	13.7798	13.2573	13.2347	13.9061	14.1022	14.1297	13.8943	13.8829	2	2	2	3	2	2	2	1	2	1	1	1	1	0	0	0	1	0	0	0	0	1
Glb1	P23780	Beta-galactosidase		2.03697	0.00918397	-0.447053	0.73354	13.6643	13.7322	14.0402	13.9578	14.0846	13.3797	13.3041	13.7242	13.6404	13.1954	5	5	5	5	5	3	4	3	5	4	0	0	0	0	0	0	0	0	0	0	0	1
Ifnar2	O35664	Interferon alpha/beta receptor 2	+	2.0322	0.00928547	1.29953	2.46149	13.0528	12.2373	12.5487	12.267	13.3152	14.4939	14.2632	12.7565	14.3544	14.0508	2	1	1	1	2	2	2	1	2	2	0	0	1	0	1	0	1	0	0	0	0	1
Aplp1	Q03157	Amyloid-like protein 1	+	2.02904	0.00935313	1.3691	2.58309	11.1871	10.9945	10.0568	10.8067	11.1491	12.5148	13.2107	11.0908	12.0085	12.2149	2	1	2	2	2	1	2	2	1	1	1	0	1	0	0	0	1	0	0	0	0	1
Sema4b	Q62179	Semaphorin-4B		1.98348	0.0103877	0.383871	1.30484	14.1601	14.4723	14.8217	14.3015	14.3495	14.8157	14.7886	14.9056	14.7656	14.7491	7	5	8	7	8	7	9	8	9	7	0	0	1	0	0	0	1	0	0	0	0	1
Pla2g7	Q60963	Platelet-activating factor acetylhydrolase	+	1.98281	0.0104038	-0.544168	0.685787	18.0783	18.3342	18.1362	18.4728	17.7991	17.748	17.8668	17.6766	17.6224	17.186	21	20	21	19	19	16	18	17	17	16	0	0	0	0	1	0	0	0	0	0	0	1
Cpe	Q00493	Carboxypeptidase E		1.98183	0.0104272	-0.319145	0.801545	20.1972	20.1645	20.1292	20.3166	20.0853	19.8939	19.9965	20.0668	19.766	19.5738	39	37	37	38	36	34	37	35	36	36	0	0	1	0	1	0	0	0	0	0	0	1
Grn	P28798	Granulins	+	1.96038	0.0109553	0.492193	1.40658	14.8951	14.302	14.7818	15.0703	14.6862	15.3379	15.3029	15.3879	15.2122	14.9554	6	5	6	6	5	5	6	5	7	6	0	0	0	0	1	0	0	0	0	0	0	1
Hist1h2bf;Hist1h2bm;Hist1h2ba;Hist1h2bb;Hist1h2bh;Hist2h2be;Hist2h2bb;Hist1h2bc;Hist3h2bb;Hist1h2bk;Hist1h2bp;Hist3h2ba	P10853;P10854;P70696;Q64475;Q64478;Q64524;Q64525;Q6ZWY9;Q8CGP0;Q8CGP1;Q8CGP2;Q9D2U9	Histone H2B type 1-F/J/L;Histone H2B type 1-M;Histone H2B type 1-A;Histone H2B type 1-B;Histone H2B type 1-H;Histone H2B type 2-E;Histone H2B type 2-B;Histone H2B type 1-C/E/G;Histone H2B type 3-B;Histone H2B type 1-K;Histone H2B type 1-P;Histone H2B type 3-A	+	1.93021	0.0117432	0.656362	1.5761	13.6666	13.7208	13.6876	13.4514	13.4423	14.8474	14.4535	13.7157	14.2274	14.0066	2	2	2	2	2	2	2	2	2	2	0	1	0	0	0	0	0	0	0	0	0	1
Pkm	P52480	Pyruvate kinase PKM	+	1.90503	0.0124442	0.750869	1.68281	13.0642	11.7626	12.3208	12.2881	12.7971	13.4205	13.0471	13.1028	13.2246	13.1921	4	3	1	2	3	3	3	3	3	3	1	1	0	0	0	0	0	0	0	0	0	0
Pepd	Q11136	Xaa-Pro dipeptidase	+	1.88433	0.0130518	0.819851	1.76522	12.6824	NaN	NaN	NaN	12.3965	13.6039	13.163	13.1661	NaN	13.504	1	NaN	NaN	NaN	1	1	1	1	NaN	1	0	0	0	0	0	0	0	0	0	0	0	0
Col4a2	P08122	Collagen alpha-2(IV) chain		1.87412	0.0133622	0.477855	1.39267	13.6644	14.182	13.6681	13.691	13.7536	14.3598	14.4708	14.5233	13.9893	14.0052	7	8	5	8	9	6	6	8	6	8	0	0	0	0	1	0	0	0	0	0	0	1
Col5a2	Q3U962	Collagen alpha-2(V) chain	+	1.86025	0.0137958	0.586395	1.50149	12.4293	12.0602	12.0167	12.3806	12.7094	13.1517	13.1098	12.9303	12.9465	12.3898	1	1	1	1	1	1	1	1	1	1	0	0	0	0	1	0	0	0	0	0	0	1
Hpx	Q91X72	Hemopexin	+	1.85377	0.0140032	-0.626464	0.647762	22.1151	22.7652	22.5568	22.2986	22.075	22.2281	21.7835	21.417	21.8274	21.4222	2	2	2	2	2	2	3	3	2	3	0	0	0	0	1	0	0	0	0	0	0	1
Npc2	Q9Z0J0	Epididymal secretory protein E1	+	1.8485	0.0141741	0.528542	1.44247	20.2193	20.0672	20.056	20.492	20.4176	20.9345	20.7524	21.2167	20.6323	20.359	13	11	13	14	14	13	15	16	15	14	0	0	0	0	1	0	0	0	0	0	0	1
Ctsb	P10605	Cathepsin B		1.8015	0.0157941	0.232645	1.17499	21.911	21.7761	21.841	22.119	22.0801	22.0483	22.2209	22.2545	22.22	22.1468	48	44	46	48	49	42	45	43	45	43	0	0	0	0	1	0	0	0	0	0	0	1
Egfr	Q01279	Epidermal growth factor receptor		1.78171	0.0165307	0.476968	1.39182	12.8646	13.5788	13.3746	13.4003	12.8345	13.717	13.8247	13.7067	13.6222	13.567	10	11	8	9	8	12	13	11	15	11	0	1	1	0	0	0	1	0	0	0	0	1
Adipoq	Q60994	Adiponectin		1.77293	0.0168682	0.380393	1.3017	20.2181	20.5749	20.8683	20.874	20.6885	21.0116	20.9571	21.1338	20.9358	21.0876	5	5	5	5	5	5	5	5	5	5	0	0	0	0	1	0	0	0	0	0	0	1
Clip1	Q922J3	CAP-Gly domain-containing linker protein 1	+	1.7445	0.0180093	-1.48787	0.356539	11.9189	12.1513	12.706	11.4297	11.9122	10.6272	NaN	NaN	9.61739	11.3627	1	1	1	1	1	1	NaN	NaN	1	1	1	0	1	0	0	0	0	0	0	0	0	0
Arsk	Q9D2L1	Arylsulfatase K	+	1.73396	0.0184517	-0.931034	0.524482	12.7957	12.8472	13.1704	13.0155	12.8484	13.0981	11.4236	11.5172	11.741	12.2423	3	4	5	3	3	1	3	2	3	1	0	0	0	0	1	0	0	0	0	0	0	1
Sema7a	Q9QUR8	Semaphorin-7A		1.72405	0.0188776	-0.316692	0.802909	15.4396	15.5043	15.3282	15.4939	15.6287	15.237	15.3716	14.7989	15.2226	15.1812	33	27	28	31	31	25	27	23	28	27	0	0	1	0	0	1	0	0	0	0	0	1
Ctsl	P06797	Cathepsin L1		1.70996	0.0195001	0.304599	1.23507	18.383	18.4909	18.5584	18.4259	18.3599	18.3689	18.8671	18.9171	18.8221	18.7659	23	22	23	23	20	21	22	21	22	22	0	0	0	0	0	0	0	0	0	0	0	1
Enpp2	Q9R1E6	Ectonucleotide pyrophosphatase/phosphodiesterase family member 2	+	1.70936	0.0195273	-0.961335	0.513581	17.9852	16.7728	16.225	16.8287	16.7656	15.8736	16.3721	16.2804	15.6343	15.6103	38	25	22	24	26	15	20	15	16	13	0	0	0	0	1	0	0	0	0	0	0	1
Cntfr	O88507	Ciliary neurotrophic factor receptor subunit alpha	+	1.63759	0.0230364	-0.668604	0.629115	12.5052	13.3877	13.0254	12.8596	13.2559	12.2053	12.8789	12.488	12.3489	11.7695	1	1	1	1	1	1	1	1	1	1	0	0	1	0	0	1	0	0	0	0	0	1
Arsa	P50428	Arylsulfatase A		1.61971	0.0240046	-0.262073	0.833889	12.4039	12.611	12.4734	12.4536	12.3521	12.2301	12.459	11.9709	12.07	12.2536	2	2	3	2	3	1	1	2	1	1	0	0	0	0	0	0	0	0	0	0	0	1
Sort1	Q6PHU5	Sortilin		1.5943	0.0254508	0.280144	1.21432	13.8326	14.1094	14.3823	13.9665	14.0179	14.3373	14.4611	14.377	14.3502	14.1839	3	2	2	3	3	2	2	2	2	2	0	1	1	0	0	0	1	0	0	0	0	1
Proc	P33587	Vitamin K-dependent protein C		1.58875	0.025778	0.317636	1.24629	15.9574	16.3864	16.1507	16.1046	15.9692	16.4768	16.3709	16.6295	16.1305	16.5488	2	2	2	2	2	2	2	2	2	2	0	0	0	0	1	0	0	0	0	0	0	1
Plxnb2	B2RXS4	Plexin-B2		1.57224	0.0267769	-0.510627	0.701917	13.7038	14.0991	14.0213	13.3135	13.7215	13.1335	12.9444	13.632	13.4827	13.1134	1	1	1	2	1	3	3	2	2	3	0	0	1	0	0	0	1	0	0	0	0	1
Dhx30	Q99PU8	Putative ATP-dependent RNA helicase DHX30		1.53091	0.02945	0.390609	1.31095	14.5412	14.8099	15.0605	14.9229	14.5487	15.5015	14.9752	15.2226	14.9037	15.2333	1	1	1	1	1	1	1	1	1	1	1	0	0	1	0	0	0	0	0	0	0	0
Nptn	P97300	Neuroplastin		1.52428	0.0299035	0.621091	1.53804	13.7865	13.5488	13.1584	14.4479	14.1592	14.5802	14.3683	14.6194	14.2834	14.355	1	1	1	1	1	1	1	1	1	1	0	0	1	0	0	0	1	0	0	0	0	1
Lyz1	P17897	Lysozyme C-1		1.49766	0.0317938	0.340111	1.26585	13.048	12.9496	13.2587	13.3931	12.8135	13.2344	13.4531	13.4822	13.3038	13.69	2	2	2	2	2	2	1	2	2	2	0	0	0	0	1	0	0	0	0	0	0	0
Tjp1	P39447	Tight junction protein ZO-1		1.46754	0.0340767	0.564462	1.47884	11.3468	11.7423	11.5973	11.6223	11.2316	11.4947	12.4143	12.2057	12.5281	11.7199	1	1	1	1	1	1	1	1	1	1	1	0	1	0	0	0	0	0	0	0	0	0
Fn1	P11276	Fibronectin		1.45382	0.0351705	0.377598	1.29918	19.8866	20.3309	20.0148	20.2724	19.667	20.6574	20.5575	20.3392	20.1991	20.3065	99	87	89	93	89	82	93	86	90	89	0	0	0	0	1	0	0	0	0	0	0	1
Hba	P01942	Hemoglobin subunit alpha		1.4392	0.0363745	-0.560712	0.677968	17.4879	17.2792	17.196	16.6653	16.5753	16.801	16.7241	16.3692	16.0511	16.4548	2	3	3	3	3	3	3	4	3	3	0	0	0	0	0	0	0	0	0	0	0	0
Mdh1	P14152	Malate dehydrogenase, cytoplasmic		1.42285	0.0377704	0.309893	1.23962	17.7786	18.1627	18.4488	17.989	17.9922	18.3789	18.5524	18.4265	18.2103	18.3527	1	1	1	1	1	1	1	1	1	1	1	0	0	0	0	0	0	0	0	0	0	0
Tnfrsf21	Q9EPU5	Tumor necrosis factor receptor superfamily member 21		1.41913	0.0380948	0.689511	1.61274	12.6728	12.5708	12.7555	13.3208	13.1286	12.9739	13.7168	14.3215	13.1573	13.7265	2	2	2	2	3	3	2	1	2	1	0	0	1	0	0	0	1	0	0	0	0	1
Olfm2	Q8BM13	Noelin-2		1.40749	0.0391304	0.535088	1.44903	16.499	17.293	16.8435	17.3585	17.3535	17.4714	17.217	17.6423	18.0294	17.6627	4	3	3	3	2	3	5	3	2	2	1	1	1	0	1	0	0	0	0	0	0	1
Ftcd	Q91XD4	Formimidoyltransferase-cyclodeaminase		1.39998	0.0398125	0.58148	1.49638	12.9763	13.95	13.5213	13.6563	13.1776	14.474	14.2588	13.518	14.0399	13.8983	1	1	1	1	1	1	1	1	1	1	1	0	0	0	0	0	0	0	0	0	0	0
Ntm	Q99PJ0	Neurotrimin		1.37593	0.0420797	0.260758	1.19811	16.4029	16.7722	16.831	16.9842	16.8837	16.9878	17.0186	17.1814	17.0607	16.9294	8	8	8	11	12	10	11	8	12	11	0	0	1	0	0	1	0	0	0	0	0	1
C2	P21180	Complement C2		1.37383	0.042283	-0.605783	0.657115	15.4892	16.0546	15.9277	15.622	14.8344	14.9574	14.7617	14.6574	15.1242	15.3984	1	1	1	1	2	2	2	2	2	2	0	0	0	0	1	0	0	0	0	0	0	1
Cln5	Q3UMW8	Ceroid-lipofuscinosis neuronal protein 5 homolog		1.36606	0.0430467	0.442587	1.35904	12.9909	12.8144	13.1386	13.7136	13.502	13.7256	13.6987	13.8172	13.7724	13.3585	3	3	3	2	2	3	4	4	2	3	0	0	1	0	0	0	0	1	0	0	0	1
B4gat1	Q8BWP8	Beta-1,4-glucuronyltransferase 1		1.36164	0.0434872	-0.520229	0.697261	13.7855	13.9299	13.8964	13.4785	13.7336	13.5637	13.8185	12.727	13.208	12.9057	4	2	2	3	2	2	2	3	2	2	0	0	1	0	0	0	0	1	0	0	0	1
Crtac1	Q8R555	Cartilage acidic protein 1		1.35572	0.0440843	0.564607	1.47899	13.2392	13.6757	13.7888	13.4351	13.8973	14.6747	13.8793	14.6642	13.7724	13.8686	3	2	2	3	4	1	3	1	2	2	0	0	0	0	1	0	0	0	0	0	0	0
Lag3	Q61790	Lymphocyte activation gene 3 protein		1.31683	0.0482136	-0.566385	0.675307	12.5792	13.3971	13.2329	12.6377	13.147	12.1114	NaN	12.568	12.8362	12.2139	3	3	3	3	2	1	NaN	1	1	1	0	0	1	0	0	0	1	0	0	0	0	1
Fus	P56959	RNA-binding protein FUS		1.31273	0.048671	1.05439	2.07684	13.0734	NaN	NaN	11.8115	12.4977	14.0032	13.4429	12.9269	13.6879	NaN	1	NaN	NaN	1	1	1	1	1	1	NaN	0	1	0	0	0	0	0	0	0	0	0	0
Tuba1b;Tuba1a;Tuba1c	P05213;P68369;P68373	Tubulin alpha-1B chain;Tubulin alpha-1A chain;Tubulin alpha-1C chain		1.28347	0.0520627	0.696172	1.6202	12.3586	12.1375	12.7899	12.264	11.799	12.7537	12.3371	13.8917	12.7725	13.0748	5	2	1	2	2	3	3	1	2	2	1	0	0	0	0	0	0	0	0	0	0	0
Galns	Q571E4	N-acetylgalactosamine-6-sulfatase		1.27404	0.0532061	0.698339	1.62264	12.8987	11.7697	13.3048	12.8953	12.2416	13.4273	13.5421	13.6297	13.1605	12.8422	3	1	2	2	3	2	2	2	2	2	0	0	0	0	0	0	0	0	0	0	0	1
Cadm4	Q8R464	Cell adhesion molecule 4		1.27184	0.0534763	0.365471	1.2883	13.955	13.7767	14.178	14.4725	14.3396	14.817	14.339	14.5899	14.5603	14.243	6	6	6	7	6	6	6	7	7	6	0	0	1	0	0	0	1	0	0	0	0	1
Serpini1	O35684	Neuroserpin		1.26387	0.0544663	0.471745	1.38679	15.2249	15.9032	15.7817	15.8468	16.2379	16.0855	16.4646	15.844	16.4531	16.506	8	8	8	8	10	8	9	6	7	8	0	0	0	0	1	0	0	0	0	0	0	1
Ctss	O70370	Cathepsin S		1.19857	0.0633042	-0.278931	0.824202	18.337	18.2466	18.6861	18.77	18.6434	18.0568	18.1996	18.5302	18.3004	18.2014	13	11	13	11	13	12	12	13	13	11	0	0	0	0	0	0	0	0	0	0	0	1
Il1rap	Q61730	Interleukin-1 receptor accessory protein		1.18971	0.0646089	0.240889	1.18172	17.0177	17.4484	17.3163	17.4483	17.0622	17.6828	17.5563	17.4023	17.3171	17.5387	9	9	9	10	9	10	8	10	9	9	0	0	1	0	1	0	1	0	0	0	0	1
Pcolce	Q61398	Procollagen C-endopeptidase enhancer 1		1.16366	0.0686031	-0.998361	0.500568	13.0399	12.9212	12.0869	12.4485	12.8058	NaN	12.6941	11.3456	10.9466	NaN	3	3	3	3	3	NaN	1	1	3	NaN	0	0	0	0	1	0	0	0	0	0	0	1
Sema6a	O35464	Semaphorin-6A		1.15483	0.0700124	0.397884	1.31757	15.6978	15.1111	15.3439	15.9973	15.7354	16.1977	16.0895	16.1465	15.8081	15.6329	14	10	10	15	15	15	12	13	14	10	0	0	1	0	0	0	1	0	0	0	0	1
Cst7	O89098	Cystatin-F		1.15046	0.0707189	-0.286765	0.819738	15.0484	15.1571	15.08	14.7407	15.399	14.7811	14.8288	15.0616	14.5077	14.8121	2	2	2	2	1	2	2	2	2	1	0	0	0	0	1	0	0	0	0	0	0	1
Nccrp1	G3X9C2	F-box only protein 50		1.1378	0.072812	0.817424	1.76226	12.3759	12.3996	13.0044	12.6037	13.283	14.8928	12.8624	13.363	13.5229	13.1127	3	1	1	1	3	3	1	1	1	2	1	0	0	0	0	0	0	0	0	0	0	0
Manba	Q8K2I4	Beta-mannosidase		1.12345	0.0752579	-0.247842	0.842155	15.4785	15.6723	15.7206	15.7412	15.7785	15.4849	15.5395	15.7288	15.0815	15.3172	12	10	10	12	12	10	10	8	11	11	0	0	0	0	0	0	0	0	0	0	0	1
Cntnap2	Q9CPW0	Contactin-associated protein-like 2		1.12084	0.0757119	0.537129	1.45108	12.0184	11.7068	11.1001	11.9021	11.7189	11.8228	12.3158	11.9942	13.0051	11.9941	3	1	1	2	2	1	2	2	2	2	0	0	1	0	0	0	1	0	0	0	0	1
Ncam2	O35136	Neural cell adhesion molecule 2		1.1185	0.0761206	0.254643	1.19304	13.5515	13.5583	13.5956	13.641	13.7328	14.0535	13.8082	14.2295	13.6996	13.562	4	4	4	4	4	5	5	4	4	5	0	0	1	0	0	1	1	0	0	0	0	1
Gins4	Q99LZ3	DNA replication complex GINS protein SLD5		1.1183	0.0761556	0.449604	1.36567	22.5963	23.3152	22.9562	22.7159	22.9432	23.5418	23.4387	23.8701	22.7948	23.1295	1	1	1	1	1	1	1	1	1	1	1	1	0	0	0	0	0	0	0	0	0	0
Asah1	Q9WV54	Acid ceramidase		1.11074	0.0774925	-0.45011	0.731987	13.1791	13.3767	13.122	12.6808	12.8627	13.2255	12.6751	12.4484	12.5366	12.0852	4	3	4	3	4	1	4	2	3	4	0	0	0	0	1	0	0	0	0	0	0	1
C8a	Q8K182	Complement component C8 alpha chain		1.1027	0.0789403	0.912312	1.88206	12.7928	11.985	NaN	12.232	11.1695	13.1865	12.7224	NaN	NaN	12.9624	3	2	NaN	3	1	1	2	NaN	NaN	2	0	0	1	0	1	0	0	0	0	0	1	1
Lamp1	P11438	Lysosome-associated membrane glycoprotein 1		1.10206	0.0790565	0.45932	1.37489	14.0951	13.8139	13.9577	14.3079	14.8651	15.2085	14.5849	14.5196	14.5205	14.5029	1	1	1	1	1	1	1	1	1	1	0	0	1	0	0	0	1	0	0	0	0	1
Siae	P70665	Sialate O-acetylesterase		1.08204	0.0827872	-0.269738	0.82947	14.0765	14.5045	14.714	14.4198	14.541	14.2047	14.0933	14.5065	14.0759	14.0268	1	1	1	1	1	1	1	1	1	1	1	0	0	0	0	0	0	0	0	0	0	1
Tjp2	Q9Z0U1	Tight junction protein ZO-2		1.07938	0.0832947	-0.458993	0.727494	19.56	20.644	19.9779	19.7186	19.4418	19.398	19.6571	19.5513	19.1473	19.2936	1	1	1	1	1	1	1	1	1	1	0	1	1	0	0	0	0	0	0	0	0	0
Plbd2	Q3TCN2	Putative phospholipase B-like 2		1.07616	0.0839155	0.248322	1.18782	14.6479	14.5916	14.6837	14.8402	14.82	15.1815	15.0148	15.2206	14.8002	14.6079	8	7	5	9	8	7	7	8	6	4	0	0	0	0	0	0	0	0	0	0	0	1
Lcat	P16301	Phosphatidylcholine-sterol acyltransferase		1.06653	0.0857957	0.360392	1.28377	14.5708	14.8254	14.4243	14.4977	14.2752	15.1525	15.1057	14.7648	14.3003	15.0721	1	1	1	1	1	1	1	1	1	1	0	0	0	0	1	0	0	0	0	0	0	1
Nrxn1	Q9CS84	Neurexin-1		1.05996	0.0871038	0.919842	1.89191	11.8974	NaN	10.6429	11.2339	9.85875	11.7833	12.5248	11.3401	11.3374	12.1546	1	NaN	1	1	1	2	1	1	1	1	0	0	1	0	0	0	1	0	0	0	0	1
Ldlr	P35951	Low-density lipoprotein receptor		1.05902	0.0872937	0.598664	1.51431	12.3977	12.7957	12.6351	13.4439	12.9829	13.8689	13.7855	13.6309	12.4787	13.4847	5	2	4	5	6	5	5	6	6	6	0	0	1	0	0	0	1	0	0	0	0	1
Ptprf	A2A8L5	Receptor-type tyrosine-protein phosphatase F		1.05132	0.0888543	0.171321	1.12609	13.1342	13.2985	13.2113	13.2681	13.4244	13.5651	13.5043	13.5844	13.3454	13.194	6	8	6	7	8	5	5	6	8	9	0	0	1	0	0	0	0	0	0	0	0	1
Smpdl3a	P70158	Acid sphingomyelinase-like phosphodiesterase 3a		1.05083	0.0889553	-0.2984	0.813153	14.3801	15.0033	14.9287	14.97	14.7149	14.3542	14.3142	14.3396	14.7507	14.7463	10	8	11	9	10	6	7	6	9	7	0	0	0	0	1	0	0	0	0	0	0	1
Col4a1	P02463	Collagen alpha-1(IV) chain		1.04207	0.0907676	0.257657	1.19554	15.7899	16.5297	16.1014	15.9727	16.266	16.2469	16.4656	16.3693	16.3645	16.5017	14	15	12	13	14	10	12	10	12	11	0	0	0	0	1	0	0	0	0	0	0	1
Treh	Q9JLT2	Trehalase		1.03968	0.0912686	0.38998	1.31037	17.0172	17.3974	17.6182	17.7762	17.4466	17.7369	17.3339	17.857	17.972	18.3056	1	1	1	1	1	1	1	1	1	1	0	0	1	0	0	1	0	0	0	0	0	1
Eef1a1	P10126	Elongation factor 1-alpha 1		1.03915	0.0913801	2.91853	7.56077	12.854	5.60252	11.7627	NaN	9.34086	14.1255	11.7651	13.4453	12.256	12.4509	1	1	1	NaN	2	1	2	1	1	2	1	1	1	0	0	0	0	0	0	0	0	0
Aoc3;Aoc2	O70423;Q812C9	Membrane primary amine oxidase;Retina-specific copper amine oxidase		1.03795	0.091633	0.264548	1.20126	19.6909	19.9035	20.4205	19.9768	19.7507	20.3001	20.3146	20.2125	20.0338	20.2041	4	4	4	4	4	4	4	4	4	4	0	0	1	0	0	0	0	1	0	0	0	1
Neo1	P97798	Neogenin		1.03625	0.091992	0.482099	1.39677	13.7044	13.2533	13.6585	14.4681	13.8602	14.6332	14.2034	14.5684	14.1899	13.7602	4	3	3	4	5	4	5	3	7	5	0	0	1	0	0	0	1	0	0	0	0	1
Naga	Q9QWR8	Alpha-N-acetylgalactosaminidase		1.03389	0.0924935	-0.224544	0.855866	14.5756	14.6518	14.8727	14.8158	14.9056	14.5774	14.5307	14.8672	14.4658	14.2578	4	4	4	4	5	3	4	4	4	4	0	0	0	0	0	0	0	0	0	0	0	1
Dner	Q8JZM4	Delta and Notch-like epidermal growth factor-related receptor		1.01156	0.0973724	-1.00651	0.49775	10.5252	NaN	NaN	10.8401	9.75168	9.45233	NaN	NaN	9.27931	NaN	1	NaN	NaN	1	1	1	NaN	NaN	1	NaN	0	0	1	0	0	0	1	0	0	0	0	1
Nptx1	Q62443	Neuronal pentraxin-1		1.00338	0.0992236	1.20975	2.31297	10.6041	11.4623	12.319	11.1373	12.4182	12.5183	14.0081	10.9006	13.7275	12.835	1	1	2	1	2	3	3	1	4	3	0	0	0	0	0	0	0	0	0	0	0	1
Ttr	P07309	Transthyretin		0.993846	0.101427	0.692315	1.61587	15.2558	16.6589	16.6891	15.9241	15.3097	16.5413	16.4206	NaN	16.7307	16.9467	6	1	1	2	4	1	1	NaN	1	1	0	0	0	0	1	0	0	0	0	0	0	1
Negr1	Q80Z24	Neuronal growth regulator 1		0.991142	0.102061	1.17364	2.2558	12.9111	NaN	12.187	NaN	12.3968	14.688	13.0556	NaN	13.2722	NaN	1	NaN	1	NaN	1	1	1	NaN	1	NaN	0	0	1	0	0	1	0	0	0	0	0	1
Efemp1	Q8BPB5	EGF-containing fibulin-like extracellular matrix protein 1		0.988686	0.102639	-0.218535	0.859438	14.696	14.941	14.7799	15.2136	14.9077	14.6556	14.8712	14.4562	14.8606	14.6021	6	7	7	7	7	6	6	5	8	6	0	0	0	0	1	0	0	0	0	0	0	1
Hspa8	P63017	Heat shock cognate 71 kDa protein		0.968431	0.10754	0.649836	1.56899	12.896	11.4104	12.2281	12.0534	12.9581	12.9041	13.7535	12.4566	12.7633	12.9177	2	2	3	3	2	3	1	3	2	3	1	1	1	0	0	0	0	0	0	0	0	0
Spp1	P10923	Osteopontin		0.964247	0.108581	-0.410217	0.75251	14.8617	14.832	14.4432	14.4446	14.3864	13.9648	14.4132	13.9201	13.7554	14.8634	2	1	1	2	2	2	1	1	2	1	0	0	0	0	1	0	0	0	0	0	0	1
Col6a1	Q04857	Collagen alpha-1(VI) chain		0.934429	0.116298	1.00772	2.01073	12.7337	9.53945	11.9433	11.6221	12.1311	13.2734	12.6307	12.3881	12.3943	12.3217	5	1	4	4	4	4	5	4	4	5	0	0	0	0	1	0	0	0	0	0	0	1
Cdh2	P15116	Cadherin-2		0.922067	0.119656	-0.573053	0.672193	13.5401	13.6072	14.6969	14.6029	14.7813	13.2812	13.3633	14.2015	13.5383	13.9788	3	2	4	6	5	3	2	4	3	4	0	0	1	0	0	0	1	0	0	0	0	1
Ggh	Q9Z0L8	Gamma-glutamyl hydrolase		0.913659	0.121995	-0.194032	0.874159	14.5509	14.6376	14.5661	14.6669	14.7265	14.1785	14.2255	14.4914	14.7692	14.5133	13	12	12	12	12	9	8	6	9	7	0	0	0	0	1	0	0	0	0	0	0	1
Ldhb	P16125	L-lactate dehydrogenase B chain		0.907434	0.123756	0.285823	1.21911	13.9163	14.153	14.571	13.9777	14.3016	14.6467	14.3286	14.5286	14.095	14.7498	2	2	2	2	2	2	2	2	2	2	1	0	0	0	0	0	0	0	0	0	0	0
Ctsz	Q9WUU7	Cathepsin Z		0.871362	0.134474	-0.186789	0.878559	18.9306	18.4829	18.892	18.5665	19.0071	18.5815	18.6331	18.7148	18.4992	18.5165	17	14	17	15	17	14	14	15	15	12	0	0	0	0	0	0	0	0	0	0	0	1
Apoe	P08226	Apolipoprotein E		0.868233	0.135446	-0.307745	0.807904	16.0027	16.1074	15.908	15.6883	15.674	15.8673	15.658	15.7499	15.635	14.9314	15	11	11	14	12	5	11	8	6	9	0	0	0	0	1	0	0	0	0	0	0	1
Fgg	Q8VCM7	Fibrinogen gamma chain		0.857056	0.138977	0.764774	1.6991	12.6856	NaN	NaN	12.3629	NaN	13.5647	13.0134	NaN	NaN	NaN	1	NaN	NaN	1	NaN	1	1	NaN	NaN	NaN	0	0	0	0	1	0	0	0	0	0	0	1
Rtn4rl2	Q7M6Z0	Reticulon-4 receptor-like 2		0.852097	0.140573	0.418672	1.3367	12.5963	13.2205	13.4642	13.696	13.8554	13.4302	14.1212	13.6914	13.6356	14.0474	4	2	2	3	5	5	4	3	4	2	0	0	1	0	0	1	0	0	0	0	0	1
Slc25a5	P51881	ADP/ATP translocase 2		0.828247	0.148509	0.861382	1.81678	NaN	NaN	10.724	9.32606	10.0338	11.2927	9.95991	11.0105	11.2943	NaN	NaN	NaN	1	1	1	1	1	1	1	NaN	0	0	1	1	0	0	0	0	0	0	1	0
Htra1	Q9R118	Serine protease HTRA1		0.825819	0.149342	0.384841	1.30572	17.6301	18.2388	17.5232	17.4115	17.3178	18.2885	18.2315	17.9533	17.3351	18.2372	4	3	4	4	4	4	3	3	4	3	1	0	1	0	1	0	0	0	0	0	0	0
Wdfy3	Q6VNB8	WD repeat and FYVE domain-containing protein 3		0.810496	0.154705	0.337168	1.26327	26.6465	27.211	27.1689	26.5799	26.8594	26.9444	27.145	27.0049	27.893	27.1643	2	2	2	2	2	2	2	2	1	2	1	1	1	0	0	0	0	0	0	0	0	0
Pfn1	P62962	Profilin-1		0.809619	0.155018	0.346857	1.27179	12.7656	13.5391	12.4846	13.1087	13.0287	13.2542	13.1035	13.3646	13.1115	13.8272	2	1	2	1	1	2	2	1	1	1	1	0	0	0	0	0	0	0	0	0	0	0
Clu	Q06890	Clusterin		0.808528	0.155408	0.272614	1.20799	18.6105	18.7589	18.4553	18.4945	17.9203	18.9377	18.9214	18.6307	18.3968	18.7159	33	32	31	33	31	32	31	31	32	32	1	1	1	1	1	0	0	0	0	0	0	1
Cpd	O89001	Carboxypeptidase D		0.802244	0.157673	0.380701	1.30197	13.9307	13.3824	13.5309	14.227	14.5578	14.4745	14.662	14.1468	14.0732	14.1759	7	4	5	5	6	6	8	5	5	8	0	0	1	0	0	0	1	0	0	0	0	1
Glg1	Q61543	Golgi apparatus protein 1		0.778299	0.16661	0.290308	1.2229	13.2087	13.1055	12.8862	13.1563	13.2436	13.5467	14.0169	13.2905	13.2631	12.9347	6	4	3	4	6	5	2	4	6	5	0	0	1	0	0	0	1	0	0	0	0	1
Lingo1	Q9D1T0	Leucine-rich repeat and immunoglobulin-like domain-containing nogo receptor-interacting protein 1		0.777396	0.166957	0.313839	1.24301	13.7649	14.2761	14.2679	14.6895	14.8573	14.4933	14.8485	14.5056	14.8605	14.717	8	9	7	10	10	9	10	8	9	9	0	0	1	0	0	0	1	0	0	0	0	1
Igf2	P09535	Insulin-like growth factor II		0.77621	0.167413	-0.668299	0.629248	11.3263	10.935	11.6437	11.5813	11.5162	10.0899	11.7673	11.2569	NaN	9.81458	1	1	1	1	1	1	1	1	NaN	2	0	0	0	0	1	0	0	0	0	0	0	0
Glipr2	Q9CYL5	Golgi-associated plant pathogenesis-related protein 1		0.770992	0.169437	-0.243536	0.844673	14.275	14.823	14.7825	14.2091	14.4654	14.2007	14.6433	14.0475	14.1905	14.2553	2	2	2	2	2	2	2	2	2	2	0	0	1	0	0	0	0	0	0	0	0	0
Upp2	Q8CGR7	Uridine phosphorylase 2		0.765433	0.171619	0.483356	1.39799	14.9554	13.4129	13.9022	14.1018	13.7801	14.8157	13.874	14.3933	14.4869	14.9993	2	1	1	1	1	1	1	2	1	2	0	0	0	0	0	0	0	0	0	0	0	0
Col6a2	Q02788	Collagen alpha-2(VI) chain		0.761991	0.172985	0.569797	1.48431	13.3468	11.9585	11.7909	13.2478	13.0736	13.9262	13.2685	13.1844	13.0401	12.8475	7	1	1	6	6	7	6	6	6	5	0	0	1	0	1	0	0	0	0	0	0	1
Stab1	Q8R4Y4	Stabilin-1		0.749652	0.177971	-1.0647	0.478073	12.7423	13.2174	11.6898	12.0595	13.1956	NaN	12.36	NaN	10.6725	NaN	6	2	3	2	8	NaN	1	NaN	1	NaN	0	0	1	0	0	0	1	0	0	0	0	1
Hspg2	Q05793	Basement membrane-specific heparan sulfate proteoglycan core protein		0.744287	0.180183	0.414713	1.33303	10.8414	11.1891	11.6485	11.7705	10.9637	12.0147	12.0266	NaN	11.6107	11.1374	3	3	2	2	3	2	1	NaN	2	2	0	0	0	0	1	0	0	0	0	0	0	1
Pon1	P52430	Serum paraoxonase/arylesterase 1		0.738439	0.182625	0.514598	1.4286	13.3332	12.8509	12.4124	NaN	12.7563	13.7336	12.7762	NaN	NaN	13.5485	1	1	1	NaN	1	1	1	NaN	NaN	1	0	0	0	0	1	0	0	0	0	0	0	1
Sprr2b;Sprr2d;Sprr2g;Sprr2h;Sprr2k	O70554;O70555;O70558;O70559;O70562	Small proline-rich protein 2B;Small proline-rich protein 2D;Small proline-rich protein 2G;Small proline-rich protein 2H;Small proline-rich protein 2K		0.731176	0.185705	0.36599	1.28877	15.1216	NaN	14.7727	NaN	14.9449	15.8573	NaN	15.0695	15.2747	15.048	1	NaN	1	NaN	1	1	NaN	1	1	1	1	0	0	0	0	0	0	0	0	0	0	0
Cpb2	Q9JHH6	Carboxypeptidase B2		0.720323	0.190404	-0.733591	0.601405	13.7894	14.1167	15.661	15.4299	15.3379	13.6318	14.0969	13.36	15.3611	14.2172	2	2	2	2	2	3	3	2	2	2	0	0	0	0	1	0	0	0	0	0	0	1
Tpi1	P17751	Triosephosphate isomerase		0.699004	0.199984	1.03762	2.05283	12.0292	8.88238	10.566	10.5312	11.7086	13.7515	11.45	11.1781	11.3578	11.168	3	2	3	2	3	4	2	2	3	2	1	0	0	0	0	0	0	0	0	0	0	0
Tgm1	Q9JLF6	Protein-glutamine gamma-glutamyltransferase K		0.691372	0.20353	0.83893	1.78872	12.7203	NaN	12.4837	12.2216	13.2259	15.0904	NaN	13.337	12.6536	12.9262	2	NaN	1	1	4	7	NaN	1	2	1	0	0	1	0	0	0	0	0	0	0	0	0
Tpp1	O89023	Tripeptidyl-peptidase 1		0.686183	0.205976	-0.7859	0.57999	14.354	14.3929	14.5881	13.7994	14.0299	13.355	15.2234	14.0372	12.1992	12.4199	7	5	6	3	6	4	3	3	3	6	0	0	0	0	0	0	0	0	0	0	0	1
Ifi30	Q9ESY9	Gamma-interferon-inducible lysosomal thiol reductase		0.674962	0.211368	-0.45588	0.729065	14.0694	13.3167	13.538	14.0767	13.9547	13.2555	13.143	13.1997	12.6354	14.4424	6	3	4	4	5	2	2	2	3	1	0	0	0	0	1	0	0	0	0	0	0	1
Thy1	P01831	Thy-1 membrane glycoprotein		0.672946	0.212351	0.230262	1.17305	14.9768	14.8981	14.5175	14.7021	15.2207	15.5062	15.0987	14.7559	15.0194	15.0862	6	3	4	5	5	5	6	4	4	4	0	0	1	0	0	1	0	0	0	0	0	1
Cp	Q61147	Ceruloplasmin		0.67176	0.212931	-0.249181	0.841374	20.1509	20.8291	20.9511	20.3471	20.6012	20.4272	20.4766	19.893	20.3864	20.4503	14	10	12	13	13	22	22	21	26	23	0	0	0	0	1	0	0	0	0	0	0	1
Bmp3	Q8BHE5	Bone morphogenetic protein 3		0.662495	0.217523	0.499131	1.41336	NaN	NaN	11.0859	10.4888	11.1525	NaN	11.7178	NaN	11.633	10.8737	NaN	NaN	1	1	1	NaN	2	NaN	1	1	0	0	0	0	1	0	0	0	0	0	0	1
	P01631	Ig kappa chain V-II region 26-10		0.662312	0.217615	0.17323	1.12758	16.7862	17.4395	17.3622	17.2838	17.1284	17.3887	17.2778	17.578	17.2437	17.378	2	2	2	2	2	2	2	2	2	2	0	0	0	0	0	0	0	0	0	0	0	0
Man2b2	O54782	Epididymis-specific alpha-mannosidase		0.654045	0.221797	-0.192378	0.875162	16.0712	16.2841	16.3499	16.4377	16.2928	16.2678	16.0137	16.506	15.9334	15.7531	18	13	16	17	17	13	11	12	13	9	0	0	0	0	1	0	0	0	0	0	0	1
Afm	O89020	Afamin		0.645419	0.226246	0.220581	1.1652	19.2019	19.8503	19.92	19.5251	19.7881	20.0523	20.0648	19.7741	19.5157	19.9814	2	2	2	2	3	1	3	3	2	2	0	0	0	0	1	0	0	0	0	0	0	1
Sirpa	P97797	Tyrosine-protein phosphatase non-receptor type substrate 1		0.641879	0.228098	0.270155	1.20594	13.2909	13.8453	13.5824	13.9546	13.814	14.3398	14.1524	13.5963	13.522	14.2275	2	2	2	2	2	2	2	3	3	2	0	0	1	0	0	0	1	0	0	0	0	1
Clstn1	Q9EPL2	Calsyntenin-1		0.63739	0.230468	0.673843	1.59532	12.3716	11.6618	NaN	13.148	13.3013	NaN	13.404	13.6569	12.8226	NaN	1	1	NaN	1	1	NaN	2	1	1	NaN	0	1	1	0	0	0	1	0	0	0	0	1
F13a1	Q8BH61	Coagulation factor XIII A chain		0.629588	0.234645	0.554453	1.46861	12.2439	12.6925	11.8392	11.1935	10.7532	12.2138	12.8165	12.1715	NaN	11.9939	1	1	1	1	1	1	1	1	NaN	1	1	0	0	0	1	0	0	0	0	0	0	1
Arsb	P50429	Arylsulfatase B		0.622096	0.238728	-0.178417	0.883672	15.1021	15.5209	15.699	15.7469	15.6553	15.5789	15.2729	15.4667	15.3822	15.1314	11	11	12	11	11	10	10	10	10	10	0	0	0	0	0	0	0	0	0	0	0	1
Ppt2	O35448	Lysosomal thioesterase PPT2		0.612951	0.243809	0.222374	1.16665	13.0814	13.1076	12.6297	13.0565	13.3437	13.6846	12.8555	13.3572	13.1963	13.237	1	1	1	1	1	1	1	1	1	1	0	0	0	0	0	0	0	0	0	0	0	1
Park7	Q99LX0	Protein/nucleic acid deglycase DJ-1		0.612049	0.244315	-0.257713	0.836413	15.4671	16.137	16.097	15.435	15.8055	15.6901	15.986	15.4828	15.2473	15.2468	1	1	1	1	1	1	1	2	2	2	1	1	1	1	0	0	0	0	0	0	0	0
Hp	Q61646	Haptoglobin		0.611692	0.244517	0.209066	1.15594	23.7466	24.6207	24.4812	24.432	24.5496	24.4952	24.4262	24.7138	24.5861	24.6542	9	8	8	7	8	8	8	7	8	9	0	0	0	0	1	0	0	0	0	0	0	1
Sh3d21	Q7TSG5	SH3 domain-containing protein 21		0.604732	0.248467	0.257109	1.19508	22.981	23.815	23.6736	23.6556	23.2669	23.9312	23.308	23.6655	24.1176	23.6554	3	2	3	2	3	2	3	2	2	3	0	0	0	0	0	0	0	0	0	0	0	0
Sema3e	P70275	Semaphorin-3E		0.589792	0.257163	-0.75141	0.594023	NaN	10.9137	11.3103	10.9386	NaN	NaN	10.9901	9.61552	NaN	NaN	NaN	3	3	1	NaN	1	1	2	NaN	NaN	0	0	0	0	1	0	0	0	0	0	0	1
Serpinc1	P32261	Antithrombin-III		0.588387	0.257996	0.120814	1.08735	20.1852	20.6975	20.6028	20.5538	20.3734	20.6962	20.6882	20.5588	20.4916	20.582	22	16	21	18	23	18	21	19	19	20	0	0	0	0	1	0	0	0	0	0	0	1
Tbc1d2b	Q3U0J8	TBC1 domain family member 2B		0.576781	0.264983	0.206336	1.15375	12.0774	12.3845	12.9126	12.3524	12.8074	12.6785	12.465	12.6979	12.8029	12.9216	1	1	1	1	1	1	1	1	1	1	0	0	0	0	0	0	0	0	0	0	0	0
Anxa2	P07356	Annexin A2		0.570266	0.268989	0.519066	1.43303	13.6301	12.3128	13.0158	12.72	13.6021	14.7485	12.5085	13.5273	13.6019	13.4899	9	4	5	4	7	9	3	5	7	5	0	0	0	0	1	0	0	0	0	0	0	0
Serpinf2	Q61247	Alpha-2-antiplasmin		0.561885	0.27423	-0.547415	0.684245	10.912	NaN	12.119	NaN	11.7664	10.5889	11.0829	11.9745	10.3754	11.2367	1	NaN	1	NaN	1	1	1	1	1	1	0	0	0	0	1	0	0	0	0	0	0	1
Ambp	Q07456	Protein AMBP		0.561714	0.274338	0.214219	1.16008	15.4509	16.4121	16.0714	15.6844	15.9098	16.0938	16.2724	15.8809	16.0361	16.3165	1	1	1	1	1	1	1	1	1	1	0	0	0	0	1	0	0	0	0	0	0	1
Nid2	O88322	Nidogen-2		0.550741	0.281358	0.102154	1.07337	19.859	20.1787	20.358	20.2541	20.2467	20.3434	20.2709	20.2594	20.208	20.3254	1	1	1	1	1	1	1	1	1	1	0	0	0	0	1	0	0	0	0	0	0	1
Apoh	Q01339	Beta-2-glycoprotein 1		0.547172	0.28368	0.480992	1.3957	16.1741	18.3623	18.3761	17.7736	18.1482	18.0981	18.4825	18.2147	18.3109	18.1331	4	2	2	2	2	2	2	2	2	2	0	0	0	0	1	0	0	0	0	0	0	1
Csrp1	P97315	Cysteine and glycine-rich protein 1		0.545758	0.284605	0.198026	1.14713	13.2836	13.7951	13.655	13.6677	13.0886	13.2858	13.8383	13.7836	13.9058	13.6667	6	6	6	6	6	6	6	5	7	6	0	1	0	0	0	0	0	0	0	0	0	0
Gsn	P13020	Gelsolin		0.544468	0.285452	0.307493	1.23756	18.548	18.7295	17.8615	18.1344	18.237	18.9018	18.8621	18.613	17.7548	18.9161	14	14	13	14	13	9	13	8	11	14	1	0	0	0	1	0	0	0	0	0	0	0
Cd109	Q8R422	CD109 antigen		0.539442	0.288774	0.234826	1.17676	11.8737	12.1905	12.2103	12.3801	12.3095	12.3929	11.7923	12.8638	12.3434	12.746	4	4	4	4	3	4	3	4	4	5	0	0	1	0	0	1	0	0	0	0	0	1
Fuca1	Q99LJ1	Tissue alpha-L-fucosidase		0.53816	0.289628	-0.129975	0.913847	14.4523	14.2395	14.3651	14.0701	14.2769	14.1908	14.1622	14.4528	14.0852	13.8629	4	3	4	3	3	3	3	2	3	3	0	0	0	0	0	0	0	0	0	0	0	1
Plg	P20918	Plasminogen		0.535896	0.291141	0.22918	1.17217	18.4415	18.6827	18.1513	18.1304	17.8555	18.6898	18.7243	18.4487	17.9347	18.6098	6	6	6	6	6	6	7	6	5	6	0	0	0	0	1	0	0	0	0	0	0	0
Sorl1	O88307	Sortilin-related receptor		0.533319	0.292874	0.399614	1.31915	9.61687	NaN	9.9951	10.0175	10.0409	11.0512	10.8116	10.4925	9.6259	9.60487	1	NaN	1	1	1	1	1	1	1	1	0	0	1	0	1	0	1	0	0	0	0	1
Mertk	Q60805	Tyrosine-protein kinase Mer		0.53322	0.292941	0.33942	1.26525	11.1381	11.7181	12.1849	11.9825	12.0533	11.4692	12.2611	12.9437	12.0913	12.0087	3	3	2	3	2	2	2	2	2	2	0	0	1	0	0	0	1	0	0	0	0	1
Ubb;Ubc;Rps27a;Uba52	P0CG49;P0CG50;P62983;P62984	Polyubiquitin-B;Polyubiquitin-C;Ubiquitin-40S ribosomal protein S27a;Ubiquitin-60S ribosomal protein L40		0.532994	0.293093	0.544669	1.45869	13.1342	12.8728	13.1763	12.9636	13.3334	15.1921	12.2337	13.8272	13.2778	13.673	4	3	3	4	4	4	3	4	3	2	1	1	0	0	0	0	0	0	0	0	0	0
Scg3	P47867	Secretogranin-3		0.525739	0.29803	-0.171037	0.888204	12.3069	12.7321	12.5129	12.7522	12.2905	12.7028	12.3202	12.0157	12.2122	12.4887	10	6	8	9	7	5	4	2	5	4	0	0	1	0	1	0	0	0	0	0	0	0
Cpn1	Q9JJN5	Carboxypeptidase N catalytic chain		0.515652	0.305034	1.13906	2.20237	12.4589	10.4407	11.8972	8.82573	11.7763	13.2345	13.1443	12.7385	9.00376	12.9731	3	1	2	1	3	2	2	2	1	3	0	0	0	0	1	0	0	0	0	0	0	1
Vwf	Q8CIZ8	von Willebrand factor		0.507241	0.310999	-0.252678	0.839337	12.0078	12.5182	12.2413	12.172	12.0499	12.6085	12.1738	11.6685	11.3456	11.9295	1	1	1	3	1	1	1	1	1	1	0	0	0	0	1	0	0	0	0	0	0	1
Atrn	Q9WU60	Attractin		0.491858	0.322213	0.128856	1.09343	13.4623	13.9532	14.0731	14.1289	13.9005	13.9637	14.0212	14.047	13.9804	14.1499	4	4	4	4	4	4	3	4	4	4	0	0	1	0	0	0	1	0	0	0	0	1
Chgb	P16014	Secretogranin-1		0.491855	0.322215	0.265593	1.20213	14.202	15.5526	14.5984	14.7033	14.481	14.81	15.3367	14.7073	15.0435	14.9678	9	9	9	9	10	7	9	7	9	7	0	0	0	0	1	0	0	0	0	0	0	1
Hdgf	P51859	Hepatoma-derived growth factor		0.485237	0.327162	0.637349	1.55547	13.0582	NaN	11.9459	11.1991	12.2376	13.7144	13.1142	11.5544	12.6072	NaN	3	NaN	1	1	2	4	2	1	1	NaN	1	1	0	0	0	0	0	0	0	0	0	0
Stx1b	P61264	Syntaxin-1B		0.480488	0.330759	0.530587	1.44452	10.2711	8.88097	NaN	10.0202	NaN	10.6831	9.97809	NaN	10.1028	NaN	1	1	NaN	1	NaN	1	1	NaN	1	NaN	0	0	1	0	0	0	0	0	0	1	0	0
Vasn	Q9CZT5	Vasorin		0.479482	0.331526	0.263839	1.20067	12.5344	12.7921	12.8806	12.8444	12.0392	13.1207	12.6818	13.3205	13.0947	12.1922	3	1	2	1	2	3	2	1	1	3	0	0	1	0	0	0	1	0	0	0	0	1
Itgb2	P11835	Integrin beta-2		0.476459	0.333842	0.23166	1.17419	12.7806	12.7147	12.4026	12.5218	12.6269	12.7841	13.5696	12.2282	12.7333	12.8899	4	4	4	2	2	2	1	2	1	1	0	0	1	0	0	0	1	0	0	0	0	1
Ctsa	P16675	Lysosomal protective protein		0.476377	0.333905	-0.187832	0.877924	16.0189	16.3522	16.5393	16.7114	16.1801	16.3512	16.27	16.4886	16.0288	15.7242	26	22	23	26	22	22	23	23	22	22	0	0	0	0	0	0	0	0	0	0	0	1
Il6st	Q00560	Interleukin-6 receptor subunit beta		0.475274	0.334754	0.517717	1.43169	NaN	NaN	NaN	11.7712	11.0042	12.0528	NaN	NaN	11.758	NaN	NaN	NaN	NaN	1	1	1	NaN	NaN	1	NaN	0	0	1	0	0	0	1	0	0	0	0	1
Ctsh	P49935	Pro-cathepsin H		0.472539	0.336869	0.265326	1.20191	12.4077	13.259	13.0927	13.3589	12.4987	13.2011	13.6532	12.68	12.9848	13.4245	8	3	6	4	7	3	2	2	3	2	0	0	0	0	0	0	0	0	0	0	0	1
Serpinf1	P97298	Pigment epithelium-derived factor		0.471463	0.337705	0.269046	1.20501	14.749	15.1033	13.9789	14.6338	14.7025	15.1625	14.9851	15.0027	14.1603	15.2021	2	2	2	2	2	2	2	2	2	2	0	0	0	0	1	0	0	0	0	0	0	1
Rnf213	E9Q555	E3 ubiquitin-protein ligase RNF213		0.468049	0.34037	-0.566532	0.675238	15.2199	15.6183	15.6209	15.3296	15.7107	13.4733	15.7593	15.5871	13.7352	16.1118	1	1	1	1	1	1	1	1	1	1	1	0	0	0	0	0	0	0	0	0	0	0
Plod1	Q9R0E2	Procollagen-lysine,2-oxoglutarate 5-dioxygenase 1		0.463622	0.343857	0.135072	1.09815	14.9721	14.903	15.0243	14.8628	15.0423	15.3587	14.9551	15.3075	14.6576	15.2009	15	12	13	13	14	9	12	7	8	13	0	0	1	0	0	0	0	0	0	0	0	1
Rgma	Q6PCX7	Repulsive guidance molecule A		0.442761	0.360777	-0.242302	0.845395	12.2798	12.8413	13.039	13.0184	12.9348	12.9079	12.6888	NaN	12.7799	11.945	2	3	3	1	4	1	1	NaN	2	2	0	0	1	0	0	1	0	0	0	0	0	1
Ppt1	O88531	Palmitoyl-protein thioesterase 1		0.436836	0.365733	-0.180465	0.882418	14.9035	15.2461	14.9999	15.2012	14.8101	15.0013	14.9073	14.1988	15.1631	14.9879	13	12	14	12	15	11	11	11	11	12	0	0	0	0	1	0	0	0	0	0	0	1
Golm1	Q91XA2	Golgi membrane protein 1		0.425293	0.375584	0.411106	1.3297	11.0558	12.8804	12.6104	12.7927	12.2496	12.5966	13.2861	13.4613	12.3514	11.9491	2	2	2	3	3	3	1	1	3	2	0	0	1	0	0	0	0	1	0	0	0	1
F2	P19221	Prothrombin		0.411417	0.387778	0.186343	1.13788	16.9532	17.3091	16.648	16.9106	16.714	17.3473	17.3112	17.0256	16.4634	17.3192	10	8	8	9	8	8	8	9	8	9	0	0	0	0	0	0	0	0	0	0	0	1
Hbb-b1;Hbb-b2	P02088;P02089	Hemoglobin subunit beta-1;Hemoglobin subunit beta-2		0.40864	0.390265	0.162849	1.1195	16.2547	17.0326	16.8985	16.2801	16.4148	16.6088	16.7529	16.9522	16.5383	16.8427	3	3	3	3	3	3	3	3	3	3	0	0	0	0	0	0	0	0	0	0	0	0
Col3a1	P08121	Collagen alpha-1(III) chain		0.407976	0.390862	-0.424177	0.745264	12.5605	13.8114	12.6493	12.2866	12.7541	11.6983	11.3937	13.0021	12.3802	13.4668	5	4	4	2	6	1	2	2	1	2	0	0	0	0	1	0	0	0	0	0	0	1
Cntn1	P12960	Contactin-1		0.398927	0.399092	0.0887241	1.06343	16.9818	17.5134	17.4342	17.1332	17.2551	17.3737	17.2983	17.2999	17.4137	17.3756	40	39	41	40	43	33	34	31	34	36	0	0	1	0	0	1	0	0	0	0	0	1
Slc9a3r1	P70441	Na(+)/H(+) exchange regulatory cofactor NHE-RF1		0.398369	0.399605	0.159198	1.11667	13.2697	13.9712	13.5332	13.2044	NaN	13.6943	13.6698	NaN	13.5863	13.6648	1	1	1	1	NaN	1	1	NaN	1	1	1	0	1	0	0	0	0	0	0	0	0	0
Slc44a2	Q8BY89	Choline transporter-like protein 2		0.376393	0.420346	-0.169355	0.88924	16.5045	17.2763	17.1781	16.6048	16.6198	16.3896	17.0284	16.4735	16.8294	16.6158	1	1	1	1	1	1	1	1	1	1	0	0	1	0	0	0	0	0	0	0	1	1
C4b	P01029	Complement C4-B		0.374919	0.421775	-0.149324	0.901673	18.9478	19.787	19.51	19.0218	18.9653	19.1322	19.201	19.1551	18.94	19.0569	81	83	85	75	87	72	73	72	77	73	0	0	0	0	1	0	0	0	0	0	0	1
Omg	Q63912	Oligodendrocyte-myelin glycoprotein		0.371096	0.425505	0.141595	1.10312	15.3655	15.1619	15.3951	15.7249	15.5575	15.6978	15.5973	16.022	15.3986	15.1972	6	4	4	4	4	5	4	2	4	3	0	0	1	0	0	1	0	0	0	0	0	1
Gsdma	Q9EST1	Gasdermin-A		0.355521	0.441041	0.402403	1.32171	13.1184	12.9049	12.9964	12.7979	13.7266	15.2	12.3768	13.4312	13.011	13.5372	2	1	1	1	1	2	1	1	2	1	1	0	1	0	0	0	0	0	0	0	0	0
Serpind1	P49182	Heparin cofactor 2		0.339611	0.457498	0.131359	1.09533	16.6418	16.8364	16.6317	16.5214	16.4852	17.0703	16.9628	16.7263	16.1719	16.8421	4	4	4	3	4	4	4	4	3	5	0	0	0	0	0	0	0	0	0	0	0	1
Gapdh	P16858	Glyceraldehyde-3-phosphate dehydrogenase		0.334926	0.46246	0.257388	1.19531	13.5906	13.4585	13.5637	12.8281	13.5752	14.6165	13.4916	13.7257	12.7391	13.7301	4	1	2	4	3	3	2	1	3	2	1	1	0	0	0	0	0	0	0	0	0	0
Itih1	Q61702	Inter-alpha-trypsin inhibitor heavy chain H1		0.325174	0.472962	0.143526	1.1046	17.7038	18.0246	18.4097	18.2912	17.8131	18.4594	18.4761	18.1838	18.097	17.7438	6	5	6	5	6	6	5	5	5	5	0	0	0	0	1	0	0	0	0	0	0	1
Vcp	Q01853	Transitional endoplasmic reticulum ATPase		0.312677	0.486769	0.0804802	1.05737	16.4956	16.9186	16.8724	16.5648	16.787	16.9638	16.9799	16.7261	16.6085	16.7626	1	1	1	1	1	1	1	1	1	1	1	1	0	0	0	0	0	0	0	0	0	0
Heph	Q9Z0Z4	Hephaestin		0.305769	0.494574	-0.122588	0.918539	22.3869	23.0905	23.1603	22.5674	22.6416	22.4854	22.8281	22.7872	22.4324	22.7007	1	1	1	1	1	1	1	1	1	1	0	0	1	0	0	0	1	0	0	0	0	1
F5	O88783	Coagulation factor V		0.298236	0.503228	0.234815	1.17676	13.9942	15.1799	14.3868	14.6625	13.7018	15.464	14.3559	14.4691	14.3077	14.5026	2	1	1	1	2	1	2	2	1	2	0	0	0	0	1	0	0	0	0	0	0	1
Cenpm	Q9CQA0	Centromere protein M		0.295357	0.506575	0.233015	1.17529	13.9673	14.3545	14.4543	12.8574	14.5811	14.4724	14.2169	13.8379	14.4251	14.4274	1	1	1	1	1	1	1	1	1	1	1	1	0	0	0	0	0	0	0	0	0	0
Sptbn1	Q62261	Spectrin beta chain, non-erythrocytic 1		0.270834	0.536002	0.355993	1.27987	14.2998	12.8808	14.4688	13.4146	14.9909	15.0846	12.8107	14.5969	14.6457	14.697	3	2	3	2	2	2	2	3	3	3	1	0	1	0	0	0	0	0	0	0	0	1
Cycs	P62897	Cytochrome c, somatic		0.269488	0.537665	-0.328654	0.796279	11.4206	11.9392	12.9312	NaN	12.2787	NaN	12.3885	11.069	11.9838	NaN	2	1	1	NaN	1	NaN	1	1	1	NaN	0	0	0	1	0	0	0	0	0	0	0	0
Nudt16	Q6P3D0	U8 snoRNA-decapping enzyme		0.268722	0.538615	-0.158848	0.89574	12.443	13.5421	13.0956	13.5748	13.2441	12.9935	12.5013	13.2802	13.1976	13.1329	1	1	1	1	1	1	1	1	1	1	1	1	0	0	0	0	0	0	0	0	0	0
Smpd1	Q04519	Sphingomyelin phosphodiesterase		0.26797	0.539548	0.096575	1.06923	13.3522	13.5684	13.5467	13.567	13.3911	13.9612	13.8174	13.4618	13.5257	13.1422	6	4	6	5	7	3	5	3	7	5	0	0	0	0	1	0	0	0	0	0	0	1
Vstm2a	Q8R0A6	V-set and transmembrane domain-containing protein 2A		0.264208	0.544242	0.25464	1.19304	13.9126	NaN	NaN	NaN	13.2857	NaN	14.0132	NaN	13.6944	NaN	1	NaN	NaN	NaN	2	NaN	1	NaN	1	NaN	0	0	0	0	1	0	0	0	0	0	0	1
Dsg1a;Dsg1b	Q61495;Q7TSF1	Desmoglein-1-alpha;Desmoglein-1-beta		0.262349	0.546576	0.197041	1.14634	13.4791	13.3033	13.6826	13.1613	13.8715	14.7651	13.0577	13.445	13.659	13.5563	3	2	2	3	4	2	2	3	4	3	0	0	1	0	0	0	1	0	0	0	0	1
Rtl1	Q7M732	Retrotransposon-like protein 1		0.258082	0.551973	0.15815	1.11586	14.944	15.7479	15.6203	14.9038	15.3076	15.3423	NaN	15.7473	NaN	15.299	1	1	1	1	1	1	NaN	1	NaN	1	0	0	1	0	0	0	0	0	0	0	1	0
Plxdc2	Q9DC11	Plexin domain-containing protein 2		0.248943	0.563711	-0.101864	0.931828	16.2118	16.1206	16.2934	16.7482	16.529	16.5377	16.2897	16.5699	16.0297	15.9667	9	7	7	10	9	7	5	8	8	6	0	0	1	0	0	0	1	0	0	0	0	1
Sema6d	Q76KF0	Semaphorin-6D		0.239119	0.576609	-0.0971935	0.93485	14.9497	14.9489	14.6073	15.3504	15.241	15.1632	15.0777	14.5524	14.918	14.9001	11	10	9	11	11	11	11	10	8	12	0	0	1	0	0	0	1	0	0	0	0	1
Hal	P35492	Histidine ammonia-lyase		0.238823	0.577001	0.84094	1.79122	12.3964	NaN	NaN	NaN	13.1325	15.6088	NaN	NaN	12.9586	12.2487	1	NaN	NaN	NaN	2	6	NaN	NaN	1	1	0	0	0	0	0	0	0	0	0	0	0	0
Insrr	Q9WTL4	Insulin receptor-related protein		0.23215	0.585936	0.289346	1.22209	15.6342	16.0806	15.295	15.7365	14.0029	14.8842	15.0966	15.1815	16.5551	16.4786	3	3	3	3	2	3	3	3	3	3	0	0	1	0	0	0	1	0	0	0	0	1
Ca2	P00920	Carbonic anhydrase 2		0.23188	0.5863	0.320303	1.24859	14.3822	11.8209	12.3804	13.3399	11.8976	12.9851	13.3609	13.5174	13.5499	12.0093	4	2	2	2	3	1	3	1	2	2	1	0	1	0	0	0	0	0	0	0	0	0
Ica	Q9DBD0	Inhibitor of carbonic anhydrase		0.230886	0.587643	0.216744	1.16211	14.9184	15.44	14.0207	14.2766	14.6301	15.4886	15.2954	14.7244	13.8216	15.0397	2	2	2	2	2	2	2	2	2	2	0	0	0	0	1	0	0	0	0	0	0	1
Tgif1	P70284	Homeobox protein TGIF1		0.23022	0.588545	-0.0871635	0.941372	19.9555	20.6835	20.5753	20.2565	20.046	20.103	20.3956	20.0948	20.1754	20.3121	1	1	1	1	1	1	1	1	1	1	0	1	0	0	0	0	0	0	0	0	0	0
Thbs2	Q03350	Thrombospondin-2		0.223493	0.597733	0.264297	1.20105	14.3163	NaN	13.604	NaN	14.026	14.8731	12.9448	14.3122	14.5678	14.5341	1	NaN	1	NaN	1	1	1	1	1	1	0	0	0	0	0	0	0	0	0	0	0	1
Cpq	Q9WVJ3	Carboxypeptidase Q		0.220973	0.601211	-0.0849232	0.942835	16.3182	16.9991	17.0682	16.7558	16.58	16.6503	16.5757	16.8816	16.7426	16.4465	10	9	11	8	11	5	6	6	7	6	0	0	0	0	1	0	0	0	0	0	0	1
Scpep1	Q920A5	Retinoid-inducible serine carboxypeptidase		0.210979	0.615207	0.11342	1.08179	13.3026	13.2998	13.4592	13.4303	13.0646	13.3611	13.3663	14.1411	13.3981	12.8569	4	3	3	4	3	2	3	1	2	3	0	0	0	0	1	0	0	0	0	0	0	1
Nov	Q64299	Protein NOV homolog		0.208019	0.619414	0.630813	1.54844	12.2377	10.6194	12.9864	9.31966	11.2075	NaN	12.9154	NaN	10.8944	NaN	2	1	2	1	1	NaN	2	NaN	1	NaN	1	0	0	0	1	0	0	0	0	0	0	1
Dnmbp	Q6TXD4	Dynamin-binding protein		0.206303	0.621867	0.0990705	1.07108	12.8853	13.7645	13.4939	13.0001	13.2522	13.285	13.4734	13.6731	13.0273	13.4325	1	1	1	1	1	1	1	1	1	1	1	0	0	0	0	0	0	0	0	0	0	0
App	P12023	Amyloid-beta A4 protein		0.198863	0.632612	-0.0394938	0.972996	13.7797	13.9447	13.8633	13.716	13.8099	13.8476	13.945	13.8727	13.6899	13.5609	5	4	4	4	5	4	4	4	3	4	1	1	1	0	1	0	1	0	0	0	0	1
C8b	Q8BH35	Complement component C8 beta chain		0.194461	0.639057	0.174092	1.12825	12.8667	13.1604	13.1542	12.755	12.6376	13.9885	13.2867	12.969	11.897	13.3033	2	2	1	2	2	1	2	2	2	2	0	0	0	0	1	0	0	0	0	0	0	1
Alb	P07724	Serum albumin		0.186281	0.651207	0.0659023	1.04674	21.7522	21.4675	21.8964	21.6657	21.7491	22.0415	21.8375	21.6111	21.3874	21.9829	11	10	11	10	10	10	10	9	10	13	0	0	0	0	1	0	0	0	0	0	0	0
Ckb	Q04447	Creatine kinase B-type		0.180327	0.660196	-0.0772842	0.94784	13.9397	13.4158	13.2405	13.2761	12.9587	13.3404	13.3454	13.3731	13.0915	13.294	9	3	3	4	3	3	3	1	5	3	1	0	0	0	0	0	0	0	0	0	0	0
Apob	E9Q414	Apolipoprotein B-100		0.175521	0.667543	-0.0726345	0.9509	16.7898	17.4172	17.0465	16.8167	16.7082	16.9863	17.2276	16.7875	16.7296	16.6842	3	3	3	3	3	3	3	3	3	3	1	0	0	0	1	0	0	0	0	0	0	1
Hgfac	Q9R098	Hepatocyte growth factor activator		0.173194	0.671129	-0.117031	0.922084	13.8606	14.7304	14.6271	14.5805	14.0773	14.673	14.3837	13.5191	14.1681	14.5467	2	1	1	1	2	1	2	1	2	2	0	0	0	0	1	0	0	0	0	0	0	1
Zfyve27	Q3TXX3	Protrudin		0.168375	0.678617	0.222389	1.16666	16.2849	15.2516	15.2783	14.608	15.9863	16.6656	14.1228	15.7665	15.9108	16.0553	1	1	1	1	1	1	1	1	1	1	0	0	1	0	0	0	0	0	0	0	1	0
Prcp	Q7TMR0	Lysosomal Pro-X carboxypeptidase		0.165351	0.68336	-0.193449	0.874513	12.1473	10.6443	11.252	12.2434	11.858	12.1134	11.0235	12.2353	11.4196	10.3861	4	2	2	3	2	3	2	3	2	2	0	0	0	0	0	0	0	0	0	0	0	1
Serpine2	Q07235	Glia-derived nexin		0.160979	0.690274	0.0869419	1.06212	16.1695	16.824	16.7786	16.526	16.1473	16.4108	16.693	17.0988	16.4837	16.1938	18	17	18	18	18	16	17	16	15	17	0	0	0	0	1	0	0	0	0	0	0	1
Nfasc	Q810U3	Neurofascin		0.15973	0.692262	0.0541325	1.03823	16.6553	16.7649	16.5423	16.7549	16.5012	16.7504	16.7086	17.0829	16.6123	16.335	28	25	25	25	26	25	23	23	24	24	0	0	1	0	0	0	1	0	0	0	0	1
Glul	P15105	Glutamine synthetase		0.148886	0.709764	-0.0949219	0.936323	12.4519	12.6835	12.7483	12.2742	11.4716	12.0626	12.3167	11.9779	12.4143	12.3834	2	2	2	2	2	1	2	2	2	2	1	0	1	1	0	0	0	0	0	0	0	0
Mcam	Q8R2Y2	Cell surface glycoprotein MUC18		0.146391	0.713853	-0.0802367	0.945902	14.2584	NaN	14.5688	14.9369	14.2662	14.5118	14.3094	14.8228	14.5061	13.9863	1	NaN	1	1	1	1	1	1	1	1	0	0	1	0	0	0	1	0	0	0	0	1
Ctsf	Q9R013	Cathepsin F		0.143673	0.718336	0.0601845	1.0426	17.2048	17.3887	17.7477	17.5676	17.485	17.3815	17.145	17.5415	17.7023	17.9245	8	8	9	8	8	4	6	3	6	3	0	0	0	0	0	0	0	0	0	0	0	1
Ptprg	Q05909	Receptor-type tyrosine-protein phosphatase gamma		0.138789	0.726459	0.0815096	1.05812	12.7444	13.1882	13.5113	13.4975	13.4368	13.3961	13.757	12.7843	13.6396	13.2088	4	3	4	3	4	3	5	3	4	4	0	0	1	0	0	0	1	0	0	0	0	1
Megf10	Q6DIB5	Multiple epidermal growth factor-like domains protein 10		0.131652	0.738496	-0.0586079	0.96019	15.9507	16.6368	16.738	16.1892	16.0269	16.0627	16.1866	16.3565	16.3363	16.3063	16	15	18	18	20	14	19	17	17	17	0	0	1	0	0	0	1	0	0	0	0	1
Qsox1	Q8BND5	Sulfhydryl oxidase 1		0.121904	0.755259	0.0460546	1.03244	14.2426	14.312	13.9885	14.5877	14.202	14.5992	14.4041	14.3553	14.2429	13.9617	7	7	8	8	8	8	8	7	8	7	0	0	1	0	1	0	0	0	0	0	0	1
Selenop	P70274	Selenoprotein P		0.118352	0.761461	-0.0954165	0.936002	16.7874	16.6128	16.749	16.8681	15.9022	16.3348	17.2359	15.7552	16.7826	16.3339	1	2	2	1	2	2	1	2	1	2	0	0	0	0	1	0	0	0	0	0	0	1
Nell2	Q61220	Protein kinase C-binding protein NELL2		0.116498	0.76472	0.0528814	1.03733	12.8305	12.8743	12.9384	13.0089	12.9521	13.2454	13.23	12.3302	12.9891	13.0739	3	3	3	3	3	3	3	3	3	3	0	0	0	0	1	0	0	0	0	0	0	1
Qpct	Q9CYK2	Glutaminyl-peptide cyclotransferase		0.115035	0.7673	-0.0776335	0.947611	13.5209	13.9011	13.9773	13.1255	13.379	13.7189	13.7075	13.7769	13.5865	12.7257	3	4	2	3	2	2	2	2	1	2	0	0	0	0	1	0	0	0	0	0	0	1
Fabp5	Q05816	Fatty acid-binding protein, epidermal		0.111604	0.773386	0.225688	1.16933	15.1556	13.5164	14.5936	11.5388	13.2618	13.6079	12.6401	14.8897	14.7489	13.308	2	1	1	1	1	1	1	1	1	1	1	1	1	0	1	0	0	0	0	0	0	0
Pzp	Q61838	Pregnancy zone protein		0.109425	0.777276	0.0400608	1.02816	21.5028	22.2487	21.8411	21.8116	21.9104	21.8029	21.8331	22.1149	21.7588	22.0053	6	6	6	6	6	6	6	6	6	6	0	0	0	0	1	0	0	0	0	0	0	1
Deptor	Q570Y9	DEP domain-containing mTOR-interacting protein		0.107931	0.779955	0.090005	1.06437	13.8547	NaN	NaN	15.0718	14.5453	NaN	14.4239	14.5895	14.7492	14.56	1	NaN	NaN	1	1	NaN	1	1	1	1	0	0	0	0	0	0	0	0	0	0	0	0
Itih4	A6X935	Inter alpha-trypsin inhibitor, heavy chain 4		0.104716	0.78575	0.0317471	1.02225	17.4334	17.6922	17.8782	17.5542	17.7738	17.8884	17.8311	17.6557	17.4237	17.6916	2	2	2	2	2	2	2	2	2	2	0	0	0	0	1	0	0	0	0	0	0	1
Ptprs	B0V2N1	Receptor-type tyrosine-protein phosphatase S		0.102561	0.789659	-0.0816216	0.944995	11.6638	NaN	NaN	12.081	11.8792	11.309	12.3914	11.6036	11.8682	NaN	1	NaN	NaN	1	1	2	2	1	1	NaN	0	0	1	0	0	0	1	0	0	0	0	1
Prdx1	P35700	Peroxiredoxin-1		0.0999837	0.794358	0.0423969	1.02982	14.1891	14.2661	14.1065	13.8572	14.6579	14.3942	14.0073	14.1105	14.4847	14.2922	5	2	4	4	5	4	4	3	5	4	1	0	0	0	0	0	0	0	0	0	0	0
Actb;Actg1	P60710;P63260	Actin, cytoplasmic 1;Actin, cytoplasmic 2		0.0958988	0.801865	0.0390594	1.02744	17.7051	17.7916	17.3448	17.3538	17.2847	17.7071	17.6181	17.5443	17.1174	17.6885	22	16	18	16	16	18	18	15	14	16	1	1	0	0	0	0	0	0	0	0	0	0
Clstn2	Q9ER65	Calsyntenin-2		0.0936241	0.806076	0.455882	1.37162	17.5221	17.9924	12.4243	12.9322	17.349	13.177	18.085	18.3762	12.5745	18.2866	4	3	4	2	8	1	4	2	2	2	0	0	1	0	0	0	1	0	0	0	0	1
Cfb	P04186	Complement factor B		0.0905073	0.811882	0.0403046	1.02833	18.3818	18.965	18.7533	18.2395	18.5362	18.7317	18.8434	18.4884	18.2873	18.7266	5	6	7	6	6	19	19	16	20	19	0	0	0	0	1	0	0	0	0	0	0	1
Ltf	P08071	Lactotransferrin		0.0878268	0.816908	0.507374	1.42146	12.7651	11.9481	15.4038	NaN	12.5303	14.6236	15.569	15.6788	6.66307	15.8115	2	1	2	NaN	1	2	1	1	1	1	0	0	0	0	1	0	0	0	0	0	0	1
Ncam1	P13595	Neural cell adhesion molecule 1		0.0869295	0.818598	0.0527607	1.03725	12.3677	11.7944	11.9383	12.7761	12.4421	12.5199	12.423	11.924	12.6312	12.0843	3	2	1	4	4	3	4	2	3	3	0	0	1	0	0	1	1	0	0	0	0	1
Pld3	O35405	Phospholipase D3		0.0847525	0.822711	-0.0455605	0.968913	13.4704	13.8763	13.7772	13.9005	14.0045	13.6875	13.7473	14.3896	13.6589	13.3176	3	2	2	2	2	3	3	1	3	3	0	0	1	0	0	0	0	1	0	0	0	1
Prdx2	Q61171	Peroxiredoxin-2		0.0834449	0.825192	0.0953524	1.06833	14.1745	13.6473	14.1161	13.9633	15.3366	14.8063	13.1965	14.2529	14.7815	14.6774	1	1	1	1	2	1	1	1	1	1	1	0	0	0	0	0	0	0	0	0	0	0
Klhl9	Q6ZPT1	Kelch-like protein 9		0.0791144	0.833462	0.0742464	1.05281	16.1415	16.5597	16.6427	NaN	16.5333	15.5823	17.0079	17.2432	16.423	16.4615	1	1	1	NaN	1	1	1	1	1	1	0	0	0	0	0	0	0	0	0	0	0	0
Jup	Q02257	Junction plakoglobin		0.0748613	0.841664	-0.0646141	0.956201	14.4466	13.2057	13.7204	13.9663	14.0842	13.3288	13.5324	13.4621	14.467	14.3098	30	11	18	25	29	15	15	16	25	27	1	0	1	0	0	0	0	0	0	0	0	1
A2m	Q6GQT1	Alpha-2-macroglobulin-P		0.0743495	0.842656	0.0330997	1.02321	23.5212	24.171	23.8224	23.5565	23.6084	23.7386	23.8123	23.9824	23.3767	23.9351	117	110	111	103	111	100	106	108	109	112	0	0	0	0	1	0	0	0	0	0	0	1
Itih3	Q61704	Inter-alpha-trypsin inhibitor heavy chain H3		0.0710958	0.848993	-0.124899	0.917068	12.5149	13.5995	12.8444	11.2539	12.0669	12.118	13.2269	11.7378	10.907	13.6654	4	2	2	2	2	1	3	1	1	2	0	0	0	0	1	0	0	0	0	0	0	1
Wdr19	Q3UGF1	WD repeat-containing protein 19		0.0700706	0.851	-0.0445904	0.969565	19.1455	19.5988	19.7028	19.7012	18.9904	19.6552	19.6205	18.7111	19.392	19.537	1	1	1	1	1	1	1	1	1	1	1	0	0	0	0	0	0	0	0	0	0	0
Cfi	Q61129	Complement factor I		0.0582687	0.874443	-0.0331345	0.977295	15.8225	16.7486	16.8096	16.2483	16.5764	16.2896	16.731	16.2613	16.2929	16.465	1	1	1	1	1	1	1	1	1	1	0	0	0	0	1	0	0	0	0	0	0	1
Nptxr	Q99J85	Neuronal pentraxin receptor		0.0529101	0.885299	0.0393164	1.02763	13.4179	13.3005	13.3008	14.333	14.3512	13.6116	14.121	13.7074	13.8395	13.6205	4	3	2	5	6	4	5	2	5	5	0	0	1	0	0	0	0	1	0	0	0	1
Ahsg	P29699	Alpha-2-HS-glycoprotein		0.046464	0.898537	-0.017054	0.988249	22.5603	22.9315	23.1909	22.8381	22.9896	22.9134	23.1577	22.6876	22.7919	22.8747	2	2	2	2	2	2	2	2	2	2	0	0	0	0	1	0	0	0	0	0	0	1
Tfrc	Q62351	Transferrin receptor protein 1		0.0436076	0.904466	-0.0248013	0.982956	12.9225	13.4713	13.4139	13.3569	12.9498	13.4876	13.6354	13.1699	12.8316	12.8658	2	2	2	2	3	2	2	3	1	3	0	0	1	0	0	0	0	1	0	0	0	1
Habp2	Q8K0D2	Hyaluronan-binding protein 2		0.0409194	0.910082	0.0286238	1.02004	14.4498	15.0379	14.7404	14.493	14.0163	14.5661	15.1249	14.6601	14.0083	14.5211	3	3	3	3	3	3	2	1	3	2	0	0	0	0	1	0	0	0	0	0	0	0
Pkp1	P97350	Plakophilin-1		0.0381558	0.915892	0.0593969	1.04203	14.1611	11.8167	13.4772	13.5462	14.6521	13.6193	12.7481	13.3611	14.2505	13.9713	8	2	5	6	7	5	4	4	6	7	0	1	0	0	0	0	0	0	0	0	0	0
Ces1;Ces1f	Q8VCC2;Q91WU0	Liver carboxylesterase 1;Carboxylesterase 1F		0.0357425	0.920996	-0.0229816	0.984197	20.5799	21.0086	20.6106	20.2001	20.8593	20.8388	20.9019	20.5264	19.9772	20.8993	1	1	1	1	1	1	1	1	1	1	1	0	0	0	0	0	0	0	0	0	0	1
Itih2	Q61703	Inter-alpha-trypsin inhibitor heavy chain H2		0.0354156	0.921689	0.0184631	1.01288	16.5997	16.8819	16.4244	16.4187	16.0392	16.6141	16.625	16.5706	16.015	16.6314	10	9	8	9	8	9	11	8	9	9	0	0	0	0	1	0	0	0	0	0	0	1
Tgm3	Q08189	Protein-glutamine gamma-glutamyltransferase E		0.0271201	0.939463	0.0644087	1.04566	12.355	9.64174	10.8181	10.6211	13.4133	12.7777	9.89012	11.562	11.8615	11.0799	1	1	1	1	1	2	1	1	1	1	1	0	0	0	0	0	0	0	0	0	0	0
Epdr1	Q99M71	Mammalian ependymin-related protein 1		0.0240644	0.946097	0.0102627	1.00714	16.5292	17.1051	17.3493	16.971	17.0553	16.9855	16.9142	17.2518	16.9524	16.9573	11	9	10	9	10	11	10	9	9	9	0	0	0	0	1	0	0	0	0	0	0	1
Dsg4	Q7TMD7	Desmoglein-4		0.022912	0.948611	-0.0296974	0.979626	21.6843	23.4995	23.0477	22.9448	22.0271	22.886	22.0499	23.1542	21.7813	23.1835	2	1	1	1	2	1	2	1	2	1	0	0	1	0	0	0	1	0	0	0	0	1
Dsp	E9Q557	Desmoplakin		0.0175059	0.960493	0.0178444	1.01245	15.4304	14.1894	14.9493	15.1151	15.4056	14.5169	14.7518	14.5525	15.7354	15.6225	54	18	34	37	39	26	28	25	44	46	1	0	1	0	0	0	0	0	0	0	0	0
Igfbp2	P47877	Insulin-like growth factor-binding protein 2		0.0173814	0.960768	-0.0245045	0.983158	13.2103	13.4982	13.0525	13.2899	12.8677	12.1075	12.9379	14.6408	13.7839	12.326	4	4	4	4	4	3	4	4	4	4	0	0	0	0	1	0	0	0	0	0	0	1
Rbbp6	P97868	E3 ubiquitin-protein ligase RBBP6		0.0172058	0.961157	0.025362	1.01774	11.868	13.2924	13.7815	13.0463	13.7604	12.3652	13.6682	12.3098	13.3769	14.1552	1	1	1	1	1	1	1	1	1	1	1	1	0	0	0	0	0	0	0	0	0	0
C5	P06684	Complement C5		0.0150988	0.965831	0.0152375	1.01062	15.2038	14.7422	14.3821	NaN	14.9941	14.2925	14.7498	15.1533	14.3134	15.72	1	2	1	NaN	1	2	2	1	1	1	0	0	0	0	1	0	0	0	0	0	0	1
Tf	Q921I1	Serotransferrin		0.00543207	0.98757	0.00242538	1.00168	21.6378	22.2928	22.1755	21.5657	21.8283	21.8008	22.025	21.9252	21.8009	21.9604	58	55	56	56	59	54	54	52	50	54	0	0	0	0	1	0	0	0	0	0	0	1
Ccl2	P10148	C-C motif chemokine 2		NaN	NaN	NaN	NaN	NaN	NaN	NaN	NaN	NaN	15.6634	16.3144	15.4784	16.0239	15.4442	NaN	NaN	NaN	NaN	NaN	4	4	4	4	4	0	0	0	0	1	0	0	0	0	0	0	1
H2-K1	P01901	H-2 class I histocompatibility antigen, K-B alpha chain		NaN	NaN	NaN	NaN	NaN	NaN	NaN	NaN	NaN	15.0721	14.7794	15.4063	14.8242	14.5308	NaN	NaN	NaN	NaN	NaN	3	5	3	4	3	0	0	1	0	0	0	1	0	0	0	0	1
Tnfrsf1b	P25119	Tumor necrosis factor receptor superfamily member 1B		NaN	NaN	NaN	NaN	NaN	NaN	NaN	NaN	NaN	13.8203	13.4431	13.3014	13.4707	13.1197	NaN	NaN	NaN	NaN	NaN	3	3	3	3	3	0	0	1	0	0	0	1	0	0	0	0	1
Csf1	P07141	Macrophage colony-stimulating factor 1		NaN	NaN	NaN	NaN	NaN	NaN	NaN	NaN	NaN	13.4472	13.2598	12.5333	13.7778	13.4306	NaN	NaN	NaN	NaN	NaN	4	5	1	4	4	0	0	1	0	1	0	1	0	0	0	0	1
Icam1	P13597	Intercellular adhesion molecule 1		NaN	NaN	NaN	NaN	NaN	NaN	NaN	NaN	NaN	13.0469	12.5743	11.5681	13.1763	12.8117	NaN	1	NaN	NaN	NaN	2	2	1	2	2	0	0	1	0	0	0	1	0	0	0	0	1
Mrc2	Q64449	C-type mannose receptor 2		NaN	NaN	NaN	NaN	12.1217	12.3906	11.5434	NaN	12.2112	NaN	NaN	NaN	NaN	NaN	2	1	1	NaN	2	NaN	NaN	NaN	NaN	NaN	0	0	1	0	0	0	1	0	0	0	0	1
Lipa	Q9Z0M5	Lysosomal acid lipase/cholesteryl ester hydrolase		NaN	NaN	NaN	NaN	11.6286	11.6201	NaN	11.6442	10.6864	NaN	NaN	NaN	NaN	NaN	3	1	NaN	1	1	NaN	NaN	NaN	NaN	NaN	0	0	0	0	0	0	0	0	0	0	0	1
Msn	P26041	Moesin		NaN	NaN	NaN	NaN	NaN	NaN	NaN	NaN	NaN	NaN	11.6579	NaN	NaN	12.1165	NaN	NaN	NaN	NaN	NaN	NaN	2	NaN	NaN	1	1	0	1	0	0	0	0	0	0	0	0	0
Nrxn3	Q6P9K9	Neurexin-3		NaN	NaN	-0.131807	0.912688	11.6245	NaN	NaN	NaN	12.3112	NaN	11.836	NaN	NaN	NaN	1	NaN	NaN	NaN	1	NaN	2	NaN	NaN	NaN	0	0	1	0	0	0	1	0	0	0	0	1
Arg1	Q61176	Arginase-1		NaN	NaN	-0.992007	0.502778	13.1429	NaN	NaN	NaN	13.1499	NaN	NaN	NaN	NaN	12.1544	1	NaN	NaN	NaN	1	NaN	NaN	NaN	NaN	1	1	0	0	0	0	0	0	0	0	0	0	0
Arrdc2	Q9D668	Arrestin domain-containing protein 2		NaN	NaN	2.17598	4.51892	13.4195	NaN	NaN	NaN	NaN	15.7085	15.6024	15.6437	15.4482	15.5744	1	NaN	NaN	NaN	NaN	1	1	1	1	1	0	0	0	0	0	0	0	0	0	0	0	0
Bmp1;Tll2	P98063;Q9WVM6	Bone morphogenetic protein 1;Tolloid-like protein 2		NaN	NaN	NaN	NaN	NaN	NaN	NaN	NaN	NaN	13.0904	NaN	NaN	NaN	NaN	NaN	NaN	NaN	NaN	NaN	1	NaN	NaN	NaN	NaN	0	0	0	0	1	0	0	0	0	0	0	1
Coch	Q62507	Cochlin		NaN	NaN	NaN	NaN	NaN	NaN	NaN	NaN	NaN	11.242	11.5798	11.6188	NaN	NaN	NaN	NaN	NaN	NaN	NaN	1	1	1	NaN	NaN	0	0	0	0	1	0	0	0	0	0	0	1
Cxcl10	P17515	C-X-C motif chemokine 10		NaN	NaN	NaN	NaN	NaN	NaN	NaN	NaN	NaN	10.7855	NaN	10.4123	9.57871	11.534	NaN	NaN	NaN	NaN	NaN	1	NaN	1	1	1	0	0	0	0	1	0	0	0	0	0	0	0
Gm1673	Q3UR78	Neuropeptide-like protein C4orf48 homolog		NaN	NaN	NaN	NaN	NaN	NaN	NaN	NaN	NaN	12.2305	11.8505	NaN	NaN	NaN	NaN	NaN	NaN	NaN	NaN	1	1	NaN	NaN	NaN	0	0	0	0	1	0	0	0	0	0	0	0
Gm2a	Q60648	Ganglioside GM2 activator		NaN	NaN	NaN	NaN	13.5873	NaN	NaN	13.8201	13.6434	NaN	NaN	NaN	NaN	NaN	1	NaN	NaN	1	1	NaN	NaN	NaN	NaN	NaN	0	0	0	0	0	0	0	0	0	0	0	1
H2-Q8	P14430	H-2 class I histocompatibility antigen, Q8 alpha chain		NaN	NaN	NaN	NaN	NaN	NaN	NaN	NaN	NaN	15.0854	14.7402	14.9878	14.7289	13.9686	NaN	NaN	NaN	NaN	NaN	1	1	1	1	1	0	0	1	0	0	0	1	0	0	0	0	1
Il19	Q8CJ70	Interleukin-19		NaN	NaN	NaN	NaN	NaN	NaN	NaN	NaN	NaN	12.7209	12.969	12.7121	13.0033	13.4011	NaN	NaN	NaN	NaN	NaN	1	1	1	1	1	0	0	0	0	1	0	0	0	0	0	0	1
Itm2b	O89051	Integral membrane protein 2B		NaN	NaN	-0.339594	0.790264	NaN	NaN	NaN	11.5286	NaN	11.189	NaN	NaN	NaN	NaN	NaN	NaN	NaN	1	NaN	1	NaN	NaN	NaN	NaN	0	0	1	0	1	0	0	1	0	0	0	1
Me1	P06801	NADP-dependent malic enzyme		NaN	NaN	NaN	NaN	NaN	NaN	NaN	NaN	NaN	13.9194	NaN	NaN	NaN	11.9988	NaN	NaN	NaN	NaN	NaN	1	NaN	NaN	NaN	1	1	0	0	0	0	0	0	0	0	0	0	0
Nefl	P08551	Neurofilament light polypeptide		NaN	NaN	NaN	NaN	NaN	NaN	NaN	NaN	NaN	14.3264	NaN	NaN	NaN	NaN	NaN	NaN	NaN	NaN	NaN	1	NaN	NaN	NaN	NaN	0	0	0	0	0	0	0	0	0	0	0	1
Npm1	Q61937	Nucleophosmin		NaN	NaN	NaN	NaN	NaN	NaN	NaN	NaN	NaN	11.1605	NaN	NaN	NaN	NaN	NaN	NaN	NaN	NaN	NaN	1	NaN	NaN	NaN	NaN	1	1	0	0	0	0	0	0	0	0	0	0
Ptms	Q9D0J8	Parathymosin		NaN	NaN	0.757866	1.69099	11.3999	NaN	NaN	NaN	NaN	12.5958	NaN	NaN	11.7197	NaN	1	NaN	NaN	NaN	NaN	1	NaN	NaN	1	NaN	0	0	0	0	0	0	0	0	0	0	0	0
Saa3	P04918	Serum amyloid A-3 protein		NaN	NaN	NaN	NaN	NaN	NaN	NaN	NaN	NaN	14.6172	15.02	14.7413	14.8184	14.9141	NaN	NaN	NaN	NaN	NaN	1	1	1	1	1	0	0	0	0	1	0	0	0	0	0	0	0
Serping1	P97290	Plasma protease C1 inhibitor		NaN	NaN	NaN	NaN	NaN	NaN	NaN	NaN	NaN	12.3552	11.0791	NaN	12.2008	10.9968	NaN	NaN	NaN	NaN	NaN	1	1	NaN	1	1	0	0	0	0	1	0	0	0	0	0	0	1
Tkt	P40142	Transketolase		NaN	NaN	-0.219344	0.858956	12.8486	NaN	NaN	NaN	NaN	NaN	12.7277	12.663	13.0676	12.0586	1	NaN	NaN	NaN	NaN	NaN	1	1	1	1	0	0	0	0	0	0	0	0	0	0	0	0
Tmtc1	Q3UV71	Transmembrane and TPR repeat-containing protein 1		NaN	NaN	NaN	NaN	NaN	NaN	NaN	NaN	NaN	15.6445	15.9675	15.378	15.2267	15.7414	NaN	NaN	NaN	NaN	NaN	1	1	1	1	1	0	0	1	0	0	0	0	0	0	0	1	0
